# Supplementary material for: In Silico Identification of MYB and bHLH Families Reveals Candidate Transcription Factors for Secondary Metabolic Pathways in Cannabis sativa L
Source: Plants (Basel). 2020 Nov 11;9(11):1540. doi: 10.3390/plants9111540 (PMC7697600; doi:10.3390/plants9111540)
Supplement: Supplementary file 1 [file plants-09-01540-s001.zip]

Archive with 7 entries (6 files):
- Bassolino et al.,SUPP.FINAL/
- Bassolino et al.,SUPP.FINAL/S1-Supplementary Dataset-CsbHLHs.txt
- Bassolino et al.,SUPP.FINAL/S2-Supplementary Dataset-CsMYBs.txt
- Bassolino et al.,SUPP.FINAL/S3-Supplementary Dataset-CDD_results.txt
- Bassolino et al.,SUPP.FINAL/S4-Supplementary File.docx
- Bassolino et al.,SUPP.FINAL/S5-Supplementary Dataset-Structural Genes
- Bassolino et al.,SUPP.FINAL/Supplementary Tables S1-S4.xlsx
