# Supplementary material for: In Silico Identification of MYB and bHLH Families Reveals Candidate Transcription Factors for Secondary Metabolic Pathways in Cannabis sativa L
Source: Plants (Basel). 2020 Nov 11;9(11):1540. doi: 10.3390/plants9111540 (PMC7697600; doi:10.3390/plants9111540)
Supplement: Supplementary file 1 [file plants-09-01540-s001.zip › Bassolino et al.,SUPP.FINAL/S1-Supplementary Dataset-CsbHLHs.txt]

S1 dataset of Cannabis sativa bHLHs.

The CsbHLH gene family is composed by 93 genes encoding for 121 proteins (isofroms were included into the analysis). 
The overall genomic, transcript and desumed amino acidic sequences are listed.

XP_030493327.1 XM_030637467.1 CsbHLH1
>genomic 
AACCAAGTTGCCAAACGAGCCCAATCTCTCTCTAGCTCACTGCTTTGACCGAAAGATGTAAAGAAGCGCA
TTGCGCACTCCTCTTCCCATCTACTCTGGCTAAAAGGATCACTCTCTGCTCGTCTCTGCTTCTTCTTCTT
CCTCCTCTCTCTCTCTCTCTCTCTCTCAACATCGTTTGATTAATGCTTGTGTCTCTTTCTTGAAAATGAC
CCAGCTCTCGTCTCTTTTTATTACTCCTTAAATACCTCCACTAACTCAGTGTTAGCCAGTTCTTACACTC
CCCACTACCTTAAACACCCAAAAAAGAGAACCCATTTTTAGTTATTCTGCTGGCCATTGTTGGAAGCTTC
GTGTTCGGATTCGAATTCTACAACCCCGGTTGTTATCGTTTTGATGAATTTTGGGGTCTTTGAAAATGGA
TCCTACATTCATAAACGAATCTTCATTCTCTGCTGCCAACCCATCTTCCTATAGTTTGGCCGAGATTTGG
CCATTTGGCGGAGAACCTGGTGGCGTTTCCGGGCTGGGCCTTCGAATGAGCCATATGAGCCAAAACCCAA
GTGGGCTTGGAGAGAGCTCCGGGAATCGAGATGGGTCGATGAAGGAATCCACTGTAACTGGGCAGAGTGG
CGGTGGTGGTGGAAGGAAGAGGAGGGATGTGAGCTCTGAGGATGAGTCTTCAAAGGTGGTCTCCACTAGT
AGTGCCAATGAATTGGTTCGTCTTTTAGAAAGTTATTGTATTGTTTTTTTAGTCGTATATGGAAAATCTC
TACTACTTCATTGCACCCTTAAAAAGAAGGAAATGCTATTCAAATTTGGATATTTGTTCTTGTTAAAATT
ATTCTCGTGAATTGAATTGGTAATATGTAGCTCCTTTAGATACTTGATCACATATTTATGTTTCATTTCT
GTTTTCCTTTCAGCTATAATAAATTTGAGACTTGTGTGATACTGTGAATCATTTTTAGGCTTATGAGAGT
AAACATGAATTGGGTTTTGTGATTTAGTTTATTCATATATGTTAAATCTTACTTTGGAACTTTCTCATGA
GATGTTTTTCTGTGAATTTCATGTTTTCTTTTCTTGTAACAGAATAACTCAAATGGTAAGAGGACGAAAT
TATCAGGATCCAAACATGAAAATGGTGCTTCAAAAGTTGAAGTTGAATCTAGTTCAGTGGTTGGTGATAA
GCCAGGTGAACAAGCAAGTATACCTTCTGAGCCGCCCAAACAAGATTATATTCACGTTAGAGCAAGAAGG
GGCCAAGCTACTGATAGTCATAGTCTTGCAGAAAGAGTAATACATCTTTAGTCATTTTGAATTTACTTTA
AACACTTTTAAGCCTTTAATCTAGCTCTAAATCTATGTTGAACAATAGTTTCAGTTCTTGTGTGATTCAC
TTGCTCAGTCAAATATATACTGTGCCTGGAAACATGTTCTCATATTCTTTATTTGGCAGGCAAGAAGAGA
AAAAATTAGTGAAAGGATGAAGATTTTACAAGATTTGGTTCCTGGATGTAACAAGGTAGTTGATATTTGA
TCTAATTTGTTCTATTAGATTACTTTAGTATGTGTTGGTAGATGCCACATAGTTGAGCCTGGGAAACCAA
TAATGGAATTGGTGTCTTTGTACATAACCTGGATCTGCTTATTTTTATTGATTTTTCATATTCATATTAT
TCATATATAATATATTGGATCTCTCAATTGCAGCTTCACTTTGTATCTTACACGTTGCTCTGGTGTTGTA
TACTTTTTTGTTTAATAGGTTATTGGTAAAGCACTTGTTCTTGATGAGATAATTAATTACATCCAATCTC
TGCAGCGCCAAGTTGAGGTATTGCCTAAAATTAATGTTTGAATTGTTACTTTAAAACATGATATTCTTTA
CTCAAATCTTTCTAAATTAATTGAACCTTTTCTTTTGTTATAGTTTCTGTCAATGAAGCTAGAAACAGTA
AATTCGAGGATGACTTTGAGTCCTACCATTGAAGGCTTTTCGTCAAAAGATGTAAGGGTATATGCTTATA
TATATAAATATATGTATATATATATTGAATTACATTTTCTTTTCCTTCACATTGAGTGCAAGAAAGATGA
GATAGTTTTTTAAATCTAGTTTATTTTATCGGTTTTGTCAGAAGTGTATGTTCAAATCTGTTAATTTCAT
CCCAATAAGATTGCAAATAGGTATAATTCTGTCTTCATCTGTAGAAAGTAACAATTTAAGAACATAAAAA
GAAAAGGCAAACAATTTGCGTAAAATTGTTTGACCCGTTCCTTTATTATTAGTCTTGAATCTGAACCTTT
GGAAATACAATTTCTTTCTTTTCTCAGGCCCCCGTGTTTGTAGTTTTGGTATAGACATAACAAAGCTTTT
CATGAACATTGACATTTTCTTTTTCTTCGTAAAAAAACTCTGATTTTTATTCTGTGGCTCCCCCTACGAC
TCCCGATGATACGCAGTCTTGGACTCAAAACACGTGTTAATTGCATATACATTAGACTGGGACTTGTGTC
CTAGACTAGAGGTAATAGAAGTTAATTTTAACATGTCAACTTACTTAAACAGCAATAATTCCATTGCCAT
TTCCTCATTTAGATGTTCTTCCGTTCCTCAAAATCTCTTCTGATTTATTTGTGTGCCTTATTTTGTATGG
AAAGAAACTTGTTTGCAGTCTTTTAATGGCAGCTCAAGGTAAGTAATAACTAGTTGATAATAAATGGGTA
ACTAATGAAAAGTCAACTAGGACTACGAAGGTAGGGGCTTGGGCCGCCCTATGTCATGCAATCTTATCCC
TGTCATTCATTTATTTGATGTGTAATAAATGCATGGTTCATTTATGGATCACAATTTATTTCAACAGAAT
GCTTTGAAGTGGCTTGATTTCTTACCTGATAAAGTTGTATCTCAGATTGGTCTGCAGGCATTTGATGCTG
CAGGATCGTTATTTGGTTCACAAGCACCAAGGGATTATGCTCAAGGCTCACCGCCCGAATGGCTGCATAT
GCAGGTTGGTGGTAGTTTCGATCGACAAACATAAGACGACCATTCTTGAGTTCTTCTTTCTTAATCTGTT
TGGAACTTGTTTGATTATTTCTGTATTTGATGCGAAAATGTGTTTCTTAATGTTATGACCATTCTTATCA
TTGTAATACGATAGATAGTAGAATTCATCTAATCTCCCTATGTACCATCTGACTGGATACTCTGTACTCT
TGCTGTATCAGTACCTATAGAAAATTTGTTAAATTTAGCTGAGTAAAGACTGTTCTTTCAAGTTTTA
>Transcript 
ATGGATCCTACATTCATAAACGAATCTTCATTCTCTGCTGCCAACCCATCTTCCTATAGTTTGGCCGAGA
TTTGGCCATTTGGCGGAGAACCTGGTGGCGTTTCCGGGCTGGGCCTTCGAATGAGCCATATGAGCCAAAA
CCCAAGTGGGCTTGGAGAGAGCTCCGGGAATCGAGATGGGTCGATGAAGGAATCCACTGTAACTGGGCAG
AGTGGCGGTGGTGGTGGAAGGAAGAGGAGGGATGTGAGCTCTGAGGATGAGTCTTCAAAGGTGGTCTCCA
CTAGTAGTGCCAATGAATTGAATAACTCAAATGGTAAGAGGACGAAATTATCAGGATCCAAACATGAAAA
TGGTGCTTCAAAAGTTGAAGTTGAATCTAGTTCAGTGGTTGGTGATAAGCCAGGTGAACAAGCAAGTATA
CCTTCTGAGCCGCCCAAACAAGATTATATTCACGTTAGAGCAAGAAGGGGCCAAGCTACTGATAGTCATA
GTCTTGCAGAAAGAGCAAGAAGAGAAAAAATTAGTGAAAGGATGAAGATTTTACAAGATTTGGTTCCTGG
ATGTAACAAGGTTATTGGTAAAGCACTTGTTCTTGATGAGATAATTAATTACATCCAATCTCTGCAGCGC
CAAGTTGAGTTTCTGTCAATGAAGCTAGAAACAGTAAATTCGAGGATGACTTTGAGTCCTACCATTGAAG
GCTTTTCGTCAAAAGATATTGGTCTGCAGGCATTTGATGCTGCAGGATCGTTATTTGGTTCACAAGCACC
AAGGGATTATGCTCAAGGCTCACCGCCCGAATGGCTGCATATGCAGGTTGGTGGTAGTTTCGATCGACAA
ACATAA
>AA 
MDPTFINESSFSAANPSSYSLAEIWPFGGEPGGVSGLGLRMSHMSQNPSGLGESSGNRDGSMKESTVTGQ
SGGGGGRKRRDVSSEDESSKVVSTSSANELNNSNGKRTKLSGSKHENGASKVEVESSSVVGDKPGEQASI
PSEPPKQDYIHVRARRGQATDSHSLAERARREKISERMKILQDLVPGCNKVIGKALVLDEIINYIQSLQR
QVEFLSMKLETVNSRMTLSPTIEGFSSKDIGLQAFDAAGSLFGSQAPRDYAQGSPPEWLHMQVGGSFDRQ
T
XP_030493326.1 XM_030637466.1 CsbHLH2
>genomic 
AACCAAGTTGCCAAACGAGCCCAATCTCTCTCTAGCTCACTGCTTTGACCGAAAGATGTAAAGAAGCGCA
TTGCGCACTCCTCTTCCCATCTACTCTGGCTAAAAGGATCACTCTCTGCTCGTCTCTGCTTCTTCTTCTT
CCTCCTCTCTCTCTCTCTCTCTCTCTCAACATCGTTTGATTAATGCTTGTGTCTCTTTCTTGAAAATGAC
CCAGCTCTCGTCTCTTTTTATTACTCCTTAAATACCTCCACTAACTCAGTGTTAGCCAGTTCTTACACTC
CCCACTACCTTAAACACCCAAAAAAGAGAACCCATTTTTAGTTATTCTGCTGGCCATTGTTGGAAGCTTC
GTGTTCGGATTCGAATTCTACAACCCCGGTTGTTATCGTTTTGATGAATTTTGGGGTCTTTGAAAATGGA
TCCTACATTCATAAACGAATCTTCATTCTCTGCTGCCAACCCATCTTCCTATAGTTTGGCCGAGATTTGG
CCATTTGGCGGAGAACCTGGTGGCGTTTCCGGGCTGGGCCTTCGAATGAGCCATATGAGCCAAAACCCAA
GTGGGCTTGGAGAGAGCTCCGGGAATCGAGATGGGTCGATGAAGGAATCCACTGTAACTGGGCAGAGTGG
CGGTGGTGGTGGAAGGAAGAGGAGGGATGTGAGCTCTGAGGATGAGTCTTCAAAGGTGGTCTCCACTAGT
AGTGCCAATGAATTGGTTCGTCTTTTAGAAAGTTATTGTATTGTTTTTTTAGTCGTATATGGAAAATCTC
TACTACTTCATTGCACCCTTAAAAAGAAGGAAATGCTATTCAAATTTGGATATTTGTTCTTGTTAAAATT
ATTCTCGTGAATTGAATTGGTAATATGTAGCTCCTTTAGATACTTGATCACATATTTATGTTTCATTTCT
GTTTTCCTTTCAGCTATAATAAATTTGAGACTTGTGTGATACTGTGAATCATTTTTAGGCTTATGAGAGT
AAACATGAATTGGGTTTTGTGATTTAGTTTATTCATATATGTTAAATCTTACTTTGGAACTTTCTCATGA
GATGTTTTTCTGTGAATTTCATGTTTTCTTTTCTTGTAACAGAATAACTCAAATGGTAAGAGGACGAAAT
TATCAGGATCCAAACATGAAAATGGTGCTTCAAAAGTTGAAGTTGAATCTAGTTCAGTGGTTGGTGATAA
GCCAGGTGAACAAGCAAGTATACCTTCTGAGCCGCCCAAACAAGATTATATTCACGTTAGAGCAAGAAGG
GGCCAAGCTACTGATAGTCATAGTCTTGCAGAAAGAGTAATACATCTTTAGTCATTTTGAATTTACTTTA
AACACTTTTAAGCCTTTAATCTAGCTCTAAATCTATGTTGAACAATAGTTTCAGTTCTTGTGTGATTCAC
TTGCTCAGTCAAATATATACTGTGCCTGGAAACATGTTCTCATATTCTTTATTTGGCAGGCAAGAAGAGA
AAAAATTAGTGAAAGGATGAAGATTTTACAAGATTTGGTTCCTGGATGTAACAAGGTAGTTGATATTTGA
TCTAATTTGTTCTATTAGATTACTTTAGTATGTGTTGGTAGATGCCACATAGTTGAGCCTGGGAAACCAA
TAATGGAATTGGTGTCTTTGTACATAACCTGGATCTGCTTATTTTTATTGATTTTTCATATTCATATTAT
TCATATATAATATATTGGATCTCTCAATTGCAGCTTCACTTTGTATCTTACACGTTGCTCTGGTGTTGTA
TACTTTTTTGTTTAATAGGTTATTGGTAAAGCACTTGTTCTTGATGAGATAATTAATTACATCCAATCTC
TGCAGCGCCAAGTTGAGGTATTGCCTAAAATTAATGTTTGAATTGTTACTTTAAAACATGATATTCTTTA
CTCAAATCTTTCTAAATTAATTGAACCTTTTCTTTTGTTATAGTTTCTGTCAATGAAGCTAGAAACAGTA
AATTCGAGGATGACTTTGAGTCCTACCATTGAAGGCTTTTCGTCAAAAGATGTAAGGGTATATGCTTATA
TATATAAATATATGTATATATATATTGAATTACATTTTCTTTTCCTTCACATTGAGTGCAAGAAAGATGA
GATAGTTTTTTAAATCTAGTTTATTTTATCGGTTTTGTCAGAAGTGTATGTTCAAATCTGTTAATTTCAT
CCCAATAAGATTGCAAATAGGTATAATTCTGTCTTCATCTGTAGAAAGTAACAATTTAAGAACATAAAAA
GAAAAGGCAAACAATTTGCGTAAAATTGTTTGACCCGTTCCTTTATTATTAGTCTTGAATCTGAACCTTT
GGAAATACAATTTCTTTCTTTTCTCAGGCCCCCGTGTTTGTAGTTTTGGTATAGACATAACAAAGCTTTT
CATGAACATTGACATTTTCTTTTTCTTCGTAAAAAAACTCTGATTTTTATTCTGTGGCTCCCCCTACGAC
TCCCGATGATACGCAGTCTTGGACTCAAAACACGTGTTAATTGCATATACATTAGACTGGGACTTGTGTC
CTAGACTAGAGGTAATAGAAGTTAATTTTAACATGTCAACTTACTTAAACAGCAATAATTCCATTGCCAT
TTCCTCATTTAGATGTTCTTCCGTTCCTCAAAATCTCTTCTGATTTATTTGTGTGCCTTATTTTGTATGG
AAAGAAACTTGTTTGCAGTCTTTTAATGGCAGCTCAAGGTAAGTAATAACTAGTTGATAATAAATGGGTA
ACTAATGAAAAGTCAACTAGGACTACGAAGGTAGGGGCTTGGGCCGCCCTATGTCATGCAATCTTATCCC
TGTCATTCATTTATTTGATGTGTAATAAATGCATGGTTCATTTATGGATCACAATTTATTTCAACAGAAT
GCTTTGAAGTGGCTTGATTTCTTACCTGATAAAGTTGTATCTCAGATTGGTCTGCAGGCATTTGATGCTG
CAGGATCGTTATTTGGTTCACAAGCACCAAGGGATTATGCTCAAGGCTCACCGCCCGAATGGCTGCATAT
GCAGGTTGGTGGTAGTTTCGATCGACAAACATAAGACGACCATTCTTGAGTTCTTCTTTCTTAATCTGTT
TGGAACTTGTTTGATTATTTCTGTATTTGATGCGAAAATGTGTTTCTTAATGTTATGACCATTCTTATCA
TTGTAATACGATAGATAGTAGAATTCATCTAATCTCCCTATGTACCATCTGACTGGATACTCTGTACTCT
TGCTGTATCAGTACCTATAGAAAATTTGTTAAATTTAGCTGAGTAAAGACTGTTCTTTCAAGTTTTA
>Transcript 
ATGGATCCTACATTCATAAACGAATCTTCATTCTCTGCTGCCAACCCATCTTCCTATAGTTTGGCCGAGA
TTTGGCCATTTGGCGGAGAACCTGGTGGCGTTTCCGGGCTGGGCCTTCGAATGAGCCATATGAGCCAAAA
CCCAAGTGGGCTTGGAGAGAGCTCCGGGAATCGAGATGGGTCGATGAAGGAATCCACTGTAACTGGGCAG
AGTGGCGGTGGTGGTGGAAGGAAGAGGAGGGATGTGAGCTCTGAGGATGAGTCTTCAAAGGTGGTCTCCA
CTAGTAGTGCCAATGAATTGAATAACTCAAATGGTAAGAGGACGAAATTATCAGGATCCAAACATGAAAA
TGGTGCTTCAAAAGTTGAAGTTGAATCTAGTTCAGTGGTTGGTGATAAGCCAGGTGAACAAGCAAGTATA
CCTTCTGAGCCGCCCAAACAAGATTATATTCACGTTAGAGCAAGAAGGGGCCAAGCTACTGATAGTCATA
GTCTTGCAGAAAGAGCAAGAAGAGAAAAAATTAGTGAAAGGATGAAGATTTTACAAGATTTGGTTCCTGG
ATGTAACAAGGTAGTTATTGGTAAAGCACTTGTTCTTGATGAGATAATTAATTACATCCAATCTCTGCAG
CGCCAAGTTGAGTTTCTGTCAATGAAGCTAGAAACAGTAAATTCGAGGATGACTTTGAGTCCTACCATTG
AAGGCTTTTCGTCAAAAGATATTGGTCTGCAGGCATTTGATGCTGCAGGATCGTTATTTGGTTCACAAGC
ACCAAGGGATTATGCTCAAGGCTCACCGCCCGAATGGCTGCATATGCAGGTTGGTGGTAGTTTCGATCGA
CAAACATAA
>AA 
MDPTFINESSFSAANPSSYSLAEIWPFGGEPGGVSGLGLRMSHMSQNPSGLGESSGNRDGSMKESTVTGQ
SGGGGGRKRRDVSSEDESSKVVSTSSANELNNSNGKRTKLSGSKHENGASKVEVESSSVVGDKPGEQASI
PSEPPKQDYIHVRARRGQATDSHSLAERARREKISERMKILQDLVPGCNKVVIGKALVLDEIINYIQSLQ
RQVEFLSMKLETVNSRMTLSPTIEGFSSKDIGLQAFDAAGSLFGSQAPRDYAQGSPPEWLHMQVGGSFDR
QT
XP_030493328.1 XM_030637468.1 CsbHLH3
>genomic 
AACCAAGTTGCCAAACGAGCCCAATCTCTCTCTAGCTCACTGCTTTGACCGAAAGATGTAAAGAAGCGCA
TTGCGCACTCCTCTTCCCATCTACTCTGGCTAAAAGGATCACTCTCTGCTCGTCTCTGCTTCTTCTTCTT
CCTCCTCTCTCTCTCTCTCTCTCTCTCAACATCGTTTGATTAATGCTTGTGTCTCTTTCTTGAAAATGAC
CCAGCTCTCGTCTCTTTTTATTACTCCTTAAATACCTCCACTAACTCAGTGTTAGCCAGTTCTTACACTC
CCCACTACCTTAAACACCCAAAAAAGAGAACCCATTTTTAGTTATTCTGCTGGCCATTGTTGGAAGCTTC
GTGTTCGGATTCGAATTCTACAACCCCGGTTGTTATCGTTTTGATGAATTTTGGGGTCTTTGAAAATGGA
TCCTACATTCATAAACGAATCTTCATTCTCTGCTGCCAACCCATCTTCCTATAGTTTGGCCGAGATTTGG
CCATTTGGCGGAGAACCTGGTGGCGTTTCCGGGCTGGGCCTTCGAATGAGCCATATGAGCCAAAACCCAA
GTGGGCTTGGAGAGAGCTCCGGGAATCGAGATGGGTCGATGAAGGAATCCACTGTAACTGGGCAGAGTGG
CGGTGGTGGTGGAAGGAAGAGGAGGGATGTGAGCTCTGAGGATGAGTCTTCAAAGGTGGTCTCCACTAGT
AGTGCCAATGAATTGGTTCGTCTTTTAGAAAGTTATTGTATTGTTTTTTTAGTCGTATATGGAAAATCTC
TACTACTTCATTGCACCCTTAAAAAGAAGGAAATGCTATTCAAATTTGGATATTTGTTCTTGTTAAAATT
ATTCTCGTGAATTGAATTGGTAATATGTAGCTCCTTTAGATACTTGATCACATATTTATGTTTCATTTCT
GTTTTCCTTTCAGCTATAATAAATTTGAGACTTGTGTGATACTGTGAATCATTTTTAGGCTTATGAGAGT
AAACATGAATTGGGTTTTGTGATTTAGTTTATTCATATATGTTAAATCTTACTTTGGAACTTTCTCATGA
GATGTTTTTCTGTGAATTTCATGTTTTCTTTTCTTGTAACAGAATAACTCAAATGGTAAGAGGACGAAAT
TATCAGGATCCAAACATGAAAATGGTGCTTCAAAAGTTGAAGTTGAATCTAGTTCAGTGGTTGGTGATAA
GCCAGGTGAACAAGCAAGTATACCTTCTGAGCCGCCCAAACAAGATTATATTCACGTTAGAGCAAGAAGG
GGCCAAGCTACTGATAGTCATAGTCTTGCAGAAAGAGTAATACATCTTTAGTCATTTTGAATTTACTTTA
AACACTTTTAAGCCTTTAATCTAGCTCTAAATCTATGTTGAACAATAGTTTCAGTTCTTGTGTGATTCAC
TTGCTCAGTCAAATATATACTGTGCCTGGAAACATGTTCTCATATTCTTTATTTGGCAGGCAAGAAGAGA
AAAAATTAGTGAAAGGATGAAGATTTTACAAGATTTGGTTCCTGGATGTAACAAGGTAGTTGATATTTGA
TCTAATTTGTTCTATTAGATTACTTTAGTATGTGTTGGTAGATGCCACATAGTTGAGCCTGGGAAACCAA
TAATGGAATTGGTGTCTTTGTACATAACCTGGATCTGCTTATTTTTATTGATTTTTCATATTCATATTAT
TCATATATAATATATTGGATCTCTCAATTGCAGCTTCACTTTGTATCTTACACGTTGCTCTGGTGTTGTA
TACTTTTTTGTTTAATAGGTTATTGGTAAAGCACTTGTTCTTGATGAGATAATTAATTACATCCAATCTC
TGCAGCGCCAAGTTGAGGTATTGCCTAAAATTAATGTTTGAATTGTTACTTTAAAACATGATATTCTTTA
CTCAAATCTTTCTAAATTAATTGAACCTTTTCTTTTGTTATAGTTTCTGTCAATGAAGCTAGAAACAGTA
AATTCGAGGATGACTTTGAGTCCTACCATTGAAGGCTTTTCGTCAAAAGATGTAAGGGTATATGCTTATA
TATATAAATATATGTATATATATATTGAATTACATTTTCTTTTCCTTCACATTGAGTGCAAGAAAGATGA
GATAGTTTTTTAAATCTAGTTTATTTTATCGGTTTTGTCAGAAGTGTATGTTCAAATCTGTTAATTTCAT
CCCAATAAGATTGCAAATAGGTATAATTCTGTCTTCATCTGTAGAAAGTAACAATTTAAGAACATAAAAA
GAAAAGGCAAACAATTTGCGTAAAATTGTTTGACCCGTTCCTTTATTATTAGTCTTGAATCTGAACCTTT
GGAAATACAATTTCTTTCTTTTCTCAGGCCCCCGTGTTTGTAGTTTTGGTATAGACATAACAAAGCTTTT
CATGAACATTGACATTTTCTTTTTCTTCGTAAAAAAACTCTGATTTTTATTCTGTGGCTCCCCCTACGAC
TCCCGATGATACGCAGTCTTGGACTCAAAACACGTGTTAATTGCATATACATTAGACTGGGACTTGTGTC
CTAGACTAGAGGTAATAGAAGTTAATTTTAACATGTCAACTTACTTAAACAGCAATAATTCCATTGCCAT
TTCCTCATTTAGATGTTCTTCCGTTCCTCAAAATCTCTTCTGATTTATTTGTGTGCCTTATTTTGTATGG
AAAGAAACTTGTTTGCAGTCTTTTAATGGCAGCTCAAGGTAAGTAATAACTAGTTGATAATAAATGGGTA
ACTAATGAAAAGTCAACTAGGACTACGAAGGTAGGGGCTTGGGCCGCCCTATGTCATGCAATCTTATCCC
TGTCATTCATTTATTTGATGTGTAATAAATGCATGGTTCATTTATGGATCACAATTTATTTCAACAGAAT
GCTTTGAAGTGGCTTGATTTCTTACCTGATAAAGTTGTATCTCAGATTGGTCTGCAGGCATTTGATGCTG
CAGGATCGTTATTTGGTTCACAAGCACCAAGGGATTATGCTCAAGGCTCACCGCCCGAATGGCTGCATAT
GCAGGTTGGTGGTAGTTTCGATCGACAAACATAAGACGACCATTCTTGAGTTCTTCTTTCTTAATCTGTT
TGGAACTTGTTTGATTATTTCTGTATTTGATGCGAAAATGTGTTTCTTAATGTTATGACCATTCTTATCA
TTGTAATACGATAGATAGTAGAATTCATCTAATCTCCCTATGTACCATCTGACTGGATACTCTGTACTCT
TGCTGTATCAGTACCTATAGAAAATTTGTTAAATTTAGCTGAGTAAAGACTGTTCTTTCAAGTTTTA
>Transcript 
ATGGATCCTACATTCATAAACGAATCTTCATTCTCTGCTGCCAACCCATCTTCCTATAGTTTGGCCGAGA
TTTGGCCATTTGGCGGAGAACCTGGTGGCGTTTCCGGGCTGGGCCTTCGAATGAGCCATATGAGCCAAAA
CCCAAGTGGGCTTGGAGAGAGCTCCGGGAATCGAGATGGGTCGATGAAGGAATCCACTGTAACTGGGCAG
AGTGGCGGTGGTGGTGGAAGGAAGAGGAGGGATGTGAGCTCTGAGGATGAGTCTTCAAAGAATAACTCAA
ATGGTAAGAGGACGAAATTATCAGGATCCAAACATGAAAATGGTGCTTCAAAAGTTGAAGTTGAATCTAG
TTCAGTGGTTGGTGATAAGCCAGGTGAACAAGCAAGTATACCTTCTGAGCCGCCCAAACAAGATTATATT
CACGTTAGAGCAAGAAGGGGCCAAGCTACTGATAGTCATAGTCTTGCAGAAAGAGCAAGAAGAGAAAAAA
TTAGTGAAAGGATGAAGATTTTACAAGATTTGGTTCCTGGATGTAACAAGGTAGTTATTGGTAAAGCACT
TGTTCTTGATGAGATAATTAATTACATCCAATCTCTGCAGCGCCAAGTTGAGTTTCTGTCAATGAAGCTA
GAAACAGTAAATTCGAGGATGACTTTGAGTCCTACCATTGAAGGCTTTTCGTCAAAAGATATTGGTCTGC
AGGCATTTGATGCTGCAGGATCGTTATTTGGTTCACAAGCACCAAGGGATTATGCTCAAGGCTCACCGCC
CGAATGGCTGCATATGCAGGTTGGTGGTAGTTTCGATCGACAAACATAA
>AA 
MDPTFINESSFSAANPSSYSLAEIWPFGGEPGGVSGLGLRMSHMSQNPSGLGESSGNRDGSMKESTVTGQ
SGGGGGRKRRDVSSEDESSKNNSNGKRTKLSGSKHENGASKVEVESSSVVGDKPGEQASIPSEPPKQDYI
HVRARRGQATDSHSLAERARREKISERMKILQDLVPGCNKVVIGKALVLDEIINYIQSLQRQVEFLSMKL
ETVNSRMTLSPTIEGFSSKDIGLQAFDAAGSLFGSQAPRDYAQGSPPEWLHMQVGGSFDRQT
XP_030482827.1 XM_030626967.1 CsbHLH4
>genomic 
GAGAGAGAGAGAGAGAGGTCTTTTTAATATTTTACAGTAGCAGTGGCGGTGGTTAATCATCAAGAGCTCT
CTTTTTGATGTAAGCGTGGGTATAAATGCAGGACCTTTGCTAATGCTCTTTTCTCTTTCACTCTCTTTGA
AACACCCACCTATACATAGTTTCATTATCTCTTTCTCTTTCTCTCTATTAAACTCTGCTACTGTCCTCTA
TTTCTGTGTCTACATGAGTAAAAATCTCCCTTCTTTTGGCTGTGACAGTGTTTTGTGAAGCTGAAAAAAA
AATAAGAGAAAGATTAAAGGAAACGGGTGTGTTTGAACACACCAACCCAAATTCAATAAAAGTTCTTTTC
TGTGAGTAAAAAGCTTGAATGGAAGGGAGACTACCAAAAGTAGCACAGAATCTGAAATGGGTATCTTTCT
CTTGCTACTTTTAGTTGGGTCTCAATCTCTTTCTCTCTCCTCTGTGTCTCAGAGCTGGGGTTTTCTGATG
CTTTCTGACTAGGGTTTTGAATAGGTATTTATTATGCTGAAATCAATGTTCTTTGCTTTTAATTTTGACT
GCTTCCCATAGACTCTTCTTTTTTTCTTTTCTTCCGGCTCTTCTTTGAACTATCTTTTTTTAGTTTGTGT
CTTGGGAGAACATCCTTTGTGTAACTTGGTACTTCAAGTTCAGTGTTTTTTGGCTTTGGAAATGGGAGCT
TATAGGTTCTTGTGATCGTTGGTAACAGTTGCTTTTGGGTACAATGGGCTTTCTTGTTTCAGAGCTCCTT
GGAGTACTAAGCTCATTAATTGAAAGTGGTTCTTCCGTTTACTAGCTCCTTGTGTGCTGTTTCTTTTGGG
CTAGTTAGTTTCAGTTCAAATTACTTTAGGTGGGTTAAGTTTTTGATGGAATATCTTTGATACCACTATG
AAGTTTCTTCTATTTTGAGTTTCAAAGATTCAGGTTTGAAGCTTGTTGGTGCTATATTTATGATGATTTA
GTGTGGTTCCTTGTTTCTCTATGACTATACATCTGTCTTCTCTGCCATTTTTAATTCTGGATTATTACTG
TTTGAGGTAGCAGGGTACAACTGAGAGTGGTCAATTTTGGAGGCTTTTATTGGATTTTGTGTAGATAGCT
GGGCTGAGTTATTAAATTCAGTTATTAGAGTGGAAACTAGTGGCTGAGTTTGTTGGTCTTGTCAAGAAGT
AATGGATATGGGAGAGAAAGATAAATTTGAGTTGGATAATAAGAATGAAGATCATATGAGTTATTCATCT
GGCATGGCCTCAGACTGGCGGTTTGATGGCTCTAATCTTGCAAATACATCTATGGGTTTGGTCCAGGCTG
CAAATTCTATGGCAATTGGCAAGGGTGATCTAGTTGGTTCTTCTTCCTGCTCCTCTGCTCCAATGGTGGA
CTCATTTGTCTCACCACTTTGGGACCACACCACCTCCAATCCTCAGAACTTGGGTTTTTGTGATATGAAT
ATTCAGAACAATGCAAGCAACTTCAACTCATTAGGCATTAGGAAAGGTAGTAGTCCTGCCTCAATGAGAA
ATGGTGTTGATAGATCACATGATATGTGTTGGAATCCATCGACTCCAATTTCAAAAGGAGGTATATTCTT
ACCAAATATGCCTGGAATGATCCCACAGAGCTTGTCTCAGTTGCCAACCGATTCTGCTTTCATTGAGCGC
GCAGCAAGGTTCTCGTGCTTCAATGGCGGAAATTTTAGTGATATGGTGAACCCTTTTGCAATTCAAGACA
CTGTGAATCTATATCCAAGGGGTGGAGGAGGAATGGTGCAAGGTGGTCAAGATGTTTTAGCCGGAAATGG
GTTGAAGCAAGTAATGTCTGGTGTGCATTCTCAAAAGGGTCAGCTCAATATGAGTGAAGTTTCAAAAGAT
ACTTCTTTAACAGCTGAACTGGGGTGCACCGAAGGGAGTCCGCTTACGAATGAGAGAAAAAACGATAGCC
TTGCGAGATCTCATGATGAAGCAAAACAATGTGTTGGTGGGTCTGGAAATGATTCTGATGAAGCTGAATT
TAGCAATGGTGCTGGAGGTGGAGTAGAGGAACCCTCTATTTTGGAGGGTACCAGAGGTGGTGAACCTTCT
GCTAAGGGACTTGGCTCAAAGAAACGGAAAAGAAATGGACAGGTAAAACGAATGGTTTGAAAAGTTTCCT
TTTGATTTGTTAAGTATGAACTTGCATTTTCCTTACCAATGTTCCTGGTTCTGATTGCGCAGGATTCTGA
TCCTGATCAAGCCAAAGGAGCTTCTCAGCAGCATGGTGAATCCACAATGGATCATAATACTGAACAACAT
CAGAAGGGAGATCAGAACCCAAGTACAACCAACAACAAGGCAAGTGGAAAACACAGCAAACAACAACAGG
GTTCTCAAGGTTCAGATCCTCCAAAGGAAGAATATATACATGTTAGAGCTCGAAGAGGCCAAGCAACAAA
TAGCCATAGTCTTGCAGAGAGAGTGAGCTTTCAACTCTGAAGTTTGTTTCTTACCAAATTCATGATAACT
CTAAAATATAGCCGTGTAATAAAGCTAAAGTGGTTATTGTCTGTAGGTAAGACGGGAAAAGATCAGTGAA
AGGATGAAGTTTCTTCAGGACCTTGTACCTGGGTGCAGTAAGGTGGGTTTTATTTCGTTTAGGGAGTCAT
TGGTTGAACTCTTGGCGAATTTAGGTGGCATTTTTTATAAATTGATTGGTCTTTGCAGGTCACTGGAAAG
GCAGTGATGTTAGATGAAATCATTAACTATGTTCAATCACTACAACGGCAGGTTGAGGTATGAGATTATG
TATAACATCACAATCTAATTTTTCACATGGATGCAATTCAATTTTTATGCCTTTCCTTTTTTTGATGTCA
AAATTCTGTGCTCTTCTGATTAGTTAAAGGATGCAATATATAATACTTCTGTTTTCCTTGCTTGCAGTTT
TTGTCAATGAAACTCGCAACAGTAAATCCGCGACTAGAATTTAACATTGAAGGTCTCCTTGCAAAAGATG
TAAGTTATAATTTGTGCATTTCAGCCTGATGCATTAGAGATTGTGAATGAAAGCTAGTCTCCAATTCTTT
ACAGATGCATTACCATTCTAATCTCCAATTCTTGACAGATGCTTCAGTCCAGAGTTGGTACTTCTTCTTC
ACTAGCATTTTCTCCGGATATGCATATGCCTTATCCTACATTACAACCACCATCACAAGGGCTTATTCAG
GCGAGCCTTGCTGGACTGGGAAGCACTTCTGATGTAATTCGGAGAGCAATCAGTTCCCAGTTGACGCCTT
TGTCTGGAGGATTCAAAGAACCTACTCAGGTAGGCACCTTTCGGTTATAGTTCTCTCATTTACTAAATAA
TATTCTTCAATGGTAGTGTGAAACCCTGTTGGGGTTGGGGAAACCCAAACATTACTGCAACACTGGCCAT
TTTTAGCAACCATTGTTGAGTTCTATGTTTGATCATTCTCTTCATTAAGTCTGTGTTGTAGAAATAACCT
ATAATATGCTTATAACTACAGATACCGAATGTGTGGGAAGATGAACTTAACAATGTTGTCCAAATGAGCT
TTGGAACAAGAAGTTCTCCCAGCAGCCAAGATGGAGATGGTCTGAATAGTTGATTTTTTCTTTTTTTCAT
ATAAAAAGTTCATCTGATATAATCCCAAGTGGTTTTAAGCAATTTCTTCTGCTGCATTTTCAGGGTCTAT
GCCAACTGGCCAAATGAAAGTTGAACTTTGATTATTCTCTTGGAATATTTTATGCCACATAGTCCTATGG
TCAGACCCCATATATATACACAGCTAATTAAATGAGAAGTCAAACATCAAAAACATGACAATCCCTCTTT
GAGATGACAAGAAAATAACCTGAAAATAATTCTACTTAAGCTGTACCTGAGAAGATCCCAACTTCAGCTC
CTTTCATCAGGGAGTTTTCATGATCCAGGAAAGCTACATTCCTCTTTGGAAGGAAATGTTGTATAGATTG
ATATTTACAAAAAATATAAAAGGGATGAAATGTTATGAAAGATGATATGTGGGCTGCTTTTGTATCTTAA
GGCTTGGAGGCCTAGTGTAGTTAACAAGAAAATTGTAATCCAAATCATGGTCTTCTTTTGTTCATTTAGT
TAGTTAAAAGCTATATATGTGCTAATCATATATCACCAAATGTTATGTCTTTCTTCTTTTCTTTTGATTC
TGCAGCTCTTCTGAATCA
>Transcript 
ATGGATATGGGAGAGAAAGATAAATTTGAGTTGGATAATAAGAATGAAGATCATATGAGTTATTCATCTG
GCATGGCCTCAGACTGGCGGTTTGATGGCTCTAATCTTGCAAATACATCTATGGGTTTGGTCCAGGCTGC
AAATTCTATGGCAATTGGCAAGGGTGATCTAGTTGGTTCTTCTTCCTGCTCCTCTGCTCCAATGGTGGAC
TCATTTGTCTCACCACTTTGGGACCACACCACCTCCAATCCTCAGAACTTGGGTTTTTGTGATATGAATA
TTCAGAACAATGCAAGCAACTTCAACTCATTAGGCATTAGGAAAGGTAGTAGTCCTGCCTCAATGAGAAA
TGGTGTTGATAGATCACATGATATGTGTTGGAATCCATCGACTCCAATTTCAAAAGGAGGTATATTCTTA
CCAAATATGCCTGGAATGATCCCACAGAGCTTGTCTCAGTTGCCAACCGATTCTGCTTTCATTGAGCGCG
CAGCAAGGTTCTCGTGCTTCAATGGCGGAAATTTTAGTGATATGGTGAACCCTTTTGCAATTCAAGACAC
TGTGAATCTATATCCAAGGGGTGGAGGAGGAATGGTGCAAGGTGGTCAAGATGTTTTAGCCGGAAATGGG
TTGAAGCAAGTAATGTCTGGTGTGCATTCTCAAAAGGGTCAGCTCAATATGAGTGAAGTTTCAAAAGATA
CTTCTTTAACAGCTGAACTGGGGTGCACCGAAGGGAGTCCGCTTACGAATGAGAGAAAAAACGATAGCCT
TGCGAGATCTCATGATGAAGCAAAACAATGTGTTGGTGGGTCTGGAAATGATTCTGATGAAGCTGAATTT
AGCAATGGTGCTGGAGGTGGAGTAGAGGAACCCTCTATTTTGGAGGGTACCAGAGGTGGTGAACCTTCTG
CTAAGGGACTTGGCTCAAAGAAACGGAAAAGAAATGGACAGGATTCTGATCCTGATCAAGCCAAAGGAGC
TTCTCAGCAGCATGGTGAATCCACAATGGATCATAATACTGAACAACATCAGAAGGGAGATCAGAACCCA
AGTACAACCAACAACAAGGCAAGTGGAAAACACAGCAAACAACAACAGGGTTCTCAAGGTTCAGATCCTC
CAAAGGAAGAATATATACATGTTAGAGCTCGAAGAGGCCAAGCAACAAATAGCCATAGTCTTGCAGAGAG
AGTAAGACGGGAAAAGATCAGTGAAAGGATGAAGTTTCTTCAGGACCTTGTACCTGGGTGCAGTAAGGTC
ACTGGAAAGGCAGTGATGTTAGATGAAATCATTAACTATGTTCAATCACTACAACGGCAGGTTGAGTTTT
TGTCAATGAAACTCGCAACAGTAAATCCGCGACTAGAATTTAACATTGAAGGTCTCCTTGCAAAAGATAT
GCTTCAGTCCAGAGTTGGTACTTCTTCTTCACTAGCATTTTCTCCGGATATGCATATGCCTTATCCTACA
TTACAACCACCATCACAAGGGCTTATTCAGGCGAGCCTTGCTGGACTGGGAAGCACTTCTGATGTAATTC
GGAGAGCAATCAGTTCCCAGTTGACGCCTTTGTCTGGAGGATTCAAAGAACCTACTCAGATACCGAATGT
GTGGGAAGATGAACTTAACAATGTTGTCCAAATGAGCTTTGGAACAAGAAGTTCTCCCAGCAGCCAAGAT
GGAGATGGGTCTATGCCAACTGGCCAAATGAAAGTTGAACTTTGA
>AA 
MDMGEKDKFELDNKNEDHMSYSSGMASDWRFDGSNLANTSMGLVQAANSMAIGKGDLVGSSSCSSAPMVD
SFVSPLWDHTTSNPQNLGFCDMNIQNNASNFNSLGIRKGSSPASMRNGVDRSHDMCWNPSTPISKGGIFL
PNMPGMIPQSLSQLPTDSAFIERAARFSCFNGGNFSDMVNPFAIQDTVNLYPRGGGGMVQGGQDVLAGNG
LKQVMSGVHSQKGQLNMSEVSKDTSLTAELGCTEGSPLTNERKNDSLARSHDEAKQCVGGSGNDSDEAEF
SNGAGGGVEEPSILEGTRGGEPSAKGLGSKKRKRNGQDSDPDQAKGASQQHGESTMDHNTEQHQKGDQNP
STTNNKASGKHSKQQQGSQGSDPPKEEYIHVRARRGQATNSHSLAERVRREKISERMKFLQDLVPGCSKV
TGKAVMLDEIINYVQSLQRQVEFLSMKLATVNPRLEFNIEGLLAKDMLQSRVGTSSSLAFSPDMHMPYPT
LQPPSQGLIQASLAGLGSTSDVIRRAISSQLTPLSGGFKEPTQIPNVWEDELNNVVQMSFGTRSSPSSQD
GDGSMPTGQMKVEL
XP_030507450.1 XM_030651590.1 CsbHLH5
>genomic 
TTCTCTCTACTTTACTTTCTTTCTCTACTTTCTCTCTCTCTCTCTACTCTGCATTTTCTTGCTTCTTCTT
CTTCTTTTGAGTGAAACTCAAGCACCATTTCACTATCATCATCATAATCAATCGTCATTAGTACTATCTC
CTTTCACTACACTCAAAAAAAACCAGTCTTTTTCTTTTTTCAATTTTCCCGAGAAAATTTTCTGGGTCTC
TCAATTTTTTCATTTCCCTCGAATTAGTTCATCTGAGTGTGTTTTTCTCATTTGGGTTCCTTTTAATTTC
GATGATATAGAGAAATTTATAATCTTTTTCAAGCTATGGAATCATTCAAGTACTGTATGGAAATTCAATC
GAACAACAACAACAACAACAACGAGCTGAATTCATCATCATCAGAGCAGATTTCGGTTTCTGATTGTCTT
TTCAAACCAAATTGGGAGCAACAATCATTGGATCAGAACGACCCATTTGAATCAGCTTTAAGTTCAATTG
TTTCTTCACCTGTTGCTCCTTCAAACCCTAACCCTAATGGAGGTGGTGATGGAATTATGATCAGAGAATT
GATCGGTAGATTGGGTAATATCTGTAACTCTGGTGAGATTTCTCCTCAATCTTATATGTGTAGTAATAAC
AACAGTAGGAACAATTCATGCTATGCTACTCCATTGAATTCACCACCAAAGCTCAATTTATCATCATCAG
TAGATCCCAATCCAATCAGACCTAATTTCCATATCCCTAATCCACCAAGTTTAGCTCCCTTTTCTGGTGA
CCCTGGTTTTGCAGCTAGAGCTGCTAAATTCTCTTGCTTTGGAAATAATAGTAATAATTTTGGTGAATTG
CCTTTTAGATCAGTCCCTAGAATTGATCCCATTAAACCACCTTCAAAGGCTTCACCTTTAACCAATCAAC
CTCATCAAGGATCTTCAAGGTCTTCAACCCCTGAAAATGGCGATTCAAGGGAAGGATCTTCTGTTTCTGA
TCAGATCCCAACTGGGAAAGCTGCTGAGATTATTGAGACTAATAATAATAATGGTAATAAGAAAAGGAAA
GCCATTTCAAGAGGAAAATCCAAAGAAATTCAAGTTAAAGATTCTAAGGTAAATTTTGGTTTATTTGTAA
TTGTTACTCTTTTCCCATTTTGTGAATTTTGTTATATTGAGAATTTGATTTGATTTTATATTTATAGGTT
GTTGAAGCAATTGAGAATGATGAACAACATAATGTGAAAAGAAGTAAAAAAGATAATCATAATGATAATG
AAGGAGTTGCTAAAGGGTCAAAAGATTTGAATCAGAAACAAACAAAAGATAATAATAATAATTCAAAACC
ACCAGAGCCACCAAAGGATTATATCCATGTTAGAGCAAGAAGAGGACAAGCTACTGATAGCCATAGTCTT
GCTGAAAGAGTAAGATTTTCTTGTTAATTATTAACTCATTTTTGTACAAGATTAATAATCAAGCTCAATT
TCCATTGACATGTCTTTGATTTTGATTATTACAGGTTAGACGAGAGAAAATCAGTGAAAGGATGAAGTTT
CTTCAGGATCTGGTTCCTGGTTGCAACAAGGTACTTAAAAAGCTTGCATTTTTTTTTTCAGAGATTTAAA
TGATTGAATTGTTAATTTACTATATTAAGAAAATGGTTTCTGAATTTGCAGGTAACTGGTAAAGCAGTTA
TGCTAGATGAGATTATAAACTATGTTCAATCATTACAACGACAAGTTGAGGTAATTAATATATATTAAGC
TTCTAAAAAGTTGAATTTGATTAGTATTTTCTTTACTAAATTTGTGTTTTGGTTTGGTTTCAGTTTCTTT
CAATGAAATTAGCAACTGTTAATCCAAGGATGGATTTCAACATGGAAGCTCTTCTATCAAAAGAGGTAAT
TAAACTTTATAAACACTCCTTTTTCAACCCATTGGGATTTTTGACCTGTAATATTAACTTGATTTATATA
TATATATGATGATTTCAGATTTTTCAGTCTCGTGGGTCATTGCCACATGGCCTTTATCCATTAGATTCAT
CAACAACAGCATTCCCATTTGGATATAATCACCAACAAATAATGCCACCACAATCTTCTTCTTTAGAGGC
TCAATTCTCAATAAACCCTTTAAATGGTTCAATTCATAGAGCTTCAACAAACATGCAAATACCTTCTGGA
TTTGCTGAACATGCCCAACAACAACAACCACAGGTGAGTGTTTTTTTTTAAGGGTCATTCATTAAATGAG
TTCTCCTTTACATAATAATCTTAAAAATTGAATCTTTTTTTTTTTCCTTGTTAATTTTGCAGACTTCTAC
TTTTTTTGAGGATGATCTTCAAAGTGTGGTTCAAATGGGTTTTGGTCAGATTGAACAGCACAGTCTTCAA
GGTATAAAAATAAAATACATATACACCCAAGAAATAAAAAACTCAACTTTATTAATTTTCTTCAAATTTG
TCTAATCTTTACATTTTTGTTTTTGCAGGCTCATTGACTCAAGCTCAAATGAAAATTGAGCTATAGTAAT
ATAAAAAAAAATAATGATTAAGATTATTTTGGATTAACTTTCTCTCTCTCTCTCTCTCTTGGATTTTCTC
ATTTGAGGCCTCCCAAAGCCAAAGCCACAGGAGAGAAAGGCCCTCTCTGTGTATATAACAGAGCTAAGTC
CCCAGTTTGAGTGAGAAGAAGAAGAAGAAGAAGAAGAAGAAAGAATCACTTGAGCTAGGTTCCATCCATT
ATTGGTTTTTATTATTATTCTCAATTCTTTGGTGGATTCTTTTCAAGAAAATCCTCATTAAAAAAAAACC
TTAGAGAATTTACTAATTTGCTTCAACAACAACAACAACAACAAAAAGGGGTCCAGCAAAAATGTCCAAT
TTCTGTAAAGACTCAAACAAAGAAAAGAACTTTACCAATGTAAACTTTTCTTTTTTGTGTATGAACTTAC
TATTTTTAATACTATGATCATGATCAACTGATTCATTGAGAGATTTCATTAA
>Transcript 
ATGGAATCATTCAAGTACTGTATGGAAATTCAATCGAACAACAACAACAACAACAACGAGCTGAATTCAT
CATCATCAGAGCAGATTTCGGTTTCTGATTGTCTTTTCAAACCAAATTGGGAGCAACAATCATTGGATCA
GAACGACCCATTTGAATCAGCTTTAAGTTCAATTGTTTCTTCACCTGTTGCTCCTTCAAACCCTAACCCT
AATGGAGGTGGTGATGGAATTATGATCAGAGAATTGATCGGTAGATTGGGTAATATCTGTAACTCTGGTG
AGATTTCTCCTCAATCTTATATGTGTAGTAATAACAACAGTAGGAACAATTCATGCTATGCTACTCCATT
GAATTCACCACCAAAGCTCAATTTATCATCATCAGTAGATCCCAATCCAATCAGACCTAATTTCCATATC
CCTAATCCACCAAGTTTAGCTCCCTTTTCTGGTGACCCTGGTTTTGCAGCTAGAGCTGCTAAATTCTCTT
GCTTTGGAAATAATAGTAATAATTTTGGTGAATTGCCTTTTAGATCAGTCCCTAGAATTGATCCCATTAA
ACCACCTTCAAAGGCTTCACCTTTAACCAATCAACCTCATCAAGGATCTTCAAGGTCTTCAACCCCTGAA
AATGGCGATTCAAGGGAAGGATCTTCTGTTTCTGATCAGATCCCAACTGGGAAAGCTGCTGAGATTATTG
AGACTAATAATAATAATGGTAATAAGAAAAGGAAAGCCATTTCAAGAGGAAAATCCAAAGAAATTCAAGT
TAAAGATTCTAAGGTTGTTGAAGCAATTGAGAATGATGAACAACATAATGTGAAAAGAAGTAAAAAAGAT
AATCATAATGATAATGAAGGAGTTGCTAAAGGGTCAAAAGATTTGAATCAGAAACAAACAAAAGATAATA
ATAATAATTCAAAACCACCAGAGCCACCAAAGGATTATATCCATGTTAGAGCAAGAAGAGGACAAGCTAC
TGATAGCCATAGTCTTGCTGAAAGAGTTAGACGAGAGAAAATCAGTGAAAGGATGAAGTTTCTTCAGGAT
CTGGTTCCTGGTTGCAACAAGGTAACTGGTAAAGCAGTTATGCTAGATGAGATTATAAACTATGTTCAAT
CATTACAACGACAAGTTGAGTTTCTTTCAATGAAATTAGCAACTGTTAATCCAAGGATGGATTTCAACAT
GGAAGCTCTTCTATCAAAAGAGATTTTTCAGTCTCGTGGGTCATTGCCACATGGCCTTTATCCATTAGAT
TCATCAACAACAGCATTCCCATTTGGATATAATCACCAACAAATAATGCCACCACAATCTTCTTCTTTAG
AGGCTCAATTCTCAATAAACCCTTTAAATGGTTCAATTCATAGAGCTTCAACAAACATGCAAATACCTTC
TGGATTTGCTGAACATGCCCAACAACAACAACCACAGACTTCTACTTTTTTTGAGGATGATCTTCAAAGT
GTGGTTCAAATGGGTTTTGGTCAGATTGAACAGCACAGTCTTCAAGGCTCATTGACTCAAGCTCAAATGA
AAATTGAGCTATAG
>AA 
MESFKYCMEIQSNNNNNNNELNSSSSEQISVSDCLFKPNWEQQSLDQNDPFESALSSIVSSPVAPSNPNP
NGGGDGIMIRELIGRLGNICNSGEISPQSYMCSNNNSRNNSCYATPLNSPPKLNLSSSVDPNPIRPNFHI
PNPPSLAPFSGDPGFAARAAKFSCFGNNSNNFGELPFRSVPRIDPIKPPSKASPLTNQPHQGSSRSSTPE
NGDSREGSSVSDQIPTGKAAEIIETNNNNGNKKRKAISRGKSKEIQVKDSKVVEAIENDEQHNVKRSKKD
NHNDNEGVAKGSKDLNQKQTKDNNNNSKPPEPPKDYIHVRARRGQATDSHSLAERVRREKISERMKFLQD
LVPGCNKVTGKAVMLDEIINYVQSLQRQVEFLSMKLATVNPRMDFNMEALLSKEIFQSRGSLPHGLYPLD
SSTTAFPFGYNHQQIMPPQSSSLEAQFSINPLNGSIHRASTNMQIPSGFAEHAQQQQPQTSTFFEDDLQS
VVQMGFGQIEQHSLQGSLTQAQMKIEL
XP_030499136.1 XM_030643276.1 CsbHLH6
>genomic 
CATAGCCAACCCCCTTCTCCTTCCCCACTTTCTCAATCTCTTTTTTTTTTTCTTTCTTTCATATTTTTAA
TACGAGCCTAAAGCTAGACACAAATTATGCAATCATATTCAACCCACTTTTAGTTTTTAAATTTTCATTT
TTGGTTAGTTGGGTTTTCTTTTGTAATAATACTAATAAACACTAATATTCTCTCTTGGCCAAAATTGAAA
AAGAAAAAGAAAAAAAAAAGCTTAAATTTTTCATTCAATGGAGAATGACTTTTTTCTAAATGCTGGACTC
ACCATACCCAATAACTGGCAATCAACAACGACTGTGTCTGTATCTGGTCCTCTCGAAATTCAACCCATGG
AGCTCAATTGTTCATCGGAGCAATCCCCGGAGTACGGCTTTTACAACAATAACAACAACCCCACTTGGGA
AAAGTCAACGGTCGAACAAGGTATGCAGTTTGACTCAGCTCTAAGCTCAATGGTCTCATCTCCTGTGGCT
TCCAACTCCAACATCTCAAACGACAGCTTCGTTATCAGAGAATTGATCGGAAAACTCGGTAACATAGGAA
ATTCCGGCGAGATCTCACCGCATTCCCAGAATTTCATGACTGCAACTCCGGCGCCGGCGAATCCCTACAT
TGCCGGAAATAGAAGTACTAACACGTCGTGTTACAGTACACCAATGAATTCACCACAGAAATTGAAGTTG
GAAAAATTGCCCAGTATGGGAAAATCCATGGCTGTGAATTCCACGGTGGCTGAATTGTCCGCCGACCCTG
GTTTTGCAGAAAGAGCAGCTAGATTTTCGTGCTTTGGGAGTAGAAGCTTTAATGGCAGAACGACCCAATT
GGGTTTGAACAATAATTCAGAGTTTAGATCTAATAACAACAACAACAACAACCCATTAATAGGACATGGG
AAACTCTCGAGGGTTTCGAGTAGTCCTTCCCTTAAGGCACTTGAAAAACAAAATTCACCATTATTATTAC
AGGAACGAACAACAGCAAATTCTCAAGATGAGTCAACAGTTTCAGAGCAAAACCCAAATGGCGAAATGGG
TTGTTTGAGACCACCACCTTCCAATGAGCTTAATTCCCGGAAAAGAAAAGCTAATCCAAAGGGAGGAAAA
TCCAAAGACCCATCTACCAAGGTATTACTCAACTGTAAAACATTATCCAAAAACAGAGCATTTTGGACCC
ATTTCGTTATATTATATATTGTATTATATTTCTCTAGATTATCAATGTGGGACTTATCTTTGTTTTCTTA
GGGTGTTGAGATAAACGACAACTTAAATTCAAAACGCAACAAGCAAACTGAAGTTAGTAATGGAAACGAC
AAAAGTTCACCAAAACCAGAGGAAGAGACTAATAATGATAAACAAGCCAAGAATAATAGCCCAAAGCCAC
CGGAGCCACCAAAGGATTATATTCATGTTAGAGCAAGAAGGGGTCAAGCTACTGATAGTCATAGTCTTGC
TGAAAGGGTAAGAATTTTTGGCCTTAAAAAACATAATTAATAATTATTATAACCTTTTTGTATTGACATT
GTATATTGAAATAGGTTCGAAGAGAGAAAATTAGTGAAAGAATGAAGCTTCTTCAAGATCTTGTTCCTGG
TTGTAACAAGGTACGTAAATGTCATAAAAATTATGCTTATTAAAAGTTTTGACTTTATTCAAAAAAAAAA
AAAAATTAAATTAAACTTTGATATTTCAGGTCACCGGAAAAGCACTTATGCTTGATGAAATTATAAACTA
CGTTCAATCATTACAACGCCAAGTTGAGGTAAATTTTACATTTTGATTACAAATATTTTAATAAAGAAAA
ATGTATCATGTTGCAAGATTCCAAGTTCTAATTTTTTTTATTATTAATATATTTATTTAACTAAACTGAG
ATTAATTATTTTGTTAATTTTTTTTTTTTTCAGTTTCTTTCTATGAAGTTGTCTTCTGTGAATACCAGGC
TGGACACCAACATGGAGACTCTAATGTCAAAAGATGTAAGTAATTTTCTTTTTTTTTTTTTTTGGTTTGA
ACCAAAACTTTCCACTTATCTGAATTGGGATTTGATTATTTAACTTTTTGGTATTTTTTTTTTTTAGATA
TTTCAACCAAACAGCTCAATATTCCCATTAGATTCCTCGGCACAATCCATTTATGGTCACCAACAAAATT
CAGTACTTCATGGGGGCATTTCTAGTGGGCCCATGGCCCATAACTTAATGGACCCATTAGATCATACTGC
TTTATGCCAAAGCCTTGGCATGCAATTACCCCAACTCAATGGATTTTCTGAACTTATTTCTCAGGTAATT
AATTTTTTTTAAAAAAAAAAATTAACTTTTTCACTTTTTTGATTATTAATCATTAACTTATCCACTTAAT
CATTATTAATTATTTTCAGTATCCACAATTTGGTGAGGATGACCTGCACACCATTGTTCAGATGGGTTTT
GGACAAAATCAGACAACAGATGGATCTTTGCAGCCACAGAGCCTTAATGGTAAAAGAATAAATCACATTT
TTATTAAATTAATTATGTCATTAATTTTAATGTTGTTAATTAAAATTGTTTTTTTTTTAAAAAAAAATTA
ATACAGGTCCAAATCAAGTGTCTCATATGAAAGTTGAGCTGTGATCAACAACATCAAACTGTAAATAGAA
GAGTTAATCTGGACCGTCCGATGAACAACTAAAGCCCTTTTTTTTTTTGTACTTATATTATTTTCTTGGC
ATTAAGCCACATTTATCTTTTAGCTCTATAAAAGAGCACCATTTTTTTGTTGTATCCTTATGTTATTATC
TTTCTTGATGTAATTTTTTTTCTATTATTTTTAAGGGAATTTTATTATTATTATTAAAACCAAGATGTAA
AATCTCATTATGTAATTTTTGGTGCATTATTATAGAGCACCAGTTGTAAGATAGACTACTAAATTGCTAA
TTAATTAGAAGAAGAAGAAAAGAAGAGTTATTTTTCTAA
>Transcript 
ATGGAGAATGACTTTTTTCTAAATGCTGGACTCACCATACCCAATAACTGGCAATCAACAACGACTGTGT
CTGTATCTGGTCCTCTCGAAATTCAACCCATGGAGCTCAATTGTTCATCGGAGCAATCCCCGGAGTACGG
CTTTTACAACAATAACAACAACCCCACTTGGGAAAAGTCAACGGTCGAACAAGGTATGCAGTTTGACTCA
GCTCTAAGCTCAATGGTCTCATCTCCTGTGGCTTCCAACTCCAACATCTCAAACGACAGCTTCGTTATCA
GAGAATTGATCGGAAAACTCGGTAACATAGGAAATTCCGGCGAGATCTCACCGCATTCCCAGAATTTCAT
GACTGCAACTCCGGCGCCGGCGAATCCCTACATTGCCGGAAATAGAAGTACTAACACGTCGTGTTACAGT
ACACCAATGAATTCACCACAGAAATTGAAGTTGGAAAAATTGCCCAGTATGGGAAAATCCATGGCTGTGA
ATTCCACGGTGGCTGAATTGTCCGCCGACCCTGGTTTTGCAGAAAGAGCAGCTAGATTTTCGTGCTTTGG
GAGTAGAAGCTTTAATGGCAGAACGACCCAATTGGGTTTGAACAATAATTCAGAGTTTAGATCTAATAAC
AACAACAACAACAACCCATTAATAGGACATGGGAAACTCTCGAGGGTTTCGAGTAGTCCTTCCCTTAAGG
CACTTGAAAAACAAAATTCACCATTATTATTACAGGAACGAACAACAGCAAATTCTCAAGATGAGTCAAC
AGTTTCAGAGCAAAACCCAAATGGCGAAATGGGTTGTTTGAGACCACCACCTTCCAATGAGCTTAATTCC
CGGAAAAGAAAAGCTAATCCAAAGGGAGGAAAATCCAAAGACCCATCTACCAAGGGTGTTGAGATAAACG
ACAACTTAAATTCAAAACGCAACAAGCAAACTGAAGTTAGTAATGGAAACGACAAAAGTTCACCAAAACC
AGAGGAAGAGACTAATAATGATAAACAAGCCAAGAATAATAGCCCAAAGCCACCGGAGCCACCAAAGGAT
TATATTCATGTTAGAGCAAGAAGGGGTCAAGCTACTGATAGTCATAGTCTTGCTGAAAGGGTTCGAAGAG
AGAAAATTAGTGAAAGAATGAAGCTTCTTCAAGATCTTGTTCCTGGTTGTAACAAGGTCACCGGAAAAGC
ACTTATGCTTGATGAAATTATAAACTACGTTCAATCATTACAACGCCAAGTTGAGTTTCTTTCTATGAAG
TTGTCTTCTGTGAATACCAGGCTGGACACCAACATGGAGACTCTAATGTCAAAAGATATATTTCAACCAA
ACAGCTCAATATTCCCATTAGATTCCTCGGCACAATCCATTTATGGTCACCAACAAAATTCAGTACTTCA
TGGGGGCATTTCTAGTGGGCCCATGGCCCATAACTTAATGGACCCATTAGATCATACTGCTTTATGCCAA
AGCCTTGGCATGCAATTACCCCAACTCAATGGATTTTCTGAACTTATTTCTCAGTATCCACAATTTGGTG
AGGATGACCTGCACACCATTGTTCAGATGGGTTTTGGACAAAATCAGACAACAGATGGATCTTTGCAGCC
ACAGAGCCTTAATGGTCCAAATCAAGTGTCTCATATGAAAGTTGAGCTGTGA
>AA 
MENDFFLNAGLTIPNNWQSTTTVSVSGPLEIQPMELNCSSEQSPEYGFYNNNNNPTWEKSTVEQGMQFDS
ALSSMVSSPVASNSNISNDSFVIRELIGKLGNIGNSGEISPHSQNFMTATPAPANPYIAGNRSTNTSCYS
TPMNSPQKLKLEKLPSMGKSMAVNSTVAELSADPGFAERAARFSCFGSRSFNGRTTQLGLNNNSEFRSNN
NNNNNPLIGHGKLSRVSSSPSLKALEKQNSPLLLQERTTANSQDESTVSEQNPNGEMGCLRPPPSNELNS
RKRKANPKGGKSKDPSTKGVEINDNLNSKRNKQTEVSNGNDKSSPKPEEETNNDKQAKNNSPKPPEPPKD
YIHVRARRGQATDSHSLAERVRREKISERMKLLQDLVPGCNKVTGKALMLDEIINYVQSLQRQVEFLSMK
LSSVNTRLDTNMETLMSKDIFQPNSSIFPLDSSAQSIYGHQQNSVLHGGISSGPMAHNLMDPLDHTALCQ
SLGMQLPQLNGFSELISQYPQFGEDDLHTIVQMGFGQNQTTDGSLQPQSLNGPNQVSHMKVEL
XP_030492578.1 XM_030636718.1 CsbHLH7
>genomic 
GCCCACACTATATATATCACCTCCACACCCACATTATCCTTTGAAAGAAATATAATATATATAAATGTAT
AATTAAATAAAATATATAGAAAAATAAAAAAACCAGCTAATTGACCAAAACCCCTTCTACTTGTAGCATA
AGTACTATGGCTGAATTTGCAGCTCATTTACGAAGCTTTAAACCATCATTTTCAGTCTTAGAAGTTGATC
CAAACATCAACATGGAAGAGATAACTCAGTTTGGAGTGATGAATCCACACACATCGGATAATTCAAACTT
GTTGATGAATTTCCAAAGCTTTAATGTTCCTTTCTCTAGTGATAATTTTTTTGGCAATCCAGCTGCTGAG
TTTCCCGGAATCATAGCGGAAAATAATTTTCCTGGAAATAATTTCAATTACACAAACCACCATCTCAGCT
TTGCACATCCCACTAGTACTAGTCATCATCATCATCATCATCAGCCAACTGTTAGTGAGAATACAAATGA
GATATCTCATGAATGCAGAAAGAGAAAGGCACTCATGACCAATTTGGATGCCTCTGAGTGCAGCTCAGGC
AACTCTTCTCCTCCAGTCTCTCAAGTTGTTGTTGTTGAGAAGAAAAATGTAACCACTTTATTTATATATC
TATATCGATACTATTCTATATATGTAAATTAGTGTTACATTTTTATTTTTACGTTTCAACTTTTAATCTT
CTTAATTGGTTGCAGGGTTCTGGAAAAGGGAAGAGAGTGAAAAATAATACAGTAAAAGTAGAAGAGAAAC
TAAAGGAGGTTGTTCATGTTAGAGCCAGGAGGGGCCAAGCCACTGATAGTCACAGTCTAGCAGAAAGGGT
ATAATTATTATAATAATCAATTATTTTCTTCTATAAGCCAGTAAACGTACACATTTGATTATGAATTGTA
ACTTATTGATTTTTTGTGTACTACATCTCAGGTTAGAAGAGGAAAAATTAATGAAAGACTCAGATGTTTG
CAAGACATTGTGCCAGGATGCTATAAGGTAAATTAATTAAATATCAATATTTTAATTTGTATTTTATATG
TTATTATGTTTATGTGAAATCATAATTAATTTTAGTAACATATTTATGAAATTGCAGACTATGGGTATGG
CAGTGATGTTGGATGAGATAATTAATTATGTCCAGTCCTTGCAGAATCAGGTGGAGGTTAGTAATTTATT
TTAATAAATTTTTTTTCAATGGAATTAATTGTAACCATTTTAATTTTCTTTTTCTTTTTAAGAATAAGAT
TATATCTGATAATATATATATACCTTTTTTTTTGGTTTCAGTTTCTCTCGATGAAATTGACTGCGGCTAG
CACTTTTTATGACTTCAATTCCGAGACTGATGCCGTGGAAAAGATGCAGGTAATTATTAATTTTATAATA
AATTTAATTAGGGATTTTATATATAGGCTATGTTTGGATATTAAATTAGGTTTAAAAATGAAAAAAGTAA
AGAAAATATGGGGAAAAAAAGTGTGAAGAATAAAAAGAAAATTAATTTTTGATGTTTGGTGAAGGAAAAA
TTTTGTTGAATCAAGGTGTTTTTCAATAAAATTTTCTTTTTCATACCAAATATTTTATCTTTTTTTCTTT
TCCGAATCCATCTTTGAAAAATAGATTAGTTAATCATTGCAAATAAAATATTGTATTATATTAAAGTGTG
TTTTATATTTTACTTTTACATATTATAATAAATTTTAATTTATACTAAACTAGTACTCTATATTTATAAC
CCATAAAAATTAATATCTATAATTTTAAATAAAAAAATAAAATATAATTCAATATAATACCATATAAATA
ATAATATATCATATTAATCCTTCCAAAACTAACTGGAAATGACAAATTGTAAGTGTAATAACTAACAATA
TATTAACCTTAATTAATTAGTTGATTCCATTATACTATAATAACTTTAATAAAATACTTTGACATTTAAT
CCTATAATATTCTCTTAATATGTTCTTGGAACATGCAAATATACATTTTTTTAACACATGCAGAAATTTG
TAGTTTTGTATGGAGTATTTGTTCTCTTCCCTCTGCATATTTTTATATATATATATATATATATATTTAT
ATAATTTGTAAAAGCTGTAGTTACTACATGCAATAAGGGTTTTTGTCTTGAAAGAAAAAGATAACTACAT
GTGGGTGAGTGTATATAAAATATAGGTAATGTTTTTAAATGTTTTGGTATGTAACAGAGAGCAAAAGCAG
CAAATGAGGCAAAAGAGATGGAAAGATTGATAAGAGAAGGATATGGAGGATTGGCTTGCTTCCACTCAGC
CTCTTGGCCCCTTTGACTTCACTTTTGGATGTTTTTTTTTTGATTCAAGCGTTTATATATTACATCATGT
TTTACCTGGGACTCGAACCCAGGACCTCCAACACTCACACACCCACCTATGGCCACTTGAGCTAACCCCA
AGTGGTTAAACTTCACTTTTGGATGTTACCCTTTATTGCCATACAACACATAATGAAGATGCTTCAAATG
TAGATCTCTCCAATTTTTTTTTTCAAAAATCCCCACTTTCCATGAAAGAAAGAAAAAATATTAGAAGAAA
AATTATTTTGTTCTAATTAGTTCCAATCAAAGTACTTATTCTATAATTAGTTCCAATCAAAGTTATCAAA
CTTTTAAGTTCCCATATAGATATTAATTATATATATGTGTCTGATTAAGCACATGTAGTAGAAAGTCATA
CTTGTACACTGTTAAATGTGAGGGATTTTTACATATGGATTATATTAATACAAGGGATATGATAGTCATA
ATATTGATCTCCTT
>Transcript 
ATGGCTGAATTTGCAGCTCATTTACGAAGCTTTAAACCATCATTTTCAGTCTTAGAAGTTGATCCAAACA
TCAACATGGAAGAGATAACTCAGTTTGGAGTGATGAATCCACACACATCGGATAATTCAAACTTGTTGAT
GAATTTCCAAAGCTTTAATGTTCCTTTCTCTAGTGATAATTTTTTTGGCAATCCAGCTGCTGAGTTTCCC
GGAATCATAGCGGAAAATAATTTTCCTGGAAATAATTTCAATTACACAAACCACCATCTCAGCTTTGCAC
ATCCCACTAGTACTAGTCATCATCATCATCATCATCAGCCAACTGTTAGTGAGAATACAAATGAGATATC
TCATGAATGCAGAAAGAGAAAGGCACTCATGACCAATTTGGATGCCTCTGAGTGCAGCTCAGGCAACTCT
TCTCCTCCAGTCTCTCAAGTTGTTGTTGTTGAGAAGAAAAATGGTTCTGGAAAAGGGAAGAGAGTGAAAA
ATAATACAGTAAAAGTAGAAGAGAAACTAAAGGAGGTTGTTCATGTTAGAGCCAGGAGGGGCCAAGCCAC
TGATAGTCACAGTCTAGCAGAAAGGGTTAGAAGAGGAAAAATTAATGAAAGACTCAGATGTTTGCAAGAC
ATTGTGCCAGGATGCTATAAGACTATGGGTATGGCAGTGATGTTGGATGAGATAATTAATTATGTCCAGT
CCTTGCAGAATCAGGTGGAGTTTCTCTCGATGAAATTGACTGCGGCTAGCACTTTTTATGACTTCAATTC
CGAGACTGATGCCGTGGAAAAGATGCAGAGAGCAAAAGCAGCAAATGAGGCAAAAGAGATGGAAAGATTG
ATAAGAGAAGGATATGGAGGATTGGCTTGCTTCCACTCAGCCTCTTGGCCCCTTTGA
>AA 
MAEFAAHLRSFKPSFSVLEVDPNINMEEITQFGVMNPHTSDNSNLLMNFQSFNVPFSSDNFFGNPAAEFP
GIIAENNFPGNNFNYTNHHLSFAHPTSTSHHHHHHQPTVSENTNEISHECRKRKALMTNLDASECSSGNS
SPPVSQVVVVEKKNGSGKGKRVKNNTVKVEEKLKEVVHVRARRGQATDSHSLAERVRRGKINERLRCLQD
IVPGCYKTMGMAVMLDEIINYVQSLQNQVEFLSMKLTAASTFYDFNSETDAVEKMQRAKAANEAKEMERL
IREGYGGLACFHSASWPL
XP_030499336.1 XM_030643476.1 CsbHLH8
>genomic 
AAACATACATAAACAAAAAAAAAACGATGAAAACTAAACAATATGGGTGAGAGAAGAGAACCCCGTCAGT
CGAAACCACGTACGTACGTAGCCACAAAAGATCGAGAAGTTAGAAAACTCCGTTATATTTGACATAACCA
CGTGACAGTCATGTCAATATAGGTCCCACAGCCCACGGCCTCTGGTTATGGATACATTCGATGGCTCTCT
GCCCCAGTACTTGCTTTTCTATCTTTCTCTCTCCTAATAATCCCGGTGAGAGTTCTTGTCAGATTCCGGC
TATAACCTTTTCTTCTCTTTATTTATACCTGCTCCTTCTCTACTCTTCGATCATTATCTTATCTTATATA
TCTTCTTTTATTTTTTCACTCTCTTTCATAGAAGAACTCGATTGTAAGAAAGGCCTGATGACTAGCTACT
ACTAGTTAATTATCTTGTTTTCTTAAGGAGCTACCCCTGCTCTAGATTCATTCCTTTTTTATTATTAAAA
TTTCTATTTTGGGTTGCTGAATCTTGCTCCGTAATTATTGTTGTCCTTTCAAAAGAAAGAGCAGACTTTT
CTTATTTGTTTTTAAGGAAATATACTGATGAAGGGAGCATTGCCGGAGATGTTGCAGTACTGTCTGAACC
CTTCGGTTAATCTTTCCGGGAACTGTACGGAATTGACAGTACTTGAGAGGCAGAGGGCTCGATTGAAGTG
GCAGGAAGAACAGCGTCATCAACAACTACAACAGAGTAGTTACTTTCGTGGGAGTGAACTCGGTGGGATG
TTCTTCCAAGCTAATGATCATGATCAACTCCATAACTTTCAGGTCCATTCGTTCAAAGATTTGGCGGTAC
ATCGATCGGTTAATCACGATCCCAGATTTAAAAATGAGTGGCCTGAGCCCGAGAAGTTTAATATCCCATT
ATTGGAAAACGTATCGTTGTCTTCGTCTTCTGGTTTTGTCAGCGATTCTATTAATCCTTCTCCTGGGTTT
CAAATGAACGGTGCCATTTCTAGAACGTATAGTTGTCCTCCAATAGTGGCAGTGGGTGCGGAAACAGCGG
AGGTTAAAGACAAAGAAATTGTTTTACCGGTGGGAAAGTTTTGCTCTTCCGGTGGAAAACAAACCTTCAA
AAAGAGGAAAACAGATCAAACTCAAAATTCAGAGGTATAAATATGTCGAGTACTCTTTTCTGCTTTATAT
TTCTATTTTTCTTTTCTGTATTTATGAGCTTGAGTTCGTTTCTGGATTAATGATTATATAAACCTGATTT
GATTATTTAATATAGAAGGCTGGAGAAGATGACGAGTCAAGAGATAAAAGGGTCAAAGGAAGTGCGGAGG
ACGGAGACTCGAAAATCACAGAGCAAAATAGCACCAAATATGTTTCTTGTAACGCCAACAACAGAGATCA
GTCTTCCTCTGGTGACACCTCGAAGGAGAACTCAAAGGCGTCTGAGGTTCAAAAACCTGATTACATTCAC
GTCCGGGCACGCCGAGGCCAAGCAACCGATAGCCATAGCTTAGCTGAAAGAGTAAACTCGCTCACTCTCT
CTCTCAATATATATATAGATTCTTGGAATTATTTAGTACTTTCCCATTAATTTTTCCCTTATTATTAATC
ATCATTTCATCAGGTTAGAAGGGAGAAAATCAGCGAGAGGATGAAATATCTTCAGGATTTGGTACCCGGA
TGCAATAAAATCACAGGCAAAGCTGGAATGCTGGACGAAATTATCAACTATGTCCAATCTCTCCAGCGAC
AAGTAGAGGTATATTTTAATTTTGCTTCACTAAAGTTTTAATCCCTTGTAAATTTTGATGCTTTGCATAA
CTACATCTGTTTTTTTTTTTTTTTTACAATATTTAAAACAGTTCTTATCCATGAAATTAGCTGCTGTGAA
TCCTAGGCTTGACTTCAACATAGACGACAACTTGTTTGCGAAAGAGGTAATAGCATGATTCTAGATCAAT
CATCAGAGTAACTTTATCTGTTTCTCATTCTTGTATATATTTCTTTTAGAGAGCCTAACCATATAGTGTA
AATGTAAACTGTGTAATGTTATCCGAAGCTGTCTGTTACTAATAGTATGTCTCTATATTCAAAACAGATA
TTTCCAAGTAGCACAGCGGGATTTGAGACACTTGGGATCAATGGGATGTCAGCAGAAATGTCCAACTCTG
CTTATCTTGAATTCAATAATCAAGGGCAGCAAGTAGTTTCTTCCAGTGGATTAGAAATGGCCATGAATTT
TCCTGACATGTCTTGCCTTAAAAGAACCACTAGTGCCCCTGTTTCCATCCCTCATCAATTTCTCGACACT
TCATGCTACACTGTAAATACTTCTATACCATCTCATTTATTGTAAAAGAAAAAAAAAGTATCACTTGTAC
TAAATCACTCTCGTTAAGCTGCCTTTTAATGGAAATATATTTTTCTATGATAAAACATATGATTTATTAT
AATTAAAATCAGTACTCCATAGTAATTATGATAACTGTTGTTAGTGATACATAACGAGGTTTTTTCATTA
AATGATAAAGTTTAGTTTGTTGCGCTTTTGTTTTTTTTCTTCGGTACTTTTTTTTTACATATTTACCAAA
CAATGGTATGCAGCAAGTTCAACCAACCACGACTTGGGATTCTGAATTGCAAAACCTTTTCATTTCGGAA
TATAATCAAGGAAGAACAACCTTTACATCTGATTTACCATTTACAGGTAGTCTGATGTTATTCAGAATTT
TTTTATAGAAATTAGTTATATGATTAAAAATTGGTTTCAAGGCATTTACACTAGATATGTATGGATCCCA
CCAAACGCTTGATAGGGAAGTTAGCTAGGAATTGCTTGTGGGTTCCATTTAAAACAAATAAACTTTGATA
AATTGCATGTCTTTCTTTACACGTTTTTCCTCGCGAGAACAAACAAATTAAAGCCATAGATTTTTGAGAG
ACCACGATATTCCAACCACCAGAGCATGGATAAAGAAAGAGCAATCAGGGAAAATTAAAAGGCGCAGAGT
AGTGGTGGTTTTTTTGACCTTGTAAGCCACATATATATAATGGCTATCATCATCATCATCAATAAATGGT
GTTATTTTTTAAAAGATAAAAGTGTTAGGCGATAAAGTCATACTCAAAGTTGTTATAAATAGGTTCCGAC
AATTAGTGACATAATTAATTATTCTCCATATAACTCACACCAATCAAAAGATTCAATATTATCATCAACC
AAGGTCAACATGTACTAGTTGCGATACAGGGTGTATGAACATATTTAATTTATACTGGTCCTTTTTTACA
CCTTCGGAAAAATCGACTAATTTGGTTTTATTCTCATATGTGCAGGTTCTGATTGTTCTACTGAAGCTGG
CAATCTAAAGATGAAGATGTGATTGTGATTTATACGATTTCTTCAAAAAGTTTTCCCAGAATTCTTGTTT
GTTTCCCAATTCATCATTTTCTACGTACATAACATATATATATATAT
>Transcript 
ATGAAGGGAGCATTGCCGGAGATGTTGCAGTACTGTCTGAACCCTTCGGTTAATCTTTCCGGGAACTGTA
CGGAATTGACAGTACTTGAGAGGCAGAGGGCTCGATTGAAGTGGCAGGAAGAACAGCGTCATCAACAACT
ACAACAGAGTAGTTACTTTCGTGGGAGTGAACTCGGTGGGATGTTCTTCCAAGCTAATGATCATGATCAA
CTCCATAACTTTCAGGTCCATTCGTTCAAAGATTTGGCGGTACATCGATCGGTTAATCACGATCCCAGAT
TTAAAAATGAGTGGCCTGAGCCCGAGAAGTTTAATATCCCATTATTGGAAAACGTATCGTTGTCTTCGTC
TTCTGGTTTTGTCAGCGATTCTATTAATCCTTCTCCTGGGTTTCAAATGAACGGTGCCATTTCTAGAACG
TATAGTTGTCCTCCAATAGTGGCAGTGGGTGCGGAAACAGCGGAGGTTAAAGACAAAGAAATTGTTTTAC
CGGTGGGAAAGTTTTGCTCTTCCGGTGGAAAACAAACCTTCAAAAAGAGGAAAACAGATCAAACTCAAAA
TTCAGAGGCTGGAGAAGATGACGAGTCAAGAGATAAAAGGGTCAAAGGAAGTGCGGAGGACGGAGACTCG
AAAATCACAGAGCAAAATAGCACCAAATATGTTTCTTGTAACGCCAACAACAGAGATCAGTCTTCCTCTG
GTGACACCTCGAAGGAGAACTCAAAGGCGTCTGAGGTTCAAAAACCTGATTACATTCACGTCCGGGCACG
CCGAGGCCAAGCAACCGATAGCCATAGCTTAGCTGAAAGAGTTAGAAGGGAGAAAATCAGCGAGAGGATG
AAATATCTTCAGGATTTGGTACCCGGATGCAATAAAATCACAGGCAAAGCTGGAATGCTGGACGAAATTA
TCAACTATGTCCAATCTCTCCAGCGACAAGTAGAGTTCTTATCCATGAAATTAGCTGCTGTGAATCCTAG
GCTTGACTTCAACATAGACGACAACTTGTTTGCGAAAGAGATATTTCCAAGTAGCACAGCGGGATTTGAG
ACACTTGGGATCAATGGGATGTCAGCAGAAATGTCCAACTCTGCTTATCTTGAATTCAATAATCAAGGGC
AGCAAGTAGTTTCTTCCAGTGGATTAGAAATGGCCATGAATTTTCCTGACATGTCTTGCCTTAAAAGAAC
CACTAGTGCCCCTGTTTCCATCCCTCATCAATTTCTCGACACTTCATGCTACACTCAAGTTCAACCAACC
ACGACTTGGGATTCTGAATTGCAAAACCTTTTCATTTCGGAATATAATCAAGGAAGAACAACCTTTACAT
CTGATTTACCATTTACAGGTTCTGATTGTTCTACTGAAGCTGGCAATCTAAAGATGAAGATGTGA
>AA 
MKGALPEMLQYCLNPSVNLSGNCTELTVLERQRARLKWQEEQRHQQLQQSSYFRGSELGGMFFQANDHDQ
LHNFQVHSFKDLAVHRSVNHDPRFKNEWPEPEKFNIPLLENVSLSSSSGFVSDSINPSPGFQMNGAISRT
YSCPPIVAVGAETAEVKDKEIVLPVGKFCSSGGKQTFKKRKTDQTQNSEAGEDDESRDKRVKGSAEDGDS
KITEQNSTKYVSCNANNRDQSSSGDTSKENSKASEVQKPDYIHVRARRGQATDSHSLAERVRREKISERM
KYLQDLVPGCNKITGKAGMLDEIINYVQSLQRQVEFLSMKLAAVNPRLDFNIDDNLFAKEIFPSSTAGFE
TLGINGMSAEMSNSAYLEFNNQGQQVVSSSGLEMAMNFPDMSCLKRTTSAPVSIPHQFLDTSCYTQVQPT
TTWDSELQNLFISEYNQGRTTFTSDLPFTGSDCSTEAGNLKMKM
XP_030499335.1 XM_030643475.1 CsbHLH9
>genomic 
AAACATACATAAACAAAAAAAAAACGATGAAAACTAAACAATATGGGTGAGAGAAGAGAACCCCGTCAGT
CGAAACCACGTACGTACGTAGCCACAAAAGATCGAGAAGTTAGAAAACTCCGTTATATTTGACATAACCA
CGTGACAGTCATGTCAATATAGGTCCCACAGCCCACGGCCTCTGGTTATGGATACATTCGATGGCTCTCT
GCCCCAGTACTTGCTTTTCTATCTTTCTCTCTCCTAATAATCCCGGTGAGAGTTCTTGTCAGATTCCGGC
TATAACCTTTTCTTCTCTTTATTTATACCTGCTCCTTCTCTACTCTTCGATCATTATCTTATCTTATATA
TCTTCTTTTATTTTTTCACTCTCTTTCATAGAAGAACTCGATTGTAAGAAAGGCCTGATGACTAGCTACT
ACTAGTTAATTATCTTGTTTTCTTAAGGAGCTACCCCTGCTCTAGATTCATTCCTTTTTTATTATTAAAA
TTTCTATTTTGGGTTGCTGAATCTTGCTCCGTAATTATTGTTGTCCTTTCAAAAGAAAGAGCAGACTTTT
CTTATTTGTTTTTAAGGAAATATACTGATGAAGGGAGCATTGCCGGAGATGTTGCAGTACTGTCTGAACC
CTTCGGTTAATCTTTCCGGGAACTGTACGGAATTGACAGTACTTGAGAGGCAGAGGGCTCGATTGAAGTG
GCAGGAAGAACAGCGTCATCAACAACTACAACAGAGTAGTTACTTTCGTGGGAGTGAACTCGGTGGGATG
TTCTTCCAAGCTAATGATCATGATCAACTCCATAACTTTCAGGTCCATTCGTTCAAAGATTTGGCGGTAC
ATCGATCGGTTAATCACGATCCCAGATTTAAAAATGAGTGGCCTGAGCCCGAGAAGTTTAATATCCCATT
ATTGGAAAACGTATCGTTGTCTTCGTCTTCTGGTTTTGTCAGCGATTCTATTAATCCTTCTCCTGGGTTT
CAAATGAACGGTGCCATTTCTAGAACGTATAGTTGTCCTCCAATAGTGGCAGTGGGTGCGGAAACAGCGG
AGGTTAAAGACAAAGAAATTGTTTTACCGGTGGGAAAGTTTTGCTCTTCCGGTGGAAAACAAACCTTCAA
AAAGAGGAAAACAGATCAAACTCAAAATTCAGAGGTATAAATATGTCGAGTACTCTTTTCTGCTTTATAT
TTCTATTTTTCTTTTCTGTATTTATGAGCTTGAGTTCGTTTCTGGATTAATGATTATATAAACCTGATTT
GATTATTTAATATAGAAGGCTGGAGAAGATGACGAGTCAAGAGATAAAAGGGTCAAAGGAAGTGCGGAGG
ACGGAGACTCGAAAATCACAGAGCAAAATAGCACCAAATATGTTTCTTGTAACGCCAACAACAGAGATCA
GTCTTCCTCTGGTGACACCTCGAAGGAGAACTCAAAGGCGTCTGAGGTTCAAAAACCTGATTACATTCAC
GTCCGGGCACGCCGAGGCCAAGCAACCGATAGCCATAGCTTAGCTGAAAGAGTAAACTCGCTCACTCTCT
CTCTCAATATATATATAGATTCTTGGAATTATTTAGTACTTTCCCATTAATTTTTCCCTTATTATTAATC
ATCATTTCATCAGGTTAGAAGGGAGAAAATCAGCGAGAGGATGAAATATCTTCAGGATTTGGTACCCGGA
TGCAATAAAATCACAGGCAAAGCTGGAATGCTGGACGAAATTATCAACTATGTCCAATCTCTCCAGCGAC
AAGTAGAGGTATATTTTAATTTTGCTTCACTAAAGTTTTAATCCCTTGTAAATTTTGATGCTTTGCATAA
CTACATCTGTTTTTTTTTTTTTTTTACAATATTTAAAACAGTTCTTATCCATGAAATTAGCTGCTGTGAA
TCCTAGGCTTGACTTCAACATAGACGACAACTTGTTTGCGAAAGAGGTAATAGCATGATTCTAGATCAAT
CATCAGAGTAACTTTATCTGTTTCTCATTCTTGTATATATTTCTTTTAGAGAGCCTAACCATATAGTGTA
AATGTAAACTGTGTAATGTTATCCGAAGCTGTCTGTTACTAATAGTATGTCTCTATATTCAAAACAGATA
TTTCCAAGTAGCACAGCGGGATTTGAGACACTTGGGATCAATGGGATGTCAGCAGAAATGTCCAACTCTG
CTTATCTTGAATTCAATAATCAAGGGCAGCAAGTAGTTTCTTCCAGTGGATTAGAAATGGCCATGAATTT
TCCTGACATGTCTTGCCTTAAAAGAACCACTAGTGCCCCTGTTTCCATCCCTCATCAATTTCTCGACACT
TCATGCTACACTGTAAATACTTCTATACCATCTCATTTATTGTAAAAGAAAAAAAAAGTATCACTTGTAC
TAAATCACTCTCGTTAAGCTGCCTTTTAATGGAAATATATTTTTCTATGATAAAACATATGATTTATTAT
AATTAAAATCAGTACTCCATAGTAATTATGATAACTGTTGTTAGTGATACATAACGAGGTTTTTTCATTA
AATGATAAAGTTTAGTTTGTTGCGCTTTTGTTTTTTTTCTTCGGTACTTTTTTTTTACATATTTACCAAA
CAATGGTATGCAGCAAGTTCAACCAACCACGACTTGGGATTCTGAATTGCAAAACCTTTTCATTTCGGAA
TATAATCAAGGAAGAACAACCTTTACATCTGATTTACCATTTACAGGTAGTCTGATGTTATTCAGAATTT
TTTTATAGAAATTAGTTATATGATTAAAAATTGGTTTCAAGGCATTTACACTAGATATGTATGGATCCCA
CCAAACGCTTGATAGGGAAGTTAGCTAGGAATTGCTTGTGGGTTCCATTTAAAACAAATAAACTTTGATA
AATTGCATGTCTTTCTTTACACGTTTTTCCTCGCGAGAACAAACAAATTAAAGCCATAGATTTTTGAGAG
ACCACGATATTCCAACCACCAGAGCATGGATAAAGAAAGAGCAATCAGGGAAAATTAAAAGGCGCAGAGT
AGTGGTGGTTTTTTTGACCTTGTAAGCCACATATATATAATGGCTATCATCATCATCATCAATAAATGGT
GTTATTTTTTAAAAGATAAAAGTGTTAGGCGATAAAGTCATACTCAAAGTTGTTATAAATAGGTTCCGAC
AATTAGTGACATAATTAATTATTCTCCATATAACTCACACCAATCAAAAGATTCAATATTATCATCAACC
AAGGTCAACATGTACTAGTTGCGATACAGGGTGTATGAACATATTTAATTTATACTGGTCCTTTTTTACA
CCTTCGGAAAAATCGACTAATTTGGTTTTATTCTCATATGTGCAGGTTCTGATTGTTCTACTGAAGCTGG
CAATCTAAAGATGAAGATGTGATTGTGATTTATACGATTTCTTCAAAAAGTTTTCCCAGAATTCTTGTTT
GTTTCCCAATTCATCATTTTCTACGTACATAACATATATATATATAT
>Transcript 
ATGAAGGGAGCATTGCCGGAGATGTTGCAGTACTGTCTGAACCCTTCGGTTAATCTTTCCGGGAACTGTA
CGGAATTGACAGTACTTGAGAGGCAGAGGGCTCGATTGAAGTGGCAGGAAGAACAGCGTCATCAACAACT
ACAACAGAGTAGTTACTTTCGTGGGAGTGAACTCGGTGGGATGTTCTTCCAAGCTAATGATCATGATCAA
CTCCATAACTTTCAGGTCCATTCGTTCAAAGATTTGGCGGTACATCGATCGGTTAATCACGATCCCAGAT
TTAAAAATGAGTGGCCTGAGCCCGAGAAGTTTAATATCCCATTATTGGAAAACGTATCGTTGTCTTCGTC
TTCTGGTTTTGTCAGCGATTCTATTAATCCTTCTCCTGGGTTTCAAATGAACGGTGCCATTTCTAGAACG
TATAGTTGTCCTCCAATAGTGGCAGTGGGTGCGGAAACAGCGGAGGTTAAAGACAAAGAAATTGTTTTAC
CGGTGGGAAAGTTTTGCTCTTCCGGTGGAAAACAAACCTTCAAAAAGAGGAAAACAGATCAAACTCAAAA
TTCAGAGAAGGCTGGAGAAGATGACGAGTCAAGAGATAAAAGGGTCAAAGGAAGTGCGGAGGACGGAGAC
TCGAAAATCACAGAGCAAAATAGCACCAAATATGTTTCTTGTAACGCCAACAACAGAGATCAGTCTTCCT
CTGGTGACACCTCGAAGGAGAACTCAAAGGCGTCTGAGGTTCAAAAACCTGATTACATTCACGTCCGGGC
ACGCCGAGGCCAAGCAACCGATAGCCATAGCTTAGCTGAAAGAGTTAGAAGGGAGAAAATCAGCGAGAGG
ATGAAATATCTTCAGGATTTGGTACCCGGATGCAATAAAATCACAGGCAAAGCTGGAATGCTGGACGAAA
TTATCAACTATGTCCAATCTCTCCAGCGACAAGTAGAGTTCTTATCCATGAAATTAGCTGCTGTGAATCC
TAGGCTTGACTTCAACATAGACGACAACTTGTTTGCGAAAGAGATATTTCCAAGTAGCACAGCGGGATTT
GAGACACTTGGGATCAATGGGATGTCAGCAGAAATGTCCAACTCTGCTTATCTTGAATTCAATAATCAAG
GGCAGCAAGTAGTTTCTTCCAGTGGATTAGAAATGGCCATGAATTTTCCTGACATGTCTTGCCTTAAAAG
AACCACTAGTGCCCCTGTTTCCATCCCTCATCAATTTCTCGACACTTCATGCTACACTCAAGTTCAACCA
ACCACGACTTGGGATTCTGAATTGCAAAACCTTTTCATTTCGGAATATAATCAAGGAAGAACAACCTTTA
CATCTGATTTACCATTTACAGGTTCTGATTGTTCTACTGAAGCTGGCAATCTAAAGATGAAGATGTGA
>AA 
MKGALPEMLQYCLNPSVNLSGNCTELTVLERQRARLKWQEEQRHQQLQQSSYFRGSELGGMFFQANDHDQ
LHNFQVHSFKDLAVHRSVNHDPRFKNEWPEPEKFNIPLLENVSLSSSSGFVSDSINPSPGFQMNGAISRT
YSCPPIVAVGAETAEVKDKEIVLPVGKFCSSGGKQTFKKRKTDQTQNSEKAGEDDESRDKRVKGSAEDGD
SKITEQNSTKYVSCNANNRDQSSSGDTSKENSKASEVQKPDYIHVRARRGQATDSHSLAERVRREKISER
MKYLQDLVPGCNKITGKAGMLDEIINYVQSLQRQVEFLSMKLAAVNPRLDFNIDDNLFAKEIFPSSTAGF
ETLGINGMSAEMSNSAYLEFNNQGQQVVSSSGLEMAMNFPDMSCLKRTTSAPVSIPHQFLDTSCYTQVQP
TTTWDSELQNLFISEYNQGRTTFTSDLPFTGSDCSTEAGNLKMKM
XP_030492531.1 XM_030636671.1 CsbHLH10
>genomic 
AAATATATATAAAGCCTCATATAGTTTGTCACAACACACACCCACTTTATTACTTTACTACTATTTTCAC
TTATATTCTAAATCTCATATCTCTCAAACTCAACCAAAAAAAAAACCCTTTTGAGATCATCATTCATGGC
AGCTTTTTCATCATCATCAATCCTTCTTGACTCTGTTTATTTGCCCATTATTAATAATCACAACATGTTC
ATGACCAATAAGAACATGTGTAGTGAATTAATAATGGATCATAATAATAATAATAATAATCATTTCTACT
CATCATCATCATCATCTGATCATCATAATCATAATCATAATCCTGATCATGATGATGATGAGCCTAATTC
ATCAGTGACCTGTAAAAAACAGAGCAATACTACTGAAAGTAGTATTAGTGGTGAGCAAGTCACACAAAAA
ATTCTCCCAAACAAGAGAAAAATCAGAAATAATAATAATGCTTCATTCTCAAATTCCACTACTCATTCCA
AGGTAATTAACCCTTTTTTATTTTAATTTTTTGTTTGTGTTTTTTCTAATTTTTTTTATTATATTAATGT
TGTAATTATTATTGTTTATATGTAGGATAATAATAATAATAATAATAATAATGATCATGGAAGAAGTGGT
ACTAGAGGAAAAAGGCAGAAAAATTGCAGTGGTGATTCTGGGAAATTATTAGGAAAAAAAGAAGAAAATT
CTAATAATAATAATAATAATAATAAGAAGAAGAAAAAATGTGAAGAGCAAGAAACTCCTCCAAGTGGCTA
CATTCATGTTAGAGCAAGGAGGGGCCAAGCAACTGATAGCCACAGCCTTGCAGAAAGGGTATATATATAT
AATTTTTATATAATATTCTCATTTTGTCCTTTACAAAAATTAAAATAATTTCATTTTAATTTTTTATTAA
TATATATTACTGGGTATTTTTTTCAGGTTAGAAGAGAGAAAATTAGTGAGAGGATGAAGATGTTGCAAAA
GCTTGTTCCTGGCTGTGAAAAGGTAATAATAATAATAATAAACATAAAAGGTAATTTTAATATTTTTATT
ATTATTATTTATTTATTTTTGGTGACAAGTTCATGTGATTATGTTCAATTATAGGTAACTGGAAAGGCCC
TTATGTTGGATGAAATTATCAATTATGTTCAGTCCCTACAGAATCAAGTAGAGGTATATATATACATAAA
TGTTATAAATATATATATAGTTTTTAACATAAATTTTATTACTGTACATATGTATATAAATATACTACTA
ATTAATTACCAATATATTAATAATGTTTTGTTTGTCACTATATTTTTCAGTTCCTTTCAATGAAACTTGC
TTCTTTAAATCCCATGTTCTATGATTTTGGAATGGACCTCGAAACATTTCTGGTCAGACCAGAGGTAATA
ATAATAACAATAATAATAATTCTTTTCTATTATTATTATTATTTTTCATAATATTTGTGGTTTTTAATTA
AATTTTGGTTATATATAGGGATTGAACAGCAATAATAATAACAATATGGGTTCAGAGATTCCTTCTGTGC
CTCCACCACCATGCAACCAATCACAACTCACAGCCTTTTCATTATCTGATAACATCACCGCCACAACCAC
CAACTTTCCCATCACAGCCAATAATAACTATCCTCTTATTATGGATTACAACAACCTTCAACAAGCCCAT
CACAGGCCCACTAATACTTTCATCAATTCTCATGTAAGTACTCTTCTACTCTTCCCCACATTTTTTTTTA
ATTAAATATTTTTATTGTATAATAATTTATTTTGAATAAAAAAATAAAACCCCATTTTTCTAAACATGAC
AAACACATCATTTTCAGGACAATATTGGGACAGTCTTGTGGGATATGGAAGATCAAAGACAAAGCTTTCT
TAATCCATCTGAGTTCAACAACCTGTGTTCCTTCAATTAATTAATTATATAATTAATAATAATAATACAA
GCTTAATATATATAGTAAGCTCTCTCTCTCAAAGCCTTGTGATTATTATTCACTAGAGTATATACTAATA
ATGTTACCCTTTTTTCTTTTCAGGTTAATTGAAATATATATTAATAAGGTGAGAGATATATATTCCATGA
TGAAGGGAGAGGCAATAGTATATAGTGGAGCATCATGAATAAATTAAAGGGCAAGATATATAATGAATGA
AGCTGAGAAAAAAAGCATCATGATGAATATGGATTTTTATATATATATATATATATATTGATCGATGGTG
ATGAAAAATTGAGATGAAGAACATAAAGGACAGATATAATTAACCGACCAAATAAGACCAAAGATCTTTT
TTAGATCCTTTGTTCTTGTCTATCTTGGCTACTACTACTACTACTCTCTCTCAAGTCTTACCAATGCACA
AATTCCAAGACAATATATCTCTCCCCTATATATATATGTATATTTATTTATTTAGAAGTAGGATTGTTAA
TAATAAATTCCCATATATATTATTCTTGTATATGGTCACAAATTGTTATTCTGTTATTACAGTTATTTTT
ACCGTTATGGCACATTATTAGTAGTAGAGAAACTTGGAGTAAA
>Transcript 
ATGGCAGCTTTTTCATCATCATCAATCCTTCTTGACTCTGTTTATTTGCCCATTATTAATAATCACAACA
TGTTCATGACCAATAAGAACATGTGTAGTGAATTAATAATGGATCATAATAATAATAATAATAATCATTT
CTACTCATCATCATCATCATCTGATCATCATAATCATAATCATAATCCTGATCATGATGATGATGAGCCT
AATTCATCAGTGACCTGTAAAAAACAGAGCAATACTACTGAAAGTAGTATTAGTGGTGAGCAAGTCACAC
AAAAAATTCTCCCAAACAAGAGAAAAATCAGAAATAATAATAATGCTTCATTCTCAAATTCCACTACTCA
TTCCAAGGATAATAATAATAATGATCATGGAAGAAGTGGTACTAGAGGAAAAAGGCAGAAAAATTGCAGT
GGTGATTCTGGGAAATTATTAGGAAAAAAAGAAGAAAATTCTAATAATAATAATAATAATAATAAGAAGA
AGAAAAAATGTGAAGAGCAAGAAACTCCTCCAAGTGGCTACATTCATGTTAGAGCAAGGAGGGGCCAAGC
AACTGATAGCCACAGCCTTGCAGAAAGGGTTAGAAGAGAGAAAATTAGTGAGAGGATGAAGATGTTGCAA
AAGCTTGTTCCTGGCTGTGAAAAGGTAACTGGAAAGGCCCTTATGTTGGATGAAATTATCAATTATGTTC
AGTCCCTACAGAATCAAGTAGAGTTCCTTTCAATGAAACTTGCTTCTTTAAATCCCATGTTCTATGATTT
TGGAATGGACCTCGAAACATTTCTGGTCAGACCAGAGGGATTGAACAGCAATAATAATAACAATATGGGT
TCAGAGATTCCTTCTGTGCCTCCACCACCATGCAACCAATCACAACTCACAGCCTTTTCATTATCTGATA
ACATCACCGCCACAACCACCAACTTTCCCATCACAGCCAATAATAACTATCCTCTTATTATGGATTACAA
CAACCTTCAACAAGCCCATCACAGGCCCACTAATACTTTCATCAATTCTCATGACAATATTGGGACAGTC
TTGTGGGATATGGAAGATCAAAGACAAAGCTTTCTTAATCCATCTGAGTTCAACAACCTGTGTTCCTTCA
ATTAA
>AA 
MAAFSSSSILLDSVYLPIINNHNMFMTNKNMCSELIMDHNNNNNNHFYSSSSSSDHHNHNHNPDHDDDEP
NSSVTCKKQSNTTESSISGEQVTQKILPNKRKIRNNNNASFSNSTTHSKDNNNNDHGRSGTRGKRQKNCS
GDSGKLLGKKEENSNNNNNNNKKKKKCEEQETPPSGYIHVRARRGQATDSHSLAERVRREKISERMKMLQ
KLVPGCEKVTGKALMLDEIINYVQSLQNQVEFLSMKLASLNPMFYDFGMDLETFLVRPEGLNSNNNNNMG
SEIPSVPPPPCNQSQLTAFSLSDNITATTTNFPITANNNYPLIMDYNNLQQAHHRPTNTFINSHDNIGTV
LWDMEDQRQSFLNPSEFNNLCSFN
XP_030492530.1 XM_030636670.1 CsbHLH11
>genomic 
AAATATATATAAAGCCTCATATAGTTTGTCACAACACACACCCACTTTATTACTTTACTACTATTTTCAC
TTATATTCTAAATCTCATATCTCTCAAACTCAACCAAAAAAAAAACCCTTTTGAGATCATCATTCATGGC
AGCTTTTTCATCATCATCAATCCTTCTTGACTCTGTTTATTTGCCCATTATTAATAATCACAACATGTTC
ATGACCAATAAGAACATGTGTAGTGAATTAATAATGGATCATAATAATAATAATAATAATCATTTCTACT
CATCATCATCATCATCTGATCATCATAATCATAATCATAATCCTGATCATGATGATGATGAGCCTAATTC
ATCAGTGACCTGTAAAAAACAGAGCAATACTACTGAAAGTAGTATTAGTGGTGAGCAAGTCACACAAAAA
ATTCTCCCAAACAAGAGAAAAATCAGAAATAATAATAATGCTTCATTCTCAAATTCCACTACTCATTCCA
AGGTAATTAACCCTTTTTTATTTTAATTTTTTGTTTGTGTTTTTTCTAATTTTTTTTATTATATTAATGT
TGTAATTATTATTGTTTATATGTAGGATAATAATAATAATAATAATAATAATGATCATGGAAGAAGTGGT
ACTAGAGGAAAAAGGCAGAAAAATTGCAGTGGTGATTCTGGGAAATTATTAGGAAAAAAAGAAGAAAATT
CTAATAATAATAATAATAATAATAAGAAGAAGAAAAAATGTGAAGAGCAAGAAACTCCTCCAAGTGGCTA
CATTCATGTTAGAGCAAGGAGGGGCCAAGCAACTGATAGCCACAGCCTTGCAGAAAGGGTATATATATAT
AATTTTTATATAATATTCTCATTTTGTCCTTTACAAAAATTAAAATAATTTCATTTTAATTTTTTATTAA
TATATATTACTGGGTATTTTTTTCAGGTTAGAAGAGAGAAAATTAGTGAGAGGATGAAGATGTTGCAAAA
GCTTGTTCCTGGCTGTGAAAAGGTAATAATAATAATAATAAACATAAAAGGTAATTTTAATATTTTTATT
ATTATTATTTATTTATTTTTGGTGACAAGTTCATGTGATTATGTTCAATTATAGGTAACTGGAAAGGCCC
TTATGTTGGATGAAATTATCAATTATGTTCAGTCCCTACAGAATCAAGTAGAGGTATATATATACATAAA
TGTTATAAATATATATATAGTTTTTAACATAAATTTTATTACTGTACATATGTATATAAATATACTACTA
ATTAATTACCAATATATTAATAATGTTTTGTTTGTCACTATATTTTTCAGTTCCTTTCAATGAAACTTGC
TTCTTTAAATCCCATGTTCTATGATTTTGGAATGGACCTCGAAACATTTCTGGTCAGACCAGAGGTAATA
ATAATAACAATAATAATAATTCTTTTCTATTATTATTATTATTTTTCATAATATTTGTGGTTTTTAATTA
AATTTTGGTTATATATAGGGATTGAACAGCAATAATAATAACAATATGGGTTCAGAGATTCCTTCTGTGC
CTCCACCACCATGCAACCAATCACAACTCACAGCCTTTTCATTATCTGATAACATCACCGCCACAACCAC
CAACTTTCCCATCACAGCCAATAATAACTATCCTCTTATTATGGATTACAACAACCTTCAACAAGCCCAT
CACAGGCCCACTAATACTTTCATCAATTCTCATGTAAGTACTCTTCTACTCTTCCCCACATTTTTTTTTA
ATTAAATATTTTTATTGTATAATAATTTATTTTGAATAAAAAAATAAAACCCCATTTTTCTAAACATGAC
AAACACATCATTTTCAGGACAATATTGGGACAGTCTTGTGGGATATGGAAGATCAAAGACAAAGCTTTCT
TAATCCATCTGAGTTCAACAACCTGTGTTCCTTCAATTAATTAATTATATAATTAATAATAATAATACAA
GCTTAATATATATAGTAAGCTCTCTCTCTCAAAGCCTTGTGATTATTATTCACTAGAGTATATACTAATA
ATGTTACCCTTTTTTCTTTTCAGGTTAATTGAAATATATATTAATAAGGTGAGAGATATATATTCCATGA
TGAAGGGAGAGGCAATAGTATATAGTGGAGCATCATGAATAAATTAAAGGGCAAGATATATAATGAATGA
AGCTGAGAAAAAAAGCATCATGATGAATATGGATTTTTATATATATATATATATATATTGATCGATGGTG
ATGAAAAATTGAGATGAAGAACATAAAGGACAGATATAATTAACCGACCAAATAAGACCAAAGATCTTTT
TTAGATCCTTTGTTCTTGTCTATCTTGGCTACTACTACTACTACTCTCTCTCAAGTCTTACCAATGCACA
AATTCCAAGACAATATATCTCTCCCCTATATATATATGTATATTTATTTATTTAGAAGTAGGATTGTTAA
TAATAAATTCCCATATATATTATTCTTGTATATGGTCACAAATTGTTATTCTGTTATTACAGTTATTTTT
ACCGTTATGGCACATTATTAGTAGTAGAGAAACTTGGAGTAAA
>Transcript 
ATGGCAGCTTTTTCATCATCATCAATCCTTCTTGACTCTGTTTATTTGCCCATTATTAATAATCACAACA
TGTTCATGACCAATAAGAACATGTGTAGTGAATTAATAATGGATCATAATAATAATAATAATAATCATTT
CTACTCATCATCATCATCATCTGATCATCATAATCATAATCATAATCCTGATCATGATGATGATGAGCCT
AATTCATCAGTGACCTGTAAAAAACAGAGCAATACTACTGAAAGTAGTATTAGTGGTGAGCAAGTCACAC
AAAAAATTCTCCCAAACAAGAGAAAAATCAGAAATAATAATAATGCTTCATTCTCAAATTCCACTACTCA
TTCCAAGGATAATAATAATAATAATAATAATGATCATGGAAGAAGTGGTACTAGAGGAAAAAGGCAGAAA
AATTGCAGTGGTGATTCTGGGAAATTATTAGGAAAAAAAGAAGAAAATTCTAATAATAATAATAATAATA
ATAAGAAGAAGAAAAAATGTGAAGAGCAAGAAACTCCTCCAAGTGGCTACATTCATGTTAGAGCAAGGAG
GGGCCAAGCAACTGATAGCCACAGCCTTGCAGAAAGGGTTAGAAGAGAGAAAATTAGTGAGAGGATGAAG
ATGTTGCAAAAGCTTGTTCCTGGCTGTGAAAAGGTAACTGGAAAGGCCCTTATGTTGGATGAAATTATCA
ATTATGTTCAGTCCCTACAGAATCAAGTAGAGTTCCTTTCAATGAAACTTGCTTCTTTAAATCCCATGTT
CTATGATTTTGGAATGGACCTCGAAACATTTCTGGTCAGACCAGAGGGATTGAACAGCAATAATAATAAC
AATATGGGTTCAGAGATTCCTTCTGTGCCTCCACCACCATGCAACCAATCACAACTCACAGCCTTTTCAT
TATCTGATAACATCACCGCCACAACCACCAACTTTCCCATCACAGCCAATAATAACTATCCTCTTATTAT
GGATTACAACAACCTTCAACAAGCCCATCACAGGCCCACTAATACTTTCATCAATTCTCATGACAATATT
GGGACAGTCTTGTGGGATATGGAAGATCAAAGACAAAGCTTTCTTAATCCATCTGAGTTCAACAACCTGT
GTTCCTTCAATTAA
>AA 
MAAFSSSSILLDSVYLPIINNHNMFMTNKNMCSELIMDHNNNNNNHFYSSSSSSDHHNHNHNPDHDDDEP
NSSVTCKKQSNTTESSISGEQVTQKILPNKRKIRNNNNASFSNSTTHSKDNNNNNNNDHGRSGTRGKRQK
NCSGDSGKLLGKKEENSNNNNNNNKKKKKCEEQETPPSGYIHVRARRGQATDSHSLAERVRREKISERMK
MLQKLVPGCEKVTGKALMLDEIINYVQSLQNQVEFLSMKLASLNPMFYDFGMDLETFLVRPEGLNSNNNN
NMGSEIPSVPPPPCNQSQLTAFSLSDNITATTTNFPITANNNYPLIMDYNNLQQAHHRPTNTFINSHDNI
GTVLWDMEDQRQSFLNPSEFNNLCSFN
XP_030492529.1 XM_030636669.1 CsbHLH12
>genomic 
AAATATATATAAAGCCTCATATAGTTTGTCACAACACACACCCACTTTATTACTTTACTACTATTTTCAC
TTATATTCTAAATCTCATATCTCTCAAACTCAACCAAAAAAAAAACCCTTTTGAGATCATCATTCATGGC
AGCTTTTTCATCATCATCAATCCTTCTTGACTCTGTTTATTTGCCCATTATTAATAATCACAACATGTTC
ATGACCAATAAGAACATGTGTAGTGAATTAATAATGGATCATAATAATAATAATAATAATCATTTCTACT
CATCATCATCATCATCTGATCATCATAATCATAATCATAATCCTGATCATGATGATGATGAGCCTAATTC
ATCAGTGACCTGTAAAAAACAGAGCAATACTACTGAAAGTAGTATTAGTGGTGAGCAAGTCACACAAAAA
ATTCTCCCAAACAAGAGAAAAATCAGAAATAATAATAATGCTTCATTCTCAAATTCCACTACTCATTCCA
AGGTAATTAACCCTTTTTTATTTTAATTTTTTGTTTGTGTTTTTTCTAATTTTTTTTATTATATTAATGT
TGTAATTATTATTGTTTATATGTAGGATAATAATAATAATAATAATAATAATGATCATGGAAGAAGTGGT
ACTAGAGGAAAAAGGCAGAAAAATTGCAGTGGTGATTCTGGGAAATTATTAGGAAAAAAAGAAGAAAATT
CTAATAATAATAATAATAATAATAAGAAGAAGAAAAAATGTGAAGAGCAAGAAACTCCTCCAAGTGGCTA
CATTCATGTTAGAGCAAGGAGGGGCCAAGCAACTGATAGCCACAGCCTTGCAGAAAGGGTATATATATAT
AATTTTTATATAATATTCTCATTTTGTCCTTTACAAAAATTAAAATAATTTCATTTTAATTTTTTATTAA
TATATATTACTGGGTATTTTTTTCAGGTTAGAAGAGAGAAAATTAGTGAGAGGATGAAGATGTTGCAAAA
GCTTGTTCCTGGCTGTGAAAAGGTAATAATAATAATAATAAACATAAAAGGTAATTTTAATATTTTTATT
ATTATTATTTATTTATTTTTGGTGACAAGTTCATGTGATTATGTTCAATTATAGGTAACTGGAAAGGCCC
TTATGTTGGATGAAATTATCAATTATGTTCAGTCCCTACAGAATCAAGTAGAGGTATATATATACATAAA
TGTTATAAATATATATATAGTTTTTAACATAAATTTTATTACTGTACATATGTATATAAATATACTACTA
ATTAATTACCAATATATTAATAATGTTTTGTTTGTCACTATATTTTTCAGTTCCTTTCAATGAAACTTGC
TTCTTTAAATCCCATGTTCTATGATTTTGGAATGGACCTCGAAACATTTCTGGTCAGACCAGAGGTAATA
ATAATAACAATAATAATAATTCTTTTCTATTATTATTATTATTTTTCATAATATTTGTGGTTTTTAATTA
AATTTTGGTTATATATAGGGATTGAACAGCAATAATAATAACAATATGGGTTCAGAGATTCCTTCTGTGC
CTCCACCACCATGCAACCAATCACAACTCACAGCCTTTTCATTATCTGATAACATCACCGCCACAACCAC
CAACTTTCCCATCACAGCCAATAATAACTATCCTCTTATTATGGATTACAACAACCTTCAACAAGCCCAT
CACAGGCCCACTAATACTTTCATCAATTCTCATGTAAGTACTCTTCTACTCTTCCCCACATTTTTTTTTA
ATTAAATATTTTTATTGTATAATAATTTATTTTGAATAAAAAAATAAAACCCCATTTTTCTAAACATGAC
AAACACATCATTTTCAGGACAATATTGGGACAGTCTTGTGGGATATGGAAGATCAAAGACAAAGCTTTCT
TAATCCATCTGAGTTCAACAACCTGTGTTCCTTCAATTAATTAATTATATAATTAATAATAATAATACAA
GCTTAATATATATAGTAAGCTCTCTCTCTCAAAGCCTTGTGATTATTATTCACTAGAGTATATACTAATA
ATGTTACCCTTTTTTCTTTTCAGGTTAATTGAAATATATATTAATAAGGTGAGAGATATATATTCCATGA
TGAAGGGAGAGGCAATAGTATATAGTGGAGCATCATGAATAAATTAAAGGGCAAGATATATAATGAATGA
AGCTGAGAAAAAAAGCATCATGATGAATATGGATTTTTATATATATATATATATATATTGATCGATGGTG
ATGAAAAATTGAGATGAAGAACATAAAGGACAGATATAATTAACCGACCAAATAAGACCAAAGATCTTTT
TTAGATCCTTTGTTCTTGTCTATCTTGGCTACTACTACTACTACTCTCTCTCAAGTCTTACCAATGCACA
AATTCCAAGACAATATATCTCTCCCCTATATATATATGTATATTTATTTATTTAGAAGTAGGATTGTTAA
TAATAAATTCCCATATATATTATTCTTGTATATGGTCACAAATTGTTATTCTGTTATTACAGTTATTTTT
ACCGTTATGGCACATTATTAGTAGTAGAGAAACTTGGAGTAAA
>Transcript 
ATGGCAGCTTTTTCATCATCATCAATCCTTCTTGACTCTGTTTATTTGCCCATTATTAATAATCACAACA
TGTTCATGACCAATAAGAACATGTGTAGTGAATTAATAATGGATCATAATAATAATAATAATAATCATTT
CTACTCATCATCATCATCATCTGATCATCATAATCATAATCATAATCCTGATCATGATGATGATGAGCCT
AATTCATCAGTGACCTGTAAAAAACAGAGCAATACTACTGAAAGTAGTATTAGTGGTGAGCAAGTCACAC
AAAAAATTCTCCCAAACAAGAGAAAAATCAGAAATAATAATAATGCTTCATTCTCAAATTCCACTACTCA
TTCCAAGGATAATAATAATAATAATAATAATAATGATCATGGAAGAAGTGGTACTAGAGGAAAAAGGCAG
AAAAATTGCAGTGGTGATTCTGGGAAATTATTAGGAAAAAAAGAAGAAAATTCTAATAATAATAATAATA
ATAATAAGAAGAAGAAAAAATGTGAAGAGCAAGAAACTCCTCCAAGTGGCTACATTCATGTTAGAGCAAG
GAGGGGCCAAGCAACTGATAGCCACAGCCTTGCAGAAAGGGTTAGAAGAGAGAAAATTAGTGAGAGGATG
AAGATGTTGCAAAAGCTTGTTCCTGGCTGTGAAAAGGTAACTGGAAAGGCCCTTATGTTGGATGAAATTA
TCAATTATGTTCAGTCCCTACAGAATCAAGTAGAGTTCCTTTCAATGAAACTTGCTTCTTTAAATCCCAT
GTTCTATGATTTTGGAATGGACCTCGAAACATTTCTGGTCAGACCAGAGGGATTGAACAGCAATAATAAT
AACAATATGGGTTCAGAGATTCCTTCTGTGCCTCCACCACCATGCAACCAATCACAACTCACAGCCTTTT
CATTATCTGATAACATCACCGCCACAACCACCAACTTTCCCATCACAGCCAATAATAACTATCCTCTTAT
TATGGATTACAACAACCTTCAACAAGCCCATCACAGGCCCACTAATACTTTCATCAATTCTCATGACAAT
ATTGGGACAGTCTTGTGGGATATGGAAGATCAAAGACAAAGCTTTCTTAATCCATCTGAGTTCAACAACC
TGTGTTCCTTCAATTAA
>AA 
MAAFSSSSILLDSVYLPIINNHNMFMTNKNMCSELIMDHNNNNNNHFYSSSSSSDHHNHNHNPDHDDDEP
NSSVTCKKQSNTTESSISGEQVTQKILPNKRKIRNNNNASFSNSTTHSKDNNNNNNNNDHGRSGTRGKRQ
KNCSGDSGKLLGKKEENSNNNNNNNKKKKKCEEQETPPSGYIHVRARRGQATDSHSLAERVRREKISERM
KMLQKLVPGCEKVTGKALMLDEIINYVQSLQNQVEFLSMKLASLNPMFYDFGMDLETFLVRPEGLNSNNN
NNMGSEIPSVPPPPCNQSQLTAFSLSDNITATTTNFPITANNNYPLIMDYNNLQQAHHRPTNTFINSHDN
IGTVLWDMEDQRQSFLNPSEFNNLCSFN
XP_030497119.1 XM_030641259.1 CsbHLH13
>genomic 
AGTGGAATTGTACTGTTTTAATGGAGAATGATGTACATGGGGGATGATGGAGGTTAGGAGCATAATGAGT
GTTTCTTAAAAGAAATGAAAGAGGTTTAGTTGGCACTGAGAAAAATGAGTGTGTAACAGCAAAGAGAGGT
CTGTTAGAATAGTTGGCAAATGTGTCAGTAAAAAATAAAAATAAAGTATGTCAAAGAAGCAAGCAAGGTA
GCAAGCTTGGCCTTGAAGAGAAGAACCTCTCCAATCTACTCTGAAAGTTTATTTCTTTAAAAAAAAAAAA
CACAATAGAGTTATACTATATTATTATTCAGTCAAAAAGAGAGAGAAAGTTAGAGAAATTGAAACAGTAA
AGTGTGGGAGGAAAAAAGATTAGGTTCTGTAATAATTTTTCGAACAAGGGCAGTTGGCGCAGTAGTTAGT
CTGTCTTTTAAAATCATACATGTCACCTGTTAACTTGAGCAGGTAAGCAAGGTCTCAATCTTTGAGTTTT
TTATTTTAATTTTTTAGGTTTTTCTCTCTCTAGCTAGGCTTGGGGTGAGTTGAGTATGGTCTGTGATCTA
TAAAAGTTGGAACTTGATGGTTTCTTTGTTGTTTTTGCAAGTACCCAATTTGATGAAATTGAGTTTTCTT
AGCCGAATTTTAGCTAAGCATTTGATGCTCTTGAAGGTACAATAAAAGACCAATTAGGGGGACTGTTCTA
AACAACCTGCCCATTTCAGTTCTTACACAATTCAAGTATAATTTGATGCCTCTTGGTCTTTATTGGGTAC
CCATTTGAGAATATCTTGAAAGGGGTTTTTGCCATACCCCTTTTTCTTGGTTTTGGTTCTGGAACATCTA
TTACTAACAAACAACTTGTTGTAACCCCCTTGAGACTTATTCCTACGGAATTAAACACCCTTTGTTTTCT
TCGTAAATCTATGTAGTAATCTTCAATTGTGTCCTTGTTGTGGAGATTCAAACGTTTACGTCAATCATAT
TGATGTATTTGATCGATTAGAAGGTATGAAAATTTAGTTCTTCTCCTCTAAACAAAAAGGAAAAAGGGTA
TCTGCTTTCTTTTCGCTACTCGGCTGAGCTGTTACTTAGCTAATGTCTTTGTTTGCCTATGTCTACTTTA
TGCTCTGAAAGGTTCACTTTCTTGTCTGTGGGAAGCATTTATTTTTCTTCTTTCTTCCTTCTATGCAGTT
GAGTAGTTTGATCCTATGGTTTCTGAATGAAATAAGTTATTTGTCATTTCACTTTGTGTCTATAGGGTAC
TACAGTTGAAGGGCTTCTTTTACTTTTACACCCCATCAGTTTAATAAAGCTGTCAAGGTTACTTGCCCCT
TATTGATTCCTGCAAGTTATCAACTTTAGTCAAAACTCACTTTTCCTTTTGTTTCGTATATAGTTTTATC
TTCTGTTTGTCTGGGTTTTCTCCTTTGTATAGTGCAACTCCGTTGATTTTGGGAGAGTTTTTATTCTCAG
AACTTTTGAGTTGAAGAGATGAGCGGTCAGGAGAACGAGGATGTGGGGTTTCAACATAGAAGTCACTTTC
TTAATTGTCCATCTTCAGGGATGAGCACAAACGCCCTTCCTGAAAAGGTTTCAGGAATACCATTGAGCTC
CCTGACTATGTTTAAACCTTCCAATGGACAAGAACATTTCTTTCCTTCTGGTTGGGATCCACTTGTTTCA
TTGAGTCAGAGTGAGAATTTTGGAGGTTCTTCAGTGATTTCTCATGGGGAATTTTGCAATCCCTCATACC
CTGTTGCGTTGGAAAATCAGGGGATGAGTAGCAACTCCCAGCTAGTTCAATATCCATCCGATTCGAGTTT
CGTTGAGATGGTGCCAAAGCTTTCGTGCTTTGACAATGCGGGGTTCTCAGAAATGGTTGGTTCTTTTGGC
TTGCCTCAGTGTGCTGAGATTGCTAGTAATACTAATGGGTGTCCTCAAAATTACACACTAAACAAAGAGA
AAGGCAGTGAGAGGACATCAAGAATTGGGACACAATCTCAAGATGGTTGCCAGATTTCAGATGGTGCCAT
AGGATCCTCACCTACTGGAAAAAGAAGAAAACGCGTTCCCGATTTATGCTTTCCCCTCAGTCCGGAGAAG
GTAAGATCATGTGTACCTTAAGAAATTCAATTATGCTATTTGGTGATTTCACTTTTCTTTAGTTTTGTGT
TCCCAAAGGATTGGATTTTATTGTTTTCTTTGATAGAATGCTGAAGGGGAACAACAAATGGATCTGTCTG
GAGATAATTCCAATGTTCGAAAGGAGCCGGATGAGAAGAAACTGAAAACTGAAGAATTTACTAGCGGAAA
TATGCGTAGTAAGCCAACAGCAGCAGCAGGTAAACAAGCTAAGGAGAGTTCTAACAGTGGAGATGCTCAA
AAGGATAATTACATTCATGTGAGAGCCCGGAGGGGTCAGGCTACCAATAGTCATAGCCTTGCAGAAAGGG
TAGGTTCTCCTTCAGTGCCTCATAATAAGCAAATTCCTTCCTGTTTCCATATATACTGTGAGACAATAGA
ACTTTCTTTCCAATTGCAGGTGAGAAGAGAAAAAATTAGTGAGCGGATGAGATTGCTTCAAGAACTTGTT
CCAGGATGCAATAAGGTACATAATTAGAAACTATAAAACTTTCAAGAGTAGTGCTGGTCTGTCATTGCAT
TCTTAGTGCTGAATAATACTCCATTTAATCATTTTAGATTACGGGAAAGGCGGTAATGCTTGATGAGATC
ATCAACTATGTACAGTCGCTGCAGCAGCAGGTCGAGGTATGTTGTTCTGCGAATCTATATTGAGGAATTT
TACTCTTAATGCTATGCTGTTTTTAGTCCTCATAAAATTAAGTTTCGTGCTAATTACTTCCAGCTTAGTT
TGTTCCCCTATCCTTGGAAAGCGTCATGAAAGAGAATTTATCCTTATTCCCTATTACAATTTCGGATGCT
TGCCCTTTTTCTGGTTTGAGTTTCTCTACTGATGAATATACTCCTGCAAGTTCTTAGTTGCTCCTTATAG
GTTGTTTACTACTTAACTTCTAGCAAACCATGCTGAATCACAGATTTAATAAGAAAGAAAAGGAAAATAT
ATTTTGCATACCACCTTACTGTTTTTACTTCCACATTTGAAAAGCAAACAAGTACCCTTATGAACGCAAC
CATGTTCTAAATGGTTCTCTTTTATTTTCACCTCACTGCAGTTTTTGTCAATGAAACTAGCGACTGTGAA
TCCAGAACTGAACATTGATATAGAGCGGCTTCTATCCAAAGATGCAAGCCAGGTTGGTCCCGCGTAACTT
TTCGTAAGTGTTGAACCCTAACAACAATTACGTCTGAAATTCATATTACTCATCATTCTGTGTCTAGATT
CTCAACTCGCGAGGCAGCAACGCAGCTATTTTTGGGCTAGGCCCCGGAATGGGCTCTTCTTCTCAACATT
ATCCGCATGGAATCTTTCAGGCAAACCTTCCAAGTATACCGAGTTCAGCTCAGCAATTTGCTTCTTTGCC
TCAGGTAAGTTAAGAATCTTCAAGCTGTGCTGCAATTACTATATAAACTCCTGTTCTGCCAATAATCTTA
AACAAACATTCGTTTTACTTGCAGGCAGTTCTAGATAATGAACTTCAAGGTCTTTTTCATATGGGATATG
ATTCTACTGCTTCTATTGACAATTTGGGACCAAATGGTACTAATTTCTCTTCATTTTTATCGAACTGTGA
ATGCATTTTATCTGTCATTTGTATTTCTAACCATAACTGCAATATATCTTGTTGATTCTCCAGGGCGCTT
GAAACCAGAGCTATAGTTATGGATGAGATTAGAACTTTCCAGTTGACTGATTTGACTCAATCAGGAGGGG
GGAAAAACACACAAGAAAAAAGAAAAAAGTTCAGTTGTATAGGATCTAGCAGTTCCTAACTAGTTCTTCG
AATTTTTAGCAGAAGAAGATGACATTTGAAAAAGTTAAGAATCTTGTATATTTTTGAGACAGCATTTGAT
TGGTGAGCATGATTTGTTTTTCTTATTAATTGTGTTGTAGGGTTGTCCGTGTATTGAAGCTTTGTGAGGG
TTTTGGGAAATGATTTTGTAGAGTGCATCAAATTCAAGCAAGAATAGATGGACAAATAGTTTGTTTTGTT
TCTTTCTTGTTTTGCACACAATTCCCTCTTCACTACATGTTTTGATT
>Transcript 
ATGAGCGGTCAGGAGAACGAGGATGTGGGGTTTCAACATAGAAGTCACTTTCTTAATTGTCCATCTTCAG
GGATGAGCACAAACGCCCTTCCTGAAAAGGTTTCAGGAATACCATTGAGCTCCCTGACTATGTTTAAACC
TTCCAATGGACAAGAACATTTCTTTCCTTCTGGTTGGGATCCACTTGTTTCATTGAGTCAGAGTGAGAAT
TTTGGAGGTTCTTCAGTGATTTCTCATGGGGAATTTTGCAATCCCTCATACCCTGTTGCGTTGGAAAATC
AGGGGATGAGTAGCAACTCCCAGCTAGTTCAATATCCATCCGATTCGAGTTTCGTTGAGATGGTGCCAAA
GCTTTCGTGCTTTGACAATGCGGGGTTCTCAGAAATGGTTGGTTCTTTTGGCTTGCCTCAGTGTGCTGAG
ATTGCTAGTAATACTAATGGGTGTCCTCAAAATTACACACTAAACAAAGAGAAAGGCAGTGAGAGGACAT
CAAGAATTGGGACACAATCTCAAGATGGTTGCCAGATTTCAGATGGTGCCATAGGATCCTCACCTACTGG
AAAAAGAAGAAAACGCGTTCCCGATTTATGCTTTCCCCTCAGTCCGGAGAAGAATGCTGAAGGGGAACAA
CAAATGGATCTGTCTGGAGATAATTCCAATGTTCGAAAGGAGCCGGATGAGAAGAAACTGAAAACTGAAG
AATTTACTAGCGGAAATATGCGTAGTAAGCCAACAGCAGCAGCAGGTAAACAAGCTAAGGAGAGTTCTAA
CAGTGGAGATGCTCAAAAGGATAATTACATTCATGTGAGAGCCCGGAGGGGTCAGGCTACCAATAGTCAT
AGCCTTGCAGAAAGGGTGAGAAGAGAAAAAATTAGTGAGCGGATGAGATTGCTTCAAGAACTTGTTCCAG
GATGCAATAAGATTACGGGAAAGGCGGTAATGCTTGATGAGATCATCAACTATGTACAGTCGCTGCAGCA
GCAGGTCGAGTTTTTGTCAATGAAACTAGCGACTGTGAATCCAGAACTGAACATTGATATAGAGCGGCTT
CTATCCAAAGATGCAAGCCAGATTCTCAACTCGCGAGGCAGCAACGCAGCTATTTTTGGGCTAGGCCCCG
GAATGGGCTCTTCTTCTCAACATTATCCGCATGGAATCTTTCAGGCAAACCTTCCAAGTATACCGAGTTC
AGCTCAGCAATTTGCTTCTTTGCCTCAGGCAGTTCTAGATAATGAACTTCAAGGTCTTTTTCATATGGGA
TATGATTCTACTGCTTCTATTGACAATTTGGGACCAAATGGGCGCTTGAAACCAGAGCTATAG
>AA 
MSGQENEDVGFQHRSHFLNCPSSGMSTNALPEKVSGIPLSSLTMFKPSNGQEHFFPSGWDPLVSLSQSEN
FGGSSVISHGEFCNPSYPVALENQGMSSNSQLVQYPSDSSFVEMVPKLSCFDNAGFSEMVGSFGLPQCAE
IASNTNGCPQNYTLNKEKGSERTSRIGTQSQDGCQISDGAIGSSPTGKRRKRVPDLCFPLSPEKNAEGEQ
QMDLSGDNSNVRKEPDEKKLKTEEFTSGNMRSKPTAAAGKQAKESSNSGDAQKDNYIHVRARRGQATNSH
SLAERVRREKISERMRLLQELVPGCNKITGKAVMLDEIINYVQSLQQQVEFLSMKLATVNPELNIDIERL
LSKDASQILNSRGSNAAIFGLGPGMGSSSQHYPHGIFQANLPSIPSSAQQFASLPQAVLDNELQGLFHMG
YDSTASIDNLGPNGRLKPEL
XP_030495812.1 XM_030639952.1 CsbHLH14
>genomic 
ACAAAGTAGAGGAAAAAGTGGTATAATTAAACATGGCAGTGGCCACTCAAAGCAACGTTGCTTTCGATAG
ACTTCAAATGGCCGAGAAGTAATTCTCTCTCTCTGATCAAAACCCATATACGAACACTTCCCACCGCCAT
TTTTAACCACCGCTATTCTTCATTCCATATATACATTTCTTCTGCATATACAACATATATACACATTTAT
ATCTATCTATATTTGTTCAATTACACGAGCTACGGCTGTTCTGGAGTGAAATTTGCTTGAGAAAGAAGAC
CTTTTGAAGCTGAATTCGATTGAGTTCAGCTGAATTTTCAATTGGGTGAGACATTTATGGAGAATTTATC
TGCCTTGACTTTAACCGAATCCGGGTCAATCGGAGTCGGGCTCCAAAATGGTGAATCCGGGTTTGATTCG
GTTCAATTCGGGGAAGAAATACAGACACTGATCACCGTAACGCCGGATAACGCGAGCTCCTTCACTGCGC
TTTTGGAACTACCGGCGAATCAAGCCATGGAGCTTCTTCACCATGTGCCGGAATCCAATGGAAATAAAAT
TGCCGGCGATCCGCTCCACAACAAACCCTTCCCTCAACAACTACCGTTCGGTTCCAATCTGACATTTCTT
TCTGACCCCGCGTTGATTGAACGCGCCTCCAAGTTCTCAGTGTTCGCCGGCGGCCAACACTCGCCGGAGA
CGACGAGTTCGGTTCCGTCGAACTCGAGCGCTAATTTGGATAAGGTAAAGAACGAGCCTACGGAGACCGA
TTCGAACCCGAACTCATCGCAGCCGTTGGTTTCGGATCCAATGGTGGAGGAGAAGAGTCAGAAGCCCTTA
ATGAAGAGGAAGGAGCGAGAAAAGAAGGTTAGACAAAAATTAGGGTTTTCTATTCTAGGGTTCCTCTTTT
TGTGAGGCAAAATTATTGGTCCATGAAAGTCAATTGAAGCCATCTTTCTCTTTTTTTTTTTTTTCTCTCT
TTCGCTATCTGAAAATTCAGGCAAAGGTTTCTTCGAAGAAAAGCAAGAATGAAATCAGAGAAGACGCGGA
GAAGCTTCCTTACGTTCATGTTCGAGCTCGTCGTGGTCAAGCTACTGATAGCCATAGCTTAGCAGAGCGA
GTAATCTCTTAATTAAACTTAAACCCATTTTAATTAGTGGCTAATTATGATTAATGAGTGATTAAAGATT
TCATTTTTATGGTATTTTTCTTTCTAATCATTGCAGGCTAGGAGGGAAAAGATTAATGCTCGGATGAAGT
TACTACAGGAGCTCGTTCCTGGTTGTAGCAAGGTTGGTTTTTTGTTATTTTTTCGATTAGTCAAATTCTT
AATTCTTATAATTATATATATAATATAAAGTTGATTGTGATTTGGTTGATGTATTATATTCATAAACATC
TCTCTCAATATGATTTGGAAAAGGCTAATTATGTGTTTTAAGATTATGTGTGTCTTTTAATAACGGTTTT
GTCATTAGTACCTTTTTCTCAAAAGTGCCTCTTGCCTTTTTTTTTTTTTAAAAAAATTAAAAATAAAAAT
AAAATAGGATTATTATTCTCTTGGGTCCTTATTTTTCTTTTCTTTTTCTTTTATGATAATTAGTGCTTGC
TTGCTTTTGTACCAAGAGAAGTGCTTGATGAGTGGCTCCCAGTGTAGCAGTATTAGTTTTTTTTACTGCA
CTTGATCTCTTTTCATTTTCTGGGATTTTTCTTGGGGAAACATTGGGGGTTGGGGTTCGGTGAAATGTCC
CTTTTGAGGTTAGAATTGTCATTTTCAAAATTATTGATACTCCTATTTAATATTTATTATTTTCTTTTTA
ATGTTTGGTTGTTCTTTCTTCTTCATTTGTGACATAAATATCGGTTTTAGAGATAGTGATTACCTATAAT
AACAAAAACAGAAAATTGGAGGAAAGAAAAAGACTTGGGCTATACTTGTACTTTGGGTTTGAGAAATGAC
TATTTTACCCTTGGGGAGACAGATATAATGGGCTATGAGATGAGACCAAACATGTTTGATGGGGATGCAT
TACTATTATTTATAAGTCTGGTATCCATCCTTGGTTGGATGACGGACAAGGATGGAGAAAGAAAACCTCT
TTTAACAAATGCCAACCAAACGCCATGACCTAACTTGGTGTGGGGACCTGACGTGATAGTCTTGTTTAGC
CAATTTATTTTATTTTATTTTTTCCTAATATAAGCTACTTATATGTGTAGCTTTACCTTAGCTTATAAAT
GGGAAGGAGTGTGTAACTTTTGGTCTTTGGTATACTAAATGAGATGACCCCCAAATTGACCAGGACAAGA
TGCTATTAAACAGAATCAGCCAATAAATATTTTGTTTTTGGGACCACCAATAATGATTTTTTATGAAGTT
TCAGAAGTGTAGGGGTGAAGTTTTTGAATGGTTTTAAATGTATTAGTATTAATTGCTCTCTCTCTCTCTC
TCTCTCTCTCTCTCTCTCTCTCTCTCTCTCTCAGCACTTATTTGCAATTTGACTGTCTTTACACAGTAAT
TTGCATTCTGTTGGTCTATTGAGCTGTGCTGGTTGATGACAGCAAGCTGGGACCGTACGGTTCAATATAA
TGTACTTTCTGGGATTTTCTTTGGGTGTTAAAGGTCAACACTTGGGGGGGCACCAATTTACTCCTATGGT
TTCATTGTTTGAACTGGAGTCTGGATCTAGTCCTTCCGTACATTCACTTCTGGCTATGTTTGTGCCCCAC
CATGATCATATCCATTAAAATTTCCAATAATTGTATTAACACCAGTCATCAATATATTCAATTCACAAAT
ATCACGTATCTAAGTATTCAGTGTAGTAAAATGGGGTTGGAATTAGGAGGATGAAGTTCTTCACATTCAA
GATTCTAAGTAACTAAAGCTGAAGGACTTTTGATTCACCTAGTGTTCTAAATAAATCTTACAAATGAAAT
TTTATTGGAAGATTATTTTTCCAAGTACTGATTATTCCTTTACTATGTTGTTGTTAACCTGAAACTAAAA
TAAGCCAAAATAGCAAAATGTTCATTCCTTTGTTTAAGAGCTGAGGACCTGACATATTTTTATCATAGGG
AGGAGAAGCTCGTACTAACTACTTAATGATCCATCTGGTGGATTGAAGAGTTAAGCAAGCAACTCTCTAG
TTAGGTGTTTTGAGTGTTGTATGTCCATATTTATGCAAAAACTTGTTTAAATTCATTACTTTGCGGGTTT
TAATGTTTAAGTTGATTTTCGTTTTGCAGATTTCGGGAACAGCATTAGTTCTGGATGAAATCATCAACCA
TGTACAGTCCCTACAACGTCAAGTGGAGGTAAAACTTGCTTAATTCTTATTCTCAGAGTGTTTTGATCGA
TGGTCTTTCACTCACACTTCAAAGAAATATATATTATTAGAAATTGAAATTTATCATCCTTGAATATTAA
CAACTAGATAATGCATCTCGTTTGAGTAAAAGGCTGTCATTCCATTCGAAAATCCTCCAATTTCAGCGGG
TCTCTATTCACACGCTCAATAGTTATATTCTATTTATCTTTTGTTTCCTTGTTCTTAATCTTTGATTTTT
TATATTTCCCATTTCAGTTCTTATCAATGAGACTCGCGGCGGTTAACCCGAGAATTGATTTCAACCTTGA
CAATATACTAGCTACTGCTGTAAGTTTTCATATTGTGCTTTACTTCATCATTCTCATACATGCAGTAAAA
TTAGGAACTGTAGATCTTTTGTGGTTATGCATGTTGTCAAAATGAAACGCTTATCACATATACTTGTACA
TCTAACAGTCAAGGAAGATTACCATTACAATTTTATATTTCTCAAATAAAATCAAAACTTTTGGATTCTA
ATATTTCTCAAATATAGTCTTATCTGCGATCACAGTGCATATGATAGCATGTCACTCTTAATATGAGAAG
GTAGTACAACTCCATTAGGACCTCTGTAGTTGTAAGTTCCTTAGATGAGATCTTTCACTTGTGTACAAAC
TAGAATGTTTGGCTTTCTTATTTAGGGAAAACAAAAGGATTGTATTCAAAGCAAAATATATTTGGCAACA
CTATAAAAGGGTATCTTTGCTCATTACCCTAAGTCCCAACTCCTTTGTCAATTTGATTCTTCCATACATA
CTTGTGGCATAGTTATGTTTCCCTGTTGGGATATGAATGGGCTGTCACAAATGTCAAAGTTTTGTTCTCT
CAATTGCCTAAAGTTGTTCTCTAAAACTTGCAGAATGGATCTGTAATGGAAGGTAGTTTGCCCAATATGG
GTTCGCCTCTGATGTGGCCTGAGTTCCCTCTCAATGGAAACAGACAACAATATCAACAGCAATGGCACTT
GGATGCCATTGGTCTTCAGCAACCACTTTGGGGGAGACAAGAAGATAGTCATACTTTCGTCACGCCAGAG
AACTCGCTTTTGACTTATGACTCTTCAGCGAATTCAGGTTAATTTACTCTCTAAATCAACATCATAAACT
ACTACTAAGCATAGCAATTTGGCATGGTGCACACCTCTTCCAATTTACAAACCAGTTCATATTTTTGCTT
TAAAGTATATAGATGTGCAGTTTTCCATTTCTTATAAGAAAGCAATGAAATTAACACAAATTTCTATCTT
CTTGTTTGTTGACAGCGTCGCTGCACTCGAGCCAATTGAAGATGGAGCTGTGAAAGGGCATAGTAGAGAG
TTCTTCCAGTAGCAGCTAATAGTGTATATATCAGATATAGCATTAGCATTTAGCATGAGGTAGAAATGAG
AGTATGCCTCAAAAATTTCATGTTTGCCATGAGCTAGCTCTATTTGTTAGAGTCAGCTAAGTTCCTTCAC
TTAGAGGGAAAAGAAATTTGGTATATGCCAATTCTTATATTATTATTATTATTACTACTACTACTACTAT
ATAAGTATATATACTTACTAACTATCTTTAGGATCATTCAATCTAGATACTTATTTTGTGAGATGATTGA
TTGATTACTATTGTAAAATCATTGAACCAACTATTATTGAAGTTTTTATTTTCTCCAAA
>Transcript 
ATGGAGAATTTATCTGCCTTGACTTTAACCGAATCCGGGTCAATCGGAGTCGGGCTCCAAAATGGTGAAT
CCGGGTTTGATTCGGTTCAATTCGGGGAAGAAATACAGACACTGATCACCGTAACGCCGGATAACGCGAG
CTCCTTCACTGCGCTTTTGGAACTACCGGCGAATCAAGCCATGGAGCTTCTTCACCATGTGCCGGAATCC
AATGGAAATAAAATTGCCGGCGATCCGCTCCACAACAAACCCTTCCCTCAACAACTACCGTTCGGTTCCA
ATCTGACATTTCTTTCTGACCCCGCGTTGATTGAACGCGCCTCCAAGTTCTCAGTGTTCGCCGGCGGCCA
ACACTCGCCGGAGACGACGAGTTCGGTTCCGTCGAACTCGAGCGCTAATTTGGATAAGGTAAAGAACGAG
CCTACGGAGACCGATTCGAACCCGAACTCATCGCAGCCGTTGGTTTCGGATCCAATGGTGGAGGAGAAGA
GTCAGAAGCCCTTAATGAAGAGGAAGGAGCGAGAAAAGAAGGCAAAGGTTTCTTCGAAGAAAAGCAAGAA
TGAAATCAGAGAAGACGCGGAGAAGCTTCCTTACGTTCATGTTCGAGCTCGTCGTGGTCAAGCTACTGAT
AGCCATAGCTTAGCAGAGCGAGCTAGGAGGGAAAAGATTAATGCTCGGATGAAGTTACTACAGGAGCTCG
TTCCTGGTTGTAGCAAGATTTCGGGAACAGCATTAGTTCTGGATGAAATCATCAACCATGTACAGTCCCT
ACAACGTCAAGTGGAGTTCTTATCAATGAGACTCGCGGCGGTTAACCCGAGAATTGATTTCAACCTTGAC
AATATACTAGCTACTGCTAATGGATCTGTAATGGAAGGTAGTTTGCCCAATATGGGTTCGCCTCTGATGT
GGCCTGAGTTCCCTCTCAATGGAAACAGACAACAATATCAACAGCAATGGCACTTGGATGCCATTGGTCT
TCAGCAACCACTTTGGGGGAGACAAGAAGATAGTCATACTTTCGTCACGCCAGAGAACTCGCTTTTGACT
TATGACTCTTCAGCGAATTCAGCGTCGCTGCACTCGAGCCAATTGAAGATGGAGCTGTGA
>AA 
MENLSALTLTESGSIGVGLQNGESGFDSVQFGEEIQTLITVTPDNASSFTALLELPANQAMELLHHVPES
NGNKIAGDPLHNKPFPQQLPFGSNLTFLSDPALIERASKFSVFAGGQHSPETTSSVPSNSSANLDKVKNE
PTETDSNPNSSQPLVSDPMVEEKSQKPLMKRKEREKKAKVSSKKSKNEIREDAEKLPYVHVRARRGQATD
SHSLAERARREKINARMKLLQELVPGCSKISGTALVLDEIINHVQSLQRQVEFLSMRLAAVNPRIDFNLD
NILATANGSVMEGSLPNMGSPLMWPEFPLNGNRQQYQQQWHLDAIGLQQPLWGRQEDSHTFVTPENSLLT
YDSSANSASLHSSQLKMEL
XP_030510707.1 XM_030654847.1 CsbHLH15
>genomic 
TCACTCATTCATCTTCTTCTTACTTTTCCTATTAATTAATATCTCTTCTCTTTCATAAAACGACATATAT
ATCCCTCCCTCCTTTTTAAAGACCTATTTAATCAATCGAAAAAACACACACACACAAACAAAACAAACAC
ATCCCACAATTTGTACTATTTTTCTCAACCTTTTCCAACTCCATTTTCTCAGCTCCCAAACATATCTAAA
GTAACCTTTTATCCCCCCTTTTAAAGACTACTACTGCTCTATTCAAAATTCAGTAACTAATCTTTTCGAT
GCAGCCTTGTAGCAGAGAAATGCAAGGACTTAATTCTCTCTTAAACTCATCATCTTCCCAAATCTCACTA
CAAGAACTTCAAGGAGGAGGACAACAGGGTTCTCAGATTCATGGCTCCGGTCACTTCGAATCCGGGTCGA
CCCACGACGACTTTCTCGAGCAAATGCTTTCTACTTTGGGCCAACCATCTTGTTCATGGGCCGACCTCGG
CCCAAACAACTCCGGCAAATCCCCATGGGATCATACTTCTACAACTCTTCCCATCAACGGCTCCTCCTCC
AACAAGCCATGTAGAGATTTAACTGCCGAAACGGAACCGTCTGGACACGAGAATGTCGCCTTTCCTAACT
ACGAAGAATCCGTTAACTTAACCTCAAAGTTTCGTAACCACCAGATCAGCACCGGAACCGGCGCTTCCAA
ATCGGCCGTAGCAGCCGCCACGGCTATGATGCTCCAGCAGCAGCTGATGATGTCTAGGGGTCTTCCCGGT
TCAGCTGGTTCCGGTGCCGGAGAATCCGGTCTTATTCCGATGCCTTTGTCTCTCGGTAACGGTGACTTTG
ACCGATCTCAAAACGACGTCGTTGACGGTTCCTCGTTTAAATCTCCGAATCCAGTAAGTAAAAGTAACTT
TTTTTGGCGATGGCAATAACTGTAAATAATTACAACTCTATGGTTCATTTCGCAGGGTGGAGATGGTTCA
GTTCAAGCTCTATTCAATGGGTTCACTGGATCTTTACCCGGGTCCGGTCAAGCTCCGAATCAGTTTCACC
ATCCTCAGGTTAATTTCACTCAAAAACTTACTATTGTCGTTTTACATCTAAACGACAATTATTAAATCAT
TCTTTTAATTTTTACAGTCTCAGAACTTTGGAGCACAAGGGGGAACCATGAGCCAGACTCCAGCGCCAAG
TGGTTCGTCTGGGGCAGCCGCGGCCCAACCTAGACCAAGAGTCAGGGCTCGAAGAGGTCAAGCCACCGAC
CCACATAGTATCGCCGAAAGAGTACGTCTTAGAAAAATGACCCATCTTATTCTTTTTTATTTTTCGGTGG
GGAAAGTGGGTGTAATGAGAATATTCGTGTTTGTTTAACTTAAATTTTAATTCTGCCAAACAGAAACATT
ATCATTATAATTCGCTGTTGGTTGATTCTGATAATCCGTTCGTGGGGTTACTTTGTTTGTTTTTTTTTTT
GGGTCGTTTGTTGCAGTTACGGAGAGAAAGAATTGCAGAGAGAATGAAAGCTCTACAAGAGCTAGTTCCC
AACGCCAACAAGGTACTCGAAAATTTCTTTAATTTAATTAAATTATATAATTTTCTTATAAAAAAAATAA
CCATAATAATGAAAGTTCACTCAGTTTCTGAACTGAGATCTCCCTCTCTCAGTAAAACAGTTGTCAGGAT
AATAATTCCCATAACAAAACAGGGTCAATTTGGTCATTTCGAATTTAACCTTCACCGGGTTAAACCATCG
GAATAATGACGACCGAATGGCGTCATCACTGACACGTGTTGTGATACGAGTGGATAATATGTTTTGTCTT
TTATTTTTTTGGTGCTTAAGCCAAAGGTGTGAATTTTTATAATTTTGACCCTCAAAAAAATTTATTTTTG
TTAATCGTACTAACATAGTCCTATTTAGCAAAAAAAAAAAAAAGGATAAACTTGTTTTTATTGAAATAAT
TCTGTTGTAGTGAAATTTGATGTGGATTTTTGTTTCCCTATCTATGTTTGGTATTAATGGCAGACAGATA
AGGCTTCAATGTTGGATGAGATCATCGATTATGTAAAATTCCTCCAACTCCAAGTCAAGGTAAAAATTCA
ATATTAATTTATTGTTAGCTTTAAAATATATTTACAAAATTAATTAAAAGATATGATTCTTTATTATCTT
ATATTAATACGATTTTAATTAATTAATTTTGTTGGGTTTGGCTTGGACAGGTTCTGAGTATGAGTAGGTT
GGGCGGTGCAGCTGCTGTAGCTCCTCTTGTAGCTGATATGTCCTCTGAGGTATTATCACTAAACCAAATT
TTAATTAAGAATATTAATCCAAAAATTATCAATTTTTTTCATTATAAACAAAATATTTCTTTTTTTTTTT
TTTTATAACAACTCATTTCACCTACTCAACTGAACAAATCAAGAACTTTCAATCGTAAGAAAACGACAAA
ATATCAAAAGTAGCACGCGCGCCTCACCTTTTGCAGATTCCACTTTAATTATTTTTATGTTTTTTTTTTC
AATTAATTAATTTATTTTGATTTTGTTTTTTTCTCATTGGCTTTTTCATGCTATTCTTTCTCCTTTCTTG
AGAAGAAAAAAGAAAATTATATCTAATTTTTACTTTATTTTTTATTAGGGAGGTGGTGACTGTATCCAGG
CCAACGGTAACGGCGGCGGCTTAGGTAGAAACGCAACTAACGGCAACCAAACGGCGTCGTCTTCAAACGA
TACCATGACGGTGACGGAGCACCAAGTGGCGAAACTCATGGAGGAAGATATGGGGTCAGCTATGCAATAT
CTCCAAGGCAAAGGACTCTGTCTCATGCCGATTTCGTTAGCTACGGCTATATCTACTGCCACGTGTCACA
CTAGGAACCCCATGATGAACAATCCCCAGATGCCATCGAACGGTGAGGGACCTTCCTCACCCAGCATGTC
CGTGTTGACCGTCCAGTCAGCCACGATGGGTAACGGCGTGACTGACGGTTCCGGTAAAGATGCCGCTTCT
GTCTCCAAGCCGTGATAACGATCGTTGACTGACTTTTTATATTGTTAAAAAGGAAAAGAAAAAAAAAGGA
AAAGAAAAAAAAGTGTCGTTTGGAGTTTTAAAAAGGCCGACTAAAGTCTACGGAAATAAGGCTTCGTTGC
TCATTGGGGCTTTAAACGGCGCCGTATTTGCATAGACTTTGGTTAAAGTTAACCCCTCTATGTCTCAACT
CAACTAAAAGTGCCAATACCAACTAAATTAATCCTTATAAATCGTTTTCTACCTTTTTTTTTTCTTTGTT
TAAATCAAATATTTTGCAATTTGGGTATCTGTAATGTTTCTAATTTCAAAGAATTTTTAATTTTGTGATC
CTAGTATTATTCTTGAGATTCTACAATAAAGAAAATCATTACAGTATTAT
>Transcript 
ATGCAGCCTTGTAGCAGAGAAATGCAAGGACTTAATTCTCTCTTAAACTCATCATCTTCCCAAATCTCAC
TACAAGAACTTCAAGGAGGAGGACAACAGGGTTCTCAGATTCATGGCTCCGGTCACTTCGAATCCGGGTC
GACCCACGACGACTTTCTCGAGCAAATGCTTTCTACTTTGGGCCAACCATCTTGTTCATGGGCCGACCTC
GGCCCAAACAACTCCGGCAAATCCCCATGGGATCATACTTCTACAACTCTTCCCATCAACGGCTCCTCCT
CCAACAAGCCATGTAGAGATTTAACTGCCGAAACGGAACCGTCTGGACACGAGAATGTCGCCTTTCCTAA
CTACGAAGAATCCGTTAACTTAACCTCAAAGTTTCGTAACCACCAGATCAGCACCGGAACCGGCGCTTCC
AAATCGGCCGTAGCAGCCGCCACGGCTATGATGCTCCAGCAGCAGCTGATGATGTCTAGGGGTCTTCCCG
GTTCAGCTGGTTCCGGTGCCGGAGAATCCGGTCTTATTCCGATGCCTTTGTCTCTCGGTAACGGTGACTT
TGACCGATCTCAAAACGACGTCGTTGACGGTTCCTCGTTTAAATCTCCGAATCCAGGTGGAGATGGTTCA
GTTCAAGCTCTATTCAATGGGTTCACTGGATCTTTACCCGGGTCCGGTCAAGCTCCGAATCAGTTTCACC
ATCCTCAGAACTTTGGAGCACAAGGGGGAACCATGAGCCAGACTCCAGCGCCAAGTGGTTCGTCTGGGGC
AGCCGCGGCCCAACCTAGACCAAGAGTCAGGGCTCGAAGAGGTCAAGCCACCGACCCACATAGTATCGCC
GAAAGATTACGGAGAGAAAGAATTGCAGAGAGAATGAAAGCTCTACAAGAGCTAGTTCCCAACGCCAACA
AGACAGATAAGGCTTCAATGTTGGATGAGATCATCGATTATGTAAAATTCCTCCAACTCCAAGTCAAGGT
TCTGAGTATGAGTAGGTTGGGCGGTGCAGCTGCTGTAGCTCCTCTTGTAGCTGATATGTCCTCTGAGGGA
GGTGGTGACTGTATCCAGGCCAACGGTAACGGCGGCGGCTTAGGTAGAAACGCAACTAACGGCAACCAAA
CGGCGTCGTCTTCAAACGATACCATGACGGTGACGGAGCACCAAGTGGCGAAACTCATGGAGGAAGATAT
GGGGTCAGCTATGCAATATCTCCAAGGCAAAGGACTCTGTCTCATGCCGATTTCGTTAGCTACGGCTATA
TCTACTGCCACGTGTCACACTAGGAACCCCATGATGAACAATCCCCAGATGCCATCGAACGGTGAGGGAC
CTTCCTCACCCAGCATGTCCGTGTTGACCGTCCAGTCAGCCACGATGGGTAACGGCGTGACTGACGGTTC
CGGTAAAGATGCCGCTTCTGTCTCCAAGCCGTGA
>AA 
MQPCSREMQGLNSLLNSSSSQISLQELQGGGQQGSQIHGSGHFESGSTHDDFLEQMLSTLGQPSCSWADL
GPNNSGKSPWDHTSTTLPINGSSSNKPCRDLTAETEPSGHENVAFPNYEESVNLTSKFRNHQISTGTGAS
KSAVAAATAMMLQQQLMMSRGLPGSAGSGAGESGLIPMPLSLGNGDFDRSQNDVVDGSSFKSPNPGGDGS
VQALFNGFTGSLPGSGQAPNQFHHPQNFGAQGGTMSQTPAPSGSSGAAAAQPRPRVRARRGQATDPHSIA
ERLRRERIAERMKALQELVPNANKTDKASMLDEIIDYVKFLQLQVKVLSMSRLGGAAAVAPLVADMSSEG
GGDCIQANGNGGGLGRNATNGNQTASSSNDTMTVTEHQVAKLMEEDMGSAMQYLQGKGLCLMPISLATAI
STATCHTRNPMMNNPQMPSNGEGPSSPSMSVLTVQSATMGNGVTDGSGKDAASVSKP
XP_030510706.1 XM_030654846.1 CsbHLH16
>genomic 
TCACTCATTCATCTTCTTCTTACTTTTCCTATTAATTAATATCTCTTCTCTTTCATAAAACGACATATAT
ATCCCTCCCTCCTTTTTAAAGACCTATTTAATCAATCGAAAAAACACACACACACAAACAAAACAAACAC
ATCCCACAATTTGTACTATTTTTCTCAACCTTTTCCAACTCCATTTTCTCAGCTCCCAAACATATCTAAA
GTAACCTTTTATCCCCCCTTTTAAAGACTACTACTGCTCTATTCAAAATTCAGTAACTAATCTTTTCGAT
GCAGCCTTGTAGCAGAGAAATGCAAGGACTTAATTCTCTCTTAAACTCATCATCTTCCCAAATCTCACTA
CAAGAACTTCAAGGAGGAGGACAACAGGGTTCTCAGATTCATGGCTCCGGTCACTTCGAATCCGGGTCGA
CCCACGACGACTTTCTCGAGCAAATGCTTTCTACTTTGGGCCAACCATCTTGTTCATGGGCCGACCTCGG
CCCAAACAACTCCGGCAAATCCCCATGGGATCATACTTCTACAACTCTTCCCATCAACGGCTCCTCCTCC
AACAAGCCATGTAGAGATTTAACTGCCGAAACGGAACCGTCTGGACACGAGAATGTCGCCTTTCCTAACT
ACGAAGAATCCGTTAACTTAACCTCAAAGTTTCGTAACCACCAGATCAGCACCGGAACCGGCGCTTCCAA
ATCGGCCGTAGCAGCCGCCACGGCTATGATGCTCCAGCAGCAGCTGATGATGTCTAGGGGTCTTCCCGGT
TCAGCTGGTTCCGGTGCCGGAGAATCCGGTCTTATTCCGATGCCTTTGTCTCTCGGTAACGGTGACTTTG
ACCGATCTCAAAACGACGTCGTTGACGGTTCCTCGTTTAAATCTCCGAATCCAGTAAGTAAAAGTAACTT
TTTTTGGCGATGGCAATAACTGTAAATAATTACAACTCTATGGTTCATTTCGCAGGGTGGAGATGGTTCA
GTTCAAGCTCTATTCAATGGGTTCACTGGATCTTTACCCGGGTCCGGTCAAGCTCCGAATCAGTTTCACC
ATCCTCAGGTTAATTTCACTCAAAAACTTACTATTGTCGTTTTACATCTAAACGACAATTATTAAATCAT
TCTTTTAATTTTTACAGTCTCAGAACTTTGGAGCACAAGGGGGAACCATGAGCCAGACTCCAGCGCCAAG
TGGTTCGTCTGGGGCAGCCGCGGCCCAACCTAGACCAAGAGTCAGGGCTCGAAGAGGTCAAGCCACCGAC
CCACATAGTATCGCCGAAAGAGTACGTCTTAGAAAAATGACCCATCTTATTCTTTTTTATTTTTCGGTGG
GGAAAGTGGGTGTAATGAGAATATTCGTGTTTGTTTAACTTAAATTTTAATTCTGCCAAACAGAAACATT
ATCATTATAATTCGCTGTTGGTTGATTCTGATAATCCGTTCGTGGGGTTACTTTGTTTGTTTTTTTTTTT
GGGTCGTTTGTTGCAGTTACGGAGAGAAAGAATTGCAGAGAGAATGAAAGCTCTACAAGAGCTAGTTCCC
AACGCCAACAAGGTACTCGAAAATTTCTTTAATTTAATTAAATTATATAATTTTCTTATAAAAAAAATAA
CCATAATAATGAAAGTTCACTCAGTTTCTGAACTGAGATCTCCCTCTCTCAGTAAAACAGTTGTCAGGAT
AATAATTCCCATAACAAAACAGGGTCAATTTGGTCATTTCGAATTTAACCTTCACCGGGTTAAACCATCG
GAATAATGACGACCGAATGGCGTCATCACTGACACGTGTTGTGATACGAGTGGATAATATGTTTTGTCTT
TTATTTTTTTGGTGCTTAAGCCAAAGGTGTGAATTTTTATAATTTTGACCCTCAAAAAAATTTATTTTTG
TTAATCGTACTAACATAGTCCTATTTAGCAAAAAAAAAAAAAAGGATAAACTTGTTTTTATTGAAATAAT
TCTGTTGTAGTGAAATTTGATGTGGATTTTTGTTTCCCTATCTATGTTTGGTATTAATGGCAGACAGATA
AGGCTTCAATGTTGGATGAGATCATCGATTATGTAAAATTCCTCCAACTCCAAGTCAAGGTAAAAATTCA
ATATTAATTTATTGTTAGCTTTAAAATATATTTACAAAATTAATTAAAAGATATGATTCTTTATTATCTT
ATATTAATACGATTTTAATTAATTAATTTTGTTGGGTTTGGCTTGGACAGGTTCTGAGTATGAGTAGGTT
GGGCGGTGCAGCTGCTGTAGCTCCTCTTGTAGCTGATATGTCCTCTGAGGTATTATCACTAAACCAAATT
TTAATTAAGAATATTAATCCAAAAATTATCAATTTTTTTCATTATAAACAAAATATTTCTTTTTTTTTTT
TTTTATAACAACTCATTTCACCTACTCAACTGAACAAATCAAGAACTTTCAATCGTAAGAAAACGACAAA
ATATCAAAAGTAGCACGCGCGCCTCACCTTTTGCAGATTCCACTTTAATTATTTTTATGTTTTTTTTTTC
AATTAATTAATTTATTTTGATTTTGTTTTTTTCTCATTGGCTTTTTCATGCTATTCTTTCTCCTTTCTTG
AGAAGAAAAAAGAAAATTATATCTAATTTTTACTTTATTTTTTATTAGGGAGGTGGTGACTGTATCCAGG
CCAACGGTAACGGCGGCGGCTTAGGTAGAAACGCAACTAACGGCAACCAAACGGCGTCGTCTTCAAACGA
TACCATGACGGTGACGGAGCACCAAGTGGCGAAACTCATGGAGGAAGATATGGGGTCAGCTATGCAATAT
CTCCAAGGCAAAGGACTCTGTCTCATGCCGATTTCGTTAGCTACGGCTATATCTACTGCCACGTGTCACA
CTAGGAACCCCATGATGAACAATCCCCAGATGCCATCGAACGGTGAGGGACCTTCCTCACCCAGCATGTC
CGTGTTGACCGTCCAGTCAGCCACGATGGGTAACGGCGTGACTGACGGTTCCGGTAAAGATGCCGCTTCT
GTCTCCAAGCCGTGATAACGATCGTTGACTGACTTTTTATATTGTTAAAAAGGAAAAGAAAAAAAAAGGA
AAAGAAAAAAAAGTGTCGTTTGGAGTTTTAAAAAGGCCGACTAAAGTCTACGGAAATAAGGCTTCGTTGC
TCATTGGGGCTTTAAACGGCGCCGTATTTGCATAGACTTTGGTTAAAGTTAACCCCTCTATGTCTCAACT
CAACTAAAAGTGCCAATACCAACTAAATTAATCCTTATAAATCGTTTTCTACCTTTTTTTTTTCTTTGTT
TAAATCAAATATTTTGCAATTTGGGTATCTGTAATGTTTCTAATTTCAAAGAATTTTTAATTTTGTGATC
CTAGTATTATTCTTGAGATTCTACAATAAAGAAAATCATTACAGTATTAT
>Transcript 
ATGCAGCCTTGTAGCAGAGAAATGCAAGGACTTAATTCTCTCTTAAACTCATCATCTTCCCAAATCTCAC
TACAAGAACTTCAAGGAGGAGGACAACAGGGTTCTCAGATTCATGGCTCCGGTCACTTCGAATCCGGGTC
GACCCACGACGACTTTCTCGAGCAAATGCTTTCTACTTTGGGCCAACCATCTTGTTCATGGGCCGACCTC
GGCCCAAACAACTCCGGCAAATCCCCATGGGATCATACTTCTACAACTCTTCCCATCAACGGCTCCTCCT
CCAACAAGCCATGTAGAGATTTAACTGCCGAAACGGAACCGTCTGGACACGAGAATGTCGCCTTTCCTAA
CTACGAAGAATCCGTTAACTTAACCTCAAAGTTTCGTAACCACCAGATCAGCACCGGAACCGGCGCTTCC
AAATCGGCCGTAGCAGCCGCCACGGCTATGATGCTCCAGCAGCAGCTGATGATGTCTAGGGGTCTTCCCG
GTTCAGCTGGTTCCGGTGCCGGAGAATCCGGTCTTATTCCGATGCCTTTGTCTCTCGGTAACGGTGACTT
TGACCGATCTCAAAACGACGTCGTTGACGGTTCCTCGTTTAAATCTCCGAATCCAGGTGGAGATGGTTCA
GTTCAAGCTCTATTCAATGGGTTCACTGGATCTTTACCCGGGTCCGGTCAAGCTCCGAATCAGTTTCACC
ATCCTCAGTCTCAGAACTTTGGAGCACAAGGGGGAACCATGAGCCAGACTCCAGCGCCAAGTGGTTCGTC
TGGGGCAGCCGCGGCCCAACCTAGACCAAGAGTCAGGGCTCGAAGAGGTCAAGCCACCGACCCACATAGT
ATCGCCGAAAGATTACGGAGAGAAAGAATTGCAGAGAGAATGAAAGCTCTACAAGAGCTAGTTCCCAACG
CCAACAAGACAGATAAGGCTTCAATGTTGGATGAGATCATCGATTATGTAAAATTCCTCCAACTCCAAGT
CAAGGTTCTGAGTATGAGTAGGTTGGGCGGTGCAGCTGCTGTAGCTCCTCTTGTAGCTGATATGTCCTCT
GAGGGAGGTGGTGACTGTATCCAGGCCAACGGTAACGGCGGCGGCTTAGGTAGAAACGCAACTAACGGCA
ACCAAACGGCGTCGTCTTCAAACGATACCATGACGGTGACGGAGCACCAAGTGGCGAAACTCATGGAGGA
AGATATGGGGTCAGCTATGCAATATCTCCAAGGCAAAGGACTCTGTCTCATGCCGATTTCGTTAGCTACG
GCTATATCTACTGCCACGTGTCACACTAGGAACCCCATGATGAACAATCCCCAGATGCCATCGAACGGTG
AGGGACCTTCCTCACCCAGCATGTCCGTGTTGACCGTCCAGTCAGCCACGATGGGTAACGGCGTGACTGA
CGGTTCCGGTAAAGATGCCGCTTCTGTCTCCAAGCCGTGA
>AA 
MQPCSREMQGLNSLLNSSSSQISLQELQGGGQQGSQIHGSGHFESGSTHDDFLEQMLSTLGQPSCSWADL
GPNNSGKSPWDHTSTTLPINGSSSNKPCRDLTAETEPSGHENVAFPNYEESVNLTSKFRNHQISTGTGAS
KSAVAAATAMMLQQQLMMSRGLPGSAGSGAGESGLIPMPLSLGNGDFDRSQNDVVDGSSFKSPNPGGDGS
VQALFNGFTGSLPGSGQAPNQFHHPQSQNFGAQGGTMSQTPAPSGSSGAAAAQPRPRVRARRGQATDPHS
IAERLRRERIAERMKALQELVPNANKTDKASMLDEIIDYVKFLQLQVKVLSMSRLGGAAAVAPLVADMSS
EGGGDCIQANGNGGGLGRNATNGNQTASSSNDTMTVTEHQVAKLMEEDMGSAMQYLQGKGLCLMPISLAT
AISTATCHTRNPMMNNPQMPSNGEGPSSPSMSVLTVQSATMGNGVTDGSGKDAASVSKP
XP_030498651.1 XM_030642791.1 CsbHLH17
>genomic 
GTTAGGATAAAAGGCAGCCATGGCAAGGCTTCTTTTTTGATTTTGAGTAAAATAATTCCATCAAAAACAA
CCAACAAACAACTCGCTCGACTCGACTCAGTTCAACTCAGCTCAGGTGATTCCATTCAATTCAATTCAAT
CCAATCCAATCCATTGTTGCATGATCGGTAGATGTATACTACTCCTCCTACTCAATGGCCAACAACCCCT
CAGACACTCCCGGCGACGATTTCCTCGACCAAATTCTGGGCTACCCATCTTTCGCTTCAGCCGATAACAA
CTTAACGCCGACCGACGCACCGCCACCTCCGATGATGCTCCACCTCAGTTCCGCCGACGGCCCCTCCCAC
ATGCCTTCAGTTGGTGGTGGTGGTGGTGCTGCTGCCTTTCCTGGGTCGGTGTTCCCTTTGGGGCTGAGCT
TGGAGCAAAGCAAAGCAGGGTTTTTGAAGGCCGAGGAGGCATCTGGGAGTGGCAAGCGATTTCGTGATGA
CCTCGTTGATGCTACTGCCAGTGCCAGAGGACCTTCACATCTTAAAAATGTAACATTTCATTGCTTTTCC
TCTTCCTTACTCCTTATACTTACTATTTCTTTTTGGGTTTGTATTTCAATTACATCACATATAACTTCAA
TCTTTGTATGTTTTGTTTCTTTCAAACTTATTCACTTGCATGTCATCAAATTTGAGTATTGAACTTACTT
GCTTTTCTCACCTTACCTCTTGTTTGTTTGTTTGTTTGTTCATAAATCAAACTTATATGGTTTATACAAG
GCTTTCTTGGTTTAGATAAGAATTGATGTCTGAGATTCCATTGGGGTTTTGGATTTATAATTGCAGAAAT
GAATGAGTTTCAGATTTATAGGAAAATCAATTATGATGAATGGTTCTTCCATTGCTTTTGTTTCTGTACT
CAATTAAATATTCCTAATTTGCTGTTATCAACTTTCTTCTTGAACATTTAGCAAATGGGTCATTAACATA
ATTTAAAGAAACAAACATGACATAGTGTAATAGTTGCTCTTGTTTTGCAGGTCTTTCATGGCCAGCCGAT
GCCTTCTACTGTAGCACCACATCCACCAGCAATGCGACCAAGGGTACGGGCTAGACGAGGCCAAGCTACT
GATCCACACAGCATTGCTGAGCGGGTAAGAGTGATAGTGGATAACAGCTTATGGATAAGTTAAAGGAACT
GTGTTGTTGAGGTTCAGTGATATGATTTTGTAAGCGTTTTCTTTGTTTCTTGATTTTCACTTTTTTTCAT
CCAGTTGCGACGCGAAAGAATAGCAGAACGAATCAGGGCATTGCAGGAACTGGTTCCTAGTGTTAACAAG
GCAGGTTTCCTTTTTCACTTCCTCATATGGTTTTATTGTTGCAGTATGCATTTGTTTTCACATTAAGAAT
TATCATAAAACTTTATCTCTTCTCTATGCGGGAACTTTGTTTGGTGTTTTGTGCAAAAACATTACATACA
GTATGGTCAAAATTTAAATTCACAAGACTTGGAACTAGATCGTTTTCATGTGTGTTCTTATGTCCTTGTT
GAGTTCCTTCTGGAAGAATAAAAAACATGGTTCAGAGATGATTTGGATAAGTCGCTGCAGCAATGTTTTA
TTGAGCATCATTTCTGCACCTTACGTTGCTTAAAATCTTCCTTTTTATGCAGACGGATAGAGCTGCCATG
CTAGATGAAATAGTAGATTACGTCAAGTTCCTAAGGCTTCAAGTGAAGGTGAATAAATTTTCTGATTTCT
CTGTAGGTTATTATATAGCTGAGCTCGTAAAGTAACATCACGAATTAACCTTTAGAAAAGCATCTTGGCC
TGTCAATTACAATTCAGAACTTTGTTTATCCACTCCCTTATTTCTGTTCAAGCATTTACTTAGTGTAATC
ATGTTGGTCTGAAGTCTTAGCTGCCTAATCAAGTGCCCTCGTTTCCTCATATCCCTTTGCTACTTTGTTA
AACATCAACTTCATTAGCAACAAAGTACAATATATCAAAAGAATAATGATCATAATCGAAATTGTTAATA
GCGTCTCACTTCAATTAGGTTTGAAGGACACCATAGTTACTAGTGGGTAGATTATTACTTTTTTAATGTA
TCAAAACTCAAAAGGGCTTTGAAGAGTGTTCAGTCAAACAAGTGGGAGATGGGCTGTTCTGATTTGTGAG
GTATGTAGGGCAGGATAGCAAAGTGGGGGCTTAGTTTCAATATTAACAATCATTTCAGAAAAGGAAATGT
GTTTTTTTTTCAATTTCTGAATATCTTACTCGTTTACTCGACAGGTTTTGAGCATGAGTAGATTAGGCGG
AGCTGGTGCAGTTGCACCACTTGTAACGGATATTCCACTATCCTCAGCTGAGGTATTAAGTATAAATTTT
ATGTTGTTGTTGTTGACTGTAATTGCTTTAATTCAATCAGTTTTCTTCTACAGGAAGAAGGTGGTGGTGG
TGAAGGTGGAAGAAATCAACCGGCATGGGATAAATGGTCTAGCGATGGCACCGAAAGACAAGTGGCTAAA
CTAATGGAAGAAAACGTTGGGGCTGCAATGCAGTTCCTTCAATCAAAGGCCCTTTGCATCATGCCCATAT
CACTAGCATCAGCAATATACCATTCTCAACCACCAGACTCATCTAGTGTTAAGCCTGAAACGAACCCCCC
TTCGTAGACCTTTGAAAAGGGTCATCATCATGCATTCATTCCCTTCCTCTTTTAAGTTCCAAGGGAAAAG
AAAAGTGTGAGTAGATGCTGGTGGGTCCCATTGTTGTTTGTCCTATTCCAACCCCACAAAATGCAATCAA
TGTCAGATGCCATAGTTGTTGCTTTTTGGGGTTTCTTTATTAAAAAGAGGGTTCTACTTGTATGTCAATG
CTGTTAAAAATGCAAGCAAAGGCATTGTTACCTTTGCTGCCAAAGTCCAAGTAAGTAAAGGAGAGAAGAA
TTGTCAAAGCTCACTTGATATGCTCTATATTTATTATTGTATTCAAAATTCAATGGTATAGTTAGTGGGA
AATGATGAAAGCACTTTCTAAGTGGCCTCTTTCTTCTCTCATTTTTGGTATAGTGGGTTGTGGGACCTCT
TAAAAGATATATATATATGTGTGTGTAATTTTATATTTACATATTAATTAGTTAGTAAAGTAAAGTAATT
TAGAGGAATGTAATTCCAAA
>Transcript 
ATGGCCAACAACCCCTCAGACACTCCCGGCGACGATTTCCTCGACCAAATTCTGGGCTACCCATCTTTCG
CTTCAGCCGATAACAACTTAACGCCGACCGACGCACCGCCACCTCCGATGATGCTCCACCTCAGTTCCGC
CGACGGCCCCTCCCACATGCCTTCAGTTGGTGGTGGTGGTGGTGCTGCTGCCTTTCCTGGGTCGGTGTTC
CCTTTGGGGCTGAGCTTGGAGCAAAGCAAAGCAGGGTTTTTGAAGGCCGAGGAGGCATCTGGGAGTGGCA
AGCGATTTCGTGATGACCTCGTTGATGCTACTGCCAGTGCCAGAGGACCTTCACATCTTAAAAATGTCTT
TCATGGCCAGCCGATGCCTTCTACTGTAGCACCACATCCACCAGCAATGCGACCAAGGGTACGGGCTAGA
CGAGGCCAAGCTACTGATCCACACAGCATTGCTGAGCGGTTGCGACGCGAAAGAATAGCAGAACGAATCA
GGGCATTGCAGGAACTGGTTCCTAGTGTTAACAAGACGGATAGAGCTGCCATGCTAGATGAAATAGTAGA
TTACGTCAAGTTCCTAAGGCTTCAAGTGAAGGTTTTGAGCATGAGTAGATTAGGCGGAGCTGGTGCAGTT
GCACCACTTGTAACGGATATTCCACTATCCTCAGCTGAGGAAGAAGGTGGTGGTGGTGAAGGTGGAAGAA
ATCAACCGGCATGGGATAAATGGTCTAGCGATGGCACCGAAAGACAAGTGGCTAAACTAATGGAAGAAAA
CGTTGGGGCTGCAATGCAGTTCCTTCAATCAAAGGCCCTTTGCATCATGCCCATATCACTAGCATCAGCA
ATATACCATTCTCAACCACCAGACTCATCTAGTGTTAAGCCTGAAACGAACCCCCCTTCGTAG
>AA 
MANNPSDTPGDDFLDQILGYPSFASADNNLTPTDAPPPPMMLHLSSADGPSHMPSVGGGGGAAAFPGSVF
PLGLSLEQSKAGFLKAEEASGSGKRFRDDLVDATASARGPSHLKNVFHGQPMPSTVAPHPPAMRPRVRAR
RGQATDPHSIAERLRRERIAERIRALQELVPSVNKTDRAAMLDEIVDYVKFLRLQVKVLSMSRLGGAGAV
APLVTDIPLSSAEEEGGGGEGGRNQPAWDKWSSDGTERQVAKLMEENVGAAMQFLQSKALCIMPISLASA
IYHSQPPDSSSVKPETNPPS
XP_030504327.1 XM_030648467.1 CsbHLH18
>genomic 
CACACACACACACACACAAGTCAGAGCTTTAAAAAGCAATTTCAGCTGAAAAAGCTCTTCCTCCTATTCC
CTTGCCCATACTCTTACATATACATACATACTCCTCTTTCTTTAACCAAACAAAACCAAATTCTCTCTCT
CTCTCTCTCTCTCTCTCTCTCTCTAGGAATCCACATCTCCATTTTCGGGTTCTCGGGTTCCGGGTCTGCC
ACCCATTTCAACAACAGCCCTTTCTTTCCATCCTCGAACAAACACACGTATATATATAATATACAATAAA
TTTTATATAACTATATATAGACAAACCCCAGTTCTCAAATTCTCTTGGGAACCCAAAAGAAACCAATGCT
TAAACTCTCTTCTTCTCACCTTTCCTCAACTTAAAAATCCAATTTTTATTATATACAACTTTATAATAGC
TCTAGTACTAGTGTACCACAACAACAACGACAACAGCGAAACTTTTCTTTCTAACCCTACGTTATGGCGG
GTAACCCGCCTGAGAATCTCGGCGATGATTTCTTAGAACAGATCTTGGCAGGACAGCAGTCATACACTGG
TGGCGGTGGCGATATGGGGTCCATGCCCATGGTTTTACAGTTGGGTTCCGGCGCCGGAAACGTATCCGGT
GGGTCTGGTCCCGGAGGTGGGTATAGAGGAGTTGGAATGGGGATGGGTATGCCTCTGGGTTTGAATTTAG
AGCAAGGTTTCTTAAGGCATGACAGGTTTAGAGATGAGGTTGAAGTTAATAATAATAATAACAACACTAA
TAATCTTTCTTCTCCAGTGAACGCTACTTCTGCCATTAATGTAAGTCACTGTTTTTTTTGTTCGTTTTCA
TTTGGTGATGTCGTTTTTCCAAAGTACAAAGGGTTTTAGTTAGTTAGTTAGTTTTGAGTGTAAAAAAAAA
GTTTGTGGTTTTGATAGAGATGTTGTGAGATTTGCTTGCCATATGTGGGGAAGAAGTGGAGTGGGAACAA
TTTTCCCTGAAAATTTCTGTTTCCTTTGCCGGAAAGTGCTTGGGAAAATTCTCTTATCGTCAGCTTTTTC
GTTTCTTTATTTTTTTAAGTAGGAATTCGAAACCCCAAAATTCCTCTTTTTCTCTCATTTATTTATGACG
AATTTGGAATCTCATAAACTTTAAATTTTGGTTTATTCTTTATTTTTCACTCTCTTCCCCCTCGTTCAGG
GGTAAGAATTAAAAACCCGGGTTGGTGAAGGGTATTTTTGTAAATTGTGAGGGAATACAGAGGATAATTT
GGTCATTTTGAGTTTTGGCAGGAGCGAGATTCGGTGCACATGGCGAGTTTGTTTCCAGCCTTTGGGCATT
TGCAAAACCAGTCGGTCCGGGCAGCGCCACCGCCTCCGCCGCCCCAACTTCACCAGGTTCGCACAAGTGA
TTTATAATGACTATTCTACCCTCAACTTCAATCTTTTATTATCAAACTGCCCTTCACATATATATATAAA
ATAACACATAATTATATACATATCTTTTAGGTATCTTTCATTTGAATAATATGGTCCAAAGAATTTTTCT
TTTCATTTATTTTTCAATAAAGTTACAAGATTTTCTTTCTTCTTGGTACTAAAATTCTTTTTTAGAAGTT
TTTTTTTTGCAATTTTTTGAGTATTTTATTTTTATATATATATTTTTTGAAGTATTGAAGCAATATAAAT
TTTGAAAAAAGCAACAAATTATTGGTGTTTAAAAAGGCTCATCTTTTTAATTTGACTATGATTGTTTTCT
TAATTATTGATTATTTATTCTCCTCTATTAGGCAAAAAAAAAAAAAGAATATAAATATACATTAATTAAA
TTGTCCCAAAAGTAAAGAAGACGAAAAAAAATAATAAAGTTGAAAACAAAAAAGGTACTGTCTCAAAATT
ATTTTTGAAGGGAGTGACGTGAAGGGGGCAAAATTGGTAATTAGGAAAAATTAAGTGTTTTCGTTTTCGA
AAGGACCTGGCTTTGTCACTGAAGGCTCCGTACACGTGCGAGTTCTCAAAAGTCCAAACGTGCGGAGCTT
TGCAGTCTCAGGGACCATGTGGCCCTTTTCAGCCTAACTTTTATATTGGTGATTATTACGGATGTAAAGG
GAATTTTATTGAAATGAAAATGAATTCTCTTTACATTTGTAATAATAGTGATCTTTGTCAGTTTTAAGTT
TTAACTTATGTGTTAATACTCTTCACACGCTCTCACTCTCTCTTCAATCAGGGTAGAGCGTGTCTGTAAC
ACGCGCCGGTAGCTTTCATTTAGGCCGGAAGATGTGTCACTGTTAAACTGTTCTAAAATTTGACTTCTCA
ATATATACGTATATTGAGCGGATTTTGCTGCTGAATTTCAGTTAAATTTCATTTTCAGTGTTCTAATTTT
TTTTTTTGACTTATAAATAAATAAAATATTTATTATATTATAAATAGATGGGCTAATTGGGTGTACAATA
ATTGTTTGATTTTTCTCCAATTTCATATGATTACCCAAAGTAGATTAAAGTTATTGACAAGTTGATATGA
ATGAATGAAGTGCTAGGATAGGTAAGTGTTTTCTTTATTTGTATTACTTTTGATGTATTTCCTTATATGC
AATGAAGCTTGCATAGACTTGTCTAACTCTTAATTTAGTTCTCATCTCATGCGTTACACCACTCCAAAAG
AAAGATGATGCAATTTTAAGCAAAACAAAAAAGTTATTTTTTTATTACTTTTTGTGGCGTGAGCTTATGC
AAAATGTGTCTTTTTCATTTGAGGAGAAGTGTTAGAAGATAGAGGTTTGTGCTAGGAAAGTAAGAAAGAG
AGAGTACATGAACCATAAGGTGGTCTTCCACCAAATATTGTCGGAATTGGCCAATGAATATCAAAAAATT
TGAAGTTTAGGATTGAGATAATGACTTTGTATCACAATTTGACAGCTTTAATAACTCTTATCTTTATTGT
AATGATTTGGCTAGCTAGTGGTTTATGTGTTTTTCTTTGTCTGGTATGGTATCAGTGTTTTTTTGGCTAA
GTTCCCACGAGCCTGATAAAGGCCAGGTTTCAAGGGAAATATTTTTAATTGGACAGTTGACATTTATAAT
TTTAGTCTTTCTTATGTGTTCAGTCAACTTAACCAATTAATTATGTAATTTTCATTATATAATTTTATGA
CTTGTGTGTTTTTTTTTTTTTTTTTCTTTTTGAAACCTTTTACTGGTAAATTGACATTGGTTTACTTTCA
TCCCAAAAACAGTCATATCATGTTCAACCCACTCCACAAGTTGCTCCTGCACCACAACCACCTACCATGC
GCCCAAGGGTTCGAGCAAGACGAGGGCAGGCTACAGATCCCCATAGTATTGCCGAGCGGGTAAGTATAGT
TTTGGTTTTGATACAGCAATATATAATATATTCTCTGTCAAAGGTCATAGTGCAGTAAATCCTTTACTTT
GGATATTCATAAGCTGTATTGTGCTTCATGAGCTAGAGAAATTTGAGCTTATTGCATCTGTTATGTTTGA
TGAATGATTTACTACTGGCAAAAGGTCACCAAAAGAGTTTCCTCGATGCTTGCCATCATAAAATTAATAA
TAATAACAAATTCATTTGTAGTAAATATGAGTGGAACGAAGTGCAAAATCTTAGAGAAAATTTTTGAAAG
AAACTGATTTAGATTCAATTATTTGTTCACATTTTAAAGTTTACTACGTCTTCAATACAAAAACTTCTAA
AGATAATAACTCTTCAACTTTAATTTGTGACTTCTTGATAAAAATTCACTGAAATAATTTGGTGATCTTC
CCATATTGATGCTCGATACATGCATATTAATAGTGAAAATCAAGACTAGTGTCTTTCACCTTGTTTATAC
TTAATATTTTTTCCTTCTTTTCCTTCAGTTGCGCCGGGAAAGAATTGCAGAAAGAATGAAGGCTCTGCAG
GAATTGGTTCCAAGTTGTAACAAGGTTAGTGTCTAAGAAATAAAGTTATTCAGTAGCCTAAGAATATTGA
AATGAAACCGTTGGCTTTACATCTGATTTTCAATCATAAGTTCCATTGTGGTGATCAATAAAAAAACCTC
ATGCAGACAGATAGGGCAGCTATGCTTGACGAAATTGTAGATTATGTGAAGTTTCTAAGGCTACAAGTAA
AGGTACGATTTTACGAGTACTCAAGATTCGAACAATTGCATGCTCTAGAAAAGATTCTTTCCTTTGCTTC
ATACACTATTAGATAACTTCCTAGACTTGTTAATCTTCAAATTATCTTGAAAACTGCTTGAATGTCAGCA
CAAATTTAATCTGACGCTCTTTTTCTCTTAGAAATTATTGATTTTTTTTACTAGTAAAAACTTTTTATGC
ATTTTCTAACGTCATGTTTTTAGAAACTTGTTTCAAATGCTTACCAATTGTGTAGTAAATTTCTTCTATA
GTCCGTAGCATGTAATTATCATGTAGTAGGTCCCAGATACCATTAGATGTATATATTTGTATTTTTCATT
ATTTTCTATTTGAAGTAGTTATGATGTCAAACTGAAATTGAGTGTCTTCAATAGGAATCTCCCATACATT
ATGAATTCATGATTGGATAGGAAGACCATGTTTTGTAATTTTCATGAGTTTTTAGCTTGCTGTATTTATT
GGCGTTTTTCGGCTGTTGAAACAGGTCTTAAGCATGAGTAGACTCGGTGGGGCTGGTGCAGTGGCTCAGC
TTGTAGCTGATGTACCCTTATCATCAGTTGAGGTACTATAATCCTTAGATGAACCTTTACCTAACAATAT
TTGTTACATAGCCTGTAATTAAAGATAAACAAATAAAAAACTATCAGTTACATTCCACAAGACGGCTGAG
CTCTATATTAGCCATAGTGATGTATTCAAACATACTATTAAGTAGTTCTTCTTGAAACAACTTTGCTTGG
ACTAGTGTTTTTACTTCTCATTTTTCTAATCATAAATTTGTGAAATAAAGGGAGGAGGAGTTGAAGGTGG
AGACAGTGAAGCAGCTTGGGAGAAGTGGTCAACTGATGGCACAGAACAACAGGTAGCAAAACTGATGGAA
GAAGATGTAGGAGCTGCCATGCAGTTCCTTCAGTCCAAGGCACTCTGCATCATGCCCATATCTCTGGCTT
CAGCTATTTTCCGAACACACCAACCAGATGGTCCAACTATGGTTAAGCCTGAATCAAACAGTCCCTCCTA
ATGCCACCAACAGAAAGATCCCAAACCCTGTGGTTGGTCTATTATCACTCATGACATTTGAGTATTCTGT
ACTCTTAGTTCCCAACTCATGCCGAGAGCGAGAGAGAGAGACTGTCAAGTCAATGTAACTGTTCATTCTC
ATGTTAGTTTTTGTCAAACAAGGGACTAGAGTTTTCATGGCTAGGAAGAAACAGAAACAGTAGTAAGGCA
TGTGATATTTTTTTTTTGCCTTGGTCAAGTCTATGGAAGGTTTTCTCTTTGTCAAAAGCTCATTTGATTA
TCTTACTCTTCTTAGTATGAGTGGTGGGGTTTTAGTGGTGATGACCAAAAATATTGGTGGTGGGAGCTCT
TCTTTTCATTTTTTTTTTCTTTCTCTCTTTCTCTTTTTTTTTTTTAACTTGGATAATGGGGTGCCGGGGC
CATTAAAAGGAAATAGATGGAACTATGATGTATTTGACGAAAACTTTAGTGCAAGTTGAAAATAGATAAT
GGTTGGTTTTTATCATAAAGCTATTTTGGAA
>Transcript 
ATGGCGGGTAACCCGCCTGAGAATCTCGGCGATGATTTCTTAGAACAGATCTTGGCAGGACAGCAGTCAT
ACACTGGTGGCGGTGGCGATATGGGGTCCATGCCCATGGTTTTACAGTTGGGTTCCGGCGCCGGAAACGT
ATCCGGTGGGTCTGGTCCCGGAGGTGGGTATAGAGGAGTTGGAATGGGGATGGGTATGCCTCTGGGTTTG
AATTTAGAGCAAGGTTTCTTAAGGCATGACAGGTTTAGAGATGAGGTTGAAGTTAATAATAATAATAACA
ACACTAATAATCTTTCTTCTCCAGTGAACGCTACTTCTGCCATTAATGAGCGAGATTCGGTGCACATGGC
GAGTTTGTTTCCAGCCTTTGGGCATTTGCAAAACCAGTCGGTCCGGGCAGCGCCACCGCCTCCGCCGCCC
CAACTTCACCAGTCATATCATGTTCAACCCACTCCACAAGTTGCTCCTGCACCACAACCACCTACCATGC
GCCCAAGGGTTCGAGCAAGACGAGGGCAGGCTACAGATCCCCATAGTATTGCCGAGCGGTTGCGCCGGGA
AAGAATTGCAGAAAGAATGAAGGCTCTGCAGGAATTGGTTCCAAGTTGTAACAAGACAGATAGGGCAGCT
ATGCTTGACGAAATTGTAGATTATGTGAAGTTTCTAAGGCTACAAGTAAAGGTCTTAAGCATGAGTAGAC
TCGGTGGGGCTGGTGCAGTGGCTCAGCTTGTAGCTGATGTACCCTTATCATCAGTTGAGGGAGGAGGAGT
TGAAGGTGGAGACAGTGAAGCAGCTTGGGAGAAGTGGTCAACTGATGGCACAGAACAACAGGTAGCAAAA
CTGATGGAAGAAGATGTAGGAGCTGCCATGCAGTTCCTTCAGTCCAAGGCACTCTGCATCATGCCCATAT
CTCTGGCTTCAGCTATTTTCCGAACACACCAACCAGATGGTCCAACTATGGTTAAGCCTGAATCAAACAG
TCCCTCCTAA
>AA 
MAGNPPENLGDDFLEQILAGQQSYTGGGGDMGSMPMVLQLGSGAGNVSGGSGPGGGYRGVGMGMGMPLGL
NLEQGFLRHDRFRDEVEVNNNNNNTNNLSSPVNATSAINERDSVHMASLFPAFGHLQNQSVRAAPPPPPP
QLHQSYHVQPTPQVAPAPQPPTMRPRVRARRGQATDPHSIAERLRRERIAERMKALQELVPSCNKTDRAA
MLDEIVDYVKFLRLQVKVLSMSRLGGAGAVAQLVADVPLSSVEGGGVEGGDSEAAWEKWSTDGTEQQVAK
LMEEDVGAAMQFLQSKALCIMPISLASAIFRTHQPDGPTMVKPESNSPS
XP_030488146.1 XM_030632286.1 CsbHLH19
>genomic 
GTAAGAACTTTTCTCTTATTGAAAGAACCGTTTTATAGTTACAATTCAGAAATGAGAAAAGTAATGTAAT
AATAAAATAATCCTTGTTAATAAAGTTGAAGTGTGCAGCTGTTTCTGCTCTGTTTGTTCATCATTTTTTT
CCCAGTTGAGTAAATCTTTTTGCTTACTTTTTATGTTACACTTTCTAATTGCAGCTTTTCCATATGATAT
CAAGTCTTTGTATCTCTCTCATTTTAATTATGCATAGTACTTTTAAATTTTTCTTCCCATTCAACTCAAG
TTAGCTAGTTAGCAGTTATTAATAATAAATTAAGTTCTTGCTTAGTTGGGATTATTGGTTTCTGATCATT
TCTCTGTTTTATGTGTGTTAAAGGGTGTCATTTTTTAAAGTGTTCTGATTGTGTTTTTTCACGTACCTTT
TAACTTTAATAGAAGTATTTGTTGTTCTACAAAATCTATCTTATGTTGGGATTTCTTATAATTTCATGTT
CCATGGTGCCATAGGTAAAATAATCCAATATTTACTGTTGTAATTCTGTCTATAGATTTTTTTTTTCTCT
GTTCTCTTTTGAACATTATATATTTTTTTCATATTAAATCCCTTCATGTGCTTTCGGAATTGGAATTCCC
ATAGTGATATTTTAAAGTCTTTCTTCATGAACCATTTGCTCTAAAGACTACATAAGCTAACCATTTTTAA
TGTTCCTTACTTATATATAGTTATGAACACCTCAAGTTTTGAACTTACAGGATCTGTTACTTTAAACACT
TGAGATAGATACTATTGACTATGAGCTAATTGTTTCCAACTTTTGGTAGTTGCCAAGAAAATTCCAACTT
GAAGAGAGAAAGAAGAGGCTTGTTTTCAGGGCGTACTAACTACACTAAATCTTCCACTGACTAGTGATGG
ATGAGTATTTTGATCACTTGCTTTATTCATCATCATGGCTAGATAAAGATTTGGAGGAAAGATCATCCGA
GATATGTAGCGAATCTGATCCACCAAAAGGCTTGCTTTTCAGCTCAGTTGAGGTCAATGAAGATGACAAC
AACAATTCACATACAACTTTACTTGGTTCAAATGGCAGTACTGAGAGTTTGGCTACTCAAGATGCCTCTT
CATATGTTCTTGATTCAGAGTCAGATTATGGTCTTAACATGACTTTACTTACTGATGAAGCTCAATTACA
AGATAGTCATGAAAACTTCATAGAACATTTATCAAATGGAGTGGTAAATGGTATCTCAGAACTCAAAACA
GTTGGCTTTCAATACAATATGGCTATTCCAATGCCTGATTCGCTTAGTCTCGATTCTTCGAAGCAGAATC
CGGTGAGTCAGCATGTTTCAAGCTCTTCTACTCTTCCTTACTTTGAGGTTGGAGATATGCAATCCAATAC
TCTTGAACCATCTGTTTTACAGTGTTTTGATAAAGAGTTTAAAACCATTTCTCCAATTCCACATTTGTGT
TCTCATCCATCTTTTGAGGGTGTCTCTTCATTGTCTCCTGATATGGGGCAAGATGGAATTGGAGGCCTTG
GTATGCAAGGGGAAGAATATGCTATTGATAATGATTTATTTGTTATGGAAAGCCATTCAAGTAACTTGTC
AGCATCAAAGGTATATATTATTAGTATGTGGAGTGTAGAGTATTATGTTATATACATTCTATGTAGTTAA
TTACTAATGTCATTTACATTGCTCTTAACATGTAATAGGGTGCACATGACTTGCCAAATTATCCCTTATC
TTCTTTTGCTTCTGCTCCTCAGATGATAATGACAACAACTGGATTGCAATCTCTATCACAGGTCTCTATC
TATTATTATTCTCATTTATATATTGTATTGGATATGGTAAAAGTTAGAATATCTTAGTCTAATCTGTTGA
TTAGGCATTAAGTTTCATTAGTTGCTAGTTGAAGGAGATAAGTACATTTGATGCATTGTAAATTGGCTTG
TGTTTTCCCATACAGGCCCCATCAACTACTCCTGCTGCAGTAGAATGTAGTCCAACTGCAAAACCTCGTC
CCAGGGCACGACGAGGCCAGGCTACCGATCCTCACAGCATTGCAGAAAGGGTTAGTTAGTTAGAAAGATT
AATAATTTTAAAGAGTATTTGGCTTGCTAAATTTAAGTTTCCTTGTCAATGGAATTTACTTTGCTGCAAG
CTTAATCAATTCATTAATTACTTCTTTTTATAACCAACTATTTGCAGCTGAGGAGGGAAAAAATTGCTGA
AAGGATGAAAGGGTTGCAAGAACTTTTGCCAAATCCTAATAAGGTAACCATTTCTTTTGGTTATCTCTTG
TTAATAAGTTGGGTATTTTTGTTATGTAAACACAAATTTTTAGTGGAGACATGAATGTCTAAAAAGAAAA
TTGGATTTTTTCTTTTTTTTACATGTGATTATTTTTCACCTTGGTTTTTTGTAGACTGATAAGGCATCCA
TGCTTGATGAGATCATAGACTATGTCAAATTTCTTCAGCTCCAAGTGAAGGTATGTTAAAGAAACTAGTT
ATTCTATTGACACACACACTGATATTAGTTACTTTCTTTTATGAAACAATCACTTAACTGACCATGTTAA
AAATGACTCTTATTGATAGGTTCTTAGCATGAGCAGACTTGGAGGAGCTGGGGCTGTTGTTCCTCTCATC
ACAGATGGTCAGGCTGAGGTATGATCTTGTTAAATCCCAATACTTATTAATTGCTTCATAACTAATGATA
ATACTTTTTTTAGTTTTGTTTTGATTGATGAGATGATCTGAATAACATTAGGGAGGAAATGGTTTTTTAC
TAAACCAATCATCATCAGCTGGTGAATTAGGTGAGGTTGTTTTTCCATCTGATGAAATCGTGTTGTTCGA
ACGAGAGCTAGTGAAGCTGATGGAGTCCAGTGTGACCAAAGCCATGCAATTTCTTCAAACCAAAGGCCTC
TGTCTCATGCCTGTTGCTCTTGCTTCTGCCATCTCCACCAAAAAGAGAAATGATCAATCACCACCCTCTT
CTGTGTCTCAGGATTACACCAAGAAAAATGACTTCACTAATGCCAATGCCCCCATGAAAAGTCCAACTAC
AGAACCAGAAGATGGGACTAAAGTTTCTTGCAAAGCCAGACATACTTAAAATATAAGCTTTTTTTGCACA
TCTTTCTAGCTTCTATACATATATTTTTATGTATGTATGTATGTATGTTGTTCTTGTTGTAGGATTTGTG
AACTTAGAAGAGTGGAGATTTAGTTGGTTTTCTTCTTTCTCCTTTTTGGTAGTTTCATTTTCTTTACATT
GGAAGTTTAGTAGCGTTATTTATGTAAAGATTTATTATGATGCATTTGATTATCGATATTTATG
>Transcript 
ATGGATGAGTATTTTGATCACTTGCTTTATTCATCATCATGGCTAGATAAAGATTTGGAGGAAAGATCAT
CCGAGATATGTAGCGAATCTGATCCACCAAAAGGCTTGCTTTTCAGCTCAGTTGAGGTCAATGAAGATGA
CAACAACAATTCACATACAACTTTACTTGGTTCAAATGGCAGTACTGAGAGTTTGGCTACTCAAGATGCC
TCTTCATATGTTCTTGATTCAGAGTCAGATTATGGTCTTAACATGACTTTACTTACTGATGAAGCTCAAT
TACAAGATAGTCATGAAAACTTCATAGAACATTTATCAAATGGAGTGGTAAATGGTATCTCAGAACTCAA
AACAGTTGGCTTTCAATACAATATGGCTATTCCAATGCCTGATTCGCTTAGTCTCGATTCTTCGAAGCAG
AATCCGTGTTTTGATAAAGAGTTTAAAACCATTTCTCCAATTCCACATTTGTGTTCTCATCCATCTTTTG
AGGGTGTCTCTTCATTGTCTCCTGATATGGGGCAAGATGGAATTGGAGGCCTTGGTATGCAAGGGGAAGA
ATATGCTATTGATAATGATTTATTTGTTATGGAAAGCCATTCAAGTAACTTGTCAGCATCAAAGGGTGCA
CATGACTTGCCAAATTATCCCTTATCTTCTTTTGCTTCTGCTCCTCAGATGATAATGACAACAACTGGAT
TGCAATCTCTATCACAGGCCCCATCAACTACTCCTGCTGCAGTAGAATGTAGTCCAACTGCAAAACCTCG
TCCCAGGGCACGACGAGGCCAGGCTACCGATCCTCACAGCATTGCAGAAAGGCTGAGGAGGGAAAAAATT
GCTGAAAGGATGAAAGGGTTGCAAGAACTTTTGCCAAATCCTAATAAGACTGATAAGGCATCCATGCTTG
ATGAGATCATAGACTATGTCAAATTTCTTCAGCTCCAAGTGAAGGTTCTTAGCATGAGCAGACTTGGAGG
AGCTGGGGCTGTTGTTCCTCTCATCACAGATGGTCAGGCTGAGGGAGGAAATGGTTTTTTACTAAACCAA
TCATCATCAGCTGGTGAATTAGGTGAGGTTGTTTTTCCATCTGATGAAATCGTGTTGTTCGAACGAGAGC
TAGTGAAGCTGATGGAGTCCAGTGTGACCAAAGCCATGCAATTTCTTCAAACCAAAGGCCTCTGTCTCAT
GCCTGTTGCTCTTGCTTCTGCCATCTCCACCAAAAAGAGAAATGATCAATCACCACCCTCTTCTGTGTCT
CAGGATTACACCAAGAAAAATGACTTCACTAATGCCAATGCCCCCATGAAAAGTCCAACTACAGAACCAG
AAGATGGGACTAAAGTTTCTTGCAAAGCCAGACATACTTAA
>AA 
MDEYFDHLLYSSSWLDKDLEERSSEICSESDPPKGLLFSSVEVNEDDNNNSHTTLLGSNGSTESLATQDA
SSYVLDSESDYGLNMTLLTDEAQLQDSHENFIEHLSNGVVNGISELKTVGFQYNMAIPMPDSLSLDSSKQ
NPCFDKEFKTISPIPHLCSHPSFEGVSSLSPDMGQDGIGGLGMQGEEYAIDNDLFVMESHSSNLSASKGA
HDLPNYPLSSFASAPQMIMTTTGLQSLSQAPSTTPAAVECSPTAKPRPRARRGQATDPHSIAERLRREKI
AERMKGLQELLPNPNKTDKASMLDEIIDYVKFLQLQVKVLSMSRLGGAGAVVPLITDGQAEGGNGFLLNQ
SSSAGELGEVVFPSDEIVLFERELVKLMESSVTKAMQFLQTKGLCLMPVALASAISTKKRNDQSPPSSVS
QDYTKKNDFTNANAPMKSPTTEPEDGTKVSCKARHT
XP_030488143.1 XM_030632283.1 CsbHLH20
>genomic 
GTAAGAACTTTTCTCTTATTGAAAGAACCGTTTTATAGTTACAATTCAGAAATGAGAAAAGTAATGTAAT
AATAAAATAATCCTTGTTAATAAAGTTGAAGTGTGCAGCTGTTTCTGCTCTGTTTGTTCATCATTTTTTT
CCCAGTTGAGTAAATCTTTTTGCTTACTTTTTATGTTACACTTTCTAATTGCAGCTTTTCCATATGATAT
CAAGTCTTTGTATCTCTCTCATTTTAATTATGCATAGTACTTTTAAATTTTTCTTCCCATTCAACTCAAG
TTAGCTAGTTAGCAGTTATTAATAATAAATTAAGTTCTTGCTTAGTTGGGATTATTGGTTTCTGATCATT
TCTCTGTTTTATGTGTGTTAAAGGGTGTCATTTTTTAAAGTGTTCTGATTGTGTTTTTTCACGTACCTTT
TAACTTTAATAGAAGTATTTGTTGTTCTACAAAATCTATCTTATGTTGGGATTTCTTATAATTTCATGTT
CCATGGTGCCATAGGTAAAATAATCCAATATTTACTGTTGTAATTCTGTCTATAGATTTTTTTTTTCTCT
GTTCTCTTTTGAACATTATATATTTTTTTCATATTAAATCCCTTCATGTGCTTTCGGAATTGGAATTCCC
ATAGTGATATTTTAAAGTCTTTCTTCATGAACCATTTGCTCTAAAGACTACATAAGCTAACCATTTTTAA
TGTTCCTTACTTATATATAGTTATGAACACCTCAAGTTTTGAACTTACAGGATCTGTTACTTTAAACACT
TGAGATAGATACTATTGACTATGAGCTAATTGTTTCCAACTTTTGGTAGTTGCCAAGAAAATTCCAACTT
GAAGAGAGAAAGAAGAGGCTTGTTTTCAGGGCGTACTAACTACACTAAATCTTCCACTGACTAGTGATGG
ATGAGTATTTTGATCACTTGCTTTATTCATCATCATGGCTAGATAAAGATTTGGAGGAAAGATCATCCGA
GATATGTAGCGAATCTGATCCACCAAAAGGCTTGCTTTTCAGCTCAGTTGAGGTCAATGAAGATGACAAC
AACAATTCACATACAACTTTACTTGGTTCAAATGGCAGTACTGAGAGTTTGGCTACTCAAGATGCCTCTT
CATATGTTCTTGATTCAGAGTCAGATTATGGTCTTAACATGACTTTACTTACTGATGAAGCTCAATTACA
AGATAGTCATGAAAACTTCATAGAACATTTATCAAATGGAGTGGTAAATGGTATCTCAGAACTCAAAACA
GTTGGCTTTCAATACAATATGGCTATTCCAATGCCTGATTCGCTTAGTCTCGATTCTTCGAAGCAGAATC
CGGTGAGTCAGCATGTTTCAAGCTCTTCTACTCTTCCTTACTTTGAGGTTGGAGATATGCAATCCAATAC
TCTTGAACCATCTGTTTTACAGTGTTTTGATAAAGAGTTTAAAACCATTTCTCCAATTCCACATTTGTGT
TCTCATCCATCTTTTGAGGGTGTCTCTTCATTGTCTCCTGATATGGGGCAAGATGGAATTGGAGGCCTTG
GTATGCAAGGGGAAGAATATGCTATTGATAATGATTTATTTGTTATGGAAAGCCATTCAAGTAACTTGTC
AGCATCAAAGGTATATATTATTAGTATGTGGAGTGTAGAGTATTATGTTATATACATTCTATGTAGTTAA
TTACTAATGTCATTTACATTGCTCTTAACATGTAATAGGGTGCACATGACTTGCCAAATTATCCCTTATC
TTCTTTTGCTTCTGCTCCTCAGATGATAATGACAACAACTGGATTGCAATCTCTATCACAGGTCTCTATC
TATTATTATTCTCATTTATATATTGTATTGGATATGGTAAAAGTTAGAATATCTTAGTCTAATCTGTTGA
TTAGGCATTAAGTTTCATTAGTTGCTAGTTGAAGGAGATAAGTACATTTGATGCATTGTAAATTGGCTTG
TGTTTTCCCATACAGGCCCCATCAACTACTCCTGCTGCAGTAGAATGTAGTCCAACTGCAAAACCTCGTC
CCAGGGCACGACGAGGCCAGGCTACCGATCCTCACAGCATTGCAGAAAGGGTTAGTTAGTTAGAAAGATT
AATAATTTTAAAGAGTATTTGGCTTGCTAAATTTAAGTTTCCTTGTCAATGGAATTTACTTTGCTGCAAG
CTTAATCAATTCATTAATTACTTCTTTTTATAACCAACTATTTGCAGCTGAGGAGGGAAAAAATTGCTGA
AAGGATGAAAGGGTTGCAAGAACTTTTGCCAAATCCTAATAAGGTAACCATTTCTTTTGGTTATCTCTTG
TTAATAAGTTGGGTATTTTTGTTATGTAAACACAAATTTTTAGTGGAGACATGAATGTCTAAAAAGAAAA
TTGGATTTTTTCTTTTTTTTACATGTGATTATTTTTCACCTTGGTTTTTTGTAGACTGATAAGGCATCCA
TGCTTGATGAGATCATAGACTATGTCAAATTTCTTCAGCTCCAAGTGAAGGTATGTTAAAGAAACTAGTT
ATTCTATTGACACACACACTGATATTAGTTACTTTCTTTTATGAAACAATCACTTAACTGACCATGTTAA
AAATGACTCTTATTGATAGGTTCTTAGCATGAGCAGACTTGGAGGAGCTGGGGCTGTTGTTCCTCTCATC
ACAGATGGTCAGGCTGAGGTATGATCTTGTTAAATCCCAATACTTATTAATTGCTTCATAACTAATGATA
ATACTTTTTTTAGTTTTGTTTTGATTGATGAGATGATCTGAATAACATTAGGGAGGAAATGGTTTTTTAC
TAAACCAATCATCATCAGCTGGTGAATTAGGTGAGGTTGTTTTTCCATCTGATGAAATCGTGTTGTTCGA
ACGAGAGCTAGTGAAGCTGATGGAGTCCAGTGTGACCAAAGCCATGCAATTTCTTCAAACCAAAGGCCTC
TGTCTCATGCCTGTTGCTCTTGCTTCTGCCATCTCCACCAAAAAGAGAAATGATCAATCACCACCCTCTT
CTGTGTCTCAGGATTACACCAAGAAAAATGACTTCACTAATGCCAATGCCCCCATGAAAAGTCCAACTAC
AGAACCAGAAGATGGGACTAAAGTTTCTTGCAAAGCCAGACATACTTAAAATATAAGCTTTTTTTGCACA
TCTTTCTAGCTTCTATACATATATTTTTATGTATGTATGTATGTATGTTGTTCTTGTTGTAGGATTTGTG
AACTTAGAAGAGTGGAGATTTAGTTGGTTTTCTTCTTTCTCCTTTTTGGTAGTTTCATTTTCTTTACATT
GGAAGTTTAGTAGCGTTATTTATGTAAAGATTTATTATGATGCATTTGATTATCGATATTTATG
>Transcript 
ATGGATGAGTATTTTGATCACTTGCTTTATTCATCATCATGGCTAGATAAAGATTTGGAGGAAAGATCAT
CCGAGATATGTAGCGAATCTGATCCACCAAAAGGCTTGCTTTTCAGCTCAGTTGAGGTCAATGAAGATGA
CAACAACAATTCACATACAACTTTACTTGGTTCAAATGGCAGTACTGAGAGTTTGGCTACTCAAGATGCC
TCTTCATATGTTCTTGATTCAGAGTCAGATTATGGTCTTAACATGACTTTACTTACTGATGAAGCTCAAT
TACAAGATAGTCATGAAAACTTCATAGAACATTTATCAAATGGAGTGGTAAATGGTATCTCAGAACTCAA
AACAGTTGGCTTTCAATACAATATGGCTATTCCAATGCCTGATTCGCTTAGTCTCGATTCTTCGAAGCAG
AATCCGGTGAGTCAGCATGTTTCAAGCTCTTCTACTCTTCCTTACTTTGAGGTTGGAGATATGCAATCCA
ATACTCTTGAACCATCTGTTTTACAGTGTTTTGATAAAGAGTTTAAAACCATTTCTCCAATTCCACATTT
GTGTTCTCATCCATCTTTTGAGGGTGTCTCTTCATTGTCTCCTGATATGGGGCAAGATGGAATTGGAGGC
CTTGGTATGCAAGGGGAAGAATATGCTATTGATAATGATTTATTTGTTATGGAAAGCCATTCAAGTAACT
TGTCAGCATCAAAGGGTGCACATGACTTGCCAAATTATCCCTTATCTTCTTTTGCTTCTGCTCCTCAGAT
GATAATGACAACAACTGGATTGCAATCTCTATCACAGGCCCCATCAACTACTCCTGCTGCAGTAGAATGT
AGTCCAACTGCAAAACCTCGTCCCAGGGCACGACGAGGCCAGGCTACCGATCCTCACAGCATTGCAGAAA
GGCTGAGGAGGGAAAAAATTGCTGAAAGGATGAAAGGGTTGCAAGAACTTTTGCCAAATCCTAATAAGAC
TGATAAGGCATCCATGCTTGATGAGATCATAGACTATGTCAAATTTCTTCAGCTCCAAGTGAAGGTTCTT
AGCATGAGCAGACTTGGAGGAGCTGGGGCTGTTGTTCCTCTCATCACAGATGGTCAGGCTGAGGGAGGAA
ATGGTTTTTTACTAAACCAATCATCATCAGCTGGTGAATTAGGTGAGGTTGTTTTTCCATCTGATGAAAT
CGTGTTGTTCGAACGAGAGCTAGTGAAGCTGATGGAGTCCAGTGTGACCAAAGCCATGCAATTTCTTCAA
ACCAAAGGCCTCTGTCTCATGCCTGTTGCTCTTGCTTCTGCCATCTCCACCAAAAAGAGAAATGATCAAT
CACCACCCTCTTCTGTGTCTCAGGATTACACCAAGAAAAATGACTTCACTAATGCCAATGCCCCCATGAA
AAGTCCAACTACAGAACCAGAAGATGGGACTAAAGTTTCTTGCAAAGCCAGACATACTTAA
>AA 
MDEYFDHLLYSSSWLDKDLEERSSEICSESDPPKGLLFSSVEVNEDDNNNSHTTLLGSNGSTESLATQDA
SSYVLDSESDYGLNMTLLTDEAQLQDSHENFIEHLSNGVVNGISELKTVGFQYNMAIPMPDSLSLDSSKQ
NPVSQHVSSSSTLPYFEVGDMQSNTLEPSVLQCFDKEFKTISPIPHLCSHPSFEGVSSLSPDMGQDGIGG
LGMQGEEYAIDNDLFVMESHSSNLSASKGAHDLPNYPLSSFASAPQMIMTTTGLQSLSQAPSTTPAAVEC
SPTAKPRPRARRGQATDPHSIAERLRREKIAERMKGLQELLPNPNKTDKASMLDEIIDYVKFLQLQVKVL
SMSRLGGAGAVVPLITDGQAEGGNGFLLNQSSSAGELGEVVFPSDEIVLFERELVKLMESSVTKAMQFLQ
TKGLCLMPVALASAISTKKRNDQSPPSSVSQDYTKKNDFTNANAPMKSPTTEPEDGTKVSCKARHT
XP_030488083.1 XM_030632223.1 CsbHLH21
>genomic 
TTTTCTCTTAATGAAAGAACCGTTTTATAGTTACAATTCAGAAATGAGAAAAGTAATGTAATAATAAAAT
AATCCTTGTTAATAAAGTTGAAGTGTGCAGCTGTTTCTGCTCTTTTTGTTCATCATTTTTTCCCAGTTGA
GTAAATCTTTTTGCTTACTTTTTATGTTACACTTTCTAATTGCAGCTTTTCCATATGATATCAAGTCTTT
GTATCTCTCTCATTTTAATTATGCATAGTACTTTTAAATTCTTCTTCTCATTCAACTCAAGTTAGCTAGT
TAGCAGTTATTAATAATAAATTAAGTTCTTGCTTAGTTGGGATTATTGGTTTCTGATCATTTCTCTGTTT
TATATGTGTTAAAGGGTGTCATTTTTTAAAGTGTTCTGATTGTGCTTTTTCACGTACCTTTTAACTTTAA
TAGAAGTATTTGTTGTTTTACAAAATCTATCTTATGTTGGGATTTCTTATAATTTCATGTTCCATGGTGC
CATAGGTAAAATAATCCAATATTTACTGTTGTAATTCTGTTTATAGATTTTTTTTTTCTCTGTTCACTTT
TGAACATTATATATTTTTTTCATATGCTTTCGGAATTGGAATTCCCATAGTGATATTTTAAAGACTTTCT
TCATGAACCGTTTTCTCTAAAGACTACATAAGCTAACCATTTTTTATGTTCCTTACTTATATATAGCTAT
GAACACCTCAAGTTCTGAACTTACAGGATCTGTTACTTTAAACACTTGAGATAGATACTATTGACTATGA
GCTAATTGTTTCCAACTTTTGGTAGTTGCCAAGAAAATTCCAACTTGAAGAGAGAAAGAAGAGGCTTGTT
TTCAGGGCATACTAACCACACTAAATCTTCCACTGACTAGTGATGGATGAGTATTTTGATCACTTGCTTT
ATTCATCATCATGGTTAGACAAAGATTTGGAGGAAAGATCATCCGAGATATGTAGCGAATCTAATCCAGC
AAAAGGCCTGCTTTTTAGCTCAGTTGAGGTCAATGAAGATGACAACAACAATTCACATACAACTTTAATT
GGTTCAAATGGCAGTACTGAGAGTTTGGCTACTCAAGATGCCTCTTCATATGTTCTTGATTCAGAGTCAG
ATTATGGTCTTAACATGGCTTTACTTACTGATGAAGCTCAATTACAAGATAGTCATGAAAACTTCATAGA
ACATTTATCAAATGGAGTGGTAAATGGAATCTCAGAACTCAAAACAGTTGGTTTTCAATACAATATGGCT
ATTCCAATGCCTAATTCACTTAGTCTCGATTCTTCGAAGCAGAATCCGGTGAGTCAGCATGTTTCAAGCT
CTTCTACTCTTCCTTACTTTGAGGTTGGAGATATGCAATCCAATACTCTTGAACCATCTGTTTTACAGTG
TTTTGATAAAGAGTTTAAAACCATTTCTCCAATTCCACATTTGTGTTCTCATCCATCTTTTGAGGGTGTC
TCTTCATTGTCTCCTGATATGGGGCAAGATGGAATTGGAGGCCTTGGTATGCAAGGGGAAGAATATGCTA
TTGATAATGATTTATTTGCTATGGAAAGCCATTCAAGTAACTTGTCAGCATCAAAGGTATATATTATTAG
TATGTGGAGTGTAGAGTATTATGTTATATATATTTTATGTAGTTAGTTACTAATGTCATTTACATTGCTC
TTAACATGTAATAGGGTGCACATGACTTGCCAAATTATCCCTTATCTTCTTTTGCTTCTGCTCCTCAGAT
GATAATGACAACAACTGGATTGCAATCTCTATCACAGGTCTCTATCTATTATTATTATTCTCATTTATAT
ATTGTATTTGATATGGTGAAAGTTAGAATATCTTAGTCTAATTTGTTGATTAGGCATTAAGTTTCATTAG
TTGCTAGTTGAAGGAGATAAGTACATTTGATGCATTGTAAATTGGCTTGTGTTTTCCCATTACAGGCCCC
ATCAACTACTCCTGCTGCTGTAGAATGTAGTCCAACTGCAAAACCTCGTCCCAGGGCACGACGAGGCCAG
GCTACCGATCCTCACAGCATTGCAGAAAGGGTCAGTTAGTTAGAAACATTAATAATTTTAAAGAGTATTT
GGCTTGCTAAATTTGAAGTTTCCTTGTCAATGGAATTTACTTTGCTGCAAGCTTAATCAATTTATTAATT
ACTTCTTTCTTTCTTTAAATCTTTTTATAACCAACTATTTGCAGCTGAGGAGGGAAAAAATTGCTGAAAG
GATGAAAGGGTTGCAAGAACTTTTGCCAAATCCTAATAAGGTAACCATTTCTTTTGGTTATCTCTTGTTA
ATAAGTTGGGCATTTTTGTTATGTAAACACAAATTTTTAGTGGAGACATGAATGTCTAAAAAGAAAATTG
GATTTTTTCCTTTTTTACATGTGATTATTTTTCACCTTGGTTTTTTGTAGACTGATAAGGCATCCATGCT
TGATGAGATCATAGACTACGTCAAATTTCTTCAGCTCCAAGTGAAGGTATGTTAAAGAAACTAGTTATTC
TATTAACACACACACTGATATTAGTTACTCTCTTTTATGAAACAATCACTTAACTGACCATGTTAAAAAT
GACTCTTATTGTCAGGTTCTTAGCATGAGCAGACTTGGAGGAGCTGGGGCTGTTGTTCCTCTCATCACAG
ATGGTCAGGCTGAGGTATGGTCTTGTTAAATCCCAATACTTATTAATTGCTTCATAACTAATGATAATAC
TTTTTTTAGTTTTGTTTTGATTGATGAGATGATCTGAATAACATTAGGGAGGAAATGGTTTTTTACTAAA
CCAATCATCATCAGCTGGTGAATTAGGTGAGGTTGTTTTCCCATCTGATGAAATCGTATTGTTCGAACGA
GAGCTAGTGAAGCTGATGGAGTCCAGTGTGACCAAAGCCATGCAATTTCTTCAAACCAAAGGCCTCTGTC
TCATGCCTGTTGCTCTTGCTTCTGCCATTTCCACCAAAAAGAGAAATGATCAATCACCACCCTCTTCTGT
GTCTCAGGATTACACCAAGAAAAATGACTTCACTAATGCCAATGCCCCCATGAAAAGTCCAACTACAGAA
CCAGAAGATGGGACTAAAGTTTCTTGCAAAGCCAGACATACTTAAAATATAAGCTTTTTTTGCACATCTT
TCTAGCTTCTATACATATATTTTTATGTATGTATGTATGTATGTATGTTGTTCTTGTTGTAGGATTTGTG
AACTTAGAAGAGTGGAGATTTAGTTGGTTTTCTTCTTTCTCCTTTTTGGTAGTTTCATTTTCTTTACATT
GGAAGTTTAGTAGCGTTATTTATGTAAAGATTTATTATGATGCATTTGATTATCTATACTTATGTAAAAC
TTTCATTTTCT
>Transcript 
ATGGATGAGTATTTTGATCACTTGCTTTATTCATCATCATGGTTAGACAAAGATTTGGAGGAAAGATCAT
CCGAGATATGTAGCGAATCTAATCCAGCAAAAGGCCTGCTTTTTAGCTCAGTTGAGGTCAATGAAGATGA
CAACAACAATTCACATACAACTTTAATTGGTTCAAATGGCAGTACTGAGAGTTTGGCTACTCAAGATGCC
TCTTCATATGTTCTTGATTCAGAGTCAGATTATGGTCTTAACATGGCTTTACTTACTGATGAAGCTCAAT
TACAAGATAGTCATGAAAACTTCATAGAACATTTATCAAATGGAGTGGTAAATGGAATCTCAGAACTCAA
AACAGTTGGTTTTCAATACAATATGGCTATTCCAATGCCTAATTCACTTAGTCTCGATTCTTCGAAGCAG
AATCCGGTGAGTCAGCATGTTTCAAGCTCTTCTACTCTTCCTTACTTTGAGGTTGGAGATATGCAATCCA
ATACTCTTGAACCATCTGTTTTACAGTGTTTTGATAAAGAGTTTAAAACCATTTCTCCAATTCCACATTT
GTGTTCTCATCCATCTTTTGAGGGTGTCTCTTCATTGTCTCCTGATATGGGGCAAGATGGAATTGGAGGC
CTTGGTATGCAAGGGGAAGAATATGCTATTGATAATGATTTATTTGCTATGGAAAGCCATTCAAGTAACT
TGTCAGCATCAAAGATGATAATGACAACAACTGGATTGCAATCTCTATCACAGGCCCCATCAACTACTCC
TGCTGCTGTAGAATGTAGTCCAACTGCAAAACCTCGTCCCAGGGCACGACGAGGCCAGGCTACCGATCCT
CACAGCATTGCAGAAAGGCTGAGGAGGGAAAAAATTGCTGAAAGGATGAAAGGGTTGCAAGAACTTTTGC
CAAATCCTAATAAGACTGATAAGGCATCCATGCTTGATGAGATCATAGACTACGTCAAATTTCTTCAGCT
CCAAGTGAAGGTTCTTAGCATGAGCAGACTTGGAGGAGCTGGGGCTGTTGTTCCTCTCATCACAGATGGT
CAGGCTGAGGGAGGAAATGGTTTTTTACTAAACCAATCATCATCAGCTGGTGAATTAGGTGAGGTTGTTT
TCCCATCTGATGAAATCGTATTGTTCGAACGAGAGCTAGTGAAGCTGATGGAGTCCAGTGTGACCAAAGC
CATGCAATTTCTTCAAACCAAAGGCCTCTGTCTCATGCCTGTTGCTCTTGCTTCTGCCATTTCCACCAAA
AAGAGAAATGATCAATCACCACCCTCTTCTGTGTCTCAGGATTACACCAAGAAAAATGACTTCACTAATG
CCAATGCCCCCATGAAAAGTCCAACTACAGAACCAGAAGATGGGACTAAAGTTTCTTGCAAAGCCAGACA
TACTTAA
>AA 
MDEYFDHLLYSSSWLDKDLEERSSEICSESNPAKGLLFSSVEVNEDDNNNSHTTLIGSNGSTESLATQDA
SSYVLDSESDYGLNMALLTDEAQLQDSHENFIEHLSNGVVNGISELKTVGFQYNMAIPMPNSLSLDSSKQ
NPVSQHVSSSSTLPYFEVGDMQSNTLEPSVLQCFDKEFKTISPIPHLCSHPSFEGVSSLSPDMGQDGIGG
LGMQGEEYAIDNDLFAMESHSSNLSASKMIMTTTGLQSLSQAPSTTPAAVECSPTAKPRPRARRGQATDP
HSIAERLRREKIAERMKGLQELLPNPNKTDKASMLDEIIDYVKFLQLQVKVLSMSRLGGAGAVVPLITDG
QAEGGNGFLLNQSSSAGELGEVVFPSDEIVLFERELVKLMESSVTKAMQFLQTKGLCLMPVALASAISTK
KRNDQSPPSSVSQDYTKKNDFTNANAPMKSPTTEPEDGTKVSCKARHT
XP_030488084.1 XM_030632224.1 CsbHLH22
>genomic 
TTTTCTCTTAATGAAAGAACCGTTTTATAGTTACAATTCAGAAATGAGAAAAGTAATGTAATAATAAAAT
AATCCTTGTTAATAAAGTTGAAGTGTGCAGCTGTTTCTGCTCTTTTTGTTCATCATTTTTTCCCAGTTGA
GTAAATCTTTTTGCTTACTTTTTATGTTACACTTTCTAATTGCAGCTTTTCCATATGATATCAAGTCTTT
GTATCTCTCTCATTTTAATTATGCATAGTACTTTTAAATTCTTCTTCTCATTCAACTCAAGTTAGCTAGT
TAGCAGTTATTAATAATAAATTAAGTTCTTGCTTAGTTGGGATTATTGGTTTCTGATCATTTCTCTGTTT
TATATGTGTTAAAGGGTGTCATTTTTTAAAGTGTTCTGATTGTGCTTTTTCACGTACCTTTTAACTTTAA
TAGAAGTATTTGTTGTTTTACAAAATCTATCTTATGTTGGGATTTCTTATAATTTCATGTTCCATGGTGC
CATAGGTAAAATAATCCAATATTTACTGTTGTAATTCTGTTTATAGATTTTTTTTTTCTCTGTTCACTTT
TGAACATTATATATTTTTTTCATATGCTTTCGGAATTGGAATTCCCATAGTGATATTTTAAAGACTTTCT
TCATGAACCGTTTTCTCTAAAGACTACATAAGCTAACCATTTTTTATGTTCCTTACTTATATATAGCTAT
GAACACCTCAAGTTCTGAACTTACAGGATCTGTTACTTTAAACACTTGAGATAGATACTATTGACTATGA
GCTAATTGTTTCCAACTTTTGGTAGTTGCCAAGAAAATTCCAACTTGAAGAGAGAAAGAAGAGGCTTGTT
TTCAGGGCATACTAACCACACTAAATCTTCCACTGACTAGTGATGGATGAGTATTTTGATCACTTGCTTT
ATTCATCATCATGGTTAGACAAAGATTTGGAGGAAAGATCATCCGAGATATGTAGCGAATCTAATCCAGC
AAAAGGCCTGCTTTTTAGCTCAGTTGAGGTCAATGAAGATGACAACAACAATTCACATACAACTTTAATT
GGTTCAAATGGCAGTACTGAGAGTTTGGCTACTCAAGATGCCTCTTCATATGTTCTTGATTCAGAGTCAG
ATTATGGTCTTAACATGGCTTTACTTACTGATGAAGCTCAATTACAAGATAGTCATGAAAACTTCATAGA
ACATTTATCAAATGGAGTGGTAAATGGAATCTCAGAACTCAAAACAGTTGGTTTTCAATACAATATGGCT
ATTCCAATGCCTAATTCACTTAGTCTCGATTCTTCGAAGCAGAATCCGGTGAGTCAGCATGTTTCAAGCT
CTTCTACTCTTCCTTACTTTGAGGTTGGAGATATGCAATCCAATACTCTTGAACCATCTGTTTTACAGTG
TTTTGATAAAGAGTTTAAAACCATTTCTCCAATTCCACATTTGTGTTCTCATCCATCTTTTGAGGGTGTC
TCTTCATTGTCTCCTGATATGGGGCAAGATGGAATTGGAGGCCTTGGTATGCAAGGGGAAGAATATGCTA
TTGATAATGATTTATTTGCTATGGAAAGCCATTCAAGTAACTTGTCAGCATCAAAGGTATATATTATTAG
TATGTGGAGTGTAGAGTATTATGTTATATATATTTTATGTAGTTAGTTACTAATGTCATTTACATTGCTC
TTAACATGTAATAGGGTGCACATGACTTGCCAAATTATCCCTTATCTTCTTTTGCTTCTGCTCCTCAGAT
GATAATGACAACAACTGGATTGCAATCTCTATCACAGGTCTCTATCTATTATTATTATTCTCATTTATAT
ATTGTATTTGATATGGTGAAAGTTAGAATATCTTAGTCTAATTTGTTGATTAGGCATTAAGTTTCATTAG
TTGCTAGTTGAAGGAGATAAGTACATTTGATGCATTGTAAATTGGCTTGTGTTTTCCCATTACAGGCCCC
ATCAACTACTCCTGCTGCTGTAGAATGTAGTCCAACTGCAAAACCTCGTCCCAGGGCACGACGAGGCCAG
GCTACCGATCCTCACAGCATTGCAGAAAGGGTCAGTTAGTTAGAAACATTAATAATTTTAAAGAGTATTT
GGCTTGCTAAATTTGAAGTTTCCTTGTCAATGGAATTTACTTTGCTGCAAGCTTAATCAATTTATTAATT
ACTTCTTTCTTTCTTTAAATCTTTTTATAACCAACTATTTGCAGCTGAGGAGGGAAAAAATTGCTGAAAG
GATGAAAGGGTTGCAAGAACTTTTGCCAAATCCTAATAAGGTAACCATTTCTTTTGGTTATCTCTTGTTA
ATAAGTTGGGCATTTTTGTTATGTAAACACAAATTTTTAGTGGAGACATGAATGTCTAAAAAGAAAATTG
GATTTTTTCCTTTTTTACATGTGATTATTTTTCACCTTGGTTTTTTGTAGACTGATAAGGCATCCATGCT
TGATGAGATCATAGACTACGTCAAATTTCTTCAGCTCCAAGTGAAGGTATGTTAAAGAAACTAGTTATTC
TATTAACACACACACTGATATTAGTTACTCTCTTTTATGAAACAATCACTTAACTGACCATGTTAAAAAT
GACTCTTATTGTCAGGTTCTTAGCATGAGCAGACTTGGAGGAGCTGGGGCTGTTGTTCCTCTCATCACAG
ATGGTCAGGCTGAGGTATGGTCTTGTTAAATCCCAATACTTATTAATTGCTTCATAACTAATGATAATAC
TTTTTTTAGTTTTGTTTTGATTGATGAGATGATCTGAATAACATTAGGGAGGAAATGGTTTTTTACTAAA
CCAATCATCATCAGCTGGTGAATTAGGTGAGGTTGTTTTCCCATCTGATGAAATCGTATTGTTCGAACGA
GAGCTAGTGAAGCTGATGGAGTCCAGTGTGACCAAAGCCATGCAATTTCTTCAAACCAAAGGCCTCTGTC
TCATGCCTGTTGCTCTTGCTTCTGCCATTTCCACCAAAAAGAGAAATGATCAATCACCACCCTCTTCTGT
GTCTCAGGATTACACCAAGAAAAATGACTTCACTAATGCCAATGCCCCCATGAAAAGTCCAACTACAGAA
CCAGAAGATGGGACTAAAGTTTCTTGCAAAGCCAGACATACTTAAAATATAAGCTTTTTTTGCACATCTT
TCTAGCTTCTATACATATATTTTTATGTATGTATGTATGTATGTATGTTGTTCTTGTTGTAGGATTTGTG
AACTTAGAAGAGTGGAGATTTAGTTGGTTTTCTTCTTTCTCCTTTTTGGTAGTTTCATTTTCTTTACATT
GGAAGTTTAGTAGCGTTATTTATGTAAAGATTTATTATGATGCATTTGATTATCTATACTTATGTAAAAC
TTTCATTTTCT
>Transcript 
ATGGATGAGTATTTTGATCACTTGCTTTATTCATCATCATGGTTAGACAAAGATTTGGAGGAAAGATCAT
CCGAGATATGTAGCGAATCTAATCCAGCAAAAGGCCTGCTTTTTAGCTCAGTTGAGGTCAATGAAGATGA
CAACAACAATTCACATACAACTTTAATTGGTTCAAATGGCAGTACTGAGAGTTTGGCTACTCAAGATGCC
TCTTCATATGTTCTTGATTCAGAGTCAGATTATGGTCTTAACATGGCTTTACTTACTGATGAAGCTCAAT
TACAAGATAGTCATGAAAACTTCATAGAACATTTATCAAATGGAGTGGTAAATGGAATCTCAGAACTCAA
AACAGTTGGTTTTCAATACAATATGGCTATTCCAATGCCTAATTCACTTAGTCTCGATTCTTCGAAGCAG
AATCCGTGTTTTGATAAAGAGTTTAAAACCATTTCTCCAATTCCACATTTGTGTTCTCATCCATCTTTTG
AGGGTGTCTCTTCATTGTCTCCTGATATGGGGCAAGATGGAATTGGAGGCCTTGGTATGCAAGGGGAAGA
ATATGCTATTGATAATGATTTATTTGCTATGGAAAGCCATTCAAGTAACTTGTCAGCATCAAAGGGTGCA
CATGACTTGCCAAATTATCCCTTATCTTCTTTTGCTTCTGCTCCTCAGATGATAATGACAACAACTGGAT
TGCAATCTCTATCACAGGCCCCATCAACTACTCCTGCTGCTGTAGAATGTAGTCCAACTGCAAAACCTCG
TCCCAGGGCACGACGAGGCCAGGCTACCGATCCTCACAGCATTGCAGAAAGGCTGAGGAGGGAAAAAATT
GCTGAAAGGATGAAAGGGTTGCAAGAACTTTTGCCAAATCCTAATAAGACTGATAAGGCATCCATGCTTG
ATGAGATCATAGACTACGTCAAATTTCTTCAGCTCCAAGTGAAGGTTCTTAGCATGAGCAGACTTGGAGG
AGCTGGGGCTGTTGTTCCTCTCATCACAGATGGTCAGGCTGAGGGAGGAAATGGTTTTTTACTAAACCAA
TCATCATCAGCTGGTGAATTAGGTGAGGTTGTTTTCCCATCTGATGAAATCGTATTGTTCGAACGAGAGC
TAGTGAAGCTGATGGAGTCCAGTGTGACCAAAGCCATGCAATTTCTTCAAACCAAAGGCCTCTGTCTCAT
GCCTGTTGCTCTTGCTTCTGCCATTTCCACCAAAAAGAGAAATGATCAATCACCACCCTCTTCTGTGTCT
CAGGATTACACCAAGAAAAATGACTTCACTAATGCCAATGCCCCCATGAAAAGTCCAACTACAGAACCAG
AAGATGGGACTAAAGTTTCTTGCAAAGCCAGACATACTTAA
>AA 
MDEYFDHLLYSSSWLDKDLEERSSEICSESNPAKGLLFSSVEVNEDDNNNSHTTLIGSNGSTESLATQDA
SSYVLDSESDYGLNMALLTDEAQLQDSHENFIEHLSNGVVNGISELKTVGFQYNMAIPMPNSLSLDSSKQ
NPCFDKEFKTISPIPHLCSHPSFEGVSSLSPDMGQDGIGGLGMQGEEYAIDNDLFAMESHSSNLSASKGA
HDLPNYPLSSFASAPQMIMTTTGLQSLSQAPSTTPAAVECSPTAKPRPRARRGQATDPHSIAERLRREKI
AERMKGLQELLPNPNKTDKASMLDEIIDYVKFLQLQVKVLSMSRLGGAGAVVPLITDGQAEGGNGFLLNQ
SSSAGELGEVVFPSDEIVLFERELVKLMESSVTKAMQFLQTKGLCLMPVALASAISTKKRNDQSPPSSVS
QDYTKKNDFTNANAPMKSPTTEPEDGTKVSCKARHT
XP_030488080.1 XM_030632220.1 CsbHLH23
>genomic 
TTTTCTCTTAATGAAAGAACCGTTTTATAGTTACAATTCAGAAATGAGAAAAGTAATGTAATAATAAAAT
AATCCTTGTTAATAAAGTTGAAGTGTGCAGCTGTTTCTGCTCTTTTTGTTCATCATTTTTTCCCAGTTGA
GTAAATCTTTTTGCTTACTTTTTATGTTACACTTTCTAATTGCAGCTTTTCCATATGATATCAAGTCTTT
GTATCTCTCTCATTTTAATTATGCATAGTACTTTTAAATTCTTCTTCTCATTCAACTCAAGTTAGCTAGT
TAGCAGTTATTAATAATAAATTAAGTTCTTGCTTAGTTGGGATTATTGGTTTCTGATCATTTCTCTGTTT
TATATGTGTTAAAGGGTGTCATTTTTTAAAGTGTTCTGATTGTGCTTTTTCACGTACCTTTTAACTTTAA
TAGAAGTATTTGTTGTTTTACAAAATCTATCTTATGTTGGGATTTCTTATAATTTCATGTTCCATGGTGC
CATAGGTAAAATAATCCAATATTTACTGTTGTAATTCTGTTTATAGATTTTTTTTTTCTCTGTTCACTTT
TGAACATTATATATTTTTTTCATATGCTTTCGGAATTGGAATTCCCATAGTGATATTTTAAAGACTTTCT
TCATGAACCGTTTTCTCTAAAGACTACATAAGCTAACCATTTTTTATGTTCCTTACTTATATATAGCTAT
GAACACCTCAAGTTCTGAACTTACAGGATCTGTTACTTTAAACACTTGAGATAGATACTATTGACTATGA
GCTAATTGTTTCCAACTTTTGGTAGTTGCCAAGAAAATTCCAACTTGAAGAGAGAAAGAAGAGGCTTGTT
TTCAGGGCATACTAACCACACTAAATCTTCCACTGACTAGTGATGGATGAGTATTTTGATCACTTGCTTT
ATTCATCATCATGGTTAGACAAAGATTTGGAGGAAAGATCATCCGAGATATGTAGCGAATCTAATCCAGC
AAAAGGCCTGCTTTTTAGCTCAGTTGAGGTCAATGAAGATGACAACAACAATTCACATACAACTTTAATT
GGTTCAAATGGCAGTACTGAGAGTTTGGCTACTCAAGATGCCTCTTCATATGTTCTTGATTCAGAGTCAG
ATTATGGTCTTAACATGGCTTTACTTACTGATGAAGCTCAATTACAAGATAGTCATGAAAACTTCATAGA
ACATTTATCAAATGGAGTGGTAAATGGAATCTCAGAACTCAAAACAGTTGGTTTTCAATACAATATGGCT
ATTCCAATGCCTAATTCACTTAGTCTCGATTCTTCGAAGCAGAATCCGGTGAGTCAGCATGTTTCAAGCT
CTTCTACTCTTCCTTACTTTGAGGTTGGAGATATGCAATCCAATACTCTTGAACCATCTGTTTTACAGTG
TTTTGATAAAGAGTTTAAAACCATTTCTCCAATTCCACATTTGTGTTCTCATCCATCTTTTGAGGGTGTC
TCTTCATTGTCTCCTGATATGGGGCAAGATGGAATTGGAGGCCTTGGTATGCAAGGGGAAGAATATGCTA
TTGATAATGATTTATTTGCTATGGAAAGCCATTCAAGTAACTTGTCAGCATCAAAGGTATATATTATTAG
TATGTGGAGTGTAGAGTATTATGTTATATATATTTTATGTAGTTAGTTACTAATGTCATTTACATTGCTC
TTAACATGTAATAGGGTGCACATGACTTGCCAAATTATCCCTTATCTTCTTTTGCTTCTGCTCCTCAGAT
GATAATGACAACAACTGGATTGCAATCTCTATCACAGGTCTCTATCTATTATTATTATTCTCATTTATAT
ATTGTATTTGATATGGTGAAAGTTAGAATATCTTAGTCTAATTTGTTGATTAGGCATTAAGTTTCATTAG
TTGCTAGTTGAAGGAGATAAGTACATTTGATGCATTGTAAATTGGCTTGTGTTTTCCCATTACAGGCCCC
ATCAACTACTCCTGCTGCTGTAGAATGTAGTCCAACTGCAAAACCTCGTCCCAGGGCACGACGAGGCCAG
GCTACCGATCCTCACAGCATTGCAGAAAGGGTCAGTTAGTTAGAAACATTAATAATTTTAAAGAGTATTT
GGCTTGCTAAATTTGAAGTTTCCTTGTCAATGGAATTTACTTTGCTGCAAGCTTAATCAATTTATTAATT
ACTTCTTTCTTTCTTTAAATCTTTTTATAACCAACTATTTGCAGCTGAGGAGGGAAAAAATTGCTGAAAG
GATGAAAGGGTTGCAAGAACTTTTGCCAAATCCTAATAAGGTAACCATTTCTTTTGGTTATCTCTTGTTA
ATAAGTTGGGCATTTTTGTTATGTAAACACAAATTTTTAGTGGAGACATGAATGTCTAAAAAGAAAATTG
GATTTTTTCCTTTTTTACATGTGATTATTTTTCACCTTGGTTTTTTGTAGACTGATAAGGCATCCATGCT
TGATGAGATCATAGACTACGTCAAATTTCTTCAGCTCCAAGTGAAGGTATGTTAAAGAAACTAGTTATTC
TATTAACACACACACTGATATTAGTTACTCTCTTTTATGAAACAATCACTTAACTGACCATGTTAAAAAT
GACTCTTATTGTCAGGTTCTTAGCATGAGCAGACTTGGAGGAGCTGGGGCTGTTGTTCCTCTCATCACAG
ATGGTCAGGCTGAGGTATGGTCTTGTTAAATCCCAATACTTATTAATTGCTTCATAACTAATGATAATAC
TTTTTTTAGTTTTGTTTTGATTGATGAGATGATCTGAATAACATTAGGGAGGAAATGGTTTTTTACTAAA
CCAATCATCATCAGCTGGTGAATTAGGTGAGGTTGTTTTCCCATCTGATGAAATCGTATTGTTCGAACGA
GAGCTAGTGAAGCTGATGGAGTCCAGTGTGACCAAAGCCATGCAATTTCTTCAAACCAAAGGCCTCTGTC
TCATGCCTGTTGCTCTTGCTTCTGCCATTTCCACCAAAAAGAGAAATGATCAATCACCACCCTCTTCTGT
GTCTCAGGATTACACCAAGAAAAATGACTTCACTAATGCCAATGCCCCCATGAAAAGTCCAACTACAGAA
CCAGAAGATGGGACTAAAGTTTCTTGCAAAGCCAGACATACTTAAAATATAAGCTTTTTTTGCACATCTT
TCTAGCTTCTATACATATATTTTTATGTATGTATGTATGTATGTATGTTGTTCTTGTTGTAGGATTTGTG
AACTTAGAAGAGTGGAGATTTAGTTGGTTTTCTTCTTTCTCCTTTTTGGTAGTTTCATTTTCTTTACATT
GGAAGTTTAGTAGCGTTATTTATGTAAAGATTTATTATGATGCATTTGATTATCTATACTTATGTAAAAC
TTTCATTTTCT
>Transcript 
ATGGATGAGTATTTTGATCACTTGCTTTATTCATCATCATGGTTAGACAAAGATTTGGAGGAAAGATCAT
CCGAGATATGTAGCGAATCTAATCCAGCAAAAGGCCTGCTTTTTAGCTCAGTTGAGGTCAATGAAGATGA
CAACAACAATTCACATACAACTTTAATTGGTTCAAATGGCAGTACTGAGAGTTTGGCTACTCAAGATGCC
TCTTCATATGTTCTTGATTCAGAGTCAGATTATGGTCTTAACATGGCTTTACTTACTGATGAAGCTCAAT
TACAAGATAGTCATGAAAACTTCATAGAACATTTATCAAATGGAGTGGTAAATGGAATCTCAGAACTCAA
AACAGTTGGTTTTCAATACAATATGGCTATTCCAATGCCTAATTCACTTAGTCTCGATTCTTCGAAGCAG
AATCCGGTGAGTCAGCATGTTTCAAGCTCTTCTACTCTTCCTTACTTTGAGGTTGGAGATATGCAATCCA
ATACTCTTGAACCATCTGTTTTACAGTGTTTTGATAAAGAGTTTAAAACCATTTCTCCAATTCCACATTT
GTGTTCTCATCCATCTTTTGAGGGTGTCTCTTCATTGTCTCCTGATATGGGGCAAGATGGAATTGGAGGC
CTTGGTATGCAAGGGGAAGAATATGCTATTGATAATGATTTATTTGCTATGGAAAGCCATTCAAGTAACT
TGTCAGCATCAAAGGGTGCACATGACTTGCCAAATTATCCCTTATCTTCTTTTGCTTCTGCTCCTCAGAT
GATAATGACAACAACTGGATTGCAATCTCTATCACAGGCCCCATCAACTACTCCTGCTGCTGTAGAATGT
AGTCCAACTGCAAAACCTCGTCCCAGGGCACGACGAGGCCAGGCTACCGATCCTCACAGCATTGCAGAAA
GGCTGAGGAGGGAAAAAATTGCTGAAAGGATGAAAGGGTTGCAAGAACTTTTGCCAAATCCTAATAAGAC
TGATAAGGCATCCATGCTTGATGAGATCATAGACTACGTCAAATTTCTTCAGCTCCAAGTGAAGGTTCTT
AGCATGAGCAGACTTGGAGGAGCTGGGGCTGTTGTTCCTCTCATCACAGATGGTCAGGCTGAGGGAGGAA
ATGGTTTTTTACTAAACCAATCATCATCAGCTGGTGAATTAGGTGAGGTTGTTTTCCCATCTGATGAAAT
CGTATTGTTCGAACGAGAGCTAGTGAAGCTGATGGAGTCCAGTGTGACCAAAGCCATGCAATTTCTTCAA
ACCAAAGGCCTCTGTCTCATGCCTGTTGCTCTTGCTTCTGCCATTTCCACCAAAAAGAGAAATGATCAAT
CACCACCCTCTTCTGTGTCTCAGGATTACACCAAGAAAAATGACTTCACTAATGCCAATGCCCCCATGAA
AAGTCCAACTACAGAACCAGAAGATGGGACTAAAGTTTCTTGCAAAGCCAGACATACTTAA
>AA 
MDEYFDHLLYSSSWLDKDLEERSSEICSESNPAKGLLFSSVEVNEDDNNNSHTTLIGSNGSTESLATQDA
SSYVLDSESDYGLNMALLTDEAQLQDSHENFIEHLSNGVVNGISELKTVGFQYNMAIPMPNSLSLDSSKQ
NPVSQHVSSSSTLPYFEVGDMQSNTLEPSVLQCFDKEFKTISPIPHLCSHPSFEGVSSLSPDMGQDGIGG
LGMQGEEYAIDNDLFAMESHSSNLSASKGAHDLPNYPLSSFASAPQMIMTTTGLQSLSQAPSTTPAAVEC
SPTAKPRPRARRGQATDPHSIAERLRREKIAERMKGLQELLPNPNKTDKASMLDEIIDYVKFLQLQVKVL
SMSRLGGAGAVVPLITDGQAEGGNGFLLNQSSSAGELGEVVFPSDEIVLFERELVKLMESSVTKAMQFLQ
TKGLCLMPVALASAISTKKRNDQSPPSSVSQDYTKKNDFTNANAPMKSPTTEPEDGTKVSCKARHT
XP_030485049.1 XM_030629189.1 CsbHLH24
>genomic 
CTTACTAATCTCCATTTGCTACGTGTACTCACCCCCTAACGCCGACTCTAGTGTGTGTATATATATATAT
ATGATTTCATTATATCTCATTGAGGTTTAAGTGGAAAACATGGAGAGGGATTCTCAGTATCAGGGTTTTC
TGGCTAATGGTGAAGGTTCAGCTGCTGAAACGTTTGAAGAGGCTAACGCCTTCAACTCTATGTTCTCCGG
TGTTAGTCTACTCTCGCTTCTCGGAGCTGACCATCAATCTATGCTCACTAATTCAATGCCTCTATTCGGA
GAGGTCGCCGTTCCGCCTCTTGAATCATTGCTACCTCCGGCGATGATTAATTTGCCGGCCACTTTCGGCT
TCTTCCACGACCATTCTGGAAGTTGTTTCTACATACCCGAGCCACTGGGCCTCCAAGATTCAGGCTCCGC
GGGAATCGTCGATTGTGGTTCTCTGCCTTTTAACTTCATGTTCGGCGATCACGATTCCTCTTTAGCCGCA
CGCATAGACCCCCACGTGCTAAACCCTCACCACTTGCCTGATCTTCTCTCGCTCGAGCGAGTCACCGGCG
ACTCGTCTTCGTCTTCTTCCTTTGGCTTACTGAGCCAAAAACGCGCCCGAGTCGACTCAGTGACTCACTA
CAGCAATCATCACGCTCAAGGAAGCCAATACTACAATCCTCCTCCTTCGAGACCGTCGCCGGGGCCGGCT
TGTTCCTCTTCGTCGCTGAAGAAGATGATACCCCCTTCCAGCCTTCTGGCCAGGAAGCGGCGCCAGAAGA
TTAGCGATAAGACTCGGTGCTTACAGAAGCTATTGCCATGGGACAAGAAGATGGACATGGCCACCATGCT
CGAAGAAACGTTCAAGTACGTGAAGTTCCTACAGGCTCAGGTGACTGCTCTCAAAGCCATGCCTGCATTT
TCTTGTGCGATGCCAATGATGAGTAGTAATGGCTCCGATGGCGGTGACCTTGATGATGACGATGAGTTCG
CTGGGTTGGAGAAGCTGACGAGGAACCAGCTTTTGCAGGTCCTGGTCAACTCGTCCGCGGTCCAAACCAT
TCTCTACTCTCAGGGAAGCTGTATTGTCTCGGTGGAGCAATTGGGTCTGTTGGAGAAGGCCACCGCCAGA
AAAAGAAGGGGTGGTAATCCTCTGTACCCAGCTTTTCTTTTTTCTTCCTAAACTCAAACTAAGAAATATT
ATATAATATGATTAGAGGGAAATCACACTTTTGAAA
>Transcript 
ATGGAGAGGGATTCTCAGTATCAGGGTTTTCTGGCTAATGGTGAAGGTTCAGCTGCTGAAACGTTTGAAG
AGGCTAACGCCTTCAACTCTATGTTCTCCGGTGTTAGTCTACTCTCGCTTCTCGGAGCTGACCATCAATC
TATGCTCACTAATTCAATGCCTCTATTCGGAGAGGTCGCCGTTCCGCCTCTTGAATCATTGCTACCTCCG
GCGATGATTAATTTGCCGGCCACTTTCGGCTTCTTCCACGACCATTCTGGAAGTTGTTTCTACATACCCG
AGCCACTGGGCCTCCAAGATTCAGGCTCCGCGGGAATCGTCGATTGTGGTTCTCTGCCTTTTAACTTCAT
GTTCGGCGATCACGATTCCTCTTTAGCCGCACGCATAGACCCCCACGTGCTAAACCCTCACCACTTGCCT
GATCTTCTCTCGCTCGAGCGAGTCACCGGCGACTCGTCTTCGTCTTCTTCCTTTGGCTTACTGAGCCAAA
AACGCGCCCGAGTCGACTCAGTGACTCACTACAGCAATCATCACGCTCAAGGAAGCCAATACTACAATCC
TCCTCCTTCGAGACCGTCGCCGGGGCCGGCTTGTTCCTCTTCGTCGCTGAAGAAGATGATACCCCCTTCC
AGCCTTCTGGCCAGGAAGCGGCGCCAGAAGATTAGCGATAAGACTCGGTGCTTACAGAAGCTATTGCCAT
GGGACAAGAAGATGGACATGGCCACCATGCTCGAAGAAACGTTCAAGTACGTGAAGTTCCTACAGGCTCA
GGTGACTGCTCTCAAAGCCATGCCTGCATTTTCTTGTGCGATGCCAATGATGAGTAGTAATGGCTCCGAT
GGCGGTGACCTTGATGATGACGATGAGTTCGCTGGGTTGGAGAAGCTGACGAGGAACCAGCTTTTGCAGG
TCCTGGTCAACTCGTCCGCGGTCCAAACCATTCTCTACTCTCAGGGAAGCTGTATTGTCTCGGTGGAGCA
ATTGGGTCTGTTGGAGAAGGCCACCGCCAGAAAAAGAAGGGGTGGTAATCCTCTGTACCCAGCTTTTCTT
TTTTCTTCCTAA
>AA 
MERDSQYQGFLANGEGSAAETFEEANAFNSMFSGVSLLSLLGADHQSMLTNSMPLFGEVAVPPLESLLPP
AMINLPATFGFFHDHSGSCFYIPEPLGLQDSGSAGIVDCGSLPFNFMFGDHDSSLAARIDPHVLNPHHLP
DLLSLERVTGDSSSSSSFGLLSQKRARVDSVTHYSNHHAQGSQYYNPPPSRPSPGPACSSSSLKKMIPPS
SLLARKRRQKISDKTRCLQKLLPWDKKMDMATMLEETFKYVKFLQAQVTALKAMPAFSCAMPMMSSNGSD
GGDLDDDDEFAGLEKLTRNQLLQVLVNSSAVQTILYSQGSCIVSVEQLGLLEKATARKRRGGNPLYPAFL
FSS
XP_030479024.1 XM_030623164.1 CsbHLH25
>genomic 
TATATACATATATCAATCAAGTAGTAAAAAACCCAGTTGAGAAACATCATGGCCTATAATAAGTTTCCAA
GTACAACAACAACAACTGATCAGTATTGTTGTAGCTCATCTTTTGATTCAAATAAGAATAATAATAATAG
TAAAGAGATGAGGAAGAAGAAGGGTAAGAAGAAGAATAATAAAGTTTGTGGTGGTGTGAAACTGTCTACG
GATCCTCAAAGCGTTGCGGCTCGAGAAAGAAGACACAGAATAAGCGAGCGTTTTAAGATCTTACAGAGTT
TGGTCCCAGGCGGAGCAAAGATGGACACTGTTTCAATGCTCGAAGAGGCAATTCACTACGTCAAGTTTCT
CAAGGCTCAGATATGGCTTCATCAAACCATCATTAATCACAATAATCATCATGATCTTCTTCTTGATTAT
GATGATGACGTGGCCCTTGCCCCAGCTGCTACTACTATTCATAATAATAATAATTCCATGTACCTTAGTA
CTCCACCTGATCATCATAATCATCTTATTAATCATTATAATCGTGTGTATGCTACTCCACAGAATGATTA
TCATGGGTCGTCGACCACTACTACCACCACTACAACTGTGGTTCCTCTTCCTCCTCCTCCTCCTGCTGAC
GTCATCATGCCGTATCCTCCTCCTCCTCTTCCTCATCAAGATTATTATTCTTGCTTCCAAAACCAAGATA
CGATGTCGTTTAATAATCATGATTTTATTAATTATTAG
>Transcript 
ATGGCCTATAATAAGTTTCCAAGTACAACAACAACAACTGATCAGTATTGTTGTAGCTCATCTTTTGATT
CAAATAAGAATAATAATAATAGTAAAGAGATGAGGAAGAAGAAGGGTAAGAAGAAGAATAATAAAGTTTG
TGGTGGTGTGAAACTGTCTACGGATCCTCAAAGCGTTGCGGCTCGAGAAAGAAGACACAGAATAAGCGAG
CGTTTTAAGATCTTACAGAGTTTGGTCCCAGGCGGAGCAAAGATGGACACTGTTTCAATGCTCGAAGAGG
CAATTCACTACGTCAAGTTTCTCAAGGCTCAGATATGGCTTCATCAAACCATCATTAATCACAATAATCA
TCATGATCTTCTTCTTGATTATGATGATGACGTGGCCCTTGCCCCAGCTGCTACTACTATTCATAATAAT
AATAATTCCATGTACCTTAGTACTCCACCTGATCATCATAATCATCTTATTAATCATTATAATCGTGTGT
ATGCTACTCCACAGAATGATTATCATGGGTCGTCGACCACTACTACCACCACTACAACTGTGGTTCCTCT
TCCTCCTCCTCCTCCTGCTGACGTCATCATGCCGTATCCTCCTCCTCCTCTTCCTCATCAAGATTATTAT
TCTTGCTTCCAAAACCAAGATACGATGTCGTTTAATAATCATGATTTTATTAATTATTAG
>AA 
MAYNKFPSTTTTTDQYCCSSSFDSNKNNNNSKEMRKKKGKKKNNKVCGGVKLSTDPQSVAARERRHRISE
RFKILQSLVPGGAKMDTVSMLEEAIHYVKFLKAQIWLHQTIINHNNHHDLLLDYDDDVALAPAATTIHNN
NNSMYLSTPPDHHNHLINHYNRVYATPQNDYHGSSTTTTTTTTVVPLPPPPPADVIMPYPPPPLPHQDYY
SCFQNQDTMSFNNHDFINY
XP_030499274.1 XM_030643414.1 CsbHLH26
>genomic 
TCCCTTCCCCACTTACAAAGTAAGAGCCTGTTGGATTTCATGCTTGGTTTTCTCATCATCATATATATAC
ATACATAGTTACACTTCTGGAAGAAAATAAAAACTACTATTTTATTAAAAAAACTTCCCTATCAGAAAAT
AATTTTCCATATCTTCTTATCTCTGAAACATATTCACAAAGTTGTTCTAACCCAATCTCCTCTTTTATCA
ACTATCCCTTCCATACCTATATCTCTCTCTTTAGCTCTGCCATATTCCTAATCCCAATAATCCCACATCG
ACCCTGCACTATCTGATTTTCTCGTTTATAGCAAAAGAAATAATTTTCTCGAGATATATATATATACCCA
TGGACGTTGACATGATGATGAAGTCATCATCATCATCATCAGCCGCTGTAGGTGATCACCATCATAATAA
TAACAACAGCCCCAATCAAAACCATCTCGACATGATATCGATCATGATGCAAATGGAGAAACCCAGTCCC
GATTATTGCGGTGGTGCTACTGCTTCAACTCCAACATTTCTGGACATGAATTTCTCCGAAGGAACAACCT
CATCACCACCGCCGCCGCCGCATCATTCGTTATATCCTTCTTCAACCACACCAGGCGCTATTTCATTCCT
CGGCGGTGGAAATCAGATTCAAGAACCGGTTACTCCACCGCCGTATCAACAACCCAATGCGGCACTCTCC
GGCAGCGGCGTTGGTGGTAGAATTAATAATAATCCTTACGAGAAGAGAAACTCAATGGCGGCGATGAGAG
AGATGATATTTAGAATAGCGGCGATGCAACCGATCCATATCGACCCGGAATCGATTAAACCGCCGAAAAG
GCGCAACGTTAAGATATCTAAGGATCCTCAGAGCGTGGCGGCGAGGCACCGTAGGGAGCGGATTAGCGAA
AGGATTAGGATTCTTCAGAGGCTTGTTCCCGGCGGGACTAAGATGGATACTGCTTCGATGTTAGATGAAG
CCATTCATTACGTTAAGTTTTTGAAGAAGCAAGTTCAGACATTGGAACAGGTCGGTCAAGCTACTACTAA
TACTAATAGGAGTAATAATTCCTCTGCCGGCGCAGTTGGTTTTCCGGGGACCCATTTGGGTAATTTGAAT
TATCCTGGTTTCTTTAAGGCTTGTCAGCCTTATAATTCTTCAATGCCAGACCAATCACTTCGTATGCTTC
GATGATAATAA
>Transcript 
ATGGACGTTGACATGATGATGAAGTCATCATCATCATCATCAGCCGCTGTAGGTGATCACCATCATAATA
ATAACAACAGCCCCAATCAAAACCATCTCGACATGATATCGATCATGATGCAAATGGAGAAACCCAGTCC
CGATTATTGCGGTGGTGCTACTGCTTCAACTCCAACATTTCTGGACATGAATTTCTCCGAAGGAACAACC
TCATCACCACCGCCGCCGCCGCATCATTCGTTATATCCTTCTTCAACCACACCAGGCGCTATTTCATTCC
TCGGCGGTGGAAATCAGATTCAAGAACCGGTTACTCCACCGCCGTATCAACAACCCAATGCGGCACTCTC
CGGCAGCGGCGTTGGTGGTAGAATTAATAATAATCCTTACGAGAAGAGAAACTCAATGGCGGCGATGAGA
GAGATGATATTTAGAATAGCGGCGATGCAACCGATCCATATCGACCCGGAATCGATTAAACCGCCGAAAA
GGCGCAACGTTAAGATATCTAAGGATCCTCAGAGCGTGGCGGCGAGGCACCGTAGGGAGCGGATTAGCGA
AAGGATTAGGATTCTTCAGAGGCTTGTTCCCGGCGGGACTAAGATGGATACTGCTTCGATGTTAGATGAA
GCCATTCATTACGTTAAGTTTTTGAAGAAGCAAGTTCAGACATTGGAACAGGTCGGTCAAGCTACTACTA
ATACTAATAGGAGTAATAATTCCTCTGCCGGCGCAGTTGGTTTTCCGGGGACCCATTTGGGTAATTTGAA
TTATCCTGGTTTCTTTAAGGCTTGTCAGCCTTATAATTCTTCAATGCCAGACCAATCACTTCGTATGCTT
CGATGA
>AA 
MDVDMMMKSSSSSSAAVGDHHHNNNNSPNQNHLDMISIMMQMEKPSPDYCGGATASTPTFLDMNFSEGTT
SSPPPPPHHSLYPSSTTPGAISFLGGGNQIQEPVTPPPYQQPNAALSGSGVGGRINNNPYEKRNSMAAMR
EMIFRIAAMQPIHIDPESIKPPKRRNVKISKDPQSVAARHRRERISERIRILQRLVPGGTKMDTASMLDE
AIHYVKFLKKQVQTLEQVGQATTNTNRSNNSSAGAVGFPGTHLGNLNYPGFFKACQPYNSSMPDQSLRML
R
XP_030496729.1 XM_030640869.1 CsbHLH27
>genomic 
CTCTCTCTCTCCTCATTTTCTGTACTATAAGTGAGAAAAACAAAAAGCTCAAAGCCCGAGGCATATATGC
GATGGACATGAATAACCACACTCCAGCTTATAATGATAATAAGCTGTTTATTACTACTTCAAATAACTCT
TCCTCACCACCTCATTGGGATCTACAGACGGCCGCCATGGAACATCATCACCACAATATCCTTTCTTCCC
ATAATAATCATACTCATCAAACTCCCACCACCACTTCTGCTCATCATCATCATCATCATAATACTTCTTC
TCTCAGCTTTTTCCCTTATCAAACACCATCATCTCTTTTGAACATGATCAGTACTAACCATAATCACAAT
CACCATCATCATCATGAAGCAGAGGATAATAATATTCAAAATCAGGCAAACGATCAGTATGAGCACGGTG
ATGATGATCATGATCAGGAGGAAGGAGAAGAGGAAGAGGAGCTTGGAGCCATGAAGGAAATGATGTACAA
GATTGCTGCGATGCAGCCTGTGGACATCGATCCGGCCACAATTCGAAAACCTAAGCGGCGGAACGTCCGG
ATAAGCGACGATCCCCAGAGCGTGGCGGCACGCCACCGCCGAGAGAGGATAAGCGAGAGGATCCGAATCC
TCCAGCGCCTCGTCCCCGGCGGCACCAAGATGGACACCGCCACCATGCTCGACGAGGCCATTCGCTACGT
CAAGTTCTTAAAGAGGCAAATCCGTCTTCTCCAAGCAAGTGATGACCATGACCTTCAACGACAGGAACTG
GTGCAAACTAATTCCAGTACTTCTACTCATAATAACAATACTAATGATAGTACTACTACACCAACTCAGC
CATGTTTAAGCTCCCCTAATAATATTAATTGGGGCACTACTACCATTAATACTACTGCTGTTCAAGCCCC
ATATGGCTCCCTTATTACCACAGCTCCACCAATAAGCTACGGTGTCTTCGGCCGCGTTGGCAGCAGCTTA
ATTAATGGAGAAACCTTATTTTATAACACTACTACGGGGTTTAATCATTCTGATGATCATGATCAGGTAA
TTAGTGATAAGTAATTAACATTCATTAATTAATGACAAGTAATTAATTAGTACTTATATTATTACAAAAT
AGTCATGTGACCATTATTATTATATTATTATTATTATTATTAAATTTGAAGTCGATATGTTTATTATTAT
CTTTATTAATCACGATTTTAATTATTATTATTATTATTACTTTAGTGTGCGTACGAAAATAGAATTGGTG
TATTTTTGTGTAATTTTTTTGGAGAGATGTAGGAGGATATGATCTTGGAAAAAGTAGAGGTGAAAAAAGG
TAGCAGCTAGCTGTTAGGATATTGTTGACTAAAGCGGCTGGAGAATAATCATAACGGTTGGGTTGGATTA
CGTAGTAGTACTTATATATAAATATATAAAGAAGATATAGTAAATAAAAACTATATATTATAATCTGCCC
GGAAAGTTTGTTTGGCCGTCTCCTCTTCTTGGTTAATAAAACAGTGACGTCTTTGAGATTTAAAGTTATA
TTCAATATATCTTATGATTACATTATACATAAAAAATATATATTTATATTCATGTATTTATGTATTATAT
ATACCCGCTTTTTCCTTTTTCTCTTTCTCTCTCTCTAGCTATGTGTATTCACATCATATCTATATATAGC
ATAAGTGCATGTGTGCGCATGTGTATGTTGACTTATGCTGCGTCCTAATGATGAGTTTGGATTACAGGGT
AATTTCAGAATGTTACGGTTTTATAATATCCAGAAGTACTCTGATATATAGCATTTAAGCATACCCTAAT
GACAATAAAAACTATAACAGTCATACAAGTATATTAATTTAATGGAGTCAGACTGCTTACATTTAATCCA
GTTATTGAAGAGTAGCCATAGTAATATATCTCTCCCTTAGGAGCTTATGTTGATCACCTTAATCGGACAT
TGTCTCTCAATTCCCCAATGTTT
>Transcript 
ATGGACATGAATAACCACACTCCAGCTTATAATGATAATAAGCTGTTTATTACTACTTCAAATAACTCTT
CCTCACCACCTCATTGGGATCTACAGACGGCCGCCATGGAACATCATCACCACAATATCCTTTCTTCCCA
TAATAATCATACTCATCAAACTCCCACCACCACTTCTGCTCATCATCATCATCATCATAATACTTCTTCT
CTCAGCTTTTTCCCTTATCAAACACCATCATCTCTTTTGAACATGATCAGTACTAACCATAATCACAATC
ACCATCATCATCATGAAGCAGAGGATAATAATATTCAAAATCAGGCAAACGATCAGTATGAGCACGGTGA
TGATGATCATGATCAGGAGGAAGGAGAAGAGGAAGAGGAGCTTGGAGCCATGAAGGAAATGATGTACAAG
ATTGCTGCGATGCAGCCTGTGGACATCGATCCGGCCACAATTCGAAAACCTAAGCGGCGGAACGTCCGGA
TAAGCGACGATCCCCAGAGCGTGGCGGCACGCCACCGCCGAGAGAGGATAAGCGAGAGGATCCGAATCCT
CCAGCGCCTCGTCCCCGGCGGCACCAAGATGGACACCGCCACCATGCTCGACGAGGCCATTCGCTACGTC
AAGTTCTTAAAGAGGCAAATCCGTCTTCTCCAAGCAAGTGATGACCATGACCTTCAACGACAGGAACTGG
TGCAAACTAATTCCAGTACTTCTACTCATAATAACAATACTAATGATAGTACTACTACACCAACTCAGCC
ATGTTTAAGCTCCCCTAATAATATTAATTGGGGCACTACTACCATTAATACTACTGCTGTTCAAGCCCCA
TATGGCTCCCTTATTACCACAGCTCCACCAATAAGCTACGGTGTCTTCGGCCGCGTTGGCAGCAGCTTAA
TTAATGGAGAAACCTTATTTTATAACACTACTACGGGGTTTAATCATTCTGATGATCATGATCAGGGTAA
TTTCAGAATGTTACGGTTTTATAATATCCAGAAGTACTCTGATATATAG
>AA 
MDMNNHTPAYNDNKLFITTSNNSSSPPHWDLQTAAMEHHHHNILSSHNNHTHQTPTTTSAHHHHHHNTSS
LSFFPYQTPSSLLNMISTNHNHNHHHHHEAEDNNIQNQANDQYEHGDDDHDQEEGEEEEELGAMKEMMYK
IAAMQPVDIDPATIRKPKRRNVRISDDPQSVAARHRRERISERIRILQRLVPGGTKMDTATMLDEAIRYV
KFLKRQIRLLQASDDHDLQRQELVQTNSSTSTHNNNTNDSTTTPTQPCLSSPNNINWGTTTINTTAVQAP
YGSLITTAPPISYGVFGRVGSSLINGETLFYNTTTGFNHSDDHDQGNFRMLRFYNIQKYSDI
XP_030499216.1 XM_030643356.1 CsbHLH28
>genomic 
TGTGTGTATTAGCAACCCAGGCGGAAATTAATGGGGCTATAAATGAAGGCTATACCCTTTGGCTTTTGGT
TGACTATTATGATATCAGCACAACTCTCTCCTCTCTCTCATCACAATTGAGTCAGTTGTTACAAATCTAT
ATACTTTGTAGCCAACGTTCAGATCGATCTCCGGCACCTAATTAAGCACTTGAATTTGATAAGAAGGAAC
CAGGTGGTAGAGGTGGGTACTGCTAATCCAAACAATATATATATCTTTCTTTGATGGAAAAATTATTAAT
ATAACTACACCAATACACTCACTACTCCAATCTAGTCTGCTTTATTTTGTTTATATTATGTATTTATATA
CTATTCTATACATCCTCTCCTAAAGCTCCCATGGGTAATCAACTATACATACATAATATATATATGTGTT
GTAAAATTAATATGATATATATAGTTCTACGTACACATGCATGAACATAACATAAGCACTTGTATATCAT
AGATCATCAAAACGACCTAGCTATAGCTGGTATATATATGCGCATATATACATCATTTTTTTCCACCTCT
TTTTTTGTGTACACATTAATATTACTAATAGTAGTAGTTCATATTAATCTTATTAATTAATGTGTGTGGA
TTAATATAGGTAAACAATTATTAGTGTGGAAGCTCAATCGATGGATACTAGTGGGTTTGTAGAATTGGTA
TGGGAAAATGATGAGATCGTGAAACGACGTCCGTGTCCATCAAACTTCATATCAAGTCAAAGGTATAGTG
ATAATAACACTACTGAAGTTCCTCATGTTGTTGTTGGTGGTGGTAATAAGAGACCAGGCAATACTACTGC
TGTTCCCGCAAGGAACGTGTTTGAGCTATTCTCATCGCCAAAGCAGTTACCTAATAAATCTAATGGCGCC
TGTGGCCGTGGTGACTATGATGATGATGATGATAGTGATAATCATCATCGATCTAAGCCTAGGCCAGTAC
TTTTACTTAATAAGGACTACTTGAACAACAAATCTAGCGAGCGGGATCTACAACCACCGCCGGAACGTGT
ACTGATAATGAAGAATAATAATAATAAGCGGGTAGCTGTTGATGATGATAATTCTATGTGCTTGGTCCCT
GATAATCATCAACCTCATGATCAATACGACTATCATGATTATGAGGACTACCCCAAAAACCAAGAAGAAG
CTGCACTTGTTCCCTCTTTACATTCCATGGGAGCTTCAAATGATTATCATAATAATGGATTACCACTACT
TCACACTACTACTACTACAGCTACTACTACTACTACTACTACAGCTACTACTTCTAATACTTCTACTACT
TCTACTTCTCTTGAACAAGACCAAGACCAAGAACTAAAACCTCTCCCAAGAAAAAGATCTGCAAAACTTC
ATAGTTTGTCCGAAAGAGTGAGTTTTTTTTTTTCCTTTTTATTTTATTATTTTTTTTTTGTGCGTGTTTA
AAGAGATGAGTATTACTTTTTTTTTTTTTTTTGAGGGTATGAGATGAGTATTAATATCCTGATGTTATCA
GAGGCGAAGAGATAAGATCAACAAGAGGATACGCACCCTAAAAGCCTTAATACCCAATTGCAACAAGGTG
AGTATATATATAATATCATTTATTTTAATTATTTTTATGTAGTATATGTATGTCAAGTATACTAATTAGA
TGATGTTGCATCTGTGTGAAAGGTTGACAAAGCCTCCATACTCGAGGATGCCATAGATCATCTGAAGTCA
CTTCAGTTTCAATTACAGGTACAACTTATATATAATACATGATTTTTGTCTAGTCAATTATACAAGTTTC
TACAAATATTAAGAGGCTATGTGTTTATATTATAACAGATGATGATGTCGATGGGAACGGGACTTAATAA
TGTCATGAATCCAATGATGGCACAATATTTGATGAGTTATTTCTCTCCAATAATGGCAATGGCAATGGCA
TCATCATCATCACCGCTTGTTGGTTCTCGATTAGGAGGAGTGCATCAGATGTATGGGTTCCCCTTCCCCC
AAGGTGTTTCATCTTCAGCTTCTCAGACATCACAGTCTTCACCTCCAATATTCACGAGGCCTTGGCATGT
ATCACCCTCTTCTTCTTCATCTTCTGCTACTCAAATTCCACCATCATTTCCATTGTCCTACTACTACGCA
CCACAAAACAACTAACACTTGACCCACAATATTCACGAGACATGACCTTTCTTATTGTAACACCCAACCC
ATCGAAAGGGCCAAAACTAGTCGTGCTTACTTGTTCATATCTAATAGTTAATGCTTTGATTGTAAAATGT
TCATATTTCTCATTTCAAGTCTTAGCAATCTGCTTTGTTTCAAAGGGAACCAAGAACTGGAGCAACTCCA
CATTTATTTTTCTGTTTGTGGGTACACTTCTGTAATTGCATGTTATAATGAAATAAAATGGCTCTTCTTC
TTTACTTT
>Transcript 
ATGGATACTAGTGGGTTTGTAGAATTGGTATGGGAAAATGATGAGATCGTGAAACGACGTCCGTGTCCAT
CAAACTTCATATCAAGTCAAAGGTATAGTGATAATAACACTACTGAAGTTCCTCATGTTGTTGTTGGTGG
TGGTAATAAGAGACCAGGCAATACTACTGCTGTTCCCGCAAGGAACGTGTTTGAGCTATTCTCATCGCCA
AAGCAGTTACCTAATAAATCTAATGGCGCCTGTGGCCGTGGTGACTATGATGATGATGATGATAGTGATA
ATCATCATCGATCTAAGCCTAGGCCAGTACTTTTACTTAATAAGGACTACTTGAACAACAAATCTAGCGA
GCGGGATCTACAACCACCGCCGGAACGTGTACTGATAATGAAGAATAATAATAATAAGCGGGTAGCTGTT
GATGATGATAATTCTATGTGCTTGGTCCCTGATAATCATCAACCTCATGATCAATACGACTATCATGATT
ATGAGGACTACCCCAAAAACCAAGAAGAAGCTGCACTTGTTCCCTCTTTACATTCCATGGGAGCTTCAAA
TGATTATCATAATAATGGATTACCACTACTTCACACTACTACTACTACAGCTACTACTACTACTACTACT
ACAGCTACTACTTCTAATACTTCTACTACTTCTACTTCTCTTGAACAAGACCAAGACCAAGAACTAAAAC
CTCTCCCAAGAAAAAGATCTGCAAAACTTCATAGTTTGTCCGAAAGAAGGCGAAGAGATAAGATCAACAA
GAGGATACGCACCCTAAAAGCCTTAATACCCAATTGCAACAAGGTTGACAAAGCCTCCATACTCGAGGAT
GCCATAGATCATCTGAAGTCACTTCAGTTTCAATTACAGATGATGATGTCGATGGGAACGGGACTTAATA
ATGTCATGAATCCAATGATGGCACAATATTTGATGAGTTATTTCTCTCCAATAATGGCAATGGCAATGGC
ATCATCATCATCACCGCTTGTTGGTTCTCGATTAGGAGGAGTGCATCAGATGTATGGGTTCCCCTTCCCC
CAAGGTGTTTCATCTTCAGCTTCTCAGACATCACAGTCTTCACCTCCAATATTCACGAGGCCTTGGCATG
TATCACCCTCTTCTTCTTCATCTTCTGCTACTCAAATTCCACCATCATTTCCATTGTCCTACTACTACGC
ACCACAAAACAACTAA
>AA 
MDTSGFVELVWENDEIVKRRPCPSNFISSQRYSDNNTTEVPHVVVGGGNKRPGNTTAVPARNVFELFSSP
KQLPNKSNGACGRGDYDDDDDSDNHHRSKPRPVLLLNKDYLNNKSSERDLQPPPERVLIMKNNNNKRVAV
DDDNSMCLVPDNHQPHDQYDYHDYEDYPKNQEEAALVPSLHSMGASNDYHNNGLPLLHTTTTTATTTTTT
TATTSNTSTTSTSLEQDQDQELKPLPRKRSAKLHSLSERRRRDKINKRIRTLKALIPNCNKVDKASILED
AIDHLKSLQFQLQMMMSMGTGLNNVMNPMMAQYLMSYFSPIMAMAMASSSSPLVGSRLGGVHQMYGFPFP
QGVSSSASQTSQSSPPIFTRPWHVSPSSSSSSATQIPPSFPLSYYYAPQNN
XP_030501475.1 XM_030645615.1 CsbHLH29
>genomic 
CTCACTCTCCGAGTCAGGATGACTTTTGAGTAAATAGCTACTGTCAATATAAAGTTCAACTGAGAAACAA
CACCACATATATTAATAGTACTATATATCGACCTCTCATTTCACCAGACAAACCATCTATATTTTCTTCT
TCTTCATCTTCTTCTTCCATCTGATTTCTCCCTAACAATATCCTTATAAAACCCAACAAAGAATATAAAG
TCATAATAGCTAGTAATTCAATACAACAAAAATGAGTCAGTGTGTTCCCAGTTGGGATCTCGACGACAGT
ACAAGTGTCCCTGCTGCCAGCAGATTATCTCTTCGCTCCCGCTCTAATTCCACCGCTACTGATGTCCCCC
TGTACTCCACTCTCTCTCTAAAGAAATATATACATATAAATAAAAATAGCTAACAGTTTTTTTTTTTTTC
CTTTTCTGTTGGTTTGGGTTTGTCTATAGATATAATATTATTTTTGTTAACATTATAATGGCTTTGTGAT
GCAGGTTAGATTACGAGGTGGCCGAGCTGACATGGGAAAACGGCCAAATAACCATGCACGGGTTGGGGCC
ACCGCGAGTGCCGAACAAGAACATAGGTACGAATTGGCCAGAGAAGCCACGCGCCGGCGGCACACTCGAG
TCCATAGTCAATCAAGCCACACGACCCTCAACCCTATCACTACCTTACAAGCCCCATGGTATGCCTACAG
CCGCTGCCAGAGAGGAGTTGGTTCCCTGGATGAAGGGCCATCAAGGGTCGGCGCCACCTGCAGCCGCCCA
GGACAATACCGCGACCATGGACGCACAAGTCCCTTGCTCTGACCCAGTCAAATCTCGTAAAAACGATCGG
ATTAAAGATAGCGTAGTGGTACCGGGGTTCGGAACTTGCCATGGCCAGCGAGGTATTGTATCGTATACTC
AGGTAGCATCGTGCAGTGGCGCCGTTAGTACTCAAGAGGAGATTAATAATAAGACCACCGGAGGCTTTGT
AGTTCCTGATCAGAAACGAGGAAGCAGGACGGTCGTGCAGACGACGGCGCGTGAGTGCCCAGGAGACCAA
AGTATGAGTGGAACCAGCGCAACGTTTGGGACTGGGAACCAGCCACTTAGACTTGACTCCTGTGATAGGG
ATGTGGGTTTGGGTTACCCTTCTACGTCGATGGGGTCGCCGGAGCATGTCAGCTCTGACAAACGTTCTAG
AAAGAGAACCACTGCAGATGATCACAACTCGTTCTGTCATAGCAGATCACAGGCAAGTCCCTAACTCAAT
TTTGTTACTATTATTATCAACTGTATATATCTATTTACTCATCATTACTTTTTGGGTCTGTAACTGCGAC
CATGATGATGGTTACATTTTTGTAATTATATTATGTTTATAATATTTCAAAATTATATTTTAAATTTAAA
TTAATTATAATTAGCAGTTTTCTGTTTTTATATTTTAAATTGTATTTATTTTTTACATTTTTACTGAATT
TCATATACAATTTTTTTTTTAATTAAAATTTGTATATCGACTTAAATAAAACTTAAATAAAAATTATTGG
AACAATCCAAACCATAAATTTTTAAAAAACAAAAATATATTATATGGATAATTCTCTTATAATTAACTAT
AAATTTAAAATAAACTAATTTTTTAATTAGTACACTCAAGTATTTTTAGTAATTAATATTTATAAATATT
TTTATTTTTTATTCATAAAAAATTAAAATAAAAATATATTATTATCATGTTATAAATAATTTATTAATTA
TTTTTAATTAATTTTTAAATTAATAATAAAATAATCCAATAATTAAATAAATGTAAATATAATTATTATC
TAACCAGTAAAATCTTATTATATATATTATAAACTATGTTTATATATAATTATAATTATTTATTAAAGTT
TAAAAATAATTTATAGATATATGATAATTATAATTTTATTTACGTTATCTGAATGTGTCACAAATTTTAG
TTATTATGATTGTTTTATTAATTAACTAATATGCTCTTGTTGAATATAACAGAGGGAGTCAGGCGATGAT
GAAGACAAAAAGAAAGGAACCGGAAAATCATCGGCTTCCACTAAAAGGAGTAGAGCTGCTGCTATTCATA
ATCAATCTGAACGGGTAAGCTCTTTTTCCTTATATATTTATTAGAACAATTAGAAGGTAAATAAATATTG
CAATATTTGGAAGAGAGAAGACACTGACAGTTTTCAGTTAGATATAGATTATATTTGAGTCAAACATATA
TATTAGAATTTAATGTATAACATATATGAGGTATTTGTAATGAGTACGATTAAGAAAATTTGAGTCTTAG
AAAAATTTCTTATATATTTATAAGAGTTGTTCCAAGGATTGAAATGAAAATTAAAAAAAATATTTTTCAA
CAAAAATAAAAATAAAGAAAAAGAATTGAGTTTAATTTGAATATTTTTATTATGTAAATATATTTTTGAA
ATGGTGTAAAATAATGTATTTTTTGTTTATTTTTTTAGTTAAATAGTTAAATTAAGTATAAAAATTTAAA
ACTTTCTTTCATTATTATCAAAATTTAATAATTTAATATTTTTAAAATTAATATTTATAATTAAATATTT
TTAATAACTATCAATAATAAATAACTCATCAAAAAAATATTTTATTTGTATATATATATAATTAGTGGAT
TTTTATTTGCATCAAAAAATATATACATTTTAATAATTTTTATTTCATATAAAATTTAAATTTTAACTTA
TACTTTTATTTTTATTTTTTCTTTCTTTTTATATTCAACAAAAATATACTATCAAAATAAAATAAATTTT
ATTTTAAATATTTAGATCAAAAAATATGAATATAATATTTTAAGGAAAAAAAATACTAATATAATAAATC
ATATAAAATTTTATTTAAAAATTATACCTTACTTAAAAATGTTATAAAAATAAAATGAAAATCATTATTT
AAATGAAAAGAAAATAATATTAAAAAAAATTAAACACGTATTAAACTTATTTTTTTATATTATGTTATGT
TTTTTTTTAATATTATAATATAAAACAAATATTTTGTCGGCACAAATAAAACTTACCTTAAGTGGGCTAT
CTTGCTTCCCACAAAAGTATTTTCTTTCCATTATAAAACAAATACTTTTCTCATTATCTGTTTTATTCTA
TTATAACAAAAATATTTTTAAAGTTGTTAAAGATATTTTTTGATGTAAATATGTTTTATTATTGTATAAA
TGGTGTGGCTATGGTAGCCATTGTTTTTGCGTGATGATAAATGAGGACTTTTAGATTTTAATATATAATT
TATGTTGACATTTTCGTAATTATAAATGAAATTTGTTTCTGTTTGTGCTGCTGGTTGTATCAGAAAAGGA
GAGATAAGATCAACCAAAGGATGACGACACTCCAGAAGCTGGTCCCGAATTCCAGCAAGGTATGACTACG
ATGGATATTCTATTCCTATTTCTGTGGGCTTAATTTATTTATATACATGTATATATATTATCATTTCTTT
CTACTTTCTTTATATTTGAACCATTGAAACTTTCGTCCGTACAGATATATATATATTTCTATATAAGTAT
ATAGTTACCACCACAAGCTTCCTAATATAACAAGTTACAAAATTTATTTTTTATTTATGAAAAAATTGTA
ATAATAACAATAATAAGAAGCACAACATGTTGCCTGAAAATAAATGCCTACATATAGCTATAGATGTGTA
TAGTAGAAGTAGTAGTACTTTTGCTTCAATAATTTGTTTATATTAAGAAACAAGTGGGTATAACCAGTTT
AAACTAGCATATCCAAGGGTGAGATTGACACATGGATCATGTAAGATTCCACATATTTATGAGAGCTCGG
AATATGTTAAAAAAGGTCACAAACTTAAGAGACAATGATTGACATATACATATAAATATAGATATATAAC
TTATAAGCGGGGGTGGTCCAAAGCCTTTAAATGCATTCAAATTGTTAAGGGTCTTGGGGCAATGGCACAA
AGACCCAACGATTCTAGGCCACACAAACCCTTATTTGCTAAGAGTTGAAAGTTGATAGGAGAAGGCTACT
AGTGTTTGTGTTAGGTGTGGAGACAGCTACCTGCAGCTCCACATAAACATATTAAATCCCTAACATGTGG
TAGACCCTATTGGGCCCTCATTATCAAGTCTGTCTAAGCTCAACAGTACCCTTCTACTATACAATCCTAG
CTACCTATGGCTATATGTCTTAATTATTTCGCAAGTTGTAAAAATAGGACTTTAGTTTGATGCTTTAGAA
GATGGAATAAGCTACATCCACGGAAATACATACATATGTGTAACTTTGTAAGTCCAATTCTTAAAATAAG
ATTGAAGAATAATACAAAAAATGCATATTGCTCTAATTATCGATGTAAGTGATGTCTAAAAATTTATTAT
TGTGTTGGCTACTTGATAATATATCGTGCATTTGTTAAAAATATATAAACGGAAACGAATAGAGTACTTG
GTGTCTATGTAGGAGTAAAACAATATAGCTAGTCTTTAACTACAACTAAAGAATTAGTGCTTTTTGTATT
TGGGATTGCGCAAGGCTTTTGTGTATGTTAGCTTCTTCATGTCAAAGAAAAATTAAAGTTGCAATAATAA
GTCTTTTATTTGGTGTAAATTAATTTGATTTTAAGAGCCTAGTTTTACTAATATTGGTCAACTTTTTTAC
TTTTAGTATTAACAATATTGTATAAAAAAATAAAATTATTTGACGAAAATTAGCGGGGGTTCTATAAAGT
AATACATGACATTCTGATATGTAAAATAGTAGTTCGAAAAGTATGATTTTGATTGATGTTTAGTATATAG
ATTGAATTATTTATTTGTTGAAATATTAACATTTTTAATTAATTAATTTTATTATGATTACTGCAGACTG
ATAAAGCTTCGATGCTGGATGAAGTGATCGATTATTTGAAGCAATTACAAGCTCAAGTTCAAATGATGAA
CAGAATGAACATGCCCGCGGCTATGATGTTGCCAATGGCTATGCAACAACAACTTCAAATGTCGATGATG
AATAGCTTGGCAGGGATGGGAATGGGAATGGGGATGACCATGGACACAATGGGTCGTCCTAATCTTCCCG
GAATCAATCCAATACTTCATCCCAATCCATTCATGCCCATGAACGCCTGGGATCATGGCTCTGCTTCTGC
CGCTGCTGCTGATCAAAGCAGATTGCAGCATCAATTGCCTCCAGTCATTCCTGATCACCTGGCCTCATTC
TTTGCATGCCAACCACAGGTACATTAATTTGTGAAAACTAATTACACCTCCTCCATAAACCAAAGTAAAT
TTTTTTATATCTCACATATATATAACTGTCCATGCAATTGTTGCAGTCTATGACACCTGAGGCTTATAGT
AGGATGGCTGCAATGTACCAGCAGCTTCATCAACCTCCGACTTCAACTTCTAAGAATTAATCATGTGACG
AGAATAGTGTTATTAACTTTCTATATAAATGGCAAAAGGACAAAATTGCTCAAATTCTTATCCATAGGTA
TTGTTTGGAAAATGCAAAATTTGGTGCAAACCATAATATTTTCTATTTAGGTTTATAGGCCGGTTAAATA
TGAATGGGTATTGTAATTGAAATTAATTTATAGTAGAAGTTTTCAAGTGATGGTGTATAGACTCATAAAA
TTTGTCCACAAAGGGCAAATAGTAGAAAGAAAATAAATAATTTGAAGAACATAAATGTTGAAA
>Transcript 
ATGAGTCAGTGTGTTCCCAGTTGGGATCTCGACGACAGTACAAGTGTCCCTGCTGCCAGCAGATTATCTC
TTCGCTCCCGCTCTAATTCCACCGCTACTGATGTCCCCCTGTTAGATTACGAGGTGGCCGAGCTGACATG
GGAAAACGGCCAAATAACCATGCACGGGTTGGGGCCACCGCGAGTGCCGAACAAGAACATAGGTACGAAT
TGGCCAGAGAAGCCACGCGCCGGCGGCACACTCGAGTCCATAGTCAATCAAGCCACACGACCCTCAACCC
TATCACTACCTTACAAGCCCCATGGTATGCCTACAGCCGCTGCCAGAGAGGAGTTGGTTCCCTGGATGAA
GGGCCATCAAGGGTCGGCGCCACCTGCAGCCGCCCAGGACAATACCGCGACCATGGACGCACAAGTCCCT
TGCTCTGACCCAGTCAAATCTCGTAAAAACGATCGGATTAAAGATAGCGTAGTGGTACCGGGGTTCGGAA
CTTGCCATGGCCAGCGAGGTATTGTATCGTATACTCAGGTAGCATCGTGCAGTGGCGCCGTTAGTACTCA
AGAGGAGATTAATAATAAGACCACCGGAGGCTTTGTAGTTCCTGATCAGAAACGAGGAAGCAGGACGGTC
GTGCAGACGACGGCGCGTGAGTGCCCAGGAGACCAAAGTATGAGTGGAACCAGCGCAACGTTTGGGACTG
GGAACCAGCCACTTAGACTTGACTCCTGTGATAGGGATGTGGGTTTGGGTTACCCTTCTACGTCGATGGG
GTCGCCGGAGCATGTCAGCTCTGACAAACGTTCTAGAAAGAGAACCACTGCAGATGATCACAACTCGTTC
TGTCATAGCAGATCACAGAGGGAGTCAGGCGATGATGAAGACAAAAAGAAAGGAACCGGAAAATCATCGG
CTTCCACTAAAAGGAGTAGAGCTGCTGCTATTCATAATCAATCTGAACGGAAAAGGAGAGATAAGATCAA
CCAAAGGATGACGACACTCCAGAAGCTGGTCCCGAATTCCAGCAAGACTGATAAAGCTTCGATGCTGGAT
GAAGTGATCGATTATTTGAAGCAATTACAAGCTCAAGTTCAAATGATGAACAGAATGAACATGCCCGCGG
CTATGATGTTGCCAATGGCTATGCAACAACAACTTCAAATGTCGATGATGAATAGCTTGGCAGGGATGGG
AATGGGAATGGGGATGACCATGGACACAATGGGTCGTCCTAATCTTCCCGGAATCAATCCAATACTTCAT
CCCAATCCATTCATGCCCATGAACGCCTGGGATCATGGCTCTGCTTCTGCCGCTGCTGCTGATCAAAGCA
GATTGCAGCATCAATTGCCTCCAGTCATTCCTGATCACCTGGCCTCATTCTTTGCATGCCAACCACAGTC
TATGACACCTGAGGCTTATAGTAGGATGGCTGCAATGTACCAGCAGCTTCATCAACCTCCGACTTCAACT
TCTAAGAATTAA
>AA 
MSQCVPSWDLDDSTSVPAASRLSLRSRSNSTATDVPLLDYEVAELTWENGQITMHGLGPPRVPNKNIGTN
WPEKPRAGGTLESIVNQATRPSTLSLPYKPHGMPTAAAREELVPWMKGHQGSAPPAAAQDNTATMDAQVP
CSDPVKSRKNDRIKDSVVVPGFGTCHGQRGIVSYTQVASCSGAVSTQEEINNKTTGGFVVPDQKRGSRTV
VQTTARECPGDQSMSGTSATFGTGNQPLRLDSCDRDVGLGYPSTSMGSPEHVSSDKRSRKRTTADDHNSF
CHSRSQRESGDDEDKKKGTGKSSASTKRSRAAAIHNQSERKRRDKINQRMTTLQKLVPNSSKTDKASMLD
EVIDYLKQLQAQVQMMNRMNMPAAMMLPMAMQQQLQMSMMNSLAGMGMGMGMTMDTMGRPNLPGINPILH
PNPFMPMNAWDHGSASAAAADQSRLQHQLPPVIPDHLASFFACQPQSMTPEAYSRMAAMYQQLHQPPTST
SKN
XP_030504594.1 XM_030648734.1 CsbHLH30
>genomic 
ATAATTCGAAAATCTATATTATATAATAACAAAGATGATATGAAGTATGAAGGGTTCAAATACAGAGAAC
AAAGACATTTAATAAACCCATGCTAAACCTATTCTCCCCACCACAGAAGAGCCCCTTTTCTTTTTCCACT
TTCATCTTCATACACATTTAAACCCATGCCTCTTTTACACTCTAACTTTGATTTGGAATTTCATCTTCTT
AATTTGGTATGGGAAAGAATTTGACACACTTTCATTTGGGTCAACTCAATCTCTCTCTCTCTACAAGTTT
GAAGTTTAACAGGTACGTTTTTATTTTACATTATTAAGTTGAAACCAAGATGTGAGAGCAAATATGACTA
ATAATGTATCTCTGCACTAAAATTGATGAACTAAGGTTACCCTGTTTTTCATGTCATCTAAAAATTGTAG
TCAAAATCCCATATGAGGATTTGCTTAAGTAATCTAGCTATGGATTAAACTTTTTTCTTATCTCAAAACT
TGAAGGACAATGCACTTGATTTTAGTTTATTATATCACTCTTATGAATAAGAAATATTTATGTATTTTGT
AGCTATAGGTTGAGAAGTTTATGGAAGAATAGAAGCCGCTAATGAAGGTTTTAAAATTCTTCCATTTTAG
TTATGTGGCTTTTTTATATTGCATACACTATTTTGTGTAGTCCTATTTATTTTTAATGGTATTTTATTAA
GATAATGGTTTGAAAACCTCATCCTCAGTTGATTTCCATTCTCAAACAAATTTTTTGGTGAAATTGGCTG
AATATAAATATGAATCTGGATATGCTAAGATGGGTTCTTTTAAGAGAAGCTCAAGGTTGATTTTTTTTTT
TTTTTTTTTTTACAATTTAGTTGTTTCAGGCCAGGTTGCTTTTGAATTACTTCAAACTAATAAGCTATGA
TTCTTTTATTCTTAATTCACTAAAAGACATTTTAACTTTTCCATTGCAATTTGAGTGGAGTTCTTTCTCA
TTTTTGAGGAATTTGTCTATATATACATGTGCTTCAACTTTTTCCAAATAATACAAACTTATTATCTATA
TATATAATATAATGTTGATTTTTTTTTTTCTATTGTCTAGTTTTTTCATTTATTTACTTTATTATAATTA
TTAATTTTTTATTTTAAAAAAATAATTACAATTAACAATTACATTTCTTTTATTATAGTTCATATTTTAA
TAATTAATTGAACAAAAATATGCAACTTAATAATCAATACTAGATAAACAAAAGATTATAATTTATATTT
CCTGTTTGATTTTAGAAACATCCCATTCTCATTACAATATTTACAATAAATATTTTATTATAAGAAAATT
AGTCTTATGAACCCCTTTCATCATTACAATTTACAGTACAAATTTCACATTTACATAATTTATTTAATTT
AATTAATTCTTTTATTTAAACATTTCATGTAGAAAAATTATATCACTAATATTTTTATATAATCCCTCAT
TTGCAGTTTTCAAAATAACATTGTGTGAGTCATTTCACAATTGTCATCCTATATTCACTTTTGTGAAAAG
GATATTCCAACATTCATAAAACGTTTATAAATAACACTTAAATTATTTTTGTAGCTGTTTCTTTTTGCTG
AAGAAAATAGTCTAAATAGTTTTTTACATTAAAAAATTACATCATTAGTCACAACCCAAATAATTAAACG
TAAATACTGTTATTTTTTATTTTTATTTTATGCTATTATAAAATACCTACATTTTTTCAATTAATTCTAC
TATTTTTAATATTTAATCACCATCTTTTTAAATATTTTAAAAATAAAAAATTATGTTTCTAATTTTAAAG
TTGTTACTTTATTTATAATACACACATCAAAATATTATGTTATAAATTATATGACTCAATTAAATTACTA
AAAAAGAATATCAAAAGATTACAAAAATTAGATCGAATCCGCGCGAAGCTTGACTTAGTTATCTAGTCTA
AATATATCGAAAAATTTGAATTTACATACTTAAATGTAAAGCATGGACCAAAAATAAATTACCAAATTAA
ACATTACCTAATTATGTTTAATTTCCAACTAAACCTAAAATATTCCTCCCATTTCAAATCCCTTTACATT
CTCTCTAACTCTCTTTCTATCTCTCTTCCTTTCTTATTCTCTCAAATTCTCACAGTAAACTCAAGCCCTG
AGACCCCATTCTCCTCGTCCTTCCTCGTCTTTAGTCGATCGACTCAAGGCCCCCCGTCGACCCAAGACCC
TTCCCTCCTCCCCCTTCCTCCTCACTTTTTATTAACTCAAGGCACCAATTGCAAACATCAAAGCTTCCCC
GTCGACCCAAGCCCCTGAGATCTCTTTTTCCTAGTCAGAGTGTTCTTTTGCCATTGAATACCTAGACCAG
GCCTACACTATCAGACCCAGACCCAAAACGTTTAGAGTATTGATTTTGATTTTTTTTTATATATGTTAGG
TTAGTTTGTAGTGTTAGAAATACAATTTATGGTTTTTGAATTGATTAGGTTTGATTACCGGTGATTTTTG
TTTGTATTACGATTGGTTTTGGTCCAAGGGTTAATTTTTTGGGTTTTGAGATATTTTATTTTTTGGATTT
TTTGTAATTAGCAATGTTTAACGATTTGATTTGTGATGTTGTGCGATATATTGTGTGTTTGAATTGTTTT
CTATGAAATTCATGAATTTTGCGATGATTAGCGACATTTGCGATGTTTTTAGATTTTTCACAATATATTT
CACGATGTTCTTATGATGGTTTGTGAGAATTTTGACTTTTGGCGATTTTTTTAGAATCTACAATTTATTT
TGCGATTACTATGTAGGATTAACAGGAATTTTAGATTTTTACGATATTTTCTAGATGTTTTGCGGTTTCT
TTATAGGAGGACATGAATGTTTGGGATTTGATTTTTTGCCATATTTTAGATGTTTGGCGATAGTTTCAAA
TTTACCACAAGTTCAATGTTGAAATAGGGATCAAACTCATCAAACTACTCATTTAAACCAACCACATGAC
CTAATCTGGGATAAAAGTCTCAATCACACAATGAAAGGGGAGAGTAGGGGGAGTAGGCCCCAAAATCACA
TTCCTCTCTACCTTAGTCACAAATGGTGTTAGAAATTTTGATGGACTCAACTTTTTTCCTCATGGTTAAG
AACTCTCTTAGTTGGCTGTCTTTCTTTATAACTTCAGGCAGAATCAAGCTGCCTTTCATGTACATCATAC
AAACCTCTAGTTTCAATTCATACACCGAAGGGTCCACTTATTAGGATTTATGCCCTAAAAGCAAGTAATT
AATGAATAATATATTACGAAATATATGAAATAAAATTATAAGATAAATTAATACATTAATTATATAAGTA
TAATTAATAAATATCTAAAAATTCTTTATTCATATGGAGAAGGTATAATTTTGTAAGGATGTACAAGAAA
ATTAAGATTATACGATATGAATAAATTGAGTCGGTAGTGTATTAAAGTAATAAGAATCTTTAATATAGAA
TTAGTAAGTATAGTTTACTATACATTACACTTCTAGTGTGTGTGATTTTGATTCGGATCACATATGTGGA
TAGATATGTAGTAAAAGTGTTGTGTATAATTTGATGATGGATGACTAGATCGATATATAATAACATCTTT
CATTAACGTGTCGTTTACCATGAAGGAGTTATTCATATCATAACAATGATCATTAGTAGATCAACCTGAA
TTCTGAGTATACATGAACTCCTGTTTGTATTCATTGAGTTCTTTGTTCACTCGTTAAAGTTTCTCAGAGA
AGATGATTCTTACATCTTCTGATTTATGAACTTAATAACATGAGTGGTTGGGAACATGTGATACAATAAT
GGAATCCAAAAGTTATAGATTAACTGTTCATATTGAATTAATGGTACATAAGGAGTCAAGAGATAATTAG
AAGGGTAAAACGATAATTTTGACCAACTCTAATTATGAACTAATAATTGGAGGGTGAACTACTTATATTA
ATTATATTAATGGACTACAAGTAAGAATTCTGTAAATATAATTCTATATTGTCAAATAGTGCAATTCTAT
ATTTATAGTGAAGTAACAATAGAATTAATAAACTATATTATTCTATTGATGAGATCGATAATAATCAAGG
TGCGCCCAAAACGGGGGTCAATATCATCCCCATCTTCTGTGCACCTTTAAGTGGTTTTAGGTGCAGTCTC
CATCTTCTCTGCAGTTTAAACTCCTGAGGTTTTCATCGTCTCTCCAGCTTTTGTGGGAGAGGCCTTGTTC
GTCCCCATTGTGCGAAAGTAGCAGAGGAGGTATTCTTAGCGAGGAATAATAAAATGTTATAACACTCGCA
TGCATTCCTTGATGTTTAAGGAGACAACCTATACCAGCCGCCATTGGGAACTTGATGGACAAGTGGTATA
TTGACGAGATAGTTCGAAGGTCGTATAGAGCTGACCTTTCAAGCATCACGATGTATGGAGAGTTCACATC
CACCACTATGAACGTGGCCATGATGGTTGTCTATCTTGAGGTAGTGCTGACTGCGAGTGGTAGTTTGATC
TCGCCACATGGAGCTATGTAGGCTCTGCTAAAACCATACATTAGTTGCTCGCATGGCTCCAGTTCTTCGA
GTGACAAACCCATCCAAATTAGGTTTTGCTTGAATAAGATATTCAAGGACGTTCCATCATCGATCATCAC
CCTTACCACCATCATGTTGGCTATCTACACCTCGATAGCCAAGGGGTCATTTTGAGGGTAGCTGACATGG
TACGAGTCGGAGTCTCCAAATGTGATGGGATCACACTCGTAGCGTTGAGACTTTAGAGGATGTTATGAAA
CCTCTAGTACTTTTGCTCTTGGCTCATGTCGCAAAGACCTTGCATATCTTCTAAGGGCTTTCTTGAATTA
CCATCTAGGCGATGACCTCCAATTATAATCTCAAGCCTGCCTGCAATTGGCGTATGCTAGAGATTTGTAT
TGCCCCCAACTAGAGTTTTAGGTCGTATATACCACTAAAGAGAAACATGCTTCTGTTTGATGACAAATTA
TGTCTCGTCTCGCAGATTATTACACTCATTTTTATCATGATCATAATTGTTGTGACATCAATAAGATTTA
TTCATATCTCTTTGAAGAGAAGATGTTTGCAGTAAGACACTGTTGACTGTGTTTTCATATATATCTCCTC
TCTTAGAGTCAAGATAATGTAGTAGGTGGTGAAACGAGGTTCATACACTCGTATGAGCCTGCCCCCATTT
TTGGCTTTATTTACACCATGGAAGTTACCTTGTTTCCCATTGGCTTTCTTCCCTTCGTTCGAACCTCATT
TCTTCCCATTATCCTGCACTCCAATGTTAAGGGTTGGGGAGTCTGGCGACTTCTTCTTCTTGACTTTTAA
GCCCTTTACTCAGGTGACAACTTCTTCCAGCTTGATAAAGCCATATGATCTATCAAGAAAGTCATTCATG
GTATAGACTGACTTGAGACAAAGGTTAGACCATAGAGGACTCATCTCCTTGAGTCTGGCTGCAAGTGCCA
TTATCCTTGCGTCCTGACTAAGTATTTTTGTCTTAGCGGCTGACTCTAAGAACCATTGAATATGGTCTTT
AAGGGGCTCATCTTCCTGCTATTTGATGTCTACCAAATCATTGGGCTCGATTTGACACTATTGGGAAGGA
GTGAATTGGTTGCCAAAAGCATGCATTAGATCTTTCCATGAGTCGATTGATCCATGGGGAATCTTGAGGC
ACCACCACTGAGTTAAGCCTGTTAGTGTGACGGGGAAAATTCTACACCTGACATTGTCTCTTACTCCTTA
CAGATCGGTTTGCACTTCGAAGTAATGGATGTGAGACAATAGATCTTCCTTCCCTATCCAGGAGAGATTC
TTGAACTTTAGAGGGATTGGTAGAGCTTTGATCTGATCAGAGGGTGGTAAGAATTACTCTCTGTCGAGTC
AAATTCTAACAACTTCGTGGTTGTGATTCCTCTTATTGTGGCTGCTAGGTTGTTTAACTTCTGTCTTGTT
GACACCATGGATGGTGGTTTGCATCCCAGTTGGAACTTTTGTTACTCGATTAAGGTCTCTCCTAGAAGCT
CCCACTTCTACCAATTGTATTTTGGTTAGAGTGTCATGCAGGCCTCTCGCTCTTCTAAGTCGATCTTGTA
CTCTAGTCGACTTAGGCCTTGTTATTGTCTCCTAACCACGGGGTTGTGAAGACAACACTTGTGATGTTTT
TGGAATGAACTCCAGATTGTCTTGGGATAATATGCTGCGCGAACGATCATCCAAAGCGTTGTAGTGACTA
CTTCACTCAAAGTAGTCTTCAGTTGGATCATAAGTGCGGAGAGAATTAAGCTGGTTACTCAAGTTCAACT
CCTCTCCATGTACTTGAGGAAAGTACTCATATTGTTGACCGCTAGGGCCATGGGCAAAGTAACGACATAA
CTCACCTCTTTCATCTCAAAAATATTTTTGAGTATGAAGCGGCTCATTGGTCCTTACTCATCGGATCTCA
TAGCCTCCAGTTTCAAAGTAGAGTCTTCGATTTTCTCCTTCAGTATGAATAGCAGGTTCCTTTTCATTTT
GCAGAGTCTCGAGGCTTGCTGTCACTAGAGAAATGAGGAGAACCTGGTGGAGTAGTTTTGTTGGTTCTCT
CCATCGTCCATTGTCGCTCCATATTAGGTGGAGGGCCCATTGGTTGGCTCCCCTGAGCTTGAGCCCTTTC
GGACTCTTGCCCAAGGTTTGTTTCCTTTGGGGAGTTTCAACATCTGTTGCTTGCTTAGTGCTTGAATGGT
TACCAAGTGTGGTAGCACTATTCCGTGCATTAAAGGTTTCCTCTTGAGCACTAGTGCCCACGTGGCCGGT
TGGTTGTCAGGGAATCTCTCTCACCAACTCCGAAAGACCCTCGCCGGGAGTAGTTTCGCGACTAGAATGA
TAGGCTTCTCTGATCCGTTGATACAAGATAGCTCTTTGTTGTTCCAGTTAAACTTGTTGGCTCTCGATGT
TCTGCTAGTTCTCCACGAACTAGTTTTTGAACTGCTCGTGTTACTTATCAAGAGAGTCTCATAGTTGTTG
TTGTAGGTCAGCCATAGTTTGGCTAAGCTATTCAACCCAAGGATCAGTCTGCTCGGGGTCTTCTAGTTCC
ACACGTGGTTTGCCAGGTGGAATCTGCTCGGTGGTATTAGTACTATGAGCAGTTTGTGGCCTTAGGGGAC
GAGTAGTGGAGCTGGTTCTGAGGCCTCTACTTGGCACCTGAGGTGCCGGTGTAGTCCCATCACCAGCTTC
AGTGACTGACGCGCCCCTCAGTCTGCTAGCTAGTTGCTATAATCTTCTTTTAACACTTGAGGAGTGTGTT
GAAACCATCTTATAAGTGATTTCCTTGAGTTGTGGCTCTCAATGAAAGCTCCAAAATATTGACGCAAAAA
TCTGGACACGTATCACTAAGCTACACCCGCTCGCTAGATTGGCGAGATTGAATTATGAGTTAAGTATAAG
TATGGAGACACAACAATTCATAGTAGTTCAACCCTTGTGCCGTGACAGTAATGAAGCTATGTCCACTTCA
GTTTTATTTCTCACGAGATGGATTACAAAAAAATGGCTAAGTCCGGATACTCTAATTTCTAGAGAGAAAT
GCTCTGATCTTATGACTACTTTTTGAACTTAAAAAAAAGCTAGTGGGGCTCTCTATTTATAGGTGAAGGA
GAACCTATGAAATGAGAATTAAATAATCCAAGAAATATGAAAAAAATACATTTAGACTATTTTTGACCGT
ATATGATGATCTAATGGTGAAATTGACTTTGGAGGCTGGTCATTAATTTGTAGAGCTTGAGTCACATCTG
CGGGACCCGCTTGGGGTAAGTTGTAGCTTGAATTTGTAACTCCCTTGAGGGTGAAATTTTGAGTGAATAA
ATTTAGAATTGCGATTGAGGTGTGAGATATGACTTGATATAGAATTGAAATATCTTTGAAATGCAAGTTG
AATTGCGTAAATCAGATCAATATCGAGTGAGTTATTGTCGTTTTACTAAAGGTTATTCTGGGCCCAACAC
CCAGGTCAACATGTGATGTCAGCCTGGACGCTGGGTGAGTGGGAAAACGTGCTGGGTGTATTTTTGATGC
CTAAGTGATATTTTGACATCACTTAGTCCATTTTTGTGTTCTGACTAAGTTGGTCACTAGTTCTTAGAGA
TGTTGCTATTCTATGGAAACGGGAGACTCGAAACTACTTGGTTTTTGAGTAAATCACCTTGTTAGAAAAG
TGAAAATATAAAGTTTTGAATTTGACTCTTCTAACTTTATGGCTCTCAGTTATGATGAAAAACTAGATGG
ACGACTGAGACTGAATTAGAATCAGATAAGCAGAACCCAGCACATTAGGCCATTTGTCAACCTGGGCCCT
GGGTGCTTATTTTAGATCTTTCGAGATATCGTTTTGATACTTCCAAGGTTCTAGAACTTGGGGACAAGGT
CTCCTACCCCATTTTTGACTATTTTGTAGAGAATGCTTGGAGAAAACTTGACATTTGAGTGATCAAAACC
AGCGCACCAGGTTAATTATCAACCTGAGCGTTGGGCCCAACACTAGGTCAATCTGGGCACTGGGCTTAAT
TTTGATGCCCTTGGGATTGTGGTTTTCTTCTCGAGTTTGCTTGCATCTTTCTTATTTCTGATGAAGAAAA
AAATGCGTGGAACACTTTTTCTATTAACTGATTAGAAACAGCCTAGGTTGACAATATGTCAACCTGGGCG
CTGTGCCAGTTTTAGACCACCCGGAAGTTCTGGTTGGTCCCCAAAAATAGTTGAATCTTAATCTTTGACG
AAAATAGAGAATATGCTTGGAAGAATTTTCGGGAAAACTCCTCGAAATTTGCCCATGTTGACAAAATGTC
AACTTGGGCGCTGGTCCCTCATTCTGGCACACAGGATGGGCTGTTTCTTTCTCGAAAGTACTTGTTTCTC
CATTTTTGATGAAGACAAAGAAGATGAACGAGTCAGATTTTTAATCTGATGCTTGAAAGTGGCCCAAGTT
GATAGATTGTCTACTTGGGTGCTGGGTGCTCAAAAATGAAAGTTCTCAAAGTCTGATTCTAATACGTCAA
TTTGTTCGTGGTATGTCTAGTTCACGCCCCAGTCCAAAGTTTGACCCATTTTCACTAAGACGGTCCCGAA
AACTGAAACCCTAGTTGGGACTGTCAATTTGTGTGATGGGTAAAACCCTAGGTGCCCAAGTTGACTTCTG
AGGTGCTGGTTCGTGTATTTTTAGCTTTCGAGACCTGTACTTGATTTTTTTTATGTCTTCATGGTACAAA
ATACTAAAAGATAGTGAGTTTGATACGACTTATGGAATCCGAACACCAATTTTGGAGTTCAGAAAGGCCC
AAAAAAGGATACTAAAAGATAGCAGTTGGCTTCAGAAGGGTCCTGAAAATGCGATGGGGTGTATTTCTTA
AGTTGTTTTTCATGGTGGCTGATATAGAGAATGGGAAAAGAAAGAGGAAAGAGAAGAGAAAGAGAGGGAG
AAGTTTATTTTGATGTGAAAAACAACTTAAGGGTATTTTTGAATAAGAGGGTCAAAAAGTATAATTAGGT
AAATGTTTAATAGGGAAATTTGATTTTCTATGCATTTTTTATACCTAAATTTGTTTCCCAAACTAATAGT
TATAGCTATTGAAAAAATGGGTATACTTTTCCCTAAACCCTAAAATACCCCTCCCATATTTTTCAACCTC
TCTCTCTCTTCCTCCTTTCTCTCTCAAATCAAACACAAAACCCACGCACCTCCATGCCGAGCCACCTCCT
CCACCGCGACCTCCATGCCGAAAGCCACCTCCTCCACCGCACCTACACGCCGATCCACCTCCTCCCTCGC
ACCGCCGACCGCCGCGAACCACCGCACTGCTGGGCGCCACGACCACCATTTAAAACCGACCAAAACAAAA
CCCACGCGGCAGTCCGATTCAGTGAATGGTTGGGAAGACGAAGACCGATGGGTCCGATGAAATTTGGGTG
GGTCCGATGGGTATCTTTCGGGTCCGATGGGCCGGGTCCAGATGGGGTTTGAAGTGGGTCCGATTGGGGG
TCAGTGTCCGATGGGGTGGGTCCGATGGGAAATTTGTGTCCAGATGGGTTTGGAGTCAGATGGGAATGGG
TTCATAGTCAAGTGTTGAGTCAGATTTGAATGAGGGGGTAATGCGGGAATTAAGTAAATATTGTCCTATT
TTACCAATATAAGGTATTTTAGGTTTAAGGAAAAAAAATTCCCTTAATGTAAGGATAAAAAATCAAATTT
CCCGTTTAATATGTGGGTTTATTTTGGAAAATTTGACTTTTTATGCTTACAAATACTTAATATTTTTCCC
CTAAACACATAACATGTAGGGTGTGTTTGGAAGTAACTGTGTAATTACTAGGTAGGGTAATTACTAGGGT
GGTAATTACAGAGTGTAGTAATTACACTATATTTTAAAATACAAGGTGTGTTTGGATATAAGGTGGTAAG
TACATATGAATTTCTAATATTTTGTTTGGCAAAATAGTTAGTAATTACATGGGAAAATAATATTTTTTAG
TAGCTAATGTTTAATATGGAAAGATTTTAGTAATTACACAGTGTAATTACATCCAATTCTCATGGGGGGC
CATGAGAATTGGAGAGTGTAATTGGAAGCCCTCAATTACTTCTAATTACACAGTTATAGTGTAATTACAT
GGTCAGACAAACATGCCAAATTGTGTAATTACCTCCAATTACACACAAATCCAATTACATTGTGGCTTTC
CAAATGCACCCGTAATATTTGTGGGATATGACACATTTTACAATATCTCTAAAATACCCTCATTTACATT
ATCACATATCCCCTCTCTTCTTCTCTCTTTCTTCATACCCATCGGACCCCAATCGGGGTCCCCATCAGAC
CCGTCAGACCCAAATTTTTTTTTACCCAGCCCATGCATCGGACCCGTCGGACCCAAAAGTTTTTCCAGCA
TATGCATCGGACTCCATCGGGGTCCCCATCGGACCCCATCGGACCATCGTCTTCCCCAAACTGCGATTTC
TCCAAATCTCAGATTTGAACCTTGGACATTGTTGGGCACCGTTCGGGTCTCCTCCGTGACGCGGTGATGA
GGGTCGGAATGGTGGGTGTGGGTCTCGGTCGAAGTGGTCAATCAGAGTGGGTTGTGTGGGGGGTTGTGCG
ATGTGGGTTCGAGTGAAGGGGAAGAGGCAGAGAGAGTTTGAGGGAAGTATATGTTTTCAATGTTAAAAAG
TATTAGTTTAGGCATAAAATATTAAGATATTTTATACGTATTTTTTCAATTTTCTCGTTTATTTTTCATC
CATACTTTACATTTAAACTTACAAATCGAAATTTCTCAAAATGTTTTATGAGAGAAACATTAAACATAAT
ATTTAAATAGTATTTATTTATTTTGGTAAATATACTTTTTTTTAGGGATATTTTGGTAAATATACTCAAA
ATGTTAAAATATTGTACTTTCACTCTCTAAATAATTTATACGAAATTAATAAAGCTATAGTTTTAACAAA
AGGTCATTAATTTGCATTGTCTTTTTCAATATTATTTCAATTCTAAAAGAAAAAGATATTATTGGTTTTG
CCCCTATTATACTAACAACAGAGACGAGATGAAGAGACAGAGGCAATTGTAATATAAGATTTCATTTAAA
AAAAATAGAATTATTTTAGAATGTCAGATAAAAGAAAGAAAAAAAAATTATAAATTTAAATATATATTTT
ATATATTATAAAAATGATGAAATATTTTGCCATTATATATGTATATATTTTTTTGAAGTAAGGAACAAAT
TCAATAAATTGCCTTAATAAAATTTTGGTGTTAATATAATGCTGATTTTTCATTTTTTACAAAAATCAAG
TTATGTTACAAATGAAGTATTTAACATGTTAAAAATCTCCAAACCTATTTTTAATTCTTAACTTACACAT
CTTACCAAGTATGAAAATAGTATGGAACTTCTTTACAATGAAAGATACAGAAATAATAACATTACCATAT
AAACTCAATTTTTCGAAATAAAATACCTATATACAAATGTATTTTTAAAATAATCTCAAACTCGTGACTT
TGAGTTTGCCAACTTGTAACTCAAACCACCCAAACAAGGATGATCGTTTATCATTCACTAGTGCTGTAAA
TATGAGTTGTTTTTTTTTTTGACACGGTACAAAATTGGTATGAGCATGACTAGTCACGAAAAATATAAGG
TTCAACACAATATAATACAAAAAATATGACATGATAAGTCTAAAATGTACGACACATAAGTACAAACAAA
CTAATTCAAAAATGATACATTAAAAAAATCTTGCAATTTATTAGTAATAATAGTAATAATAAATATGTAT
TTATCAATTAAAAATATTTAAATGATTTTATCAAATATAACACAAAATATTATAATTATGTAATTAAAAT
TACTAGAAAATATAAAATATAAAAGTAAAATTATATATTAATTTATATGTTGGGGTAATTTAAAAATTTA
AAAATTTATTAATAAATATTTAAATTCTTATAATTATAATTATTTATTTACATGATTATATGTAAAATAT
TGTTGAAATATTATATAAAAAATAATTGAATTAAAAATACATATGTTTAGTAATTTATCTCATTAACTCA
TTAACTGTAAAAAAATGTAGAAAAATAGGTTGATTTATTTAAAAAAAAAAAAAAAGTAAACTGTCCTAGT
AAGGCACGACATGAAAGTACGAGTCCTATGAGCAATGCAGTGCCTACTCTTTAAAAATAAGGACAATTAC
ATAAAATACGATTTTTGGTAAGATTTTTATATTTTTACATTTAGAGGTATTTTTACGGTATTTTATAAAA
ACACAAAAAATAATAAAAAAAAATCATGGAAGTAATAGAAAAACAACAATTAAATAACATTAATGTAACA
TAAAAAATAATATACAAATAATAAAAATCAACAACAAAATAACAAAAGTACAACATAAAAATATATCAAA
AGACCGTATTTTATGTAAATAAAATTTTAAAAATCATAAAAATATTTAAAATTCTATAAAACTGTATTTT
TATAATTTTTATTTTTATTTTTTTTAAATAATCCCTTAAAAATATTGTACACGATTTAATTTTTTTTATA
ACATAACACAAAACAATCCATATTTATAATGTACAAAAAAAAATATGTATTCACAATACTAATTATAGCC
TATTACTAAATTAATTTAAAAATTGTCATTTTCCAATATAAGAAGTAAAAAAGTTAAAAAGTGGTGTCAA
TCAAAATTTGTCTAAAATTATTGAGCATATATATAAATAGGGACACGATTTTGTCCCGTGACGTACTTTC
ACGGAATGTATTCTGTGGTACATTAGATGGGTTTCAGGGTACATTAGATAAGTCTCAAAATACGTTACTA
TTTTTTAACCCTAATTATCCTTAAATCAACCACAGCCCTCAGATCAAATAACTCCCTCATCTAACGATTG
CCGTACATCACGGAATACATCTATAAAAGTACATCACGAGACAAAATCATATCCTGAAGGAACACCGATT
AATATTTATATATATAAATATATATATTTTTAACTGTGGTGAAGATAAGATATGGAGAAGAAAAGGGTAT
ACAATTATTATAAATATAAAGTATTAAATTTGTATATTAATAAAATGTAGGGTAACAAATAAGTTATAGG
GAAATTCTATAATACATCCCCTTAAAAGGGATACACCGATACATCTCTATCTGTTTTAGTATCCGAAATA
ATTTTTTAGTCAAATTTTTTCTCATGGTCATGTAAATTATACTTATTTAAGACATCCTGCAAAATTTTAA
GAAATTTGAAAAAGTTTAACACGCCGAAAATTGCGCTCAAGTAATGTGTTGCATCCGTGACTATTTTATT
TTATACGCGTATAAAATAGACTGTTTGAACATTATTTTCTATATTGTAAATTATTCCGAATTTCTTAAAA
TTTTGTAGGATATCTCAAATAGCTATAACGTACATGAATATGAAAAAAATTAGACTAATTTTTTTTTTTG
AATGCCGAAACAAGTAGATGGTGCATCAATACATTCATTTTAAGAGGGTATATTGTAAAATTACTCTAAG
TTATATTATTAAAAGACTCCACAACTAAATGAGCAGGATTTATAAATAAAAGGTATTAAATAATTATTAT
TAAAAATATAAGATACTAAATTTTCATATTAATAAAATATAAGGTACTAAATAAATATTTACCAAAAAGA
AAGATAGTGGCGTCGTCTTTTGTAAACTTTCTTTCTATGATATCGCTCACACTCATATACACTCTCAACT
CTGCACCCTGCAACTCTGGCTGGGATTTCACCATCTTCCACGTCTACTTGCCCTTTCTTTCTCTCTCTCT
CTCTAAAAAAGTGTGAAGATTTTCTCTTTCATACTAGTTCTCTTTCTTCGCGCTTTCAGTCACTGACTCT
TAGATTGCACTTTCAGGAAAGTTGTATCAATTTTTTTATTTTTATTTTCACATGTTTAATGCATGCGGAA
CTTAATTTCCCCAAAATATAGTGTCTCTTGTTTTGAACTTTAGTAGGTTTTAAAAGAATTTCCACGTAGA
TTATTAGGTCTTGAGGATTCTAACTATTTTCTTTGGATTACTTGGTTTTTTCCGTTATCTTTTTCTAGAT
GGTGTTTGGTTGAAATTATTAATTAATGAAGAAAGTATAATCTGGGTTTTCTAAACTTTTTTATTTAATG
ATTAGAAAAGTTGAAAATAATGAATTTTTAATGCCAAAGGAGCTTAATTTGGAGGTTTTTTGAGATCTTT
GGTTGTCATAACGAATTGGTTTGACTACTACTTTACTTATTAAACTATTTTAACTTACTGATAAGGACTT
TATTATTTAAAAAGAAAGATTTTATTCTGTAAATTTTAACTGCAAAAAGAAACACCATTATTTTTTTTTT
CATATAAAGTTCAACTGATATTGTCTCATAGCGGGGTTTTGGCCTGGCTTTTTATTTCTCCATGAGTTTC
TTTATTCTGATTCTTTGAACTATGCATTCAGAATCAAGAGTAGTTTCTTTGGAAGCTATTGAAAATGAAC
AAGTGCTTTGATCTTTGGAGGCATTTCTGAGTTAGCAAAGAAGTTATTTTTCCAAAGCTTTCATCATGCC
TTTATCTGAGCTATATCGCTTAGCTAGAAGGAGGGTTGATACAACTCAAGATTTTCCGTAAGCCCTTTTA
TTCTCTATTGGTATTTTTTTTTGTTTCATTCATGTCATTGAATTGCATTATAGTTTCCTATTTAAACTTT
GTTTTTTTTTTTCTTTTTTTGATGCAGACCCCCAAATGATGTTTTTGAGCTTGTATGGGAGAATGGTCAG
ATTTCAACACAAGGTCAGTCCACTAGAACTAGAAAAGACCCAACTTCTCACTATTTACCATCTTATACCC
AAAAATCTCGAGACAAAGATGTAGGAAATAGAACAACTTGTAAGACAGGAAAGTTTGGAACTGTGGATGC
TGTACTAAATGAAATTCCAATGTCTGTGCCATCTGATGAAGTGGGTTTGAGTCATGATGATGATATGATG
CCATGGTTGAATTATCCAATTGATGGATCTTTACAACATGAATACTGTCCTGATATGTTGCCTGAGTTAT
CTGGTGTGACTGTTAATGACATTTCCAAGAGTAATAATTTTGTATCAAATGATAAAAGTAGTTGTAACCT
GCTATATAGGGACTCGAATGCTAGTTCTGTAGGTTATGGTAGTAGTTTGGATCAAAGGCAGGGGTCTAAG
GTTGGTGCTAATATTTTAAGATCTAAAACTGGTACTACTCAGTTGTATCAATCATCATCATCCCAGGATT
GCCAAACATCCTTTCCATCTTTTAGATCAAGAGGAGTGGATGCAATTGCTGACAACACAAGTAGTGCTGC
CCGCCACTGTGTTTGTGGCGATTCAGCTCTCATTCCATCTCCTGGTAGTTTTCCTAGCCAAAAAATGCAG
AAGAAAGATCCTATACCACCTACTAATAGTTCCAATGTAGTTAATTTCTCTCATTTCTCCCGACCTGTTG
CCCTTGTAAAGACTAATCATAAGAACACCAATGACTCTAATGCACCGAACATGGAGAGTTTGCCAAATAA
GGATAATGGTTCTGCGGCAAATAGTACTAGTCCTCCTAAGCCAACACTAATTGATTCAAGTAGTAGTTTA
AGGAAGGAAACTAGTACACATTGCCAAAAAATGGCTTCTGGTATTGACTTGAAACTTTCAGAGGCTAGGC
CTCTTGAGGAGCCATGTGCTGCTAAAGATACAGAAGCTGTTTCCCTGGAAGATGCCTCTAAGAATGATTT
AAACTTCAGTCAAATTCCCTGTGAAAGTGCAACTCGAGCTCCACAAAATGGTGAAAAGGCTACAGAGCCT
GTTGTTGCTTCTTCTTCCGTTTGCTCAGGCAATAGTGTGGAGAGAGCTTCAGATGATCCAACTCATGTTT
TGAAGAGGAAATTTCGCGACACTGAGGATTCTGAATGCCATAGTGATGTAAGTCGAAATACTGATTTTTA
GACATCCTTTTCAGTAATTTCGAGTATTCATTTCACTCTTTTCGTTTCCTCCATAAACCAAGAAGATGTC
ATCATGTTCAGGATGTTGATGAAGAATCAGTGGGTGTTAAAAAGACTGCTCATACTCGAGGCTCGGGGTC
CAAGAGAAGCAGGGCAGCAGAAGTGCATAATTTATCTGAAAGGGTAAGGAGTTCAGTAATACTAGTTTTC
GCTATAAAGAAGTTTATAGTTCCCTTTGCAGTTCTTATTTGAATTCTTTTTGAATTTTAACATCAAGCTG
CTACTTTATTTTGACCTTATTAAACAGCGACGAAGGGATAGAATTAACGAGAAGATGCGGGCCTTACAAG
AACTCATACCAAATTGCAATAAGGTTTGGAGATGTGTCCATATTTCTTGGAATTACTAAATTATGTACAC
TTTCCAATTGATATAGAGACTGGTTTGTCCTTAAATTATGGTAGTGTATTTATGTAGCCAATTAAAGATT
TGTTAATCTCTGACTGTCAAACTTAAAACTCTATTGTATTTCTCTTGAATTCAAAGTTTAACTTTTCTCT
GAAAAAATAGTTACACAGTGGAGATAATCCTAATAATCATAGAACTTGAGAAGTCTCACTTTCTTAAATT
TAGGCTAATATTTCATTCTTACACACACACACACACATATATGTGTATATATATTTCTTTTATATGTTTT
GGCTGATGTTCTTATTTAACAATGTCATAATTAGGTAGACAAAGCTTCAATGCTTGATGAAGCTATTGAG
TATCTAAAGACACTTCAACTTCAAGTACAGGTAGACTTCCTCTAACTCTAATAGATTCAGATTTGAGAAT
TAACTCTTTAATTTGTATGTTGATTTATATTATGGTACTATTTTTGAATTTTATGCAGATTATGTCAATG
GGAGCAGGTTTGTGTATGCCACCAATGATGTTACCACCAGGAATGCAACATATGCATGCATCCCATATGG
CACATTTCTCTCCAATGAGTATTGGAATGGGAATGAGTATGGGCATGGGTTACGGAGTGAGTATGCCCGA
CATGAATGGAGGATCATCTGGCTATCCTATGATTCAAGTTCCCCCTATGCACGCAGCACATTATCCTGGC
CCACCTATTCCTGGGCACTCTGCTGGCATGCATGGGATGACAGGTCCTAACCTTCAGGTGTTTGGGCTGC
CTGGTCAAGGAATTTCCATGCCAATGCAACGTGCACCCTTAGTACCTATGATGGGAGGAACTTTCATGAA
GCCATCTATGGGATTAAATGCTTCTGGGGTCGGTGGGTCTGTGGAGAATATGGAGTCAGCTCGCCCATAT
ACCTCGAAGGATCCAGTGCAGGATACGACCACTCAAGTGGTGCAGAGCAATGGTGCCGGTGGCTCCACGA
ATTAGACATCTACTCAGGTCTGTGCATGAGGTGTGACATAATATTTTCTTAGAGAAGAAAGCCAACATGT
TGGTCCCTTTGTTATCTTTTGTTCACCCTCATGTAACTTCATTTCTTCTCAGTATAATTCTGATTCGAGT
TAAAAATAGGATTACTTATCGTCACTGTTTTTCTTCTGGAGTACATAATCTCTATCATAATAACCTACTT
CTAGATAATAGGTTCTTAAGTTATTTAGTTATTTTAAATTTCCTTAATTGTTTCAGTATCTTTATCATTG
AGAATCAATCTTATTTAAACTTTCCTCTAAAAAGAAAAGAGAGATTGTAAATACATAATTAAAATGTAAT
GAAGATTGATGGATTGGATGTGTAAAATGACTAAATGGATTTTTTATGGAAAAGTACTCCTTTGGCATCA
ATGTTCCATGATGAGTATTGAAATGTTCTCTTGGAGAAACCTTATTCTGTTACACCATATAGTAATTCTC
TGCTTTTGGAGAGAAAAAAAGTTGGAAGTGGGGTTTATTTCATAAATTTAAAGTACTTGGTTTCTGTTCT
ACAATTCGCTGCCATGTTTATGCATTCTGCTATTTACTTTGATCATCATTTGACAATACAATTCACATTC
ATTCTTCTCTTGTGATTCTAGTGTCAACCCACAAATGAGGGGTTCGAATAGGCTGCTTTGGTGCAGAGCA
ATGTTCAAGTATCAGATGTCAATGGCAGCAAAGTTCCCGACTCTACTAACGATAAACGAGGTCGGGTCCT
AACAAGTAAGTAAATATTGACCAAAATGCTTTCTCTTTATGTGTACTTTACTTTTGTTTCAGGTTATGAA
ATGATAACCAACTCTAATCTTTTTTTTATTTCAGGAGATAAACCCAATTTGCAGTTGCTTTTTTTCTTGC
TTGTGATTTTCAAATTATCACAAAAATTTAGCTAAGCACCAGTACTAGTAGGTTAGAACTTAAGAGTCAA
TGAGTTTGAGCATGTACAATAATTTCAAGAGGATACTAATTTTGTTATCCTGAGAAAACTCACAGCCTTT
TCTTTTCCTTTCTTTCTTTTCATTTTGTAAATTAAACTAGTAACCTGTGTTGTTAATGTAATGCAAGAGT
TATACACACCAATATTATCAATTATGTTTTCAAGTTTGTATT
>Transcript 
ATGCCTTTATCTGAGCTATATCGCTTAGCTAGAAGGAGGGTTGATACAACTCAAGATTTTCCACCCCCAA
ATGATGTTTTTGAGCTTGTATGGGAGAATGGTCAGATTTCAACACAAGGTCAGTCCACTAGAACTAGAAA
AGACCCAACTTCTCACTATTTACCATCTTATACCCAAAAATCTCGAGACAAAGATGTAGGAAATAGAACA
ACTTGTAAGACAGGAAAGTTTGGAACTGTGGATGCTGTACTAAATGAAATTCCAATGTCTGTGCCATCTG
ATGAAGTGGGTTTGAGTCATGATGATGATATGATGCCATGGTTGAATTATCCAATTGATGGATCTTTACA
ACATGAATACTGTCCTGATATGTTGCCTGAGTTATCTGGTGTGACTGTTAATGACATTTCCAAGAGTAAT
AATTTTGTATCAAATGATAAAAGTAGTTGTAACCTGCTATATAGGGACTCGAATGCTAGTTCTGTAGGTT
ATGGTAGTAGTTTGGATCAAAGGCAGGGGTCTAAGGTTGGTGCTAATATTTTAAGATCTAAAACTGGTAC
TACTCAGTTGTATCAATCATCATCATCCCAGGATTGCCAAACATCCTTTCCATCTTTTAGATCAAGAGGA
GTGGATGCAATTGCTGACAACACAAGTAGTGCTGCCCGCCACTGTGTTTGTGGCGATTCAGCTCTCATTC
CATCTCCTGGTAGTTTTCCTAGCCAAAAAATGCAGAAGAAAGATCCTATACCACCTACTAATAGTTCCAA
TGTAGTTAATTTCTCTCATTTCTCCCGACCTGTTGCCCTTGTAAAGACTAATCATAAGAACACCAATGAC
TCTAATGCACCGAACATGGAGAGTTTGCCAAATAAGGATAATGGTTCTGCGGCAAATAGTACTAGTCCTC
CTAAGCCAACACTAATTGATTCAAGTAGTAGTTTAAGGAAGGAAACTAGTACACATTGCCAAAAAATGGC
TTCTGGTATTGACTTGAAACTTTCAGAGGCTAGGCCTCTTGAGGAGCCATGTGCTGCTAAAGATACAGAA
GCTGTTTCCCTGGAAGATGCCTCTAAGAATGATTTAAACTTCAGTCAAATTCCCTGTGAAAGTGCAACTC
GAGCTCCACAAAATGGTGAAAAGGCTACAGAGCCTGTTGTTGCTTCTTCTTCCGTTTGCTCAGGCAATAG
TGTGGAGAGAGCTTCAGATGATCCAACTCATGTTTTGAAGAGGAAATTTCGCGACACTGAGGATTCTGAA
TGCCATAGTGATGATGTTGATGAAGAATCAGTGGGTGTTAAAAAGACTGCTCATACTCGAGGCTCGGGGT
CCAAGAGAAGCAGGGCAGCAGAAGTGCATAATTTATCTGAAAGGCGACGAAGGGATAGAATTAACGAGAA
GATGCGGGCCTTACAAGAACTCATACCAAATTGCAATAAGGTAGACAAAGCTTCAATGCTTGATGAAGCT
ATTGAGTATCTAAAGACACTTCAACTTCAAGTACAGATTATGTCAATGGGAGCAGGTTTGTGTATGCCAC
CAATGATGTTACCACCAGGAATGCAACATATGCATGCATCCCATATGGCACATTTCTCTCCAATGAGTAT
TGGAATGGGAATGAGTATGGGCATGGGTTACGGAGTGAGTATGCCCGACATGAATGGAGGATCATCTGGC
TATCCTATGATTCAAGTTCCCCCTATGCACGCAGCACATTATCCTGGCCCACCTATTCCTGGGCACTCTG
CTGGCATGCATGGGATGACAGGTCCTAACCTTCAGGTGTTTGGGCTGCCTGGTCAAGGAATTTCCATGCC
AATGCAACGTGCACCCTTAGTACCTATGATGGGAGGAACTTTCATGAAGCCATCTATGGGATTAAATGCT
TCTGGGGTCGGTGGGTCTGTGGAGAATATGGAGTCAGCTCGCCCATATACCTCGAAGGATCCAGTGCAGG
ATACGACCACTCAAGTGGTGCAGAGCAATGGTGCCGGTGGCTCCACGAATTAG
>AA 
MPLSELYRLARRRVDTTQDFPPPNDVFELVWENGQISTQGQSTRTRKDPTSHYLPSYTQKSRDKDVGNRT
TCKTGKFGTVDAVLNEIPMSVPSDEVGLSHDDDMMPWLNYPIDGSLQHEYCPDMLPELSGVTVNDISKSN
NFVSNDKSSCNLLYRDSNASSVGYGSSLDQRQGSKVGANILRSKTGTTQLYQSSSSQDCQTSFPSFRSRG
VDAIADNTSSAARHCVCGDSALIPSPGSFPSQKMQKKDPIPPTNSSNVVNFSHFSRPVALVKTNHKNTND
SNAPNMESLPNKDNGSAANSTSPPKPTLIDSSSSLRKETSTHCQKMASGIDLKLSEARPLEEPCAAKDTE
AVSLEDASKNDLNFSQIPCESATRAPQNGEKATEPVVASSSVCSGNSVERASDDPTHVLKRKFRDTEDSE
CHSDDVDEESVGVKKTAHTRGSGSKRSRAAEVHNLSERRRRDRINEKMRALQELIPNCNKVDKASMLDEA
IEYLKTLQLQVQIMSMGAGLCMPPMMLPPGMQHMHASHMAHFSPMSIGMGMSMGMGYGVSMPDMNGGSSG
YPMIQVPPMHAAHYPGPPIPGHSAGMHGMTGPNLQVFGLPGQGISMPMQRAPLVPMMGGTFMKPSMGLNA
SGVGGSVENMESARPYTSKDPVQDTTTQVVQSNGAGGSTN
XP_030483060.1 XM_030627200.1 CsbHLH31
>genomic 
TTCCTCATTCGCTCTCTCTCTCTCTCCTTTTAAACTCATACAAACCACAAAGACAAAACTCTCAAGATAT
CAAATACCATATAAAGAGAAAGACCCAAATTTTTGCTTCTTTCTAAACTCTATACTCTATACCCTTTTGG
ATATACAAGGATTTCCCAAGAGGTTTTTTTTTTTGCTTTTATTATATATACTCAGTTGGGTTTAACTTCA
GTTGAAAGTTCATACCTTTTTCATCGTTTTTGTGTATTTTTTTGGGTTTTTTTTTTTTCCTCTCATCTGG
GATTCTTAAAATTTGTCAATTTGTAACTTTTTTATATTTTCTTCTTTGGAGGAAAGCATTAAGAAGTAAG
TCTAGTTTGATTTATTCTATTGCAGATGTTTCTTATTTCTGAACACAATTCCATAATTGGTATATGAACA
TTATTATATTACTTATTTTATTTAAATAATAAAGTAACTTGTTTGACTAAATTAAACAATTGGTTTTCAT
GGATTAAGCTGTTTTTATATATATATATATATTAATTTCTGTTCTTTTTATATTTGTTGAAATGTCACTC
GCTGTTCCTTAACTTAGTTTATGTATAAGACAAAGGCTTTAATTTATGGTTAAAGCACTACTTTTTTTTT
ATTATTATATTGAGTTACTTTAATATTTCTTTTGCAGACACTTTGTTTTCTGGTCAGTCATGAATAACAT
TCCTGATTGGAATTTTGATTGTGATCTCCCTGTGAATGGCCAAAAGAATCCTAATGGGTCTGTATTTCTA
CTCTTTTCTTCTCCAAAATTATTCATCTGTTGAATTTGTGAATCTCTGAAATGAAACATTGCTTAAAATT
GCAGGGCTGACCATGACTTAGTAGAGCTTCTATGGAGAAATGGGCAAGTAGTTTTACAAAGCCAGACACA
CAGAAAAGCAAGTGTTGGAGCTAATGAATCAAGACAAGTTCAAAAACATGACCAACAAGCTATAAGGAAT
GGTGGGCCATATGGGAATTCAATGAATATGGTTCAAGATGATGATGCAGTGCCATGGATTCATTACCCTC
TTGAAGATGCATTTGAGAAAGATTTTTGTTCAAATTTTTTCTCTGAACTATCTTCATGTGATCCAATTGA
AATTGATAAACCAATCAGACATGTTGATGAAGAGAGGTTATTGTCAAAGTTTGGTGGTTCTGATACAACT
CATGTTCCCTCAAACTCCCAACACCAAAACCACCAAAAACTCAAGCCTTCCTCTAATGGTGTGGTGCCTT
GTCCTGAAAATCATAACATGCCTCCACCAAGGCACAATTACAGCAACTCATCAGTTCATCAAAAACAAAA
TCTGGGGTCCTTAGGAAAAGTGGTCAATTTCTCTCAATTCTCAGCTATGGGCAAGTGTGATATGAGGCCA
CAACAACAACAACAGGCAGTGAAAGAAACCGGAAACCGAGGAGAGGTCAGAGAGTGTTCAGCAATGACAG
TTGGGTTAAGTCACTGTGGAAGCAACCAACTTGCTGCAGCTGACCTTGATGTGAGTTGGGTTTCAAGCAA
CAATGGTGATGGGAACAATGGTTTATCTGCAGGAGCTTTTAAGGATGATGTTCAGAAAATCTTGCCTAGG
ACTAGGACTAGTGAGAGTGGGAAGGCTGAGACTCTTGAGCCAACTCTTACTTCATCTTCTGGTGGATCTG
GAAGCAGTTTTGGAAGAACTTGCAAGCAATCTACTGCTACAACCAGTGCCAATAACAATAACAATAACAA
TAACAAAAGAAAGAATAGAGATGCAGAGGAATTGGAGTGCCAAAGTGATGTAATACAAAATTTCTCTTCT
TCTTTCACTTATGTATTATTGTCTGTTTTTATGTTATGATCATAGATAATAAATGTGTTGGTGACATGGG
TTTTTTTAGGCTGCTGAACATGAATCTGCTGCTGCAAATAAGTCTTCCCAACGATCTGGTTCATCTCGAA
AGAGCAGAGCTGCTGAAGTTCATAATCTTTCAGAAAGGGTAGGATTTTAACATAATTCTAACGTTTTTAG
GGGGTTTTTGATTTATTTAATAGTGTATTTTAAACTATTTATATTTTTTTTATTATTTTTCATCATGTAG
AGACGTAGAGATCGAATAAATGAGAAGATGAAAGCGCTACAAGAGCTCATACCTCATAGTAACAAGGTTT
AATACTTACTATGTCTAATTCTTACTTCATTAAATTAATATACATTGCTTTCCGATTCTTCTTAGTAAGT
TTTGTTCTTGAGTTTAAATACATAATAAGAGCTCATACCTCATAAAAGGGATTTGAACAAGAGAAAGTAT
TGATAGTGCTAATGGTAAACATGATTAGAGATGATATTTTTAAGTCAACCTTTCTGTACTGTTAAACACC
AATGATTAGAAAAGTTCTGATGCTGATATTAGAAAGGGATATCAAAGAAATTTCTAGGCTAATTCATGTA
ATGGGCCAAACCAGTTACAGACAAATATGTTTTCTCAATTGCCAACAAAATGATTTACATCATAGCTGTA
TGATTAAACAGAAATCAAATCAAATCAAATAAGCTTTTTTAAACCATTCATTTTTTCCCAATAATAGTTG
TTTTTGTATTCATAATATCATATTAATCATGTACTTACTGTTTCAATGAATGAAATATGGTTCTTCTTTT
GCAGACAGATAAAGCATCAATGTTGGATGAAGCTATTGAATACTTGAAGTCACTTCAATTACAACTCCAA
GTAAGAAAAAAAATCACATAAGTTCTTACAACACTAACTGACCTTATTAAACTTTTTTGTAACACTCAAA
ATCAATAACACTTTCTTTTTTGTGTTGATTTCCTAAGGTAATGTGGATGGGAAGTGGCATGGCACCAATG
ATGTTTCCAGGAGTACAGCACTACATGTCGCGGTTGGGCATGGCAATGGGTCCACCTTCCTTGCCTTCCA
TTCACAACCCAATGCATTTGCCAAGGGTCCCAGTGGTTGATCAATCCATGATTGGGCCTCAAACTACAGA
CCAATCTGTTTTGTGTCAAACCCCAGCTTTTAACCCCATCAATTACCAAAACCAGATGCAAAACGCCTCT
TTTCAAGAGCAGTACGCACGTTACATGGGGTTCCATCCTATGCAAACTGTTTCTCAGGTATGTCTTATTC
ATAGCATTTCATTTTTAGTTATGTTAATTATTGTTAATATTATTATACTAAATGAAAAGAAGATTGGAAA
TTCTGGTTCTGCAGCCTATGAACTTGTTCAGATTTAATCCACAAACATTACAACAGACTCAATCAATAGC
ACAGCAGCAGGGGATTAGTACTGCACCTTCAAATTCTGGAATTCCAACTAATGGAGCTTTAACTGGCAAG
ATGGGTAAGTAAATTCATAAAGAAAGAATTCCCATTTCAAGAATTGTTGTTAGGACACTGTCCCTACTTG
GTGGGATTCTATAGCACTTAATAATAGCTGTTTCTGTCTATCTACATTGCCTTTACTTAAAGTATGATTC
TGAAACAAGTTTGACACTTTGGCCCCATGAAAATCCTTGTGTTGCTTCTCTATTTTGGTTAAACATTATC
TGTTAATAGATACAAGATAATACTCATTTTCTCCTCTTGATAATAGTATATATGGGTGCATAAACTAGTA
AAAAGGTGTTCTGTTGCTACTCATTTTCTTATATCTTTTTTAGTTAGAAAAATTTCATAGCTGTAATTGT
TTGTCACCATCACATAGTTTTGAAATGACAGCACTGTTTTTGTTCTGATGCTAATAGGTTGATGAGTAAG
TCTATCAAGAAGCTTATCCGATTCCAATGGTCCCTCCCAACCAACAAAAAAAAGCTATTTTTGCTAGAAT
TCTTTGCAAGATGGAGAAAATTACTTCAAAGGGTATAATGGTCTGATCTTGCTTGCTCAATAATTAGCCT
GATATTTCCTGATAAAAGGGTCTCCTTTTTTTATTTTGATATATATATTTTTTTTTCTTGATCTTACTAT
GTATATGTCTCTAAAACAACTTGTAAAAGAGTGATTAGAACAAAGAAATCTCTTTCATTCAGTACTGAAA
TTGCTCTATAAATCAATCAATGATCAGATGACATATCACAACTCAAGTTCTGGTCTATTGTA
>Transcript 
ATGAATAACATTCCTGATTGGAATTTTGATTGTGATCTCCCTGTGAATGGCCAAAAGAATCCTAATGGGG
CTGACCATGACTTAGTAGAGCTTCTATGGAGAAATGGGCAAGTAGTTTTACAAAGCCAGACACACAGAAA
AGCAAGTGTTGGAGCTAATGAATCAAGACAAGTTCAAAAACATGACCAACAAGCTATAAGGAATGGTGGG
CCATATGGGAATTCAATGAATATGGTTCAAGATGATGATGCAGTGCCATGGATTCATTACCCTCTTGAAG
ATGCATTTGAGAAAGATTTTTGTTCAAATTTTTTCTCTGAACTATCTTCATGTGATCCAATTGAAATTGA
TAAACCAATCAGACATGTTGATGAAGAGAGGTTATTGTCAAAGTTTGGTGGTTCTGATACAACTCATGTT
CCCTCAAACTCCCAACACCAAAACCACCAAAAACTCAAGCCTTCCTCTAATGGTGTGGTGCCTTGTCCTG
AAAATCATAACATGCCTCCACCAAGGCACAATTACAGCAACTCATCAGTTCATCAAAAACAAAATCTGGG
GTCCTTAGGAAAAGTGGTCAATTTCTCTCAATTCTCAGCTATGGGCAAGTGTGATATGAGGCCACAACAA
CAACAACAGGCAGTGAAAGAAACCGGAAACCGAGGAGAGGTCAGAGAGTGTTCAGCAATGACAGTTGGGT
TAAGTCACTGTGGAAGCAACCAACTTGCTGCAGCTGACCTTGATGTGAGTTGGGTTTCAAGCAACAATGG
TGATGGGAACAATGGTTTATCTGCAGGAGCTTTTAAGGATGATGTTCAGAAAATCTTGCCTAGGACTAGG
ACTAGTGAGAGTGGGAAGGCTGAGACTCTTGAGCCAACTCTTACTTCATCTTCTGGTGGATCTGGAAGCA
GTTTTGGAAGAACTTGCAAGCAATCTACTGCTACAACCAGTGCCAATAACAATAACAATAACAATAACAA
AAGAAAGAATAGAGATGCAGAGGAATTGGAGTGCCAAAGTGATGCTGCTGAACATGAATCTGCTGCTGCA
AATAAGTCTTCCCAACGATCTGGTTCATCTCGAAAGAGCAGAGCTGCTGAAGTTCATAATCTTTCAGAAA
GGAGACGTAGAGATCGAATAAATGAGAAGATGAAAGCGCTACAAGAGCTCATACCTCATAGTAACAAGAC
AGATAAAGCATCAATGTTGGATGAAGCTATTGAATACTTGAAGTCACTTCAATTACAACTCCAAGTAATG
TGGATGGGAAGTGGCATGGCACCAATGATGTTTCCAGGAGTACAGCACTACATGTCGCGGTTGGGCATGG
CAATGGGTCCACCTTCCTTGCCTTCCATTCACAACCCAATGCATTTGCCAAGGGTCCCAGTGGTTGATCA
ATCCATGATTGGGCCTCAAACTACAGACCAATCTGTTTTGTGTCAAACCCCAGCTTTTAACCCCATCAAT
TACCAAAACCAGATGCAAAACGCCTCTTTTCAAGAGCAGTACGCACGTTACATGGGGTTCCATCCTATGC
AAACTGTTTCTCAGCCTATGAACTTGTTCAGATTTAATCCACAAACATTACAACAGACTCAATCAATAGC
ACAGCAGCAGGGGATTAGTACTGCACCTTCAAATTCTGGAATTCCAACTAATGGAGCTTTAACTGGCAAG
ATGGGTTGA
>AA 
MNNIPDWNFDCDLPVNGQKNPNGADHDLVELLWRNGQVVLQSQTHRKASVGANESRQVQKHDQQAIRNGG
PYGNSMNMVQDDDAVPWIHYPLEDAFEKDFCSNFFSELSSCDPIEIDKPIRHVDEERLLSKFGGSDTTHV
PSNSQHQNHQKLKPSSNGVVPCPENHNMPPPRHNYSNSSVHQKQNLGSLGKVVNFSQFSAMGKCDMRPQQ
QQQAVKETGNRGEVRECSAMTVGLSHCGSNQLAAADLDVSWVSSNNGDGNNGLSAGAFKDDVQKILPRTR
TSESGKAETLEPTLTSSSGGSGSSFGRTCKQSTATTSANNNNNNNNKRKNRDAEELECQSDAAEHESAAA
NKSSQRSGSSRKSRAAEVHNLSERRRRDRINEKMKALQELIPHSNKTDKASMLDEAIEYLKSLQLQLQVM
WMGSGMAPMMFPGVQHYMSRLGMAMGPPSLPSIHNPMHLPRVPVVDQSMIGPQTTDQSVLCQTPAFNPIN
YQNQMQNASFQEQYARYMGFHPMQTVSQPMNLFRFNPQTLQQTQSIAQQQGISTAPSNSGIPTNGALTGK
MG
XP_030498271.1 XM_030642411.1 CsbHLH32
>genomic 
AGAGAGAGGAAGCGACAAGAGTAGTAACACAAGAAGCAAACAAAGCAACACAAAAATCTTTCCATTTCCC
AATCAAACGCCTCATCTCATCTCATCTCATCTCATCTCTTCTCTTCTCTTTTTTCACTAACAAACACTTT
TCTGCCTTACTTTTCTTCTTCAATTCATCCAAGAACTACAATCACAAACCACGAATCTCCCAATAATCTC
TGCACAATCTGGTTTCACCATATATATATATATAATCAAATTATCTTACCTGAATCGTTATTATTGTTTA
TTATATATTTGTACAGACTTTATGTGGTTCTTTGCGTCCACTACCGCCATAACAATATCCTCTCTGCTTT
TTGTTCGTTCGGTAATTCAATTTCATTTTATATCTATTACGATTGTTCTTTTTTAATTTTTTATGGATAA
TTAATAAGAGTGTAAACTTTTGTTGTTGTAGAGCAGGGATTTTGAGTGGTTATCTTGACAGAATTATTAA
GAGTTAATAAGAGAATGAATCACTGCGTACCCGATTTCGAAATGGATGATGATTACTCAACTCATCCCAA
TTCTTCCGGACACTCTCGTCCTCCCAGAAAATCTTTTCTGTAAGTTCTTAATTACTTTTTTTTTGTTGTT
GATGTTGTTGTTTATGGTGAGATTTGAAGCAAAATTTGATCTGAACAGAGAACGATTTTGTGAAATGTTT
TAGTCCAGAGGACGATATTATGGAGCTTCTATGGCAGAACGGTCAGGTAGTCACACAAAGCCAGAACCAG
AGATCATCATCGGCGATGAGAAAATTATCACCTCCGTTTAAATACGACGCTGTACCGCCTGCCGACATGG
AAAGTAGGTTATCCCAAGCACAAGCTCATCATAATCATCTACATCTCCAAGAACAGCAACAGCATCTTTT
TATGCAGGAAGATGAAATGTCTTCCTGGCTTCATCATCCTCTCGTTGAAGATCCTCAATTCTCCACCGAC
TTGTTTTACCCTCAGCTCAGCGAAACCACCACCACCACCGCCACGAACTCAACTCCTCCTCTTCCTATGC
GCCTTAGTCAATTTTCCGAGATCAGGCCACCACCGCCGCCGCCGGTTTCCATGGCGTCTAGGCCACCTAT
ACCTCCAGCTAGAACGACGGAGAATTTCGGTCACTTCTCTAGGCTCGCTAAACCGTCGACGGTTGAATTC
AACCCGTCCTGTTCGAAAACCGCGGTGGATTCGTGCGATACGCCGGCGGCGGTCGGTCCCAATCTGAGAA
GCCCCGAGGATACATCGTTCGGTAATTTAGGTGAAGGAGGAGAGGGGAAGGAGATTCGATGCGAAGTGAC
TGTAATTTCATCTCCGGGAGACTCGAGCGCCAGCGCAGAACCACTAGTAGCGGCGAAAACAATGGCGGCG
AGCGATGATCGGAAGAGAAAAGGAGTGGAAATAGACGACGCCGAGTGTCAGAGCGAGGTGAGTGAGTTTA
TCATTCGAGTCAATTAATTTCTTGTTTGTGTTTTAGTTGGAGGATGCTAATTACAAAGGTTAACCTCCTA
TGTCTAAAATTGCTATAACATTTTCCTGTACAGAAAATAGAGTTTCGGATAATTTAATTTAGCACGCTTG
TATAAAAAATTTACACTCTAACAAAATTTTATTTTGTAAATAGAAAAAAAAAATTGGAAAAAAAGTATTT
CTAACACATATTTTCGAGTACTGAAAATTAGATAAGAACTAGACGGTAGCACGTTTTCGTTAACCGAATC
AAGTTTTTTTTGTATGGTTGTCTTTCCCAATGTGTGTAGTGTAGCGTAGTGTCGTGGACTGCACTGCACC
CCTCTTGGCTAACGTGCGCAGTGGGGGTGTGTGTCGTTGTGGTCGTCGGTAAGCGTGAGCATCCTTTGTT
TTTGCCCCGCACCTGTGGTTTCCTTTTAATTTTTCTGGGTTTTTGTCTCTTTGCATTTCGCGTCCACTTC
AGTCCGTCCGTCCCAATCTTTTCATTTTTCTGTACACGTGTCTCTATTATAAATGCCACTGAACTGCTTG
GCTGCTTTTATGAACAGAAATTTCAAATTTCCAAATGATTAATATTTCATTTATGGGATTGGCGGCGGCC
ATTGCGGGACTGCCTTTTTGTTTTTGTTTTTGTTTGTTAGGGCAACGTTATTATTATTTTGTTTTCAATT
TTCAATTAATTAATATCTTAGTAGTCTTGATTCAAGTTAGTATCAGGTACTTAATTGTTGTACGTGTTAT
TTTTCTGGGTTAGTGGTTGAGAATTATATCTTTTGTCTTATGTATGTGTACTATGTACTAACACAGAGTT
AGAACTAATTAGCTATTATTTAGTGCAATAATTGCTTAGCTGCCAAAAAGTAAAGGGTTGGAGAAGAAGA
AGAAGAAGATATAGTTGGACTTGACTCCCCCTATGCTTTAAATTCTATATGCTAGGTGACTACTAATAAA
TAGGGTTTTGTATGATGAATGAAATGACTGATCATTTCAGGTAAAGGGTAGATACTTGAGTGCTTTGATT
ATAATTAGGGAGGAACTATTATGCTTATTGGATTGGAGCAATTTTGGGAAGTATCCAAGGCTCTATGGAG
TTGAATTAGTGCTAAGAAAACTTATAAGGACTACTGTAATGTAAGTCACTTCAGTGTCAAATATTCAATG
GAGAAGAATATTTTAAGATTGGTGCTCAAAAAGAATATTAACAAGCTATAGTCCGAAATGAAGTATACTC
GCATCTATTTGAATGATGATCATGTGACGTGAGACACTTTTATACTTTGAATTCGTTGATTCATTTCTTT
TCCTCTCCCCTTCCTCTTCACTCTTTCTTATCTTTCACATCCCCAAAATAAGTTAAAAGAATTAGAACCA
TTGCTGCATAAAATTAGAAAACTTAGTTCGGTGAAATTGGGATAAAAGAGAATGCAGATTAAGTGTTTGC
TGATATGGAGATAATCTGATTAATATAGTTACTGTATTAAATTTTGATAGGAAGTTGAGTTTGAATCTGG
CGATGGAAAGAAACATGCACGTGGGGCATCTACAAAAAGATCTCGTGCTGCCGAGGTCCATAATCTCTCT
GAAAGGGTCTGTTCATTACCAAGGATTATTCTAAGTTTGGCTGAATTTAAGTTATTTTTTTGATATATGT
ATCTATATACGTTGTTACTTTTCCTTCTAAAGCTGGAGTTTTTATCTTCTAATGTAGAGACGTCGAGATA
GGATAAACGAAAAGATGAAGGCTTTGCAAGAACTTATACCTCGTTGTAACAAGGTTTCCAAACAAATACC
AAACCGTCAATATTGTATTTTTAGAATGGATTGTGGGAATGTTTTTGGGATTAGGTGCTCTCTCTTTCTC
TCTCTCTCTCTGTCTTTTAAGAAGCTTTTTGCTTTTTGTGGATTTCAGTCTGACAAAGCTTCAATGCTGG
ATGAGGCAATAGAATACTTGAAATCTCTACAGCTACAAGTGCAGGTTCACTATCTAGACTTACTTTCTGA
AAATTCATTATGATATCATAAATTTGTTCATCTTGTGGAAGGGTATTTGTATACAAGTCCATATAGGCAG
CAGAGTCCTTTGTACATAGAAAGAGAAAGGTGAAAAATAGAATTAAGAATGATGAAGCCTTAAATTCTTT
CTGATTCCAGACCTGTAATATAATTCTTCAAGGTCTCATTTCCAGACAGGGTTGTACATATTCGTACAAG
ATATTTGTGAAGCCCATGTGAGAAGTAGAAGTACATCCATGCATGATTGATACGTGAAATGAGCAGGTTC
AATAGTTTGCATGCTTCCATGTGGTTACATTATTTGGGGTTGTTTTCTTAGGGTCCCCTGTCTAGTAACA
GAACAGTGTCTATAATTAATAGGAATAGTAAAAGTAGAGTAGAGACAATTACAACGTTGTAATCATAGAA
ACTATACATAGAGAAGGTACTTCATTTCCCATCTTCATTTCAACTTCCTTTTATATGATCAAATGGTGCA
GATGATGTCAATGGGTTGCGGCATGGTCCCGATGATGTTTCCCGGAATGCAACAATACATGCCACCAATG
GGAATGGGAATGGGAATTGGAATGGGCATGGGAATGGAAATGGGATTGAACCGACCTATTATGCCCTTTC
CAAATGTGTTAGCTGGTTCACCAATGTCTCCACCAGCTACAGCAGCTCATTTGGGACCAAGGTTTCCTAT
GCCAGCCTTTCATATGCCCCCTGTGCCTACAACTGAGCCACCCAGAGGTCAAGCAACTAACCAATTAGAT
TATATGTTTCAGCCATTTCCCACACCACAAAATCCAAATCAGTCACGGGTGCCAAATTTTCCTGATCCTT
ATCAACAGTATTTTGGTTCACAACAGATGCAATTGCCATTACAGCAGGTAAAACAACTTGTACTTTCCTT
CATTACTTGCTTAGTGTGCCGTGCCAATACCATTATCCATTTGTCCCTTATGAAATATTTAATGTTTTTC
ATATCAGTACTTGACCCCATTTCATTTATCACATTTATTATGGGATCCATTTCTTACTGTTTTTTTCCAC
TTTTAATTTTAACAGAACCCAGCAATGGTCCAACCGAGTACCAGCAAACCGAGTACTAGTAGGGGACCTG
AAAATCCAGAAAATCATCAATCAGGTGGGCTCCTGTATCTCATTATTATTATCTCTCCTCATAAAAATAC
AAGGTTAGGTTAGTTAGGATAGCAGAGGTCAACATGCAGGCATGGTACAGAGCCTGCCGTCTTGCCCAAT
TCATTGTAATTATTTTTATTCAATTTTTTATTTATTTGGTAGGATAGCTCATAACTCCTCCTAGCTGGCT
CTGTTTAGAGTTTTTAGAAAAGGTCATGTGGCTCTGTTTCTGATTTGGTCGACATAGGTGATAAGTTATC
GTGCATTGCATAGTAGTATATATATATATAGTAAGTGGAGGATATGATATCATTTACTATATACTAAAAC
TTTTTTGGCATTGCAGGTTGAAAGATTTAGGGGTAGGAATATTTTAAAGAAGGGCTCTTTTGTTGCCTGA
AGTTTTGTAGTGTAAAAGAGAGAAGTTCTCATCAAGGAGTAGAGTAGATTCCTTGGCTGGCTAATCCCAT
AATAGAACACACCTAAATTAACATGTAATTATTACAAAGCTCACAGCAATAAATCTCTACCATTTTCCAA
TTTGGTGTGTGTACTATGTGTGTTGTTATATTTTTATTTAGTTTTCTTATTTTCCATATTCTCTACATTT
TTCTTTAATTCATCATGTAAGTCAAAATTCAAATCCAGGAAAATCTAATAAATCCCAAGTGTCATAAAAG
AGTGTGAACTAGATAAGAATGGAATGTTGAGAAAAGGGAAAGAAAGGGTGAGGGGACTCTCCCACCATAC
TTTTGGACCA
>Transcript 
ATGGAGCTTCTATGGCAGAACGGTCAGGTAGTCACACAAAGCCAGAACCAGAGATCATCATCGGCGATGA
GAAAATTATCACCTCCGTTTAAATACGACGCTGTACCGCCTGCCGACATGGAAAGTAGGTTATCCCAAGC
ACAAGCTCATCATAATCATCTACATCTCCAAGAACAGCAACAGCATCTTTTTATGCAGGAAGATGAAATG
TCTTCCTGGCTTCATCATCCTCTCGTTGAAGATCCTCAATTCTCCACCGACTTGTTTTACCCTCAGCTCA
GCGAAACCACCACCACCACCGCCACGAACTCAACTCCTCCTCTTCCTATGCGCCTTAGTCAATTTTCCGA
GATCAGGCCACCACCGCCGCCGCCGGTTTCCATGGCGTCTAGGCCACCTATACCTCCAGCTAGAACGACG
GAGAATTTCGGTCACTTCTCTAGGCTCGCTAAACCGTCGACGGTTGAATTCAACCCGTCCTGTTCGAAAA
CCGCGGTGGATTCGTGCGATACGCCGGCGGCGGTCGGTCCCAATCTGAGAAGCCCCGAGGATACATCGTT
CGGTAATTTAGGTGAAGGAGGAGAGGGGAAGGAGATTCGATGCGAAGTGACTGTAATTTCATCTCCGGGA
GACTCGAGCGCCAGCGCAGAACCACTAGTAGCGGCGAAAACAATGGCGGCGAGCGATGATCGGAAGAGAA
AAGGAGTGGAAATAGACGACGCCGAGTGTCAGAGCGAGGAAGTTGAGTTTGAATCTGGCGATGGAAAGAA
ACATGCACGTGGGGCATCTACAAAAAGATCTCGTGCTGCCGAGGTCCATAATCTCTCTGAAAGGAGACGT
CGAGATAGGATAAACGAAAAGATGAAGGCTTTGCAAGAACTTATACCTCGTTGTAACAAGTCTGACAAAG
CTTCAATGCTGGATGAGGCAATAGAATACTTGAAATCTCTACAGCTACAAGTGCAGATGATGTCAATGGG
TTGCGGCATGGTCCCGATGATGTTTCCCGGAATGCAACAATACATGCCACCAATGGGAATGGGAATGGGA
ATTGGAATGGGCATGGGAATGGAAATGGGATTGAACCGACCTATTATGCCCTTTCCAAATGTGTTAGCTG
GTTCACCAATGTCTCCACCAGCTACAGCAGCTCATTTGGGACCAAGGTTTCCTATGCCAGCCTTTCATAT
GCCCCCTGTGCCTACAACTGAGCCACCCAGAGGTCAAGCAACTAACCAATTAGATTATATGTTTCAGCCA
TTTCCCACACCACAAAATCCAAATCAGTCACGGGTGCCAAATTTTCCTGATCCTTATCAACAGTATTTTG
GTTCACAACAGATGCAATTGCCATTACAGCAGAACCCAGCAATGGTCCAACCGAGTACCAGCAAACCGAG
TACTAGTAGGGGACCTGAAAATCCAGAAAATCATCAATCAGGTTGA
>AA 
MELLWQNGQVVTQSQNQRSSSAMRKLSPPFKYDAVPPADMESRLSQAQAHHNHLHLQEQQQHLFMQEDEM
SSWLHHPLVEDPQFSTDLFYPQLSETTTTTATNSTPPLPMRLSQFSEIRPPPPPPVSMASRPPIPPARTT
ENFGHFSRLAKPSTVEFNPSCSKTAVDSCDTPAAVGPNLRSPEDTSFGNLGEGGEGKEIRCEVTVISSPG
DSSASAEPLVAAKTMAASDDRKRKGVEIDDAECQSEEVEFESGDGKKHARGASTKRSRAAEVHNLSERRR
RDRINEKMKALQELIPRCNKSDKASMLDEAIEYLKSLQLQVQMMSMGCGMVPMMFPGMQQYMPPMGMGMG
IGMGMGMEMGLNRPIMPFPNVLAGSPMSPPATAAHLGPRFPMPAFHMPPVPTTEPPRGQATNQLDYMFQP
FPTPQNPNQSRVPNFPDPYQQYFGSQQMQLPLQQNPAMVQPSTSKPSTSRGPENPENHQSG
XP_030498269.1 XM_030642409.1 CsbHLH33
>genomic 
AGAGAGAGGAAGCGACAAGAGTAGTAACACAAGAAGCAAACAAAGCAACACAAAAATCTTTCCATTTCCC
AATCAAACGCCTCATCTCATCTCATCTCATCTCATCTCTTCTCTTCTCTTTTTTCACTAACAAACACTTT
TCTGCCTTACTTTTCTTCTTCAATTCATCCAAGAACTACAATCACAAACCACGAATCTCCCAATAATCTC
TGCACAATCTGGTTTCACCATATATATATATATAATCAAATTATCTTACCTGAATCGTTATTATTGTTTA
TTATATATTTGTACAGACTTTATGTGGTTCTTTGCGTCCACTACCGCCATAACAATATCCTCTCTGCTTT
TTGTTCGTTCGGTAATTCAATTTCATTTTATATCTATTACGATTGTTCTTTTTTAATTTTTTATGGATAA
TTAATAAGAGTGTAAACTTTTGTTGTTGTAGAGCAGGGATTTTGAGTGGTTATCTTGACAGAATTATTAA
GAGTTAATAAGAGAATGAATCACTGCGTACCCGATTTCGAAATGGATGATGATTACTCAACTCATCCCAA
TTCTTCCGGACACTCTCGTCCTCCCAGAAAATCTTTTCTGTAAGTTCTTAATTACTTTTTTTTTGTTGTT
GATGTTGTTGTTTATGGTGAGATTTGAAGCAAAATTTGATCTGAACAGAGAACGATTTTGTGAAATGTTT
TAGTCCAGAGGACGATATTATGGAGCTTCTATGGCAGAACGGTCAGGTAGTCACACAAAGCCAGAACCAG
AGATCATCATCGGCGATGAGAAAATTATCACCTCCGTTTAAATACGACGCTGTACCGCCTGCCGACATGG
AAAGTAGGTTATCCCAAGCACAAGCTCATCATAATCATCTACATCTCCAAGAACAGCAACAGCATCTTTT
TATGCAGGAAGATGAAATGTCTTCCTGGCTTCATCATCCTCTCGTTGAAGATCCTCAATTCTCCACCGAC
TTGTTTTACCCTCAGCTCAGCGAAACCACCACCACCACCGCCACGAACTCAACTCCTCCTCTTCCTATGC
GCCTTAGTCAATTTTCCGAGATCAGGCCACCACCGCCGCCGCCGGTTTCCATGGCGTCTAGGCCACCTAT
ACCTCCAGCTAGAACGACGGAGAATTTCGGTCACTTCTCTAGGCTCGCTAAACCGTCGACGGTTGAATTC
AACCCGTCCTGTTCGAAAACCGCGGTGGATTCGTGCGATACGCCGGCGGCGGTCGGTCCCAATCTGAGAA
GCCCCGAGGATACATCGTTCGGTAATTTAGGTGAAGGAGGAGAGGGGAAGGAGATTCGATGCGAAGTGAC
TGTAATTTCATCTCCGGGAGACTCGAGCGCCAGCGCAGAACCACTAGTAGCGGCGAAAACAATGGCGGCG
AGCGATGATCGGAAGAGAAAAGGAGTGGAAATAGACGACGCCGAGTGTCAGAGCGAGGTGAGTGAGTTTA
TCATTCGAGTCAATTAATTTCTTGTTTGTGTTTTAGTTGGAGGATGCTAATTACAAAGGTTAACCTCCTA
TGTCTAAAATTGCTATAACATTTTCCTGTACAGAAAATAGAGTTTCGGATAATTTAATTTAGCACGCTTG
TATAAAAAATTTACACTCTAACAAAATTTTATTTTGTAAATAGAAAAAAAAAATTGGAAAAAAAGTATTT
CTAACACATATTTTCGAGTACTGAAAATTAGATAAGAACTAGACGGTAGCACGTTTTCGTTAACCGAATC
AAGTTTTTTTTGTATGGTTGTCTTTCCCAATGTGTGTAGTGTAGCGTAGTGTCGTGGACTGCACTGCACC
CCTCTTGGCTAACGTGCGCAGTGGGGGTGTGTGTCGTTGTGGTCGTCGGTAAGCGTGAGCATCCTTTGTT
TTTGCCCCGCACCTGTGGTTTCCTTTTAATTTTTCTGGGTTTTTGTCTCTTTGCATTTCGCGTCCACTTC
AGTCCGTCCGTCCCAATCTTTTCATTTTTCTGTACACGTGTCTCTATTATAAATGCCACTGAACTGCTTG
GCTGCTTTTATGAACAGAAATTTCAAATTTCCAAATGATTAATATTTCATTTATGGGATTGGCGGCGGCC
ATTGCGGGACTGCCTTTTTGTTTTTGTTTTTGTTTGTTAGGGCAACGTTATTATTATTTTGTTTTCAATT
TTCAATTAATTAATATCTTAGTAGTCTTGATTCAAGTTAGTATCAGGTACTTAATTGTTGTACGTGTTAT
TTTTCTGGGTTAGTGGTTGAGAATTATATCTTTTGTCTTATGTATGTGTACTATGTACTAACACAGAGTT
AGAACTAATTAGCTATTATTTAGTGCAATAATTGCTTAGCTGCCAAAAAGTAAAGGGTTGGAGAAGAAGA
AGAAGAAGATATAGTTGGACTTGACTCCCCCTATGCTTTAAATTCTATATGCTAGGTGACTACTAATAAA
TAGGGTTTTGTATGATGAATGAAATGACTGATCATTTCAGGTAAAGGGTAGATACTTGAGTGCTTTGATT
ATAATTAGGGAGGAACTATTATGCTTATTGGATTGGAGCAATTTTGGGAAGTATCCAAGGCTCTATGGAG
TTGAATTAGTGCTAAGAAAACTTATAAGGACTACTGTAATGTAAGTCACTTCAGTGTCAAATATTCAATG
GAGAAGAATATTTTAAGATTGGTGCTCAAAAAGAATATTAACAAGCTATAGTCCGAAATGAAGTATACTC
GCATCTATTTGAATGATGATCATGTGACGTGAGACACTTTTATACTTTGAATTCGTTGATTCATTTCTTT
TCCTCTCCCCTTCCTCTTCACTCTTTCTTATCTTTCACATCCCCAAAATAAGTTAAAAGAATTAGAACCA
TTGCTGCATAAAATTAGAAAACTTAGTTCGGTGAAATTGGGATAAAAGAGAATGCAGATTAAGTGTTTGC
TGATATGGAGATAATCTGATTAATATAGTTACTGTATTAAATTTTGATAGGAAGTTGAGTTTGAATCTGG
CGATGGAAAGAAACATGCACGTGGGGCATCTACAAAAAGATCTCGTGCTGCCGAGGTCCATAATCTCTCT
GAAAGGGTCTGTTCATTACCAAGGATTATTCTAAGTTTGGCTGAATTTAAGTTATTTTTTTGATATATGT
ATCTATATACGTTGTTACTTTTCCTTCTAAAGCTGGAGTTTTTATCTTCTAATGTAGAGACGTCGAGATA
GGATAAACGAAAAGATGAAGGCTTTGCAAGAACTTATACCTCGTTGTAACAAGGTTTCCAAACAAATACC
AAACCGTCAATATTGTATTTTTAGAATGGATTGTGGGAATGTTTTTGGGATTAGGTGCTCTCTCTTTCTC
TCTCTCTCTCTGTCTTTTAAGAAGCTTTTTGCTTTTTGTGGATTTCAGTCTGACAAAGCTTCAATGCTGG
ATGAGGCAATAGAATACTTGAAATCTCTACAGCTACAAGTGCAGGTTCACTATCTAGACTTACTTTCTGA
AAATTCATTATGATATCATAAATTTGTTCATCTTGTGGAAGGGTATTTGTATACAAGTCCATATAGGCAG
CAGAGTCCTTTGTACATAGAAAGAGAAAGGTGAAAAATAGAATTAAGAATGATGAAGCCTTAAATTCTTT
CTGATTCCAGACCTGTAATATAATTCTTCAAGGTCTCATTTCCAGACAGGGTTGTACATATTCGTACAAG
ATATTTGTGAAGCCCATGTGAGAAGTAGAAGTACATCCATGCATGATTGATACGTGAAATGAGCAGGTTC
AATAGTTTGCATGCTTCCATGTGGTTACATTATTTGGGGTTGTTTTCTTAGGGTCCCCTGTCTAGTAACA
GAACAGTGTCTATAATTAATAGGAATAGTAAAAGTAGAGTAGAGACAATTACAACGTTGTAATCATAGAA
ACTATACATAGAGAAGGTACTTCATTTCCCATCTTCATTTCAACTTCCTTTTATATGATCAAATGGTGCA
GATGATGTCAATGGGTTGCGGCATGGTCCCGATGATGTTTCCCGGAATGCAACAATACATGCCACCAATG
GGAATGGGAATGGGAATTGGAATGGGCATGGGAATGGAAATGGGATTGAACCGACCTATTATGCCCTTTC
CAAATGTGTTAGCTGGTTCACCAATGTCTCCACCAGCTACAGCAGCTCATTTGGGACCAAGGTTTCCTAT
GCCAGCCTTTCATATGCCCCCTGTGCCTACAACTGAGCCACCCAGAGGTCAAGCAACTAACCAATTAGAT
TATATGTTTCAGCCATTTCCCACACCACAAAATCCAAATCAGTCACGGGTGCCAAATTTTCCTGATCCTT
ATCAACAGTATTTTGGTTCACAACAGATGCAATTGCCATTACAGCAGGTAAAACAACTTGTACTTTCCTT
CATTACTTGCTTAGTGTGCCGTGCCAATACCATTATCCATTTGTCCCTTATGAAATATTTAATGTTTTTC
ATATCAGTACTTGACCCCATTTCATTTATCACATTTATTATGGGATCCATTTCTTACTGTTTTTTTCCAC
TTTTAATTTTAACAGAACCCAGCAATGGTCCAACCGAGTACCAGCAAACCGAGTACTAGTAGGGGACCTG
AAAATCCAGAAAATCATCAATCAGGTGGGCTCCTGTATCTCATTATTATTATCTCTCCTCATAAAAATAC
AAGGTTAGGTTAGTTAGGATAGCAGAGGTCAACATGCAGGCATGGTACAGAGCCTGCCGTCTTGCCCAAT
TCATTGTAATTATTTTTATTCAATTTTTTATTTATTTGGTAGGATAGCTCATAACTCCTCCTAGCTGGCT
CTGTTTAGAGTTTTTAGAAAAGGTCATGTGGCTCTGTTTCTGATTTGGTCGACATAGGTGATAAGTTATC
GTGCATTGCATAGTAGTATATATATATATAGTAAGTGGAGGATATGATATCATTTACTATATACTAAAAC
TTTTTTGGCATTGCAGGTTGAAAGATTTAGGGGTAGGAATATTTTAAAGAAGGGCTCTTTTGTTGCCTGA
AGTTTTGTAGTGTAAAAGAGAGAAGTTCTCATCAAGGAGTAGAGTAGATTCCTTGGCTGGCTAATCCCAT
AATAGAACACACCTAAATTAACATGTAATTATTACAAAGCTCACAGCAATAAATCTCTACCATTTTCCAA
TTTGGTGTGTGTACTATGTGTGTTGTTATATTTTTATTTAGTTTTCTTATTTTCCATATTCTCTACATTT
TTCTTTAATTCATCATGTAAGTCAAAATTCAAATCCAGGAAAATCTAATAAATCCCAAGTGTCATAAAAG
AGTGTGAACTAGATAAGAATGGAATGTTGAGAAAAGGGAAAGAAAGGGTGAGGGGACTCTCCCACCATAC
TTTTGGACCA
>Transcript 
ATGAATCACTGCGTACCCGATTTCGAAATGGATGATGATTACTCAACTCATCCCAATTCTTCCGGACACT
CTCGTCCTCCCAGAAAATCTTTTCTTCCAGAGGACGATATTATGGAGCTTCTATGGCAGAACGGTCAGGT
AGTCACACAAAGCCAGAACCAGAGATCATCATCGGCGATGAGAAAATTATCACCTCCGTTTAAATACGAC
GCTGTACCGCCTGCCGACATGGAAAGTAGGTTATCCCAAGCACAAGCTCATCATAATCATCTACATCTCC
AAGAACAGCAACAGCATCTTTTTATGCAGGAAGATGAAATGTCTTCCTGGCTTCATCATCCTCTCGTTGA
AGATCCTCAATTCTCCACCGACTTGTTTTACCCTCAGCTCAGCGAAACCACCACCACCACCGCCACGAAC
TCAACTCCTCCTCTTCCTATGCGCCTTAGTCAATTTTCCGAGATCAGGCCACCACCGCCGCCGCCGGTTT
CCATGGCGTCTAGGCCACCTATACCTCCAGCTAGAACGACGGAGAATTTCGGTCACTTCTCTAGGCTCGC
TAAACCGTCGACGGTTGAATTCAACCCGTCCTGTTCGAAAACCGCGGTGGATTCGTGCGATACGCCGGCG
GCGGTCGGTCCCAATCTGAGAAGCCCCGAGGATACATCGTTCGGTAATTTAGGTGAAGGAGGAGAGGGGA
AGGAGATTCGATGCGAAGTGACTGTAATTTCATCTCCGGGAGACTCGAGCGCCAGCGCAGAACCACTAGT
AGCGGCGAAAACAATGGCGGCGAGCGATGATCGGAAGAGAAAAGGAGTGGAAATAGACGACGCCGAGTGT
CAGAGCGAGGAAGTTGAGTTTGAATCTGGCGATGGAAAGAAACATGCACGTGGGGCATCTACAAAAAGAT
CTCGTGCTGCCGAGGTCCATAATCTCTCTGAAAGGAGACGTCGAGATAGGATAAACGAAAAGATGAAGGC
TTTGCAAGAACTTATACCTCGTTGTAACAAGTCTGACAAAGCTTCAATGCTGGATGAGGCAATAGAATAC
TTGAAATCTCTACAGCTACAAGTGCAGATGATGTCAATGGGTTGCGGCATGGTCCCGATGATGTTTCCCG
GAATGCAACAATACATGCCACCAATGGGAATGGGAATGGGAATTGGAATGGGCATGGGAATGGAAATGGG
ATTGAACCGACCTATTATGCCCTTTCCAAATGTGTTAGCTGGTTCACCAATGTCTCCACCAGCTACAGCA
GCTCATTTGGGACCAAGGTTTCCTATGCCAGCCTTTCATATGCCCCCTGTGCCTACAACTGAGCCACCCA
GAGGTCAAGCAACTAACCAATTAGATTATATGTTTCAGCCATTTCCCACACCACAAAATCCAAATCAGTC
ACGGGTGCCAAATTTTCCTGATCCTTATCAACAGTATTTTGGTTCACAACAGATGCAATTGCCATTACAG
CAGAACCCAGCAATGGTCCAACCGAGTACCAGCAAACCGAGTACTAGTAGGGGACCTGAAAATCCAGAAA
ATCATCAATCAGGTTGA
>AA 
MNHCVPDFEMDDDYSTHPNSSGHSRPPRKSFLPEDDIMELLWQNGQVVTQSQNQRSSSAMRKLSPPFKYD
AVPPADMESRLSQAQAHHNHLHLQEQQQHLFMQEDEMSSWLHHPLVEDPQFSTDLFYPQLSETTTTTATN
STPPLPMRLSQFSEIRPPPPPPVSMASRPPIPPARTTENFGHFSRLAKPSTVEFNPSCSKTAVDSCDTPA
AVGPNLRSPEDTSFGNLGEGGEGKEIRCEVTVISSPGDSSASAEPLVAAKTMAASDDRKRKGVEIDDAEC
QSEEVEFESGDGKKHARGASTKRSRAAEVHNLSERRRRDRINEKMKALQELIPRCNKSDKASMLDEAIEY
LKSLQLQVQMMSMGCGMVPMMFPGMQQYMPPMGMGMGIGMGMGMEMGLNRPIMPFPNVLAGSPMSPPATA
AHLGPRFPMPAFHMPPVPTTEPPRGQATNQLDYMFQPFPTPQNPNQSRVPNFPDPYQQYFGSQQMQLPLQ
QNPAMVQPSTSKPSTSRGPENPENHQSG
XP_030497020.1 XM_030641160.1 CsbHLH34
>genomic 
CATTTCCCAATCAAACGCCTCATCTCATCTCTTCTCTTCTCTTTTTTCACTAACAAACACTTTTCTGCCT
TACTTTTCTTCTTCAATTCATCCAAGAACTACAATCACAAACCACGAATCTCCCAATAATCTCTGCACAA
TCTGGTTTCACCATATATATATATATATAATCAAATTATCTTACCTGAATCGTTATTATTGTTTATTATA
TATTTGTACAGACTTTATGTGGTTCTTTGCGTCCACTACCGCCATAACAATATCCTCACTGCTTTTTCTT
CGTTCGGTAATTCAATTTCATTTTATATCTATTACGATTGTTTTTTTTTTTTTAATTTTTATGGATAATT
AATAAGAGTGTAAACTTTTGTTGTTGTAGAGCAGGGATTTTGAGTGGTTATCTTGACAGAATTATTAAGA
GTTAATAAGAGAATGAATCACTGCGTACCCGATTTCGAAATGGATGATGATTACTCAACTCATCCCAATT
CTTCCGGACACTCTCGTCCTCCCAGAAAATCTTTTCTGTAAGTTCTTAATTACTTTTTTTTTGTTGTTGT
TGTTTATGGTGAGATTTGAAGCAAAATTTGATCTGAACAGAGAACGATTTTGTGAAATGTTTTAGTCCAG
AGGACGATATTATGGAGCTTCTATGGCAGAACGGTCAGGTAGTCACACAAAGCCAGAACCAGAGATCATC
ATCGGCGATGAGAAAATTATCACCTCCGTTTAAATACGACGCTGTACCGCCTGCCGACATGGAAAGTAGG
TTATCCCAAGCACAAGCTCATCATAATCATCTACATCTCCAAGAACAGCAACAGCATCTTTTTATGCAGG
AAGATGAAATGTCTTCCTGGCTTCATCATCCTCTCGTTGAAGATCCTCAATTCTCCACCGACTTGTTTTA
CCCTCAGCTCAGCGAAACCACCACCACCACCGCCACGAACTCAACTCCTCCTCTTCCTATGCGCCTTAGT
CAATTTTCCGAGATCAGGCCACCACCGCCGCCGCCGGTTTCCATGGCGTCTAGGCCACCTATACCTCCAG
CTAGAACGACGGAGAATTTCGGTCACTTCTCTAGGCTCGCTAAACCGTCGACGGTTGAATTCAACCCGTC
CTGTTCAAAAACCGCGGTGGATTCGTGCGATACGCCGGCGGCGGTCGGTCCCAATCTGAGAAGCCCCGAG
GATACATCGTTCGGTAATTTAGGTGAAGGAGGAGAGGGGAAGGAGATTCGATGCGAAGTGACTGTAATTT
CATCTCCGGGAGACTCGAGCGCCAGCGCAGAACCACTAGTAGCGGCGAAAACAATGGCGGCGAGCGATGA
TCGGAAGAGAAAAGGAGTGGAAATAGACGACGCCGAGTGTCAGAGCGAGGTGAGTGAGTTTATCATTCGA
GTCAATTAATTTCTTGTTTGTGTTTTAGTTGGAGGATGCTAATTACAAAGGTTAACCTCCTATGTCTAAA
ATTGCTATAACATTTTCCTGTACAGAAAATAGAGTTTCGGATAATTTAATTTAGCACGCTTGTATAAAAA
ATTTACACTCTAACAAAAATTTATTTTGTAAATTGAAAAAAAATTGGAAAAAAAGTATTTCTAACACATA
TTTTCGAGTACTGAAAATTAGATAAGAACTAGACGGTAGCACGTTTTCGTTAACCGAATCAAGTTTTTTT
TGTATGGTTGTCTTTCCCAATGTGTGTAGTGTAGCGTAGTGTCGTGGACTGCACTGCACCCCTCTTGGCT
AACGTGCGCAGTGGGGGTGTGTGTCGTTGTGGTCGTCGGTAAGCGTGAGCATCCTTTGTTTTTGCCCCGC
ACCTGTGGTTTTCTTTTAATTTTTCTGGGTTTTTGTCTCTTTGCATTTCGCGTCCACTTCAGTTCGTCCG
TCCCAATCTTTTCATTTTTCTGTACACGTGTCTCTATTATAAATGCCACTGAACTGCTTGGCTGCTTTTA
TGTACAGAAATTTCAAATTTCCAAATGATTAATATTTCATTTATGGGATTGGCGGCGGCCATTGCGGGAC
TGCTTTTTTGTTTTTGTTTTTGTTTGTTAGGGCAACGTTACTATTATTTATTTTGTTTTCAATTTTCAAT
TATTTAATATCTTAGTAGTCTTGATTCAAGTTAGTATCAGGTACTTAAGTGTTGTACGTGTTATTTTTCT
GGGTTAGTGGTTGAGAATTATATCTTTTGTCTTATGTATGTGTACTATGTACTAACACAGAGTTAGAACT
AATTAGCGGGTGCAATAATTGCTTAGCTGCCAAAAAGTAAAGGGTTGGAGAAGAAGAAGAAGAAGATATA
GTTGGACTTGACTCCCCCTATGCTTTAAATTCTATATGCTAGGTGACTACTAATAATAGGGTTTTGTATG
ATGAATGAAATGACTGATCATTTCAGGTAAAGGGTAGATACTTGAGTGCTTTGATTATAATTAGGGAGGA
ACTATTATGCTTATTGGATTGGAGCAATATTGGGAAGCATCCAAGGCTCTATGGAGTTGAATTAGTGCTA
AGAAAACTTATAAGGACTACTGTAATGTAAGTCACTTCAGTGTCAAATATTCAATGGAGAAGAATATTTT
AAGATTGGTGCTCAAAAAAAATATTAACAAGCTATAGTCCAAAATGAAGTATACTCGCATCTATTTGAAT
GATGATCATGTGATGTGAGACACTTTTATACTTTGAATTCGTTGATTCATTTCTTTTCCTCTCCCCTTCC
TCTTCACTCTTTCTTATCTTTCACATCCCCAAAATATGTTAAAAGAATTAGAACCATTGCTGCATAAAAT
TAGAAAACTTAGTTCGGTGAAATTGGGATAAGTGTTTGCTGATATGGAGATAATCTGATTAATATAGTTA
CTGTATTAAATTTTGATAGGAAGTTGAGTTTGAATCTGGCGATGGAAAGAAACATGCACGTGGGGCATCT
ACAAAAAGATCTCGTGCTGCCGAGGTCCATAATCTCTCTGAAAGGGTCTGTTCATTACCAAGGATTATTC
TAAGTTTGGCTGAATTTAAGTTATTTTTTTGATATATGTATCTATATACGTTGTTACTTTTCCTTCTAAA
GCTGGAATTTTTATCTTCTAATGTAGAGACGTCGAGATAGGATAAACGAAAAGATGAAGGCTTTGCAAGA
ACTTATACCTCGTTGTAACAAGGTTTCCAAACAAATACCAAACCGTCAAATATTGTATTTTTAGAATGGA
TTGTGGGAATATTTTTGGGATTAGGTGCTCTCTCTTTCTCTCTCTCTCTCTGTCTTTTAAGAAGCTTTTT
GCTTTTTGTGGATTTCAGTCTGACAAAGCTTCAATGCTGGATGAGGCAATAGAATACTTGAAATCTCTAC
AGCTACAAGTGCAGGTTCACTATCTAGACTTACTTTCTGAAAATTCATTATGATATCGTAAATTTGTTCA
TCTTGTGGAAGGGTATTTGTATACAAGTCCATATAGGCAGCAGAGTCCTTTGTACATAGAAAGAGAAAGG
TGAAAAATAGAATTAAGAATGATGAAGCCTTAAATTCTTTCTGATTCCAGACCTGTAATATAATTCTTCA
AGGTCTCATTTCCAGACAGGGTTGTACATATTCGTACAAGATATTTGTGAAGCCCATGTGAGAAGTAGAA
GTACATCCATGCATGATTGATACGTGAAATGAGCAGGTTCAATAGTTTGCATGCTTCCATGTGGTTTCAT
TATTTGGGGTTGTTTTCTTAGGGTCCCCTGTCTAGTAACAGAACAGTTTCTATAATTAATAGGAATAGTA
AAAGTAGAGTAGAGACAATTACAACGTTGTAATCATAGAAACTATACATAGAGAAGGTACTTCATTTCCC
ATCTTCATTTCAACTTCCTTTTATATGATCAAATGGTGCAGATGATGTCAATGGGTTGCGGCATGGTCCC
GATGATGTTTCCCGGAATGCAACAATACATGCCACCAATGGGAATGGGAATCGGAATGGGCATGGGCATG
GGAATGGAAATGGGATTGAACCGACCTATTATGCCCTTTCCAAATGTGTTAGCTGGTTCACCAATGTCTC
CACCAGCTACAGCAGCTCATTTGGGACCAAGGTTTCCTATGCCAGCCTTTCATATGCCCCCTGTGCCTAC
AACTGAGCCACCCAGAGGTCAAGCAACTAACCAGTTAGATTATATGTTTCAGCCATTTCCCACACCACAA
AATCCAAATCAGTCACGGGTGCCAAATTTTCCTGATCCTTACCAACAGTATTTTGGTTCACAACAGATGC
AATTGCCATTACAGCAGGTAAAACAACTTGTACTTTCCTTCATTACTTGCTTAGTGTGCTGTGCCAATAC
CATTATCCATTTGTCCCTTATGAAATATTTAATGTTTTTCATATCAGTACTTGACCCCATTTCATTTATC
ACATTTATTATGGGATCCATTTCTTACTGTTTTTTTCCACTTTTAATTTTAACAGAACCCAGCAATGGTC
CAACCGAGTACCAGCAAACCGAGTACTAGTAGGGGACCTGAAAATCCAGAAAATCATCAATCAGGTGGGC
TCCTGTATCTCATTATTATTCTCTCTCCTCATAAAAATACAAGGTTAGGTTAGTTAGGATAGCAGAGGTC
AACATGCAGGCATGGTACAGAGCCTGCCGTCTTGCCCAATTCATTGTAATTATTTTTATTCAATTTTTTA
TTTATTTGGTAGGATAGCTCATAACTCCTCCTAGCTGGCTCTGTTTAGAGTTTTTAGAAAAGGTCATGTG
GCTCTGTTTCTGATTTGGTCGACATAGGTGATAAGTTATCGTGCATTGCATAGTAGTATATATATATATA
TATAGTAAGTGGAGGATATGATATCATTTACTATATACTAAAACTTTTTTGGCATTGCAGGTTGAAAGAT
TTAGGGGTAGGAATATTTTAAAGAAGGGCTCTTTTGTTGCCTGAAGTTTTGTAGTGTAAAAGAGAGAAGT
TCTCATCAAGGAGTAGAGTAGATTCCTTGGCTGGCTAATCCCATAATAGAACACACCTAAATTAACATGT
AATTATTACAAAGCTCACAGCAATAAATCTCTACCATTTTCCAATTTGGTGTGTGTACTATGTGTGTTGT
TATATTTTTATTTAGTTTTCTTATTTTCCATATTCTCTACATTTTTCTTTAATTCATCATGTAAGTCAAA
ATTCAAATCCAGGAAAATCTAATAAATCCCAAGTGTCATAAAAGAGTGTGAACTAGATAAGAATGGAATG
TTGAGAAAAGGGAAAGAAAGGGTGAGGGGACTCTCCCACCATACTTTTGGAC
>Transcript 
ATGGAGCTTCTATGGCAGAACGGTCAGGTAGTCACACAAAGCCAGAACCAGAGATCATCATCGGCGATGA
GAAAATTATCACCTCCGTTTAAATACGACGCTGTACCGCCTGCCGACATGGAAAGTAGGTTATCCCAAGC
ACAAGCTCATCATAATCATCTACATCTCCAAGAACAGCAACAGCATCTTTTTATGCAGGAAGATGAAATG
TCTTCCTGGCTTCATCATCCTCTCGTTGAAGATCCTCAATTCTCCACCGACTTGTTTTACCCTCAGCTCA
GCGAAACCACCACCACCACCGCCACGAACTCAACTCCTCCTCTTCCTATGCGCCTTAGTCAATTTTCCGA
GATCAGGCCACCACCGCCGCCGCCGGTTTCCATGGCGTCTAGGCCACCTATACCTCCAGCTAGAACGACG
GAGAATTTCGGTCACTTCTCTAGGCTCGCTAAACCGTCGACGGTTGAATTCAACCCGTCCTGTTCAAAAA
CCGCGGTGGATTCGTGCGATACGCCGGCGGCGGTCGGTCCCAATCTGAGAAGCCCCGAGGATACATCGTT
CGGTAATTTAGGTGAAGGAGGAGAGGGGAAGGAGATTCGATGCGAAGTGACTGTAATTTCATCTCCGGGA
GACTCGAGCGCCAGCGCAGAACCACTAGTAGCGGCGAAAACAATGGCGGCGAGCGATGATCGGAAGAGAA
AAGGAGTGGAAATAGACGACGCCGAGTGTCAGAGCGAGGAAGTTGAGTTTGAATCTGGCGATGGAAAGAA
ACATGCACGTGGGGCATCTACAAAAAGATCTCGTGCTGCCGAGGTCCATAATCTCTCTGAAAGGAGACGT
CGAGATAGGATAAACGAAAAGATGAAGGCTTTGCAAGAACTTATACCTCGTTGTAACAAGTCTGACAAAG
CTTCAATGCTGGATGAGGCAATAGAATACTTGAAATCTCTACAGCTACAAGTGCAGATGATGTCAATGGG
TTGCGGCATGGTCCCGATGATGTTTCCCGGAATGCAACAATACATGCCACCAATGGGAATGGGAATCGGA
ATGGGCATGGGCATGGGAATGGAAATGGGATTGAACCGACCTATTATGCCCTTTCCAAATGTGTTAGCTG
GTTCACCAATGTCTCCACCAGCTACAGCAGCTCATTTGGGACCAAGGTTTCCTATGCCAGCCTTTCATAT
GCCCCCTGTGCCTACAACTGAGCCACCCAGAGGTCAAGCAACTAACCAGTTAGATTATATGTTTCAGCCA
TTTCCCACACCACAAAATCCAAATCAGTCACGGGTGCCAAATTTTCCTGATCCTTACCAACAGTATTTTG
GTTCACAACAGATGCAATTGCCATTACAGCAGAACCCAGCAATGGTCCAACCGAGTACCAGCAAACCGAG
TACTAGTAGGGGACCTGAAAATCCAGAAAATCATCAATCAGGTTGA
>AA 
MELLWQNGQVVTQSQNQRSSSAMRKLSPPFKYDAVPPADMESRLSQAQAHHNHLHLQEQQQHLFMQEDEM
SSWLHHPLVEDPQFSTDLFYPQLSETTTTTATNSTPPLPMRLSQFSEIRPPPPPPVSMASRPPIPPARTT
ENFGHFSRLAKPSTVEFNPSCSKTAVDSCDTPAAVGPNLRSPEDTSFGNLGEGGEGKEIRCEVTVISSPG
DSSASAEPLVAAKTMAASDDRKRKGVEIDDAECQSEEVEFESGDGKKHARGASTKRSRAAEVHNLSERRR
RDRINEKMKALQELIPRCNKSDKASMLDEAIEYLKSLQLQVQMMSMGCGMVPMMFPGMQQYMPPMGMGIG
MGMGMGMEMGLNRPIMPFPNVLAGSPMSPPATAAHLGPRFPMPAFHMPPVPTTEPPRGQATNQLDYMFQP
FPTPQNPNQSRVPNFPDPYQQYFGSQQMQLPLQQNPAMVQPSTSKPSTSRGPENPENHQSG
XP_030497017.1 XM_030641157.1 CsbHLH35
>genomic 
CATTTCCCAATCAAACGCCTCATCTCATCTCTTCTCTTCTCTTTTTTCACTAACAAACACTTTTCTGCCT
TACTTTTCTTCTTCAATTCATCCAAGAACTACAATCACAAACCACGAATCTCCCAATAATCTCTGCACAA
TCTGGTTTCACCATATATATATATATATAATCAAATTATCTTACCTGAATCGTTATTATTGTTTATTATA
TATTTGTACAGACTTTATGTGGTTCTTTGCGTCCACTACCGCCATAACAATATCCTCACTGCTTTTTCTT
CGTTCGGTAATTCAATTTCATTTTATATCTATTACGATTGTTTTTTTTTTTTTAATTTTTATGGATAATT
AATAAGAGTGTAAACTTTTGTTGTTGTAGAGCAGGGATTTTGAGTGGTTATCTTGACAGAATTATTAAGA
GTTAATAAGAGAATGAATCACTGCGTACCCGATTTCGAAATGGATGATGATTACTCAACTCATCCCAATT
CTTCCGGACACTCTCGTCCTCCCAGAAAATCTTTTCTGTAAGTTCTTAATTACTTTTTTTTTGTTGTTGT
TGTTTATGGTGAGATTTGAAGCAAAATTTGATCTGAACAGAGAACGATTTTGTGAAATGTTTTAGTCCAG
AGGACGATATTATGGAGCTTCTATGGCAGAACGGTCAGGTAGTCACACAAAGCCAGAACCAGAGATCATC
ATCGGCGATGAGAAAATTATCACCTCCGTTTAAATACGACGCTGTACCGCCTGCCGACATGGAAAGTAGG
TTATCCCAAGCACAAGCTCATCATAATCATCTACATCTCCAAGAACAGCAACAGCATCTTTTTATGCAGG
AAGATGAAATGTCTTCCTGGCTTCATCATCCTCTCGTTGAAGATCCTCAATTCTCCACCGACTTGTTTTA
CCCTCAGCTCAGCGAAACCACCACCACCACCGCCACGAACTCAACTCCTCCTCTTCCTATGCGCCTTAGT
CAATTTTCCGAGATCAGGCCACCACCGCCGCCGCCGGTTTCCATGGCGTCTAGGCCACCTATACCTCCAG
CTAGAACGACGGAGAATTTCGGTCACTTCTCTAGGCTCGCTAAACCGTCGACGGTTGAATTCAACCCGTC
CTGTTCAAAAACCGCGGTGGATTCGTGCGATACGCCGGCGGCGGTCGGTCCCAATCTGAGAAGCCCCGAG
GATACATCGTTCGGTAATTTAGGTGAAGGAGGAGAGGGGAAGGAGATTCGATGCGAAGTGACTGTAATTT
CATCTCCGGGAGACTCGAGCGCCAGCGCAGAACCACTAGTAGCGGCGAAAACAATGGCGGCGAGCGATGA
TCGGAAGAGAAAAGGAGTGGAAATAGACGACGCCGAGTGTCAGAGCGAGGTGAGTGAGTTTATCATTCGA
GTCAATTAATTTCTTGTTTGTGTTTTAGTTGGAGGATGCTAATTACAAAGGTTAACCTCCTATGTCTAAA
ATTGCTATAACATTTTCCTGTACAGAAAATAGAGTTTCGGATAATTTAATTTAGCACGCTTGTATAAAAA
ATTTACACTCTAACAAAAATTTATTTTGTAAATTGAAAAAAAATTGGAAAAAAAGTATTTCTAACACATA
TTTTCGAGTACTGAAAATTAGATAAGAACTAGACGGTAGCACGTTTTCGTTAACCGAATCAAGTTTTTTT
TGTATGGTTGTCTTTCCCAATGTGTGTAGTGTAGCGTAGTGTCGTGGACTGCACTGCACCCCTCTTGGCT
AACGTGCGCAGTGGGGGTGTGTGTCGTTGTGGTCGTCGGTAAGCGTGAGCATCCTTTGTTTTTGCCCCGC
ACCTGTGGTTTTCTTTTAATTTTTCTGGGTTTTTGTCTCTTTGCATTTCGCGTCCACTTCAGTTCGTCCG
TCCCAATCTTTTCATTTTTCTGTACACGTGTCTCTATTATAAATGCCACTGAACTGCTTGGCTGCTTTTA
TGTACAGAAATTTCAAATTTCCAAATGATTAATATTTCATTTATGGGATTGGCGGCGGCCATTGCGGGAC
TGCTTTTTTGTTTTTGTTTTTGTTTGTTAGGGCAACGTTACTATTATTTATTTTGTTTTCAATTTTCAAT
TATTTAATATCTTAGTAGTCTTGATTCAAGTTAGTATCAGGTACTTAAGTGTTGTACGTGTTATTTTTCT
GGGTTAGTGGTTGAGAATTATATCTTTTGTCTTATGTATGTGTACTATGTACTAACACAGAGTTAGAACT
AATTAGCGGGTGCAATAATTGCTTAGCTGCCAAAAAGTAAAGGGTTGGAGAAGAAGAAGAAGAAGATATA
GTTGGACTTGACTCCCCCTATGCTTTAAATTCTATATGCTAGGTGACTACTAATAATAGGGTTTTGTATG
ATGAATGAAATGACTGATCATTTCAGGTAAAGGGTAGATACTTGAGTGCTTTGATTATAATTAGGGAGGA
ACTATTATGCTTATTGGATTGGAGCAATATTGGGAAGCATCCAAGGCTCTATGGAGTTGAATTAGTGCTA
AGAAAACTTATAAGGACTACTGTAATGTAAGTCACTTCAGTGTCAAATATTCAATGGAGAAGAATATTTT
AAGATTGGTGCTCAAAAAAAATATTAACAAGCTATAGTCCAAAATGAAGTATACTCGCATCTATTTGAAT
GATGATCATGTGATGTGAGACACTTTTATACTTTGAATTCGTTGATTCATTTCTTTTCCTCTCCCCTTCC
TCTTCACTCTTTCTTATCTTTCACATCCCCAAAATATGTTAAAAGAATTAGAACCATTGCTGCATAAAAT
TAGAAAACTTAGTTCGGTGAAATTGGGATAAGTGTTTGCTGATATGGAGATAATCTGATTAATATAGTTA
CTGTATTAAATTTTGATAGGAAGTTGAGTTTGAATCTGGCGATGGAAAGAAACATGCACGTGGGGCATCT
ACAAAAAGATCTCGTGCTGCCGAGGTCCATAATCTCTCTGAAAGGGTCTGTTCATTACCAAGGATTATTC
TAAGTTTGGCTGAATTTAAGTTATTTTTTTGATATATGTATCTATATACGTTGTTACTTTTCCTTCTAAA
GCTGGAATTTTTATCTTCTAATGTAGAGACGTCGAGATAGGATAAACGAAAAGATGAAGGCTTTGCAAGA
ACTTATACCTCGTTGTAACAAGGTTTCCAAACAAATACCAAACCGTCAAATATTGTATTTTTAGAATGGA
TTGTGGGAATATTTTTGGGATTAGGTGCTCTCTCTTTCTCTCTCTCTCTCTGTCTTTTAAGAAGCTTTTT
GCTTTTTGTGGATTTCAGTCTGACAAAGCTTCAATGCTGGATGAGGCAATAGAATACTTGAAATCTCTAC
AGCTACAAGTGCAGGTTCACTATCTAGACTTACTTTCTGAAAATTCATTATGATATCGTAAATTTGTTCA
TCTTGTGGAAGGGTATTTGTATACAAGTCCATATAGGCAGCAGAGTCCTTTGTACATAGAAAGAGAAAGG
TGAAAAATAGAATTAAGAATGATGAAGCCTTAAATTCTTTCTGATTCCAGACCTGTAATATAATTCTTCA
AGGTCTCATTTCCAGACAGGGTTGTACATATTCGTACAAGATATTTGTGAAGCCCATGTGAGAAGTAGAA
GTACATCCATGCATGATTGATACGTGAAATGAGCAGGTTCAATAGTTTGCATGCTTCCATGTGGTTTCAT
TATTTGGGGTTGTTTTCTTAGGGTCCCCTGTCTAGTAACAGAACAGTTTCTATAATTAATAGGAATAGTA
AAAGTAGAGTAGAGACAATTACAACGTTGTAATCATAGAAACTATACATAGAGAAGGTACTTCATTTCCC
ATCTTCATTTCAACTTCCTTTTATATGATCAAATGGTGCAGATGATGTCAATGGGTTGCGGCATGGTCCC
GATGATGTTTCCCGGAATGCAACAATACATGCCACCAATGGGAATGGGAATCGGAATGGGCATGGGCATG
GGAATGGAAATGGGATTGAACCGACCTATTATGCCCTTTCCAAATGTGTTAGCTGGTTCACCAATGTCTC
CACCAGCTACAGCAGCTCATTTGGGACCAAGGTTTCCTATGCCAGCCTTTCATATGCCCCCTGTGCCTAC
AACTGAGCCACCCAGAGGTCAAGCAACTAACCAGTTAGATTATATGTTTCAGCCATTTCCCACACCACAA
AATCCAAATCAGTCACGGGTGCCAAATTTTCCTGATCCTTACCAACAGTATTTTGGTTCACAACAGATGC
AATTGCCATTACAGCAGGTAAAACAACTTGTACTTTCCTTCATTACTTGCTTAGTGTGCTGTGCCAATAC
CATTATCCATTTGTCCCTTATGAAATATTTAATGTTTTTCATATCAGTACTTGACCCCATTTCATTTATC
ACATTTATTATGGGATCCATTTCTTACTGTTTTTTTCCACTTTTAATTTTAACAGAACCCAGCAATGGTC
CAACCGAGTACCAGCAAACCGAGTACTAGTAGGGGACCTGAAAATCCAGAAAATCATCAATCAGGTGGGC
TCCTGTATCTCATTATTATTCTCTCTCCTCATAAAAATACAAGGTTAGGTTAGTTAGGATAGCAGAGGTC
AACATGCAGGCATGGTACAGAGCCTGCCGTCTTGCCCAATTCATTGTAATTATTTTTATTCAATTTTTTA
TTTATTTGGTAGGATAGCTCATAACTCCTCCTAGCTGGCTCTGTTTAGAGTTTTTAGAAAAGGTCATGTG
GCTCTGTTTCTGATTTGGTCGACATAGGTGATAAGTTATCGTGCATTGCATAGTAGTATATATATATATA
TATAGTAAGTGGAGGATATGATATCATTTACTATATACTAAAACTTTTTTGGCATTGCAGGTTGAAAGAT
TTAGGGGTAGGAATATTTTAAAGAAGGGCTCTTTTGTTGCCTGAAGTTTTGTAGTGTAAAAGAGAGAAGT
TCTCATCAAGGAGTAGAGTAGATTCCTTGGCTGGCTAATCCCATAATAGAACACACCTAAATTAACATGT
AATTATTACAAAGCTCACAGCAATAAATCTCTACCATTTTCCAATTTGGTGTGTGTACTATGTGTGTTGT
TATATTTTTATTTAGTTTTCTTATTTTCCATATTCTCTACATTTTTCTTTAATTCATCATGTAAGTCAAA
ATTCAAATCCAGGAAAATCTAATAAATCCCAAGTGTCATAAAAGAGTGTGAACTAGATAAGAATGGAATG
TTGAGAAAAGGGAAAGAAAGGGTGAGGGGACTCTCCCACCATACTTTTGGAC
>Transcript 
ATGAATCACTGCGTACCCGATTTCGAAATGGATGATGATTACTCAACTCATCCCAATTCTTCCGGACACT
CTCGTCCTCCCAGAAAATCTTTTCTTCCAGAGGACGATATTATGGAGCTTCTATGGCAGAACGGTCAGGT
AGTCACACAAAGCCAGAACCAGAGATCATCATCGGCGATGAGAAAATTATCACCTCCGTTTAAATACGAC
GCTGTACCGCCTGCCGACATGGAAAGTAGGTTATCCCAAGCACAAGCTCATCATAATCATCTACATCTCC
AAGAACAGCAACAGCATCTTTTTATGCAGGAAGATGAAATGTCTTCCTGGCTTCATCATCCTCTCGTTGA
AGATCCTCAATTCTCCACCGACTTGTTTTACCCTCAGCTCAGCGAAACCACCACCACCACCGCCACGAAC
TCAACTCCTCCTCTTCCTATGCGCCTTAGTCAATTTTCCGAGATCAGGCCACCACCGCCGCCGCCGGTTT
CCATGGCGTCTAGGCCACCTATACCTCCAGCTAGAACGACGGAGAATTTCGGTCACTTCTCTAGGCTCGC
TAAACCGTCGACGGTTGAATTCAACCCGTCCTGTTCAAAAACCGCGGTGGATTCGTGCGATACGCCGGCG
GCGGTCGGTCCCAATCTGAGAAGCCCCGAGGATACATCGTTCGGTAATTTAGGTGAAGGAGGAGAGGGGA
AGGAGATTCGATGCGAAGTGACTGTAATTTCATCTCCGGGAGACTCGAGCGCCAGCGCAGAACCACTAGT
AGCGGCGAAAACAATGGCGGCGAGCGATGATCGGAAGAGAAAAGGAGTGGAAATAGACGACGCCGAGTGT
CAGAGCGAGGAAGTTGAGTTTGAATCTGGCGATGGAAAGAAACATGCACGTGGGGCATCTACAAAAAGAT
CTCGTGCTGCCGAGGTCCATAATCTCTCTGAAAGGAGACGTCGAGATAGGATAAACGAAAAGATGAAGGC
TTTGCAAGAACTTATACCTCGTTGTAACAAGTCTGACAAAGCTTCAATGCTGGATGAGGCAATAGAATAC
TTGAAATCTCTACAGCTACAAGTGCAGATGATGTCAATGGGTTGCGGCATGGTCCCGATGATGTTTCCCG
GAATGCAACAATACATGCCACCAATGGGAATGGGAATCGGAATGGGCATGGGCATGGGAATGGAAATGGG
ATTGAACCGACCTATTATGCCCTTTCCAAATGTGTTAGCTGGTTCACCAATGTCTCCACCAGCTACAGCA
GCTCATTTGGGACCAAGGTTTCCTATGCCAGCCTTTCATATGCCCCCTGTGCCTACAACTGAGCCACCCA
GAGGTCAAGCAACTAACCAGTTAGATTATATGTTTCAGCCATTTCCCACACCACAAAATCCAAATCAGTC
ACGGGTGCCAAATTTTCCTGATCCTTACCAACAGTATTTTGGTTCACAACAGATGCAATTGCCATTACAG
CAGAACCCAGCAATGGTCCAACCGAGTACCAGCAAACCGAGTACTAGTAGGGGACCTGAAAATCCAGAAA
ATCATCAATCAGGTTGA
>AA 
MNHCVPDFEMDDDYSTHPNSSGHSRPPRKSFLPEDDIMELLWQNGQVVTQSQNQRSSSAMRKLSPPFKYD
AVPPADMESRLSQAQAHHNHLHLQEQQQHLFMQEDEMSSWLHHPLVEDPQFSTDLFYPQLSETTTTTATN
STPPLPMRLSQFSEIRPPPPPPVSMASRPPIPPARTTENFGHFSRLAKPSTVEFNPSCSKTAVDSCDTPA
AVGPNLRSPEDTSFGNLGEGGEGKEIRCEVTVISSPGDSSASAEPLVAAKTMAASDDRKRKGVEIDDAEC
QSEEVEFESGDGKKHARGASTKRSRAAEVHNLSERRRRDRINEKMKALQELIPRCNKSDKASMLDEAIEY
LKSLQLQVQMMSMGCGMVPMMFPGMQQYMPPMGMGIGMGMGMGMEMGLNRPIMPFPNVLAGSPMSPPATA
AHLGPRFPMPAFHMPPVPTTEPPRGQATNQLDYMFQPFPTPQNPNQSRVPNFPDPYQQYFGSQQMQLPLQ
QNPAMVQPSTSKPSTSRGPENPENHQSG
XP_030499616.1 XM_030643756.1 CsbHLH36
>genomic 
TCTCTCTCTCTCTCTCTCTCTCTCTCTCTCAGTTTGAAGCTCTGTTACTTATTTTTTTTTGCTTAAATTC
CATGGCTTTTCAAGACCAGACGCAGCAAAACCAAGAAAGCCAAAACCGAACTTAACCCCAAAAAGAAGAG
CTGAGCTTAGAGAGAGAAAGAGAGAGAGAGATTGAGTGGACTCACTACTCGCACTTTCAGGGTCCCAAAA
CCCAGAAGAGAAAAGAGAAAAAGAGCAGAGAGAGCACAGAAAGCAGTAATGGGGGATATGTATGACAAAA
GCATTTGCTCATCATCTTCGGCACCCGACGAAATTTCGCTTTTTCTACAGCAGATTTTGGTACGGTCTTC
TTCTTCATCAATGAATACGCAGTTTTCGTTGACGTCTCCCGGTAATAATCTGAGCCGTATGTGTCCGTCG
TCGCAGATGGTCGGAGATGGGATCTCGGCCGTTGATTCTTCCGGTGCTTATTTCGTGGGAAATAATAGTA
TAAATAATACGAGTGGCGGCGTGGCGGTCATAGCTCCTAATAATGTGTCGTCTTCTTCGGTGGGAGCTAG
TGAGAATGAGAACGATGAGTATGATTGTGAGAGTGAGGTATTGATTTTCGTTTCCTCTGTTTGGTTGCTG
AGAAAATATAAAAAAAGAAAAAGTGAATCAAACTAAAGCTATAGTCTTTGACTGGTATTTTTTTTTAAAA
AAATAATTTATTTGAGCTGATTTTATTTAATTATTTTTTGGAAACGCAGGAGGGTTTGGAAGCATTGGCG
GAAGATGTTCCAGCAAAAAGTGTAATGGGTCGAGGTTCCTCGAAGAGAAGCAGAGCCGCCGAAGTTCATA
ACTTGTCTGAAAAGGTTGTCTTTTCCCTTTGATTTCTATTCTTTTGCTATTTTTTTTTTTGGTTTGGGTG
GGGTGGTTTTTAATGTAGGAAAAATGGGATTGTTTGGGCAGAGAAGGAGGAGTAGGATTAATGAGAAAAT
GAAAGCATTACAGAATCTAATTCCAAATTCTAACAAGGTATGTAACTATTTTGCTTATGGAAAATATGTG
TGTTGTATTATATTTATACTCACTTTAAAAATTATATGAGTCAAGTATTGAGACTAAGAACAATTTGGTT
ATTGATGTGTATTATGTAATAGACGGACAAGGCTTCAATGCTGGATGAAGCCATTGAGTATCTCAAGCAG
CTTCAACTTCAAGTACAGGTTTGTTTTAGTTATGTAGTTGTTTGTTAATGCAAAACCGGAATTGATCAAT
TGTTTATGATTGATGAGAGGAGTGATAGTTTATAAAACTCCACAACCCAAATATGAGTTTTGCATAAACT
ATAAATTTAAAGTGTTGTTTCTTTTTGTCTTTTGAGTCCCACGTTTTTGTTGGGTGTAAAAAAAAACCCT
CAGGAAGCTCATAAGAGGGTATATCTATCTCAGGGATTGTGGGAAAATGTAATAATATCTGACTTCTCAT
GTAAAATAGATGATTTGATTGGTGTTCTGTGACTAAGAATTAGTGTTAGTGAGACCTCAGTTGTATTTTT
ATCGAGATGTGGTATATCATCTGTTAAGGATGATCAAAATTTAATTTTTTTTGTGGCAAAAATAGCATCT
TTACTAATAGATGCATATTTTGAATGTTATCAAGGATGAGCCAAAATTCTTATAACTTCAGAGTGGTTTA
GTCTATTTCTTTCAAGGGATCATGTATAATCTTAAGAACTGTTGATTCAAGAAGTACTTAGGAAAATGAG
ACGTGCCTTAGAAAACACTCAAAGACACATTTCACATTGTTCAGTCAGTTGCCTCTTGCTATTTCGTTTT
TGGTTTCTAATCCCTAATTCTTGGGATGATCCACAATTATCGATTCACATAAGCTATAGGATGCTAGATT
AAAGGGTTCTGCTTTATTTAGCTAGGTAAGGTCAGCATATATGGCTGGTTGTTCTGTGCTGCATTATAAA
ATTTCTTCAAAGAAAATTTGATGATATTATTACTAAATAGTTTCATATTGATTGCTTGTGTTGTGATTCT
TGTTTCAGATGTTAGCAATGAGAAATGGATTGAGTTTGCATCCAGTAAGTCTACCTGCAGCACTGAATCC
TGCTCATCTCTCCCATATGAGAAGTGACTTTGGTGAGGAAAATAGATCTCTACCTCTGAACATGACAGGG
ACATTTCCTATGAATCAAGAAACTTCAACCCCAAGTCTATATTCTATTCCAAATCAATGCACTTCCTCAA
ACCAGCAACTGGTACCGGACATGTTAAATATACTTAACTCAGAAGTCACAGTTGGGATGGAATCACAAGT
TCAGGCTCACATAGGGGCCTCTTTTCAATTGCAAACATCTGCTCAGGTTGTTGTTAATTTACTTTTCGAA
CATCTTAAGTAATACATACAAGGTTTATGGTATGTTTAACTAACGAACTAACTATATAACTAACAACTCT
TTATCCTTTTCTTTTGTAGGAAATATCCAGAGAAAACAGACTCCATCCCCACCAACATACAAGCCTTAAT
CAGTTAGAGAGAAGTCCTTCAGGTATTTGTTAACTTTTTTCATATTATCCCAAACTACGAAGAGACCTTA
ACTATGTTTAATCTCATTTTTCTTCTTTTTTTGTATGCTATCTTTACAAAGAGTTTGACATGGGAGCCAT
GGCTACAGTGACTTCATTCAATAGACAAGCATCGGTCTTGAAGGGCAATGATTCTTTAGAAACTTGTTCT
CTTGAAGGAGATTGGTCAGAAGGTGGGTTACTTAAGGCTCTAGAACAAAGTCTATTACTTCCCACCCATT
TGAATAGGTGAGTCTTTTGTTTTCAAGAACAAGTACCTCAATGCTCAACGCGAATATTCACTGTTTTTCT
TCTATGTTTTTCGGATTATACCAGCATGAGGACAGGTAGATCTTGCTCAAATGACAACAGCATCAAGGCT
GAAAGGGCAAACCTATGACTCTCTCAACTTTCCAGACTTAGTGTAGCTATATAAGATTATGACCTGCTTC
TAAGCCGAACATCAGTTTAGGTATATCTTTTTTTTCTTTTTTTTTTCTTTTTTGAATGCTTGAAGCCTTG
AACCTGGGAAAAAGCTTGTTACGTAGCTTGCAAAAGTATATATGACTTATTTTTTCTCTTCCATTTTCTT
AATCTTAGTGACCACATTGATATTTTTACATGTTGTTGTATCTACGAGAAGCAGACTTAAATCATGTAAA
AGAAAATCTATTGTATGATATTATCAACATGACATGACATGACATCCTTGATGAGCAAAATGGTGCTTGC
TCATAGTTAGATTTGATCA
>Transcript 
ATGGGGGATATGTATGACAAAAGCATTTGCTCATCATCTTCGGCACCCGACGAAATTTCGCTTTTTCTAC
AGCAGATTTTGGTACGGTCTTCTTCTTCATCAATGAATACGCAGTTTTCGTTGACGTCTCCCGGTAATAA
TCTGAGCCGTATGTGTCCGTCGTCGCAGATGGTCGGAGATGGGATCTCGGCCGTTGATTCTTCCGGTGCT
TATTTCGTGGGAAATAATAGTATAAATAATACGAGTGGCGGCGTGGCGGTCATAGCTCCTAATAATGTGT
CGTCTTCTTCGGTGGGAGCTAGTGAGAATGAGAACGATGAGTATGATTGTGAGAGTGAGGAGGGTTTGGA
AGCATTGGCGGAAGATGTTCCAGCAAAAAGTGTAATGGGTCGAGGTTCCTCGAAGAGAAGCAGAGCCGCC
GAAGTTCATAACTTGTCTGAAAAGAGAAGGAGGAGTAGGATTAATGAGAAAATGAAAGCATTACAGAATC
TAATTCCAAATTCTAACAAGACGGACAAGGCTTCAATGCTGGATGAAGCCATTGAGTATCTCAAGCAGCT
TCAACTTCAAGTACAGATGTTAGCAATGAGAAATGGATTGAGTTTGCATCCAGTAAGTCTACCTGCAGCA
CTGAATCCTGCTCATCTCTCCCATATGAGAAGTGACTTTGGTGAGGAAAATAGATCTCTACCTCTGAACA
TGACAGGGACATTTCCTATGAATCAAGAAACTTCAACCCCAAGTCTATATTCTATTCCAAATCAATGCAC
TTCCTCAAACCAGCAACTGGTACCGGACATGTTAAATATACTTAACTCAGAAGTCACAGTTGGGATGGAA
TCACAAGTTCAGGCTCACATAGGGGCCTCTTTTCAATTGCAAACATCTGCTCAGGAAATATCCAGAGAAA
ACAGACTCCATCCCCACCAACATACAAGCCTTAATCAGTTAGAGAGAAGTCCTTCAGAGTTTGACATGGG
AGCCATGGCTACAGTGACTTCATTCAATAGACAAGCATCGGTCTTGAAGGGCAATGATTCTTTAGAAACT
TGTTCTCTTGAAGGAGATTGGTCAGAAGCATGA
>AA 
MGDMYDKSICSSSSAPDEISLFLQQILVRSSSSSMNTQFSLTSPGNNLSRMCPSSQMVGDGISAVDSSGA
YFVGNNSINNTSGGVAVIAPNNVSSSSVGASENENDEYDCESEEGLEALAEDVPAKSVMGRGSSKRSRAA
EVHNLSEKRRRSRINEKMKALQNLIPNSNKTDKASMLDEAIEYLKQLQLQVQMLAMRNGLSLHPVSLPAA
LNPAHLSHMRSDFGEENRSLPLNMTGTFPMNQETSTPSLYSIPNQCTSSNQQLVPDMLNILNSEVTVGME
SQVQAHIGASFQLQTSAQEISRENRLHPHQHTSLNQLERSPSEFDMGAMATVTSFNRQASVLKGNDSLET
CSLEGDWSEA
XP_030499614.1 XM_030643754.1 CsbHLH37
>genomic 
TCTCTCTCTCTCTCTCTCTCTCTCTCTCTCAGTTTGAAGCTCTGTTACTTATTTTTTTTTGCTTAAATTC
CATGGCTTTTCAAGACCAGACGCAGCAAAACCAAGAAAGCCAAAACCGAACTTAACCCCAAAAAGAAGAG
CTGAGCTTAGAGAGAGAAAGAGAGAGAGAGATTGAGTGGACTCACTACTCGCACTTTCAGGGTCCCAAAA
CCCAGAAGAGAAAAGAGAAAAAGAGCAGAGAGAGCACAGAAAGCAGTAATGGGGGATATGTATGACAAAA
GCATTTGCTCATCATCTTCGGCACCCGACGAAATTTCGCTTTTTCTACAGCAGATTTTGGTACGGTCTTC
TTCTTCATCAATGAATACGCAGTTTTCGTTGACGTCTCCCGGTAATAATCTGAGCCGTATGTGTCCGTCG
TCGCAGATGGTCGGAGATGGGATCTCGGCCGTTGATTCTTCCGGTGCTTATTTCGTGGGAAATAATAGTA
TAAATAATACGAGTGGCGGCGTGGCGGTCATAGCTCCTAATAATGTGTCGTCTTCTTCGGTGGGAGCTAG
TGAGAATGAGAACGATGAGTATGATTGTGAGAGTGAGGTATTGATTTTCGTTTCCTCTGTTTGGTTGCTG
AGAAAATATAAAAAAAGAAAAAGTGAATCAAACTAAAGCTATAGTCTTTGACTGGTATTTTTTTTTAAAA
AAATAATTTATTTGAGCTGATTTTATTTAATTATTTTTTGGAAACGCAGGAGGGTTTGGAAGCATTGGCG
GAAGATGTTCCAGCAAAAAGTGTAATGGGTCGAGGTTCCTCGAAGAGAAGCAGAGCCGCCGAAGTTCATA
ACTTGTCTGAAAAGGTTGTCTTTTCCCTTTGATTTCTATTCTTTTGCTATTTTTTTTTTTGGTTTGGGTG
GGGTGGTTTTTAATGTAGGAAAAATGGGATTGTTTGGGCAGAGAAGGAGGAGTAGGATTAATGAGAAAAT
GAAAGCATTACAGAATCTAATTCCAAATTCTAACAAGGTATGTAACTATTTTGCTTATGGAAAATATGTG
TGTTGTATTATATTTATACTCACTTTAAAAATTATATGAGTCAAGTATTGAGACTAAGAACAATTTGGTT
ATTGATGTGTATTATGTAATAGACGGACAAGGCTTCAATGCTGGATGAAGCCATTGAGTATCTCAAGCAG
CTTCAACTTCAAGTACAGGTTTGTTTTAGTTATGTAGTTGTTTGTTAATGCAAAACCGGAATTGATCAAT
TGTTTATGATTGATGAGAGGAGTGATAGTTTATAAAACTCCACAACCCAAATATGAGTTTTGCATAAACT
ATAAATTTAAAGTGTTGTTTCTTTTTGTCTTTTGAGTCCCACGTTTTTGTTGGGTGTAAAAAAAAACCCT
CAGGAAGCTCATAAGAGGGTATATCTATCTCAGGGATTGTGGGAAAATGTAATAATATCTGACTTCTCAT
GTAAAATAGATGATTTGATTGGTGTTCTGTGACTAAGAATTAGTGTTAGTGAGACCTCAGTTGTATTTTT
ATCGAGATGTGGTATATCATCTGTTAAGGATGATCAAAATTTAATTTTTTTTGTGGCAAAAATAGCATCT
TTACTAATAGATGCATATTTTGAATGTTATCAAGGATGAGCCAAAATTCTTATAACTTCAGAGTGGTTTA
GTCTATTTCTTTCAAGGGATCATGTATAATCTTAAGAACTGTTGATTCAAGAAGTACTTAGGAAAATGAG
ACGTGCCTTAGAAAACACTCAAAGACACATTTCACATTGTTCAGTCAGTTGCCTCTTGCTATTTCGTTTT
TGGTTTCTAATCCCTAATTCTTGGGATGATCCACAATTATCGATTCACATAAGCTATAGGATGCTAGATT
AAAGGGTTCTGCTTTATTTAGCTAGGTAAGGTCAGCATATATGGCTGGTTGTTCTGTGCTGCATTATAAA
ATTTCTTCAAAGAAAATTTGATGATATTATTACTAAATAGTTTCATATTGATTGCTTGTGTTGTGATTCT
TGTTTCAGATGTTAGCAATGAGAAATGGATTGAGTTTGCATCCAGTAAGTCTACCTGCAGCACTGAATCC
TGCTCATCTCTCCCATATGAGAAGTGACTTTGGTGAGGAAAATAGATCTCTACCTCTGAACATGACAGGG
ACATTTCCTATGAATCAAGAAACTTCAACCCCAAGTCTATATTCTATTCCAAATCAATGCACTTCCTCAA
ACCAGCAACTGGTACCGGACATGTTAAATATACTTAACTCAGAAGTCACAGTTGGGATGGAATCACAAGT
TCAGGCTCACATAGGGGCCTCTTTTCAATTGCAAACATCTGCTCAGGTTGTTGTTAATTTACTTTTCGAA
CATCTTAAGTAATACATACAAGGTTTATGGTATGTTTAACTAACGAACTAACTATATAACTAACAACTCT
TTATCCTTTTCTTTTGTAGGAAATATCCAGAGAAAACAGACTCCATCCCCACCAACATACAAGCCTTAAT
CAGTTAGAGAGAAGTCCTTCAGGTATTTGTTAACTTTTTTCATATTATCCCAAACTACGAAGAGACCTTA
ACTATGTTTAATCTCATTTTTCTTCTTTTTTTGTATGCTATCTTTACAAAGAGTTTGACATGGGAGCCAT
GGCTACAGTGACTTCATTCAATAGACAAGCATCGGTCTTGAAGGGCAATGATTCTTTAGAAACTTGTTCT
CTTGAAGGAGATTGGTCAGAAGGTGGGTTACTTAAGGCTCTAGAACAAAGTCTATTACTTCCCACCCATT
TGAATAGGTGAGTCTTTTGTTTTCAAGAACAAGTACCTCAATGCTCAACGCGAATATTCACTGTTTTTCT
TCTATGTTTTTCGGATTATACCAGCATGAGGACAGGTAGATCTTGCTCAAATGACAACAGCATCAAGGCT
GAAAGGGCAAACCTATGACTCTCTCAACTTTCCAGACTTAGTGTAGCTATATAAGATTATGACCTGCTTC
TAAGCCGAACATCAGTTTAGGTATATCTTTTTTTTCTTTTTTTTTTCTTTTTTGAATGCTTGAAGCCTTG
AACCTGGGAAAAAGCTTGTTACGTAGCTTGCAAAAGTATATATGACTTATTTTTTCTCTTCCATTTTCTT
AATCTTAGTGACCACATTGATATTTTTACATGTTGTTGTATCTACGAGAAGCAGACTTAAATCATGTAAA
AGAAAATCTATTGTATGATATTATCAACATGACATGACATGACATCCTTGATGAGCAAAATGGTGCTTGC
TCATAGTTAGATTTGATCA
>Transcript 
ATGGGGGATATGTATGACAAAAGCATTTGCTCATCATCTTCGGCACCCGACGAAATTTCGCTTTTTCTAC
AGCAGATTTTGGTACGGTCTTCTTCTTCATCAATGAATACGCAGTTTTCGTTGACGTCTCCCGGTAATAA
TCTGAGCCGTATGTGTCCGTCGTCGCAGATGGTCGGAGATGGGATCTCGGCCGTTGATTCTTCCGGTGCT
TATTTCGTGGGAAATAATAGTATAAATAATACGAGTGGCGGCGTGGCGGTCATAGCTCCTAATAATGTGT
CGTCTTCTTCGGTGGGAGCTAGTGAGAATGAGAACGATGAGTATGATTGTGAGAGTGAGGAGGGTTTGGA
AGCATTGGCGGAAGATGTTCCAGCAAAAAGTGTAATGGGTCGAGGTTCCTCGAAGAGAAGCAGAGCCGCC
GAAGTTCATAACTTGTCTGAAAAGAGAAGGAGGAGTAGGATTAATGAGAAAATGAAAGCATTACAGAATC
TAATTCCAAATTCTAACAAGACGGACAAGGCTTCAATGCTGGATGAAGCCATTGAGTATCTCAAGCAGCT
TCAACTTCAAGTACAGATGTTAGCAATGAGAAATGGATTGAGTTTGCATCCAGTAAGTCTACCTGCAGCA
CTGAATCCTGCTCATCTCTCCCATATGAGAAGTGACTTTGGTGAGGAAAATAGATCTCTACCTCTGAACA
TGACAGGGACATTTCCTATGAATCAAGAAACTTCAACCCCAAGTCTATATTCTATTCCAAATCAATGCAC
TTCCTCAAACCAGCAACTGGTACCGGACATGTTAAATATACTTAACTCAGAAGTCACAGTTGGGATGGAA
TCACAAGTTCAGGCTCACATAGGGGCCTCTTTTCAATTGCAAACATCTGCTCAGGAAATATCCAGAGAAA
ACAGACTCCATCCCCACCAACATACAAGCCTTAATCAGTTAGAGAGAAGTCCTTCAGAGTTTGACATGGG
AGCCATGGCTACAGTGACTTCATTCAATAGACAAGCATCGGTCTTGAAGGGCAATGATTCTTTAGAAACT
TGTTCTCTTGAAGGAGATTGGTCAGAAGGTGGGTTACTTAAGGCTCTAGAACAAAGTCTATTACTTCCCA
CCCATTTGAATAGCATGAGGACAGGTAGATCTTGCTCAAATGACAACAGCATCAAGGCTGAAAGGGCAAA
CCTATGA
>AA 
MGDMYDKSICSSSSAPDEISLFLQQILVRSSSSSMNTQFSLTSPGNNLSRMCPSSQMVGDGISAVDSSGA
YFVGNNSINNTSGGVAVIAPNNVSSSSVGASENENDEYDCESEEGLEALAEDVPAKSVMGRGSSKRSRAA
EVHNLSEKRRRSRINEKMKALQNLIPNSNKTDKASMLDEAIEYLKQLQLQVQMLAMRNGLSLHPVSLPAA
LNPAHLSHMRSDFGEENRSLPLNMTGTFPMNQETSTPSLYSIPNQCTSSNQQLVPDMLNILNSEVTVGME
SQVQAHIGASFQLQTSAQEISRENRLHPHQHTSLNQLERSPSEFDMGAMATVTSFNRQASVLKGNDSLET
CSLEGDWSEGGLLKALEQSLLLPTHLNSMRTGRSCSNDNSIKAERANL
XP_030499615.1 XM_030643755.1 CsbHLH38
>genomic 
TCTCTCTCTCTCTCTCTCTCTCTCTCTCTCAGTTTGAAGCTCTGTTACTTATTTTTTTTTGCTTAAATTC
CATGGCTTTTCAAGACCAGACGCAGCAAAACCAAGAAAGCCAAAACCGAACTTAACCCCAAAAAGAAGAG
CTGAGCTTAGAGAGAGAAAGAGAGAGAGAGATTGAGTGGACTCACTACTCGCACTTTCAGGGTCCCAAAA
CCCAGAAGAGAAAAGAGAAAAAGAGCAGAGAGAGCACAGAAAGCAGTAATGGGGGATATGTATGACAAAA
GCATTTGCTCATCATCTTCGGCACCCGACGAAATTTCGCTTTTTCTACAGCAGATTTTGGTACGGTCTTC
TTCTTCATCAATGAATACGCAGTTTTCGTTGACGTCTCCCGGTAATAATCTGAGCCGTATGTGTCCGTCG
TCGCAGATGGTCGGAGATGGGATCTCGGCCGTTGATTCTTCCGGTGCTTATTTCGTGGGAAATAATAGTA
TAAATAATACGAGTGGCGGCGTGGCGGTCATAGCTCCTAATAATGTGTCGTCTTCTTCGGTGGGAGCTAG
TGAGAATGAGAACGATGAGTATGATTGTGAGAGTGAGGTATTGATTTTCGTTTCCTCTGTTTGGTTGCTG
AGAAAATATAAAAAAAGAAAAAGTGAATCAAACTAAAGCTATAGTCTTTGACTGGTATTTTTTTTTAAAA
AAATAATTTATTTGAGCTGATTTTATTTAATTATTTTTTGGAAACGCAGGAGGGTTTGGAAGCATTGGCG
GAAGATGTTCCAGCAAAAAGTGTAATGGGTCGAGGTTCCTCGAAGAGAAGCAGAGCCGCCGAAGTTCATA
ACTTGTCTGAAAAGGTTGTCTTTTCCCTTTGATTTCTATTCTTTTGCTATTTTTTTTTTTGGTTTGGGTG
GGGTGGTTTTTAATGTAGGAAAAATGGGATTGTTTGGGCAGAGAAGGAGGAGTAGGATTAATGAGAAAAT
GAAAGCATTACAGAATCTAATTCCAAATTCTAACAAGGTATGTAACTATTTTGCTTATGGAAAATATGTG
TGTTGTATTATATTTATACTCACTTTAAAAATTATATGAGTCAAGTATTGAGACTAAGAACAATTTGGTT
ATTGATGTGTATTATGTAATAGACGGACAAGGCTTCAATGCTGGATGAAGCCATTGAGTATCTCAAGCAG
CTTCAACTTCAAGTACAGGTTTGTTTTAGTTATGTAGTTGTTTGTTAATGCAAAACCGGAATTGATCAAT
TGTTTATGATTGATGAGAGGAGTGATAGTTTATAAAACTCCACAACCCAAATATGAGTTTTGCATAAACT
ATAAATTTAAAGTGTTGTTTCTTTTTGTCTTTTGAGTCCCACGTTTTTGTTGGGTGTAAAAAAAAACCCT
CAGGAAGCTCATAAGAGGGTATATCTATCTCAGGGATTGTGGGAAAATGTAATAATATCTGACTTCTCAT
GTAAAATAGATGATTTGATTGGTGTTCTGTGACTAAGAATTAGTGTTAGTGAGACCTCAGTTGTATTTTT
ATCGAGATGTGGTATATCATCTGTTAAGGATGATCAAAATTTAATTTTTTTTGTGGCAAAAATAGCATCT
TTACTAATAGATGCATATTTTGAATGTTATCAAGGATGAGCCAAAATTCTTATAACTTCAGAGTGGTTTA
GTCTATTTCTTTCAAGGGATCATGTATAATCTTAAGAACTGTTGATTCAAGAAGTACTTAGGAAAATGAG
ACGTGCCTTAGAAAACACTCAAAGACACATTTCACATTGTTCAGTCAGTTGCCTCTTGCTATTTCGTTTT
TGGTTTCTAATCCCTAATTCTTGGGATGATCCACAATTATCGATTCACATAAGCTATAGGATGCTAGATT
AAAGGGTTCTGCTTTATTTAGCTAGGTAAGGTCAGCATATATGGCTGGTTGTTCTGTGCTGCATTATAAA
ATTTCTTCAAAGAAAATTTGATGATATTATTACTAAATAGTTTCATATTGATTGCTTGTGTTGTGATTCT
TGTTTCAGATGTTAGCAATGAGAAATGGATTGAGTTTGCATCCAGTAAGTCTACCTGCAGCACTGAATCC
TGCTCATCTCTCCCATATGAGAAGTGACTTTGGTGAGGAAAATAGATCTCTACCTCTGAACATGACAGGG
ACATTTCCTATGAATCAAGAAACTTCAACCCCAAGTCTATATTCTATTCCAAATCAATGCACTTCCTCAA
ACCAGCAACTGGTACCGGACATGTTAAATATACTTAACTCAGAAGTCACAGTTGGGATGGAATCACAAGT
TCAGGCTCACATAGGGGCCTCTTTTCAATTGCAAACATCTGCTCAGGTTGTTGTTAATTTACTTTTCGAA
CATCTTAAGTAATACATACAAGGTTTATGGTATGTTTAACTAACGAACTAACTATATAACTAACAACTCT
TTATCCTTTTCTTTTGTAGGAAATATCCAGAGAAAACAGACTCCATCCCCACCAACATACAAGCCTTAAT
CAGTTAGAGAGAAGTCCTTCAGGTATTTGTTAACTTTTTTCATATTATCCCAAACTACGAAGAGACCTTA
ACTATGTTTAATCTCATTTTTCTTCTTTTTTTGTATGCTATCTTTACAAAGAGTTTGACATGGGAGCCAT
GGCTACAGTGACTTCATTCAATAGACAAGCATCGGTCTTGAAGGGCAATGATTCTTTAGAAACTTGTTCT
CTTGAAGGAGATTGGTCAGAAGGTGGGTTACTTAAGGCTCTAGAACAAAGTCTATTACTTCCCACCCATT
TGAATAGGTGAGTCTTTTGTTTTCAAGAACAAGTACCTCAATGCTCAACGCGAATATTCACTGTTTTTCT
TCTATGTTTTTCGGATTATACCAGCATGAGGACAGGTAGATCTTGCTCAAATGACAACAGCATCAAGGCT
GAAAGGGCAAACCTATGACTCTCTCAACTTTCCAGACTTAGTGTAGCTATATAAGATTATGACCTGCTTC
TAAGCCGAACATCAGTTTAGGTATATCTTTTTTTTCTTTTTTTTTTCTTTTTTGAATGCTTGAAGCCTTG
AACCTGGGAAAAAGCTTGTTACGTAGCTTGCAAAAGTATATATGACTTATTTTTTCTCTTCCATTTTCTT
AATCTTAGTGACCACATTGATATTTTTACATGTTGTTGTATCTACGAGAAGCAGACTTAAATCATGTAAA
AGAAAATCTATTGTATGATATTATCAACATGACATGACATGACATCCTTGATGAGCAAAATGGTGCTTGC
TCATAGTTAGATTTGATCA
>Transcript 
ATGGGGGATATGTATGACAAAAGCATTTGCTCATCATCTTCGGCACCCGACGAAATTTCGCTTTTTCTAC
AGCAGATTTTGATGGTCGGAGATGGGATCTCGGCCGTTGATTCTTCCGGTGCTTATTTCGTGGGAAATAA
TAGTATAAATAATACGAGTGGCGGCGTGGCGGTCATAGCTCCTAATAATGTGTCGTCTTCTTCGGTGGGA
GCTAGTGAGAATGAGAACGATGAGTATGATTGTGAGAGTGAGGAGGGTTTGGAAGCATTGGCGGAAGATG
TTCCAGCAAAAAGTGTAATGGGTCGAGGTTCCTCGAAGAGAAGCAGAGCCGCCGAAGTTCATAACTTGTC
TGAAAAGAGAAGGAGGAGTAGGATTAATGAGAAAATGAAAGCATTACAGAATCTAATTCCAAATTCTAAC
AAGACGGACAAGGCTTCAATGCTGGATGAAGCCATTGAGTATCTCAAGCAGCTTCAACTTCAAGTACAGA
TGTTAGCAATGAGAAATGGATTGAGTTTGCATCCAGTAAGTCTACCTGCAGCACTGAATCCTGCTCATCT
CTCCCATATGAGAAGTGACTTTGGTGAGGAAAATAGATCTCTACCTCTGAACATGACAGGGACATTTCCT
ATGAATCAAGAAACTTCAACCCCAAGTCTATATTCTATTCCAAATCAATGCACTTCCTCAAACCAGCAAC
TGGTACCGGACATGTTAAATATACTTAACTCAGAAGTCACAGTTGGGATGGAATCACAAGTTCAGGCTCA
CATAGGGGCCTCTTTTCAATTGCAAACATCTGCTCAGGAAATATCCAGAGAAAACAGACTCCATCCCCAC
CAACATACAAGCCTTAATCAGTTAGAGAGAAGTCCTTCAGAGTTTGACATGGGAGCCATGGCTACAGTGA
CTTCATTCAATAGACAAGCATCGGTCTTGAAGGGCAATGATTCTTTAGAAACTTGTTCTCTTGAAGGAGA
TTGGTCAGAAGGTGGGTTACTTAAGGCTCTAGAACAAAGTCTATTACTTCCCACCCATTTGAATAGCATG
AGGACAGGTAGATCTTGCTCAAATGACAACAGCATCAAGGCTGAAAGGGCAAACCTATGA
>AA 
MGDMYDKSICSSSSAPDEISLFLQQILMVGDGISAVDSSGAYFVGNNSINNTSGGVAVIAPNNVSSSSVG
ASENENDEYDCESEEGLEALAEDVPAKSVMGRGSSKRSRAAEVHNLSEKRRRSRINEKMKALQNLIPNSN
KTDKASMLDEAIEYLKQLQLQVQMLAMRNGLSLHPVSLPAALNPAHLSHMRSDFGEENRSLPLNMTGTFP
MNQETSTPSLYSIPNQCTSSNQQLVPDMLNILNSEVTVGMESQVQAHIGASFQLQTSAQEISRENRLHPH
QHTSLNQLERSPSEFDMGAMATVTSFNRQASVLKGNDSLETCSLEGDWSEGGLLKALEQSLLLPTHLNSM
RTGRSCSNDNSIKAERANL
XP_030495673.1 XM_030639813.1 CsbHLH39
>genomic 
GGACCATATAAAGACAAGGAAATGTGAAGCTGTGGAAGGGTCCAAAATTCCAAGCTATAGCTCTCCAACT
TAAAGTGCCTTCATATAGTAATGATTCATAATTTTCACAAATACATAGAGTAGTAAAAAGGAAAGATAGA
GGAGTATCATATATGAGAGTATGAGTCATTACGTTGTACCAAAATGGAATCTAAGGCACCAAAGACAAGA
ACAAGTCGAAGGAGAAGAGGGAAACAGATCTTCTCACGTGCAGAATCACAGTAGTTGTAGTAATAGTACT
CATCTAGTCCCCATGTATGCACACCATTTCTCTATTGCTACCTATCTCCCTATTCATCTTTTTAATGATC
TCTATATACTTATACGTATGATTTTCTTTTGGTATTGAATCTACAATGAAAACAATATCATTTTTTCTTA
TTATATATTTTTATGTAATTTTTCTTGTTTCAAATACTTTATTAAATTTTAAAAACAAAGTTCCTTCTTC
ATACTCACATTTTTGCCTTCCAAAAGGGATTATAAGTATGATATTCACTTAATTAAATAGAAAATGTCTA
ATACCCTTTTCTTTTAGCCCATTAATGTGTTATCTTCTCCATTTCCTCTTATTCAAGTCATTGGATATAT
TTTCCAAGGATTACTTTTATCTCACAAGCTATATACATCTAATTTTAGTGTCATTTTCAATCATATATTC
CTTCACTCTACTACCTTACTCCTTATAAAATTTATCATTACTTGTTAACAAATTTGTTTATTTATTATTT
TTTTTTAATCCGTCCTTTAATTAATTTTCTTTTTTTGACTAAAGAATCTCTCCTTCTCTATTTTTTATGC
TAGTAGAAAACAAAAATTCCTCTGAAACATAATTGTTTTTTACAACATCATGTGCACAAAGACTTTTAAC
ACGCTAACTTATTTTTTGTTCTTTTCAACTCCTTGTCTCATTCATTAACAAAATTTAAAATTTTGTCAAA
AAAAAAACATTCTTCTATATCTAACCATAAGATTTCATATAATTCGTAGCCGCAAGATTTATTTATTTGT
TTATTTTAACTCATTCTTTTTATTATATGCAAATTATAGTAGATCGAGATTTAATAACAATGTTAAGGAG
CTAACGTGGGAGAATGGCCACCTAGCCATGCATGGGCTTGATGGACTACTTCCCTCAGGCCCAACAAAGC
CTACATGGGGTACAAATTGTGAGACACTAGAATCTATAGTCCACCAAGCTACAACAAGCAACAATCAAGT
TCAAGACCCCTATGTGACATATCATGGACAGACCCCGGCCACCATAACCTTCGAAACTGATGCAACTTCT
AGCGGAAAACGGGTCGAGAACGCCTTCATGGCCCCGCCGGTGATGAGAAAGCGAAATCAGTCAAATTCCA
ACAATGAAGGGAAGAATTTAAGTAGCAATAATTGTAGCATTCAAGAAGAGCAAGGAGGCCCAAGTGCTTG
TGCTAGTGCTAGTACAACATTTTGCAAGGAAAGTGACACAACTCTGATGACATGGGCTTCCTTTGAATCT
CCCCAAAGCTTGAAGAACAAAAGTACCGATGTGGATTCAGCCTGTCATGATGGCATGGTAAAAAAAAAGG
AGAGATTTTTGAATTGTAGTAATTAACTATATATGACTTGCTCAAAGTTGTCAGCATTGTGTAACATCAA
CAAATTTGAAAACTTCCAAAAAATAAATAAATAGATAAAGTTACAAAACACAATTCCCAGGAAATATTGA
ATTTGATTCTTAACTATTGTTGCAAACATATGCCAATTTGCAACTTTTTAAATAGTATTGATGCAAATTA
AGAGGCTAATAAACTGTTGTAATAACTAGTGTAAAACAATGTTTTCTAAACTTAAAATGTGTGTAACAGG
GAAACCAAGATGAAGACCAAGAAACAAAAGGTGAATCTGGACGCTCTAACTCAACAAGAAGTCGTGCTGC
TGCTATTCATAACCAATCAGAAAGGGTATACAAATTTGTACTTATAAGCTTTGTGATCATCAATAGAAAT
AGTCTTCGATGATGTTTGGCATATGAAATATTTGAATAGCTTAGATACAACCTATTGAGAGTTTCAAAGT
CTTTTTCTTTTACTTGTTCTGTATAGAGGCGAAGAGATCGGATTAACCAGAAGATGAAAGCCCTGCAAAA
GTTGGTGCCAAATGCAAGTAAGGTAAGTGATACTGTTACATTACAATTTACAACAAAGTATCGCCTTTTG
TTTTTATTAGTACCTTATGTGTGTGGTATTTGTATTCATTTTTATTTTACAGACAGATAAGGCTTCAATG
CTTGATGAGGTGATTCACTACTTAAAGCAACTTCAAACTCAAGTTCAAGTGATGAGCAGTTTGAGATACA
TGTCACCTCAAATGGTGATGTCTTTGGGAATGCAACAACAACTTCAGATGTCAATGCTAGCCCGGATGGG
AATGGGGATGGGGATGGGAATGGGAATGGGAATGGGAATGGGAATGGGAATGCTTGACATGAGCTCAATG
GCCAGACCTTTTCCTCAGTCTCTCTCTTCAGTCATCCACCCTACTGCAGCAACCACCACCGGTTCAACAT
TTGTTCCACCGCCGTTTATGGTGCCATCGATACTTATGGCTCAGGGTGCAAAGCCTGGCCCTGCAGACAC
CTCCACTTCTTCTTCGGTTTCTTTACCTGATCCTTATTGTGCTCTTATGGCACAAGTATGATCCACAGTT
TTACTATTGACTAATAACCTTTCTTATTACTTTTTATAATCTCTTTTATTGATTGATTATAAGAAAATTT
TCACTGAAATGTCATTTGTATGTAAATATTTTCTTACACTTTTGTTATTGTTTTTTTTAGCCAGTGAATA
TGGAGCTTTACAACAAGATGGCAGCAGCATTGTACGGTCAACAAGTTAATCAGACTAGACAGGCAGCAAA
AAGTCCTAAGTTTAGTACTCATGTTGAAGATTAAGAAGTACTTATAGTGAAAAAATTCACAATATATTAA
AGCATTTTAGAACCTTGGATTACACAATGTTTGTATTTCATGATTATTGATATGCCTAATTGAAAATTAT
TATTCTACTCTTTCTCCGCAATTCCCTAA
>Transcript 
ATGAGTCATTACGTTGTACCAAAATGGAATCTAAGGCACCAAAGACAAGAACAAGTCGAAGGAGAAGAGG
GAAACAGATCTTCTCACGTGCAGAATCACAGTAGTTGTAGTAATAGTACTCATCTAGTCCCCATTAGATC
GAGATTTAATAACAATGTTAAGGAGCTAACGTGGGAGAATGGCCACCTAGCCATGCATGGGCTTGATGGA
CTACTTCCCTCAGGCCCAACAAAGCCTACATGGGGTACAAATTGTGAGACACTAGAATCTATAGTCCACC
AAGCTACAACAAGCAACAATCAAGTTCAAGACCCCTATGTGACATATCATGGACAGACCCCGGCCACCAT
AACCTTCGAAACTGATGCAACTTCTAGCGGAAAACGGGTCGAGAACGCCTTCATGGCCCCGCCGGTGATG
AGAAAGCGAAATCAGTCAAATTCCAACAATGAAGGGAAGAATTTAAGTAGCAATAATTGTAGCATTCAAG
AAGAGCAAGGAGGCCCAAGTGCTTGTGCTAGTGCTAGTACAACATTTTGCAAGGAAAGTGACACAACTCT
GATGACATGGGCTTCCTTTGAATCTCCCCAAAGCTTGAAGAACAAAAGTACCGATGTGGATTCAGCCTGT
CATGATGGCATGGGAAACCAAGATGAAGACCAAGAAACAAAAGGTGAATCTGGACGCTCTAACTCAACAA
GAAGTCGTGCTGCTGCTATTCATAACCAATCAGAAAGGAGGCGAAGAGATCGGATTAACCAGAAGATGAA
AGCCCTGCAAAAGTTGGTGCCAAATGCAAGTAAGACAGATAAGGCTTCAATGCTTGATGAGGTGATTCAC
TACTTAAAGCAACTTCAAACTCAAGTTCAAGTGATGAGCAGTTTGAGATACATGTCACCTCAAATGGTGA
TGTCTTTGGGAATGCAACAACAACTTCAGATGTCAATGCTAGCCCGGATGGGAATGGGGATGGGGATGGG
AATGGGAATGGGAATGGGAATGGGAATGGGAATGCTTGACATGAGCTCAATGGCCAGACCTTTTCCTCAG
TCTCTCTCTTCAGTCATCCACCCTACTGCAGCAACCACCACCGGTTCAACATTTGTTCCACCGCCGTTTA
TGGTGCCATCGATACTTATGGCTCAGGGTGCAAAGCCTGGCCCTGCAGACACCTCCACTTCTTCTTCGGT
TTCTTTACCTGATCCTTATTGTGCTCTTATGGCACAATGA
>AA 
MSHYVVPKWNLRHQRQEQVEGEEGNRSSHVQNHSSCSNSTHLVPIRSRFNNNVKELTWENGHLAMHGLDG
LLPSGPTKPTWGTNCETLESIVHQATTSNNQVQDPYVTYHGQTPATITFETDATSSGKRVENAFMAPPVM
RKRNQSNSNNEGKNLSSNNCSIQEEQGGPSACASASTTFCKESDTTLMTWASFESPQSLKNKSTDVDSAC
HDGMGNQDEDQETKGESGRSNSTRSRAAAIHNQSERRRRDRINQKMKALQKLVPNASKTDKASMLDEVIH
YLKQLQTQVQVMSSLRYMSPQMVMSLGMQQQLQMSMLARMGMGMGMGMGMGMGMGMGMLDMSSMARPFPQ
SLSSVIHPTAATTTGSTFVPPPFMVPSILMAQGAKPGPADTSTSSSVSLPDPYCALMAQ
XP_030495672.1 XM_030639812.1 CsbHLH40
>genomic 
GGACCATATAAAGACAAGGAAATGTGAAGCTGTGGAAGGGTCCAAAATTCCAAGCTATAGCTCTCCAACT
TAAAGTGCCTTCATATAGTAATGATTCATAATTTTCACAAATACATAGAGTAGTAAAAAGGAAAGATAGA
GGAGTATCATATATGAGAGTATGAGTCATTACGTTGTACCAAAATGGAATCTAAGGCACCAAAGACAAGA
ACAAGTCGAAGGAGAAGAGGGAAACAGATCTTCTCACGTGCAGAATCACAGTAGTTGTAGTAATAGTACT
CATCTAGTCCCCATGTATGCACACCATTTCTCTATTGCTACCTATCTCCCTATTCATCTTTTTAATGATC
TCTATATACTTATACGTATGATTTTCTTTTGGTATTGAATCTACAATGAAAACAATATCATTTTTTCTTA
TTATATATTTTTATGTAATTTTTCTTGTTTCAAATACTTTATTAAATTTTAAAAACAAAGTTCCTTCTTC
ATACTCACATTTTTGCCTTCCAAAAGGGATTATAAGTATGATATTCACTTAATTAAATAGAAAATGTCTA
ATACCCTTTTCTTTTAGCCCATTAATGTGTTATCTTCTCCATTTCCTCTTATTCAAGTCATTGGATATAT
TTTCCAAGGATTACTTTTATCTCACAAGCTATATACATCTAATTTTAGTGTCATTTTCAATCATATATTC
CTTCACTCTACTACCTTACTCCTTATAAAATTTATCATTACTTGTTAACAAATTTGTTTATTTATTATTT
TTTTTTAATCCGTCCTTTAATTAATTTTCTTTTTTTGACTAAAGAATCTCTCCTTCTCTATTTTTTATGC
TAGTAGAAAACAAAAATTCCTCTGAAACATAATTGTTTTTTACAACATCATGTGCACAAAGACTTTTAAC
ACGCTAACTTATTTTTTGTTCTTTTCAACTCCTTGTCTCATTCATTAACAAAATTTAAAATTTTGTCAAA
AAAAAAACATTCTTCTATATCTAACCATAAGATTTCATATAATTCGTAGCCGCAAGATTTATTTATTTGT
TTATTTTAACTCATTCTTTTTATTATATGCAAATTATAGTAGATCGAGATTTAATAACAATGTTAAGGAG
CTAACGTGGGAGAATGGCCACCTAGCCATGCATGGGCTTGATGGACTACTTCCCTCAGGCCCAACAAAGC
CTACATGGGGTACAAATTGTGAGACACTAGAATCTATAGTCCACCAAGCTACAACAAGCAACAATCAAGT
TCAAGACCCCTATGTGACATATCATGGACAGACCCCGGCCACCATAACCTTCGAAACTGATGCAACTTCT
AGCGGAAAACGGGTCGAGAACGCCTTCATGGCCCCGCCGGTGATGAGAAAGCGAAATCAGTCAAATTCCA
ACAATGAAGGGAAGAATTTAAGTAGCAATAATTGTAGCATTCAAGAAGAGCAAGGAGGCCCAAGTGCTTG
TGCTAGTGCTAGTACAACATTTTGCAAGGAAAGTGACACAACTCTGATGACATGGGCTTCCTTTGAATCT
CCCCAAAGCTTGAAGAACAAAAGTACCGATGTGGATTCAGCCTGTCATGATGGCATGGTAAAAAAAAAGG
AGAGATTTTTGAATTGTAGTAATTAACTATATATGACTTGCTCAAAGTTGTCAGCATTGTGTAACATCAA
CAAATTTGAAAACTTCCAAAAAATAAATAAATAGATAAAGTTACAAAACACAATTCCCAGGAAATATTGA
ATTTGATTCTTAACTATTGTTGCAAACATATGCCAATTTGCAACTTTTTAAATAGTATTGATGCAAATTA
AGAGGCTAATAAACTGTTGTAATAACTAGTGTAAAACAATGTTTTCTAAACTTAAAATGTGTGTAACAGG
GAAACCAAGATGAAGACCAAGAAACAAAAGGTGAATCTGGACGCTCTAACTCAACAAGAAGTCGTGCTGC
TGCTATTCATAACCAATCAGAAAGGGTATACAAATTTGTACTTATAAGCTTTGTGATCATCAATAGAAAT
AGTCTTCGATGATGTTTGGCATATGAAATATTTGAATAGCTTAGATACAACCTATTGAGAGTTTCAAAGT
CTTTTTCTTTTACTTGTTCTGTATAGAGGCGAAGAGATCGGATTAACCAGAAGATGAAAGCCCTGCAAAA
GTTGGTGCCAAATGCAAGTAAGGTAAGTGATACTGTTACATTACAATTTACAACAAAGTATCGCCTTTTG
TTTTTATTAGTACCTTATGTGTGTGGTATTTGTATTCATTTTTATTTTACAGACAGATAAGGCTTCAATG
CTTGATGAGGTGATTCACTACTTAAAGCAACTTCAAACTCAAGTTCAAGTGATGAGCAGTTTGAGATACA
TGTCACCTCAAATGGTGATGTCTTTGGGAATGCAACAACAACTTCAGATGTCAATGCTAGCCCGGATGGG
AATGGGGATGGGGATGGGAATGGGAATGGGAATGGGAATGGGAATGGGAATGCTTGACATGAGCTCAATG
GCCAGACCTTTTCCTCAGTCTCTCTCTTCAGTCATCCACCCTACTGCAGCAACCACCACCGGTTCAACAT
TTGTTCCACCGCCGTTTATGGTGCCATCGATACTTATGGCTCAGGGTGCAAAGCCTGGCCCTGCAGACAC
CTCCACTTCTTCTTCGGTTTCTTTACCTGATCCTTATTGTGCTCTTATGGCACAAGTATGATCCACAGTT
TTACTATTGACTAATAACCTTTCTTATTACTTTTTATAATCTCTTTTATTGATTGATTATAAGAAAATTT
TCACTGAAATGTCATTTGTATGTAAATATTTTCTTACACTTTTGTTATTGTTTTTTTTAGCCAGTGAATA
TGGAGCTTTACAACAAGATGGCAGCAGCATTGTACGGTCAACAAGTTAATCAGACTAGACAGGCAGCAAA
AAGTCCTAAGTTTAGTACTCATGTTGAAGATTAAGAAGTACTTATAGTGAAAAAATTCACAATATATTAA
AGCATTTTAGAACCTTGGATTACACAATGTTTGTATTTCATGATTATTGATATGCCTAATTGAAAATTAT
TATTCTACTCTTTCTCCGCAATTCCCTAA
>Transcript 
ATGAGTCATTACGTTGTACCAAAATGGAATCTAAGGCACCAAAGACAAGAACAAGTCGAAGGAGAAGAGG
GAAACAGATCTTCTCACGTGCAGAATCACAGTAGTTGTAGTAATAGTACTCATCTAGTCCCCATATCGAG
ATTTAATAACAATGTTAAGGAGCTAACGTGGGAGAATGGCCACCTAGCCATGCATGGGCTTGATGGACTA
CTTCCCTCAGGCCCAACAAAGCCTACATGGGGTACAAATTGTGAGACACTAGAATCTATAGTCCACCAAG
CTACAACAAGCAACAATCAAGTTCAAGACCCCTATGTGACATATCATGGACAGACCCCGGCCACCATAAC
CTTCGAAACTGATGCAACTTCTAGCGGAAAACGGGTCGAGAACGCCTTCATGGCCCCGCCGGTGATGAGA
AAGCGAAATCAGTCAAATTCCAACAATGAAGGGAAGAATTTAAGTAGCAATAATTGTAGCATTCAAGAAG
AGCAAGGAGGCCCAAGTGCTTGTGCTAGTGCTAGTACAACATTTTGCAAGGAAAGTGACACAACTCTGAT
GACATGGGCTTCCTTTGAATCTCCCCAAAGCTTGAAGAACAAAAGTACCGATGTGGATTCAGCCTGTCAT
GATGGCATGGGAAACCAAGATGAAGACCAAGAAACAAAAGGTGAATCTGGACGCTCTAACTCAACAAGAA
GTCGTGCTGCTGCTATTCATAACCAATCAGAAAGGAGGCGAAGAGATCGGATTAACCAGAAGATGAAAGC
CCTGCAAAAGTTGGTGCCAAATGCAAGTAAGACAGATAAGGCTTCAATGCTTGATGAGGTGATTCACTAC
TTAAAGCAACTTCAAACTCAAGTTCAAGTGATGAGCAGTTTGAGATACATGTCACCTCAAATGGTGATGT
CTTTGGGAATGCAACAACAACTTCAGATGTCAATGCTAGCCCGGATGGGAATGGGGATGGGGATGGGAAT
GGGAATGGGAATGGGAATGGGAATGGGAATGCTTGACATGAGCTCAATGGCCAGACCTTTTCCTCAGTCT
CTCTCTTCAGTCATCCACCCTACTGCAGCAACCACCACCGGTTCAACATTTGTTCCACCGCCGTTTATGG
TGCCATCGATACTTATGGCTCAGGGTGCAAAGCCTGGCCCTGCAGACACCTCCACTTCTTCTTCGGTTTC
TTTACCTGATCCTTATTGTGCTCTTATGGCACAACCAGTGAATATGGAGCTTTACAACAAGATGGCAGCA
GCATTGTACGGTCAACAAGTTAATCAGACTAGACAGGCAGCAAAAAGTCCTAAGTTTAGTACTCATGTTG
AAGATTAA
>AA 
MSHYVVPKWNLRHQRQEQVEGEEGNRSSHVQNHSSCSNSTHLVPISRFNNNVKELTWENGHLAMHGLDGL
LPSGPTKPTWGTNCETLESIVHQATTSNNQVQDPYVTYHGQTPATITFETDATSSGKRVENAFMAPPVMR
KRNQSNSNNEGKNLSSNNCSIQEEQGGPSACASASTTFCKESDTTLMTWASFESPQSLKNKSTDVDSACH
DGMGNQDEDQETKGESGRSNSTRSRAAAIHNQSERRRRDRINQKMKALQKLVPNASKTDKASMLDEVIHY
LKQLQTQVQVMSSLRYMSPQMVMSLGMQQQLQMSMLARMGMGMGMGMGMGMGMGMGMLDMSSMARPFPQS
LSSVIHPTAATTTGSTFVPPPFMVPSILMAQGAKPGPADTSTSSSVSLPDPYCALMAQPVNMELYNKMAA
ALYGQQVNQTRQAAKSPKFSTHVED
XP_030495671.1 XM_030639811.1 CsbHLH41
>genomic 
GGACCATATAAAGACAAGGAAATGTGAAGCTGTGGAAGGGTCCAAAATTCCAAGCTATAGCTCTCCAACT
TAAAGTGCCTTCATATAGTAATGATTCATAATTTTCACAAATACATAGAGTAGTAAAAAGGAAAGATAGA
GGAGTATCATATATGAGAGTATGAGTCATTACGTTGTACCAAAATGGAATCTAAGGCACCAAAGACAAGA
ACAAGTCGAAGGAGAAGAGGGAAACAGATCTTCTCACGTGCAGAATCACAGTAGTTGTAGTAATAGTACT
CATCTAGTCCCCATGTATGCACACCATTTCTCTATTGCTACCTATCTCCCTATTCATCTTTTTAATGATC
TCTATATACTTATACGTATGATTTTCTTTTGGTATTGAATCTACAATGAAAACAATATCATTTTTTCTTA
TTATATATTTTTATGTAATTTTTCTTGTTTCAAATACTTTATTAAATTTTAAAAACAAAGTTCCTTCTTC
ATACTCACATTTTTGCCTTCCAAAAGGGATTATAAGTATGATATTCACTTAATTAAATAGAAAATGTCTA
ATACCCTTTTCTTTTAGCCCATTAATGTGTTATCTTCTCCATTTCCTCTTATTCAAGTCATTGGATATAT
TTTCCAAGGATTACTTTTATCTCACAAGCTATATACATCTAATTTTAGTGTCATTTTCAATCATATATTC
CTTCACTCTACTACCTTACTCCTTATAAAATTTATCATTACTTGTTAACAAATTTGTTTATTTATTATTT
TTTTTTAATCCGTCCTTTAATTAATTTTCTTTTTTTGACTAAAGAATCTCTCCTTCTCTATTTTTTATGC
TAGTAGAAAACAAAAATTCCTCTGAAACATAATTGTTTTTTACAACATCATGTGCACAAAGACTTTTAAC
ACGCTAACTTATTTTTTGTTCTTTTCAACTCCTTGTCTCATTCATTAACAAAATTTAAAATTTTGTCAAA
AAAAAAACATTCTTCTATATCTAACCATAAGATTTCATATAATTCGTAGCCGCAAGATTTATTTATTTGT
TTATTTTAACTCATTCTTTTTATTATATGCAAATTATAGTAGATCGAGATTTAATAACAATGTTAAGGAG
CTAACGTGGGAGAATGGCCACCTAGCCATGCATGGGCTTGATGGACTACTTCCCTCAGGCCCAACAAAGC
CTACATGGGGTACAAATTGTGAGACACTAGAATCTATAGTCCACCAAGCTACAACAAGCAACAATCAAGT
TCAAGACCCCTATGTGACATATCATGGACAGACCCCGGCCACCATAACCTTCGAAACTGATGCAACTTCT
AGCGGAAAACGGGTCGAGAACGCCTTCATGGCCCCGCCGGTGATGAGAAAGCGAAATCAGTCAAATTCCA
ACAATGAAGGGAAGAATTTAAGTAGCAATAATTGTAGCATTCAAGAAGAGCAAGGAGGCCCAAGTGCTTG
TGCTAGTGCTAGTACAACATTTTGCAAGGAAAGTGACACAACTCTGATGACATGGGCTTCCTTTGAATCT
CCCCAAAGCTTGAAGAACAAAAGTACCGATGTGGATTCAGCCTGTCATGATGGCATGGTAAAAAAAAAGG
AGAGATTTTTGAATTGTAGTAATTAACTATATATGACTTGCTCAAAGTTGTCAGCATTGTGTAACATCAA
CAAATTTGAAAACTTCCAAAAAATAAATAAATAGATAAAGTTACAAAACACAATTCCCAGGAAATATTGA
ATTTGATTCTTAACTATTGTTGCAAACATATGCCAATTTGCAACTTTTTAAATAGTATTGATGCAAATTA
AGAGGCTAATAAACTGTTGTAATAACTAGTGTAAAACAATGTTTTCTAAACTTAAAATGTGTGTAACAGG
GAAACCAAGATGAAGACCAAGAAACAAAAGGTGAATCTGGACGCTCTAACTCAACAAGAAGTCGTGCTGC
TGCTATTCATAACCAATCAGAAAGGGTATACAAATTTGTACTTATAAGCTTTGTGATCATCAATAGAAAT
AGTCTTCGATGATGTTTGGCATATGAAATATTTGAATAGCTTAGATACAACCTATTGAGAGTTTCAAAGT
CTTTTTCTTTTACTTGTTCTGTATAGAGGCGAAGAGATCGGATTAACCAGAAGATGAAAGCCCTGCAAAA
GTTGGTGCCAAATGCAAGTAAGGTAAGTGATACTGTTACATTACAATTTACAACAAAGTATCGCCTTTTG
TTTTTATTAGTACCTTATGTGTGTGGTATTTGTATTCATTTTTATTTTACAGACAGATAAGGCTTCAATG
CTTGATGAGGTGATTCACTACTTAAAGCAACTTCAAACTCAAGTTCAAGTGATGAGCAGTTTGAGATACA
TGTCACCTCAAATGGTGATGTCTTTGGGAATGCAACAACAACTTCAGATGTCAATGCTAGCCCGGATGGG
AATGGGGATGGGGATGGGAATGGGAATGGGAATGGGAATGGGAATGGGAATGCTTGACATGAGCTCAATG
GCCAGACCTTTTCCTCAGTCTCTCTCTTCAGTCATCCACCCTACTGCAGCAACCACCACCGGTTCAACAT
TTGTTCCACCGCCGTTTATGGTGCCATCGATACTTATGGCTCAGGGTGCAAAGCCTGGCCCTGCAGACAC
CTCCACTTCTTCTTCGGTTTCTTTACCTGATCCTTATTGTGCTCTTATGGCACAAGTATGATCCACAGTT
TTACTATTGACTAATAACCTTTCTTATTACTTTTTATAATCTCTTTTATTGATTGATTATAAGAAAATTT
TCACTGAAATGTCATTTGTATGTAAATATTTTCTTACACTTTTGTTATTGTTTTTTTTAGCCAGTGAATA
TGGAGCTTTACAACAAGATGGCAGCAGCATTGTACGGTCAACAAGTTAATCAGACTAGACAGGCAGCAAA
AAGTCCTAAGTTTAGTACTCATGTTGAAGATTAAGAAGTACTTATAGTGAAAAAATTCACAATATATTAA
AGCATTTTAGAACCTTGGATTACACAATGTTTGTATTTCATGATTATTGATATGCCTAATTGAAAATTAT
TATTCTACTCTTTCTCCGCAATTCCCTAA
>Transcript 
ATGAGTCATTACGTTGTACCAAAATGGAATCTAAGGCACCAAAGACAAGAACAAGTCGAAGGAGAAGAGG
GAAACAGATCTTCTCACGTGCAGAATCACAGTAGTTGTAGTAATAGTACTCATCTAGTCCCCATTAGATC
GAGATTTAATAACAATGTTAAGGAGCTAACGTGGGAGAATGGCCACCTAGCCATGCATGGGCTTGATGGA
CTACTTCCCTCAGGCCCAACAAAGCCTACATGGGGTACAAATTGTGAGACACTAGAATCTATAGTCCACC
AAGCTACAACAAGCAACAATCAAGTTCAAGACCCCTATGTGACATATCATGGACAGACCCCGGCCACCAT
AACCTTCGAAACTGATGCAACTTCTAGCGGAAAACGGGTCGAGAACGCCTTCATGGCCCCGCCGGTGATG
AGAAAGCGAAATCAGTCAAATTCCAACAATGAAGGGAAGAATTTAAGTAGCAATAATTGTAGCATTCAAG
AAGAGCAAGGAGGCCCAAGTGCTTGTGCTAGTGCTAGTACAACATTTTGCAAGGAAAGTGACACAACTCT
GATGACATGGGCTTCCTTTGAATCTCCCCAAAGCTTGAAGAACAAAAGTACCGATGTGGATTCAGCCTGT
CATGATGGCATGGGAAACCAAGATGAAGACCAAGAAACAAAAGGTGAATCTGGACGCTCTAACTCAACAA
GAAGTCGTGCTGCTGCTATTCATAACCAATCAGAAAGGAGGCGAAGAGATCGGATTAACCAGAAGATGAA
AGCCCTGCAAAAGTTGGTGCCAAATGCAAGTAAGACAGATAAGGCTTCAATGCTTGATGAGGTGATTCAC
TACTTAAAGCAACTTCAAACTCAAGTTCAAGTGATGAGCAGTTTGAGATACATGTCACCTCAAATGGTGA
TGTCTTTGGGAATGCAACAACAACTTCAGATGTCAATGCTAGCCCGGATGGGAATGGGGATGGGGATGGG
AATGGGAATGGGAATGGGAATGGGAATGGGAATGCTTGACATGAGCTCAATGGCCAGACCTTTTCCTCAG
TCTCTCTCTTCAGTCATCCACCCTACTGCAGCAACCACCACCGGTTCAACATTTGTTCCACCGCCGTTTA
TGGTGCCATCGATACTTATGGCTCAGGGTGCAAAGCCTGGCCCTGCAGACACCTCCACTTCTTCTTCGGT
TTCTTTACCTGATCCTTATTGTGCTCTTATGGCACAACCAGTGAATATGGAGCTTTACAACAAGATGGCA
GCAGCATTGTACGGTCAACAAGTTAATCAGACTAGACAGGCAGCAAAAAGTCCTAAGTTTAGTACTCATG
TTGAAGATTAA
>AA 
MSHYVVPKWNLRHQRQEQVEGEEGNRSSHVQNHSSCSNSTHLVPIRSRFNNNVKELTWENGHLAMHGLDG
LLPSGPTKPTWGTNCETLESIVHQATTSNNQVQDPYVTYHGQTPATITFETDATSSGKRVENAFMAPPVM
RKRNQSNSNNEGKNLSSNNCSIQEEQGGPSACASASTTFCKESDTTLMTWASFESPQSLKNKSTDVDSAC
HDGMGNQDEDQETKGESGRSNSTRSRAAAIHNQSERRRRDRINQKMKALQKLVPNASKTDKASMLDEVIH
YLKQLQTQVQVMSSLRYMSPQMVMSLGMQQQLQMSMLARMGMGMGMGMGMGMGMGMGMLDMSSMARPFPQ
SLSSVIHPTAATTTGSTFVPPPFMVPSILMAQGAKPGPADTSTSSSVSLPDPYCALMAQPVNMELYNKMA
AALYGQQVNQTRQAAKSPKFSTHVED
XP_030485845.1 XM_030629985.1 CsbHLH42
>genomic 
CTAACTTTTGGTCCTCTCCAACAAAAAAAAAAACAAACAATCCGTAATGACAATATCCCATTTGCTATTC
AATACACTACTAATACTATTTTCTGTCTTCATATTTATCCAGTAAAACAAATAAATTATTAAATATAGAT
AAAAGAGCTCAAACTTATTATTACTTCCGTTCATTATGCTTCTATCAGTTTAAGAGAGTGTACTGTACAA
GAAAATAAACAAAGCGATCAGTGGGGAGTGTACGGTGTCGGTTCAACCAACTAGCTCTCGAGACACAAAT
TTTGCCGTCGATTAATTTGTTCAGCTTGATGGACGGCGGAGATTCGATAGTCAGCTCAGCTTCCAAGTCC
GAAACATGCAAGAGCCACAAGGAAGCAGAGAGGAGACGCAGGCAGCGAATTAATGCCCATCTCTCTACTC
TCCGCTCTCTCCTTCCTAACATTACCAAGGTGTTGTTTTTTTTTTTTACATTACTTTTTCTTTTTTAGAG
TATACCATAAATTTTCTTATTTTTTAGCGGAAAATGAGGGCCATTTTCGGTATTTACAGACGGACAAAGC
TTCTTTGCTAGCGGAGGTGGTGCATCGGGTAAAGGAGCTGCGTGAAAAGGTTGCTGAGGTGGTGCGTAAG
GATGGAGAAATTTGGTGCGGTGGCACTGGTGGCTCGGAACCTGACTCGTGGCCGTTTCCGACCGAGTCGG
ACGAGGCGAGTTTGAGCTACTGTGAGGGAGGAGATACAAAGCTGGTTAAGGCGACCGTGTGCTGCGAGGA
CAGACCGGGTCTGACCCGAGACATGGGTCGGGCTATCCGGTCTGTGCGGGCGATGCCGGTTCGGGCCGAG
ATGATGACGGTTGGGGGGCGGAGTAAGAACGTGGTTGTGATGCAATGTGGCGGTGGGGAAGAAGATCTTA
GGGCCTTGAGAAGGGCTTTGAAAGCTGTTGTGGAGAATCGGGTTCCGGGTTCTGGACAGGACCAATCCGG
TTCTGGGAATAAGCGGGCTCGGCTCTATGGTTCGGTTAACGAAGGCGATTATGAACTTTTATTAACTGAA
AATTATGTGTAATATATTTTGTTAAAAAACAAATTATATAATCTTTCTCGTTCTTAGGAAA
>Transcript 
ATGGACGGCGGAGATTCGATAGTCAGCTCAGCTTCCAAGTCCGAAACATGCAAGAGCCACAAGGAAGCAG
AGAGGAGACGCAGGCAGCGAATTAATGCCCATCTCTCTACTCTCCGCTCTCTCCTTCCTAACATTACCAA
GACGGACAAAGCTTCTTTGCTAGCGGAGGTGGTGCATCGGGTAAAGGAGCTGCGTGAAAAGGTTGCTGAG
GTGGTGCGTAAGGATGGAGAAATTTGGTGCGGTGGCACTGGTGGCTCGGAACCTGACTCGTGGCCGTTTC
CGACCGAGTCGGACGAGGCGAGTTTGAGCTACTGTGAGGGAGGAGATACAAAGCTGGTTAAGGCGACCGT
GTGCTGCGAGGACAGACCGGGTCTGACCCGAGACATGGGTCGGGCTATCCGGTCTGTGCGGGCGATGCCG
GTTCGGGCCGAGATGATGACGGTTGGGGGGCGGAGTAAGAACGTGGTTGTGATGCAATGTGGCGGTGGGG
AAGAAGATCTTAGGGCCTTGAGAAGGGCTTTGAAAGCTGTTGTGGAGAATCGGGTTCCGGGTTCTGGACA
GGACCAATCCGGTTCTGGGAATAAGCGGGCTCGGCTCTATGGTTCGGTTAACGAAGGCGATTATGAACTT
TTATTAACTGAAAATTATGTGTAA
>AA 
MDGGDSIVSSASKSETCKSHKEAERRRRQRINAHLSTLRSLLPNITKTDKASLLAEVVHRVKELREKVAE
VVRKDGEIWCGGTGGSEPDSWPFPTESDEASLSYCEGGDTKLVKATVCCEDRPGLTRDMGRAIRSVRAMP
VRAEMMTVGGRSKNVVVMQCGGGEEDLRALRRALKAVVENRVPGSGQDQSGSGNKRARLYGSVNEGDYEL
LLTENYV
XP_030496112.1 XM_030640252.1 CsbHLH43
>genomic 
TTGTCCTGTATCATCCTGCAATTAATGATATACTAAAAAAAGCTTAATAATTCAAAAGATCCATTACAAG
ATTTTCAACATATAAAGAATATCCAAGCTTTTTTTTTTTCAACATTTAAGATCATTAGGATCCTATAATT
TAAGGGAGAAAAATCAGCCCAAATAAATACATTATGGCAATCAATAATCATGAAGAGAGTACAATATGAT
CTTACTATAATCTTTCTCATTTAAACACAGATATACCACACTATATATATATATCCTTGACTACCACAAT
CATATGACAAGGACTCGAAATGCATAAATATTTTCTTCTCTTCTAAAAAAAAAAAAGAAAGCTTCCCCAT
ATATATAAAACCCCCTGATATTTGTTTTCCCCATTTATATACACATAAACCGATATATCAGATTATTACA
TTACCAATTAATTAATCTTTGGTATTAGTATACATTTTCTTTCATTAAAATGCAAATGGTTCAAGCTGGT
GGGCGTAACACATCAAGGAGTTATTCAAAGCAAATTGTTGCCTTCAAACACAGCGAGGCCGAAAGAATTA
GAAGAATGCGTATCAATAGTCAATACGCCACTCTTCGTACTATTCTCCCAAATTTGATCAAAGTAAGATT
TTCTTATATATTTTAACATAAAAAGAAAATCCATTTATACATACATAATTGTTTGTAGTATTATCACATC
TAATTTCAAAGTCTTACATTTATATAAGATGGACAAGGCTTCGGTCCTGGCAGAAACGATAAAGCGAGTG
AGGGAGCTGAAGAAGGCAGTGGAGGAAGTGGATTCTGTTTGTGGTGGCACCGCCGTCCCGAGCGGGGACG
ATAGCCTGAGCTTGGAATACTCTGGAGGATTAAAAGAAGAAGAAAAAGATGGTCAAGTGTTTATAAAGGT
GACATTGAGTGTTGAGGACAGGCCAGGGCTGATGTTGGAGTTGATAAATGCTATAAGATCGGCTAAGGGT
AGTGGGGAAGTTGGATTAATAAGGGTGGTCAAGGCTGAGATGGTCACAGTTGGTGGCAGGACCAAGACCC
TGCTGTGGCTGCAACCAATGCCTCCGCTGCCTAGCTCAGGTAGCGGTGGCGGCGATGGTGATGGTGATGG
TGAAGGAGTGTTGGTGTTGCTTAGGAGGAGTTTGAGGTTAGTTCTTGCCAAAAAAGTTGAAGTGAAAAAT
TAATATGGAAAA
>Transcript 
ATGCAAATGGTTCAAGCTGGTGGGCGTAACACATCAAGGAGTTATTCAAAGCAAATTGTTGCCTTCAAAC
ACAGCGAGGCCGAAAGAATTAGAAGAATGCGTATCAATAGTCAATACGCCACTCTTCGTACTATTCTCCC
AAATTTGATCAAAATGGACAAGGCTTCGGTCCTGGCAGAAACGATAAAGCGAGTGAGGGAGCTGAAGAAG
GCAGTGGAGGAAGTGGATTCTGTTTGTGGTGGCACCGCCGTCCCGAGCGGGGACGATAGCCTGAGCTTGG
AATACTCTGGAGGATTAAAAGAAGAAGAAAAAGATGGTCAAGTGTTTATAAAGGTGACATTGAGTGTTGA
GGACAGGCCAGGGCTGATGTTGGAGTTGATAAATGCTATAAGATCGGCTAAGGGTAGTGGGGAAGTTGGA
TTAATAAGGGTGGTCAAGGCTGAGATGGTCACAGTTGGTGGCAGGACCAAGACCCTGCTGTGGCTGCAAC
CAATGCCTCCGCTGCCTAGCTCAGGTAGCGGTGGCGGCGATGGTGATGGTGATGGTGAAGGAGTGTTGGT
GTTGCTTAGGAGGAGTTTGAGGTTAGTTCTTGCCAAAAAAGTTGAAGTGAAAAATTAA
>AA 
MQMVQAGGRNTSRSYSKQIVAFKHSEAERIRRMRINSQYATLRTILPNLIKMDKASVLAETIKRVRELKK
AVEEVDSVCGGTAVPSGDDSLSLEYSGGLKEEEKDGQVFIKVTLSVEDRPGLMLELINAIRSAKGSGEVG
LIRVVKAEMVTVGGRTKTLLWLQPMPPLPSSGSGGGDGDGDGEGVLVLLRRSLRLVLAKKVEVKN
XP_030479599.1 XM_030623739.1 CsbHLH44
>genomic 
TTGTTTGTTTTAATTCTCATTCCTTAATAAACAATCGATTTGTTCCACAACTCTTTTTGACTCTCTGTCC
CTTCATAGGAAATCCCAACAGGATTGCCCACAACACTCTATTCTCCTCTAGTTTTATCAATAACTAGTAA
ACTCTCTTTTCTGGAACCTAGAAATGCTGCAATTCAAGACTTTAAAGAATAAAATGTGGATGTTCTCTTA
CTGAGATCGCTTCACAAAGTCCTCTTGTAAAGCAACACCAACCAAAAACCTTTCTCTTCATCCATTTAAA
TGGAAGTTATGAACAAACCCACAAAAGGATCCACCACCATCACTATCTTCATACTCAATGACAAAGTTGC
AGCCCTGAGATCTCCACTTCCCAAACTCTCTTTTTGGTTTGCCCCAACAACTCGGCCACCTGGTTCATAA
ATCAACAACAAATTTAACACTTAGATTGAAAGAATTACAAAAGGAAAACATATATATAGTAATAAAATTA
GTTATATTTAGTAACAAACAAGTTAATGGCTTCTTATAGTTTCTCAAACATTTCATACGGGTCTGATTAT
TCCAGCTTGTTTGACCCTTTTTCCCATACTGCTGCTGGGTTTAATGGGACGTTTAAAGGTGGGTCGGTTC
CTCACTCTTTGGTGTTGGATAGTAAGAGAGGTGAGCTTGTGAAGGCCCCAGCAAGAGTTGGGAAAAAAGG
GTTGTCTGAGGCTAAGGCTCTTGCGGCTTTAAAGAACCATAGTGAGGCAGAGAGGAGAAGGAGAGAAAGA
ATTAATGCCCATCTAGCTACACTTCGTGACTTGGTGCCTTCTAATGAAAAGGTAAGCTAATCTCAACATA
CTTGTTTTTAGTAAATATATGAGTTACTGGATTAATTGATATATAATTGTGTTTCAATCTAAAATTTATC
AAGGCACGTTGTCTACCTCAAATGGTTTTTGTTTTTAAACTTCATATGGTTTTACATTAACTTCTTTCTG
AGAAAAATTCATGGTCAATATATCGTGGCTTTCACAAAAAATAGAAATCTATTGGTACCTTCTGTAGATA
TAATAAGCATAAATTGTATTTTTACTTCTTTTTTTTCCCATTTCAAGTCTTTAGAAATAACATGAGTTAG
CCTTTGTAAGTTGTAGCAAGTGTATCACACTTGTGGGGTCATAAATTAAAGTATAATTTTGTCTTGTAAA
TTGCTGTGTTATGATAAAAAAAATAGTTTAGTTCTAATTAATTAGTACTGATTACAGACGACCGATAAGG
ATTTCTAACATCTCTGAATTTTGATGAAGGTTACATACCCTTAGATAGTTAGATATTATAGCCTGCGTAT
AGCTCTGAATAATCTTGAAATTGTTAATGTTAATAGGCTCCCACAATTTTTAATATTGTAATTGGCTTGC
CTTGAAAAGTGATTTAGATGCACACTAGAAAAAAATTGAGTAAAACCTACATTTTGAAATTATGTTGTAT
GGTCAACTCAGAATATAGTTACAAAAAAAAAAAAAAGTATTGTAGAGATAGAAGCAGCTAAAGTCAACCA
GAAGATAGTCTGTTTTCATGCTGTCTCAAATTTTCAAAAATTAGATTGCATTTTTGATCATATGGAGTAC
TCTCACTGGTTCCAGTTACAAATAAAGTTAGGTGTAAAAGTCAGATGTTTGTTATAAGTTTTCTAAAATA
ACCAATCAGTTATGAAATTTTGAATCATGCAAAGTACAAGTATGTTAATCTTTTGAGAACATTAGTCAAC
TTCACAAATATATTTCTCGTCTCTTCATCCATAATTGGATCAAGTCAACTCCTAATATCGGAAGTTACAA
AAGTCAACTATAAAATATTAGTTTTATTGAGCAAATTTAAATTTGTAAACACCAAGATGTAACTGACTTT
GCAATCTAGACACCTTTTATAGGCCTGTTTTAGAAATATTCAATATATTTTAAACAACATTGAGCAAGCT
AGGTGCTATTCGACCTGCTCTTTCTAATTCAAATTATATTCTCAGATATAAATATATGAAAATAGTCTGC
TAACAAGTGCTTTTATTAAATTGAAAAAAAAAAATTGAACTGTTCTATCCTAATCTCATCATAATTATAA
AATATATATATATATAAAATTATATATCAAGGGACGGCGGGGTATGAGATATTAAATAGATATAATTTTG
TCCCCTCAAGCTTTCAACCTTTTGGTACCATGTACCAATTTAGATTATTGTAAATTGAATGGTTGGGCAC
ATAGCCACCTGTGGAAGAGACTCTACATCTTGACTAGTTACATATGTTTATGTATACATATATATATATA
TATAATATATGGCTTAGTTGCTTGGCGGTGTACATGTCAAGTGAGTAGTTTGACATATTATATTATTAAT
GGGGATGTAAGCAGAAACATACGTCTGGGAGAAGAATAACCACTTCATTTTTTAATCTCACAAGCTGAAA
TGATTTATTCTTTTATTATTAATGAGGTGGCGGGTCACTAAATAAGCTGTTCCTTTTAAGAAATCAAGCG
GATTAGTTTATTATATTAACTTATTTATGTGGGCTGAAACTAAGTTTTTTTTATAGTTGGCCTAATTCGG
CTTCTTTGGCTGTAAATGATAACAAGGTCAACTATTATTATAGCCAATGATAAGATGTATTGAATACTAA
ATTTATTTTGTGTGAACATACTTTGTTATGTTATACATAATTGTTTTTTGTAGAATAATTCTAAGCAGAA
CTCTACACTTAATATGTTCAAGCTATGATAAATATATGTCTTGCAATACGTACTTAACTTAGTTGTTATA
TATTACAGATGGACAAAGCAACATTACTAGCTGAAGTCATAAGGCAAGTGAAACAACTGAAGAAAAATGC
TGCAGAAGCAAGCAAAGGATTGCTTATTCCTGCAGATGATGATGAAGTCCAAGTTCAACGATTTGATGAT
GACAATGGAGCAGGGAATGGAAATGTCTTGTTCAAAGCTTGCGTCTGCTGCAGTTATCGACCAGAGCTTC
TCTCTGATTTAAGGCAAGCTCTTAAGGGCCTTCCCTTGCAAATGATCAGGACAGAAATATCAACATTGGG
AGACAGGCTAAACATCTCATTTGTTTTCGCCTGCTCTAAAGGAAAGAGTAATGACGCTGAGACATGCCGA
ACTCTTGCGAGTTCTGTGCATGAGACTTTGAACTCTGTTCTGGATAAGGCTTCTGCTTTGGCTGAGTACT
CGCCAAGAACAACGCTCTTATGCAAACGACGCAGGATTTCTTACTTAGATTCCTCAAGCTCATCCAGCTA
AATCTTACTAGTCACAGAAGTTTATATAGAAATCTATGTATAGATATTATATATTTTTATAACTTTGTAA
GCTTTATTTTAAGAAGCTTTTTTCAGTGTCCAACGTTTCAGCTCTATTTTGTGTATTTATTTTGTTGAGG
GAAAATACTTTTGGTGTTCTTATAGATGTATATTTGTGTTGCTAAATCAATAAATTTTCTTCAAGCCTA
>Transcript 
ATGGCTTCTTATAGTTTCTCAAACATTTCATACGGGTCTGATTATTCCAGCTTGTTTGACCCTTTTTCCC
ATACTGCTGCTGGGTTTAATGGGACGTTTAAAGGTGGGTCGGTTCCTCACTCTTTGGTGTTGGATAGTAA
GAGAGGTGAGCTTGTGAAGGCCCCAGCAAGAGTTGGGAAAAAAGGGTTGTCTGAGGCTAAGGCTCTTGCG
GCTTTAAAGAACCATAGTGAGGCAGAGAGGAGAAGGAGAGAAAGAATTAATGCCCATCTAGCTACACTTC
GTGACTTGGTGCCTTCTAATGAAAAGATGGACAAAGCAACATTACTAGCTGAAGTCATAAGGCAAGTGAA
ACAACTGAAGAAAAATGCTGCAGAAGCAAGCAAAGGATTGCTTATTCCTGCAGATGATGATGAAGTCCAA
GTTCAACGATTTGATGATGACAATGGAGCAGGGAATGGAAATGTCTTGTTCAAAGCTTGCGTCTGCTGCA
GTTATCGACCAGAGCTTCTCTCTGATTTAAGGCAAGCTCTTAAGGGCCTTCCCTTGCAAATGATCAGGAC
AGAAATATCAACATTGGGAGACAGGCTAAACATCTCATTTGTTTTCGCCTGCTCTAAAGGAAAGAGTAAT
GACGCTGAGACATGCCGAACTCTTGCGAGTTCTGTGCATGAGACTTTGAACTCTGTTCTGGATAAGGCTT
CTGCTTTGGCTGAGTACTCGCCAAGAACAACGCTCTTATGCAAACGACGCAGGATTTCTTACTTAGATTC
CTCAAGCTCATCCAGCTAA
>AA 
MASYSFSNISYGSDYSSLFDPFSHTAAGFNGTFKGGSVPHSLVLDSKRGELVKAPARVGKKGLSEAKALA
ALKNHSEAERRRRERINAHLATLRDLVPSNEKMDKATLLAEVIRQVKQLKKNAAEASKGLLIPADDDEVQ
VQRFDDDNGAGNGNVLFKACVCCSYRPELLSDLRQALKGLPLQMIRTEISTLGDRLNISFVFACSKGKSN
DAETCRTLASSVHETLNSVLDKASALAEYSPRTTLLCKRRRISYLDSSSSSS
XP_030484621.1 XM_030628761.1 CsbHLH45
>genomic 
AAAACTACGTCGTACAAGATCGTGTTTTTGGCTCTCAAACTCCTGTTCACTAACACTTAACCCTGTCTTC
TGGTCCCATTCTTCATCTGAAGTTTTGATCATAAACTGTTTGTTAATTTTCTTTGTTCACTTTTCACTCT
TGTTGCCTTGCCATGGAACCTTTTTCGTGGAGTTCAGGCGTTTCTAACTCTGATTTTGAGATAAGAAACG
ATAAATACCTGGGAAATTCTTCTATAAGATGTGGGTTGGTTTTGGATAGCTTGAAAGGAGAGCTTGTAGA
GGCTCCTGCGAAGTTGGAGCGAAAAGGGGTGTCGGCCGAGAGAACTATTGAGGCTTTGAAGAACCATAGC
GAGGCAGAGAAAAGACGCAGGGCTAGAATAAATTCACATTTTGATACCCTTCGGAGCCTAACACCTGGTG
CAAAGAAGGTTCGTGTTTTTCCTATGGTTTCTAGTTTGAATTTCTATTATGAATCTGTGATGAGCCAATG
CAGCTTATTTGTGACATTGTTTTTGTATTTTTTTTTCCTTTTTAAAAATTCAATGCATCAAAACTGGCTC
CCTTTTTCCAACGAAACTAGATGCTAAAATTTTCGAATTTTTCTGTGTATGTCATTAGTTCAAACTTTCA
AGCAAGTACACAGTTTATAGTTAATTAAAGTTAAAAGCAGATTAAGCATTGATTAGTAAACATTGGATTG
GATGATAAAAATATAAATATATAGTTATGGCTAGCAGAATTTTTGGTGAACTCTTTTTTCAGAATTTTGT
ACTAGAGAATTTATATTTTGAGTTTTAAATATGAAAGTGTGGAATTGGGTAGCTGAATAGTTAGCTCTAA
CTCTTAGATGGACAAGGCATCATTGCTTGCCGAAGTGATAAGCCACTTGAAAGATCTTAAGAGGAAAACA
GCAGAAACGAGTGAAGATTGTACTATACCTAAAGATTTTGATGAAGTAAAAGTGGAGCCTGAGGATGAAA
TGGAAGGAAGGCCTTATTCAATTAGAGTATCTCTAAGTTGTGACTATAAACCTGGGCTTCTATCTGATTT
AAGACAAGCACTTGATGCTTTACAACTGATAATAATGAGGGCTGAGATTGCAACCTTAGGATGTAGAATG
AAGAATGTCTTTGTTATAACCGCCTGCAACGAAGACAAGGTTGAAGACGACGACGAATTCCGTCGGTTTC
ATGCAAGGTCTATCTACCTGGCTCTTAGGACTGTACTCGACAAGTTTGCTGTTTCAGAACAGTTCATTGG
AGCTACACTTTCTAACAAGAAGAGAAGAGCTTCTGTATTCATTCCTTAAAGAGTTTATCTTCATGAGGAG
ATATTTGGTGTATGTATGTATCCAATTGCATAGATTTTAGTCAACCAAATCCATATACTTCAGACATGAA
TGATATTGATACTGGTATAGTTAGAAATATCTGTGTTTTCCTTTTCTTTCTTTAGTATATTCTTGTAGAT
GTATATTCCAATGTCTTATTCTCTAAAAAATAATTTGTTGTAATATGAATTGAATAGTAGAAAGAAAGAA
AGTTTGTTGTATTGGA
>Transcript 
ATGGAACCTTTTTCGTGGAGTTCAGGCGTTTCTAACTCTGATTTTGAGATAAGAAACGATAAATACCTGG
GAAATTCTTCTATAAGATGTGGGTTGGTTTTGGATAGCTTGAAAGGAGAGCTTGTAGAGGCTCCTGCGAA
GTTGGAGCGAAAAGGGGTGTCGGCCGAGAGAACTATTGAGGCTTTGAAGAACCATAGCGAGGCAGAGAAA
AGACGCAGGGCTAGAATAAATTCACATTTTGATACCCTTCGGAGCCTAACACCTGGTGCAAAGAAGATGG
ACAAGGCATCATTGCTTGCCGAAGTGATAAGCCACTTGAAAGATCTTAAGAGGAAAACAGCAGAAACGAG
TGAAGATTGTACTATACCTAAAGATTTTGATGAAGTAAAAGTGGAGCCTGAGGATGAAATGGAAGGAAGG
CCTTATTCAATTAGAGTATCTCTAAGTTGTGACTATAAACCTGGGCTTCTATCTGATTTAAGACAAGCAC
TTGATGCTTTACAACTGATAATAATGAGGGCTGAGATTGCAACCTTAGGATGTAGAATGAAGAATGTCTT
TGTTATAACCGCCTGCAACGAAGACAAGGTTGAAGACGACGACGAATTCCGTCGGTTTCATGCAAGGTCT
ATCTACCTGGCTCTTAGGACTGTACTCGACAAGTTTGCTGTTTCAGAACAGTTCATTGGAGCTACACTTT
CTAACAAGAAGAGAAGAGCTTCTGTATTCATTCCTTAA
>AA 
MEPFSWSSGVSNSDFEIRNDKYLGNSSIRCGLVLDSLKGELVEAPAKLERKGVSAERTIEALKNHSEAEK
RRRARINSHFDTLRSLTPGAKKMDKASLLAEVISHLKDLKRKTAETSEDCTIPKDFDEVKVEPEDEMEGR
PYSIRVSLSCDYKPGLLSDLRQALDALQLIIMRAEIATLGCRMKNVFVITACNEDKVEDDDEFRRFHARS
IYLALRTVLDKFAVSEQFIGATLSNKKRRASVFIP
XP_030486710.1 XM_030630850.1 CsbHLH46
>genomic 
CATTTGACAAAATTTAAAGGGTTTGTGGATAATATAATACTACACCAATCACAATCAAACGTGAAGATCA
CTACCATACATACACACATTATATTATTAGTGCAAGAGAATAGTAATAGTACACTAGCTAGATATATTGA
TATGTTGTGTTGTGAATGAGCTTTTGCCATGACTTTGATTGTTATTACTAATTTTTCTTTATTTCTTGTG
GTATGGAAAATCTCTATCATCAACAACATCAGTATTCTTCTTCTCCACAACCCAATGGAGAAAACTTTTC
CCACTACAACAAAAACGACGAGTCGTTTCTTGTACCATATTGGCATTTACCTCTTGATGATGAACATCAC
AACAACCATGTACTAGCCACCTCCTCTGCTTTCCAATTTTGTGGGTTTCCTTCTTCTTCTTCATCTTCTA
CTTTTCCAAACGACAGTAGTTTTGGACCAGAAGATAAAGCTGCTGCTGCTTCCAAAAGCCATAGCCAAGC
TGAGAAACGACGTCGTGACCGGATCAATGCTCAACTCACCACTCTTAGGAAACTAATTCCCAAATCTGAT
AAGGTAAAATTATAATAAAAGAAAAAAAAAGCCTTTTTTTTTCATTTTTTTATATTAAATACTTTGTTTA
ATTAATTGTTATTTTTTTCTTGTAAGATGGATAAGGCAGCTTTATTAGGAAGTGTGATAGATCACGTGAA
AGAACTCAAGAGAAAAGCAGGGGAAGTAAGCAAATATTCAGTAGTTCCAACTGAAATTGATGAAATAATC
ATAGAAAGCAATCTTTCGGATCAAGATTACGTAAGACTTTCCGAAGCTGGCGCTAATAAAAACTGTGACA
ACGTTAATTACATAAAGGCCTCTGTTTGTTGTGAGGATAGGCCTGAGTTGTTCTCTGAGCTTATTCAAGT
TTTCAAAGGGTTAAACCTCACAGCAGTTAGGGCTGATGTAGTTAGCATTGGTGGTAGAATTAAGAGTGTT
CTTATTCTTAGCTCTAAAAATAATGAACATGGTAATACTAGTGTTTGTATAAACACTCTTAAACAATCTC
TTAAACTAGTTTTAAGCAAAATATCTTCTTCATCATCTATGGCTACAACTTGTCGTATTAGGAGTAAGAG
ACAAAGGTTTTTCTTGCCTTCATCTCATTTTCCTCAATAAATTTACTATTTATTATTTCTTTATATATAT
ATATATATATATATATTTAAATCAATGTATTATAAAATTAATAATAAAATCTTAGTGGAAACGTAAAAGA
CAGGAGAATTATCATTGTGCCA
>Transcript 
ATGGAAAATCTCTATCATCAACAACATCAGTATTCTTCTTCTCCACAACCCAATGGAGAAAACTTTTCCC
ACTACAACAAAAACGACGAGTCGTTTCTTGTACCATATTGGCATTTACCTCTTGATGATGAACATCACAA
CAACCATGTACTAGCCACCTCCTCTGCTTTCCAATTTTGTGGGTTTCCTTCTTCTTCTTCATCTTCTACT
TTTCCAAACGACAGTAGTTTTGGACCAGAAGATAAAGCTGCTGCTGCTTCCAAAAGCCATAGCCAAGCTG
AGAAACGACGTCGTGACCGGATCAATGCTCAACTCACCACTCTTAGGAAACTAATTCCCAAATCTGATAA
GATGGATAAGGCAGCTTTATTAGGAAGTGTGATAGATCACGTGAAAGAACTCAAGAGAAAAGCAGGGGAA
GTAAGCAAATATTCAGTAGTTCCAACTGAAATTGATGAAATAATCATAGAAAGCAATCTTTCGGATCAAG
ATTACGTAAGACTTTCCGAAGCTGGCGCTAATAAAAACTGTGACAACGTTAATTACATAAAGGCCTCTGT
TTGTTGTGAGGATAGGCCTGAGTTGTTCTCTGAGCTTATTCAAGTTTTCAAAGGGTTAAACCTCACAGCA
GTTAGGGCTGATGTAGTTAGCATTGGTGGTAGAATTAAGAGTGTTCTTATTCTTAGCTCTAAAAATAATG
AACATGGTAATACTAGTGTTTGTATAAACACTCTTAAACAATCTCTTAAACTAGTTTTAAGCAAAATATC
TTCTTCATCATCTATGGCTACAACTTGTCGTATTAGGAGTAAGAGACAAAGGTTTTTCTTGCCTTCATCT
CATTTTCCTCAATAA
>AA 
MENLYHQQHQYSSSPQPNGENFSHYNKNDESFLVPYWHLPLDDEHHNNHVLATSSAFQFCGFPSSSSSST
FPNDSSFGPEDKAAAASKSHSQAEKRRRDRINAQLTTLRKLIPKSDKMDKAALLGSVIDHVKELKRKAGE
VSKYSVVPTEIDEIIIESNLSDQDYVRLSEAGANKNCDNVNYIKASVCCEDRPELFSELIQVFKGLNLTA
VRADVVSIGGRIKSVLILSSKNNEHGNTSVCINTLKQSLKLVLSKISSSSSMATTCRIRSKRQRFFLPSS
HFPQ
XP_030486711.1 XM_030630851.1 CsbHLH47
>genomic 
CATTTGACAAAATTTAAAGGGTTTGTGGATAATATAATACTACACCAATCACAATCAAACGTGAAGATCA
CTACCATACATACACACATTATATTATTAGTGCAAGAGAATAGTAATAGTACACTAGCTAGATATATTGA
TATGTTGTGTTGTGAATGAGCTTTTGCCATGACTTTGATTGTTATTACTAATTTTTCTTTATTTCTTGTG
GTATGGAAAATCTCTATCATCAACAACATCAGTATTCTTCTTCTCCACAACCCAATGGAGAAAACTTTTC
CCACTACAACAAAAACGACGAGTCGTTTCTTGTACCATATTGGCATTTACCTCTTGATGATGAACATCAC
AACAACCATGTACTAGCCACCTCCTCTGCTTTCCAATTTTGTGGGTTTCCTTCTTCTTCTTCATCTTCTA
CTTTTCCAAACGACAGTAGTTTTGGACCAGAAGATAAAGCTGCTGCTGCTTCCAAAAGCCATAGCCAAGC
TGAGAAACGACGTCGTGACCGGATCAATGCTCAACTCACCACTCTTAGGAAACTAATTCCCAAATCTGAT
AAGGTAAAATTATAATAAAAGAAAAAAAAAGCCTTTTTTTTTCATTTTTTTATATTAAATACTTTGTTTA
ATTAATTGTTATTTTTTTCTTGTAAGATGGATAAGGCAGCTTTATTAGGAAGTGTGATAGATCACGTGAA
AGAACTCAAGAGAAAAGCAGGGGAAGTAAGCAAATATTCAGTAGTTCCAACTGAAATTGATGAAATAATC
ATAGAAAGCAATCTTTCGGATCAAGATTACGTAAGACTTTCCGAAGCTGGCGCTAATAAAAACTGTGACA
ACGTTAATTACATAAAGGCCTCTGTTTGTTGTGAGGATAGGCCTGAGTTGTTCTCTGAGCTTATTCAAGT
TTTCAAAGGGTTAAACCTCACAGCAGTTAGGGCTGATGTAGTTAGCATTGGTGGTAGAATTAAGAGTGTT
CTTATTCTTAGCTCTAAAAATAATGAACATGGTAATACTAGTGTTTGTATAAACACTCTTAAACAATCTC
TTAAACTAGTTTTAAGCAAAATATCTTCTTCATCATCTATGGCTACAACTTGTCGTATTAGGAGTAAGAG
ACAAAGGTTTTTCTTGCCTTCATCTCATTTTCCTCAATAAATTTACTATTTATTATTTCTTTATATATAT
ATATATATATATATATTTAAATCAATGTATTATAAAATTAATAATAAAATCTTAGTGGAAACGTAAAAGA
CAGGAGAATTATCATTGTGCCA
>Transcript 
ATGGAAAATCTCTATCATCAACAACATCAGTATTCTTCTTCTCCACAACCCAATGGAGAAAACTTTTCCC
ACTACAACAAAAACGACGAGTCGTTTCTTGTACCATATTGGCATTTACCTCTTGATGATGAACATCACAA
CAACCATGTACTAGCCACCTCCTCTGCTTTCCAATTTTGTGGGTTTCCTTCTTCTTCTTCATCTTCTACT
TTTCCAAACGACAGTAGTTTTGGACCAGAAGATAAAGCTGCTGCTGCTTCCAAAAGCCATAGCCAAGCTG
AGAAACGACGTCGTGACCGGATCAATGCTCAACTCACCACTCTTAGGAAACTAATTCCCAAATCTGATAA
GGCAGCTTTATTAGGAAGTGTGATAGATCACGTGAAAGAACTCAAGAGAAAAGCAGGGGAAGTAAGCAAA
TATTCAGTAGTTCCAACTGAAATTGATGAAATAATCATAGAAAGCAATCTTTCGGATCAAGATTACGTAA
GACTTTCCGAAGCTGGCGCTAATAAAAACTGTGACAACGTTAATTACATAAAGGCCTCTGTTTGTTGTGA
GGATAGGCCTGAGTTGTTCTCTGAGCTTATTCAAGTTTTCAAAGGGTTAAACCTCACAGCAGTTAGGGCT
GATGTAGTTAGCATTGGTGGTAGAATTAAGAGTGTTCTTATTCTTAGCTCTAAAAATAATGAACATGGTA
ATACTAGTGTTTGTATAAACACTCTTAAACAATCTCTTAAACTAGTTTTAAGCAAAATATCTTCTTCATC
ATCTATGGCTACAACTTGTCGTATTAGGAGTAAGAGACAAAGGTTTTTCTTGCCTTCATCTCATTTTCCT
CAATAA
>AA 
MENLYHQQHQYSSSPQPNGENFSHYNKNDESFLVPYWHLPLDDEHHNNHVLATSSAFQFCGFPSSSSSST
FPNDSSFGPEDKAAAASKSHSQAEKRRRDRINAQLTTLRKLIPKSDKAALLGSVIDHVKELKRKAGEVSK
YSVVPTEIDEIIIESNLSDQDYVRLSEAGANKNCDNVNYIKASVCCEDRPELFSELIQVFKGLNLTAVRA
DVVSIGGRIKSVLILSSKNNEHGNTSVCINTLKQSLKLVLSKISSSSSMATTCRIRSKRQRFFLPSSHFP
Q
XP_030481696.1 XM_030625836.1 CsbHLH48
>genomic 
TAAATACACCATATGGACAAAGTACCACCGAAAGCTAATTAGCAAAACCCCTCAAAGCACTTCCATTTCA
TTTCACTTAGTCAAAAGAAAAAGCTAAGCCAAGAACAGGTCCATTCAAAATCATAATTACCACATCAACA
AATTTTAACTATATATCTATAACCCACCCAAATCCCATACCTCTAATCACCACCACCATGCAGCCGGAGA
ATCCGGACCTCTACCAGTTTCTGGCCGACAACGGCTTAATCAACGTCGTCAGTCCTTATAACTTTCCGGC
ACCGGGCGGTGGTTCCGGCGAACATCATAATAATCATCAGTTCTCGTCGATGCAAAGCTTTTGTAGCTCA
TCCTCTTATTACCCATATTCTAAGGGTTCGACCGGAACTTGCAGCGACAGCAATACGACTTCTCCTCACG
ACAGAGCTCTTGTCGCTTTGAAAAATCACAAGGAGGCTGAGAAGAGAAGGAGAGAGAGGATTAACTCTCA
TCTTGATAAGCTCAGAAGCCTTCTTCCTTGTAATTCCAAGGTATTAATTAAATATATATACATGTATTAT
CATGGCTTCTCTTTTAGGGTTGATTTATTCACTTCTTGGAACTTTAGTTTAGTGTTTTTTTTTTTTTGGT
AAGTTGACTGTAATTTGATGGGACTGAAGAAAAAAAAGTTGAAAAATAGAAAAATCTACTCATTGACTTT
AACTTATGTAATCTAAGAAAATATAATTCTGGGTTTAATATAATTACGCGACGATCTTTCAACTATTTTT
TTACATAGTTAAGATTCTGAAAATCTTGGATCCATCTACATACACCAACTTTTTATCTTATCATAAACTT
TTGAATATTCAAACTAAGCCATAAAAGCAAGAGTAGTCCTGTAGTTTTTCTTCAAAAGGAAAAGTGCAAT
GATAATAATAATTGGCTGTATCTCTTTCCTTTTAGAGTTTCACTAGGGCTCTATATGGTTTTTAGTTTCG
TTTATGTTTAAGAAAAGCATCTACACTTTTCTAAATAAAATATATTTCTCAGACAGACAAAGCTTCTCTC
CTAGCAAAAGTAGTTCAACGAGTGAAAGAGCTTAAAGAGCAAACATCTGAGTTGACCGAACTGGAAAGCT
TCCCATCTGAAACAGACGAGATCACAGTGCTTTCTTCTGGAAATTATTCGGGTACAGCAGGTGGGGAAGG
GCAGCTTATATTCAAGGCTTCATTATGTTGTGAAGACCGGTCAGATCTCATACCTGACCTAATCGAAATA
CTAAAGTCCCTCCATTTGAAGACACTCAAAGTTGAAATGGCCACACTTGGTGGCAGAATTCGTAATGTTC
TAATAGTGGCTGCTGATAAAGAACACAGCATTGAGTCTGTCCATTTCTTACAGAATGCTTTGAAGTCTCT
TCTTGAACGATCCAATTCCTCTGAAAGATCCAAAAGAAGGCGTGGACTAGAACGCAAAATAGTCATCTAA
TAATTACAAAAATATATTCTACTTATATATAATTATTAATTAGTTAATATAGTACGTAGTCTTTATAATT
ATCATGTTTCGTTTTTCAAATGTCTTAATTAATTATGTTGGTCGCGTTTGAAACTAATGTGTGAGAGTTT
TTAATTTTAGTTGGTGTAAAATGATCAAGAAGAAAAAAAATAGAGGGAAGTACTTACATTTATATATATT
GTTGTATTTGGGGGTGTGATTTGTTCATCTATCTAGTTTTAGGGTTTAGATTCAGATTTTATTGTATTGC
ATTTGGGTTAACAAGCTGCCAAGCACAAAGTGACATATTTCAA
>Transcript 
ATGCAGCCGGAGAATCCGGACCTCTACCAGTTTCTGGCCGACAACGGCTTAATCAACGTCGTCAGTCCTT
ATAACTTTCCGGCACCGGGCGGTGGTTCCGGCGAACATCATAATAATCATCAGTTCTCGTCGATGCAAAG
CTTTTGTAGCTCATCCTCTTATTACCCATATTCTAAGGGTTCGACCGGAACTTGCAGCGACAGCAATACG
ACTTCTCCTCACGACAGAGCTCTTGTCGCTTTGAAAAATCACAAGGAGGCTGAGAAGAGAAGGAGAGAGA
GGATTAACTCTCATCTTGATAAGCTCAGAAGCCTTCTTCCTTGTAATTCCAAGACAGACAAAGCTTCTCT
CCTAGCAAAAGTAGTTCAACGAGTGAAAGAGCTTAAAGAGCAAACATCTGAGTTGACCGAACTGGAAAGC
TTCCCATCTGAAACAGACGAGATCACAGTGCTTTCTTCTGGAAATTATTCGGGTACAGCAGGTGGGGAAG
GGCAGCTTATATTCAAGGCTTCATTATGTTGTGAAGACCGGTCAGATCTCATACCTGACCTAATCGAAAT
ACTAAAGTCCCTCCATTTGAAGACACTCAAAGTTGAAATGGCCACACTTGGTGGCAGAATTCGTAATGTT
CTAATAGTGGCTGCTGATAAAGAACACAGCATTGAGTCTGTCCATTTCTTACAGAATGCTTTGAAGTCTC
TTCTTGAACGATCCAATTCCTCTGAAAGATCCAAAAGAAGGCGTGGACTAGAACGCAAAATAGTCATCTA
A
>AA 
MQPENPDLYQFLADNGLINVVSPYNFPAPGGGSGEHHNNHQFSSMQSFCSSSSYYPYSKGSTGTCSDSNT
TSPHDRALVALKNHKEAEKRRRERINSHLDKLRSLLPCNSKTDKASLLAKVVQRVKELKEQTSELTELES
FPSETDEITVLSSGNYSGTAGGEGQLIFKASLCCEDRSDLIPDLIEILKSLHLKTLKVEMATLGGRIRNV
LIVAADKEHSIESVHFLQNALKSLLERSNSSERSKRRRGLERKIVI
XP_030482528.1 XM_030626668.1 CsbHLH49
CAGTAATAGCAGTACTCAACAGACTATAAATTTAGAGTGGTGGAAAGAGTTGAGTTCCACAGACCAATAT
ATATATTATAAATAAATATAAATATAGATAAAGGAAGACCAAAAAGATACCAACGAAAGAGAAATAAATA
AGAGGAAAGGGAAAGCTTAGTTGAAACTCCAAACCAAAGGATAAAAGGGGGGGTCAGCACCACCTTCTCA
CAAAGGCGTCGCAGAAAAGAAAAAGAGGAAGAAAAAAGATTGAAAGAAAAAAAAAACCAGAAAACTGATC
ATCAAAAACAACCTAAACCTTATCTTATTCATTCCAATTACATCTTCATTTTTTCCAAAGCTACCAAAGG
TTTGTGTATATATAATAAATATTGTATATATATATATATATATATTGATATTTTCTATTTTGATCGATAC
CCTCTTCTTACCCTTAGGCCAAATAGATTATTTTTTACTATATATGGAGCAAGTTATAAATTCAGTGTTG
TAGCTAGCTCTCACTTAGGTTTTCATTAAATTACTCTCTTAGGCCTAAACTCCTTGTTTCCTTCAATAAA
TATATAAATTATTTATTTCACAAAAATAAAGATTATTATTGAGAAATTATATCTATAAAGATGATGTCAT
ATGGGATGAAAGAAGATCATGAAGCTGAGTGTTCACAAACAATTCAAAACAATATACAGGGATTTCATAT
TCAAGACCAGTTTCTTCTTCATCAACACCAACAGATCATGCATCATCATCATCAACCAGATCATCCAATT
ACCAGTGATCATCATCTTCATCATAATCATCACATCTATAATAATGGAGGTGGAAGGTCAGCCATGCTTT
TTCCAGAAGTCTCACCAATGTTACAGCCCACAACCTGGTCACTTCCCCCGGTTCACGCTTTCAACCCGGC
TCACTTTGGCTCAAACCCAGTCCGGGACCACGACCCGTTTCTCGCCCCGACTCAACCGTCATCGTCCTAC
GCTAGTTTCATGAACAGAAGAGCCGGCGGTGGTGGGGCTCCTTCTCTACAGTTTACATACGACGGTGGTT
CTCATCATCATCCCTCTTCTGATCACCACCTACGAATCTTGTCTGATACAATCGGGTCAGGTGTTCAACC
CGGTTCTGGTCCGTTTGGGATTCAGGCAGAGTTGGGTAAGATGACAGCACAAGAAATCATGGATGCTAAG
GCTCTTGCTGCTTCGAAGAGTCATAGCGAGGCTGAGAGGAGAAGAAGAGAGAGAATCAATAACCATCTTG
CCAAGTTGCGTAGCCTCTTGCCCAGCACCACCAAAGTAAGTTTATTCACACAACAAACACATAAAAATCC
AATCTTTAATAATAAAAAAATCTAATCATGTGAATTGGAAAATAATCATATCAAATTCCAAAAGGAAAAA
ACTTTCTTATATACATATTATCACGCGTACAACATGGTGTATTTATATACACTTCTCATCTTTTCTTTAA
TTATGTACCCTTTTTGTTTTGTTTTGTTTTATAGTGAACTTTTATTTTTCTAATCCGAGATCTTTGTGGA
TCTTTCTAAGATTCTATTTTGTTAGGATGGTCTCATCATCATCATCATATATACTCTTTTATTTCAAAAA
CATACCATTAGAAAGGAAAGGAAGAGTTGCAAATATTCTTTTTTCTTTTCTTAAACTTGTTACATAATGT
AGAAAGCTTTTTCATCTTTTTTATTTTGTTTTATTTTTTCCCTTGTTTGTTTTCTTCTGCGTTTATTCTC
TTTTCTGATCAGTCGTTTGGTAGTTCCGAGGTGGAAAAAGAGTGAAGAAAAAAAAAAGGGGGGAATAAGG
AAGGCGCTAATGTCGCTCGGCTGATATGATAAAGAGAAACCAATAAGCAGTTGAAAAGCTTCTCGTGGAA
ATTTCTTGCCGGATATTTACGACATAAAAAAAATTCTTTCTCTTTTAAATATAATTACTTAAAAAATAAT
AAATCATTAGACAAACTAGCATGATTGTCAGTCAGTAGTCATTTTAATTATTAAATAGTTTTACCTTTTT
CTTAATAAATAAAAAGACAACAAAAACTCACAATCAATCAAAACTGCTCAAAGTACCATAACGGAATTCA
AACTGAACCGTAAAATACTGTTTCATTTTTTTCATTGTCACATTTTATTAATGTAATGTTAATATATTAA
TAACTTTAGCTCATTTTTGTTTATTTTTTCTTTAGACGGACAAAGCTTCGCTGCTAGCAGAAGTGATCCA
ACACGTTAAGGAGCTTAAACGACAGACATCTCTAATAGCAGAAACGAGTCCAGTCCCAACCGAAACTGAT
GAACTAACTGTAGACGACGCGTCGTCTGATGAAGATGGGCGCTTCATTATCAAAGCATCACTTTGCTGTG
AGGACAGGTCGGACCTCTTACCGGATCTTATCAAGACTTTGAAAGCATTGCGTTTGAGAACTCTAAAAGC
CGAGATAACTACATTAGGTGGTCGAGTAAAGAACGTCTTGTTCATTACTGGCGATGAACATTCTGGTGGT
GCTGACCACGAAGATGACGAAAATGATAATAATAATAATGATGATGATGATAATGATGATGATCAAACAA
CAACTCATCAGTACTGCATTAGTTCAATTCAGGAGGCTCTTAAGGCTGTGATTGAGAAGAAAGCTACTGA
AGATTCTTCTTCTGGGAGTGTTAAGAGGCAAAGGACCACTAATAATATCAATATATATCCTTGAAAAAAG
AGTAAAAAAAAAACAACTATTACATTATATATATATATATATATATATATAACAGGTCTTGTTTTATTAT
TTTATCAAGATCAAGGCCTTTATAATTTTATTATTACGTACTACTTTTTTCTCTTTTGGTTTCATTGTCA
TTATTCTCTTGTTGGGGGTGTGGGTTTTTTTTTCTTCTTTCACTTGGAGTGTTTTGTTAATCATGTTGTT
ATGTATTTCCACCAGTTGAACAAATAGGTAATGATGGTGTGGTTTGTGTACTTGCATTTTTACCCAAAAT
TATATATATAATATTTATATATATGTTTATGAGTAAAAAACTGAGACAGAAAGAGATTTGTAGATAGTAA
CTGAGAGAAACAAATCCTTGGACATTGATTTTGGTTTGTTTGGATTATGGCAAAGAATATGGGAAGGATC
TTTTTCGTGGGAAGAGGAAAAACCTTATAAAGAGGCAGAAGATAGAAATATGTGGACTTGATAGAACTCA
GATCCGGTTTAAACTCAATGTTTTCAGAGTGTGGGGTTTTTGGGGTTTTGTTTTGTAGTGAATTATTATG
ATTAATATTATTATTTTGTTTTTCTCTTTCTTTCTTTGTTCAGTTGTTCTCGTTCGTACTTGGCAGTGGG
AATTATAGTCATTCGTATGAATAATGAATGGTCATGACGACGTATAGTTATCAATTATCATCATTATTAT
TTTTCTGTGTTTGTATTGTGATTTGTACGTATATATATAGGTTGAGTCTAGTGAGTCATCAGTCCCACCA
ATTATTGTTTTGTTTTATCTCCTTATTTCCTAATCCGTACATCTAATGCCTGT
>Transcript 
ATGCATCATCATCATCAACCAGATCATCCAATTACCAGTGATCATCATCTTCATCATAATCATCACATCT
ATAATAATGGAGGTGGAAGGTCAGCCATGCTTTTTCCAGAAGTCTCACCAATGTTACAGCCCACAACCTG
GTCACTTCCCCCGGTTCACGCTTTCAACCCGGCTCACTTTGGCTCAAACCCAGTCCGGGACCACGACCCG
TTTCTCGCCCCGACTCAACCGTCATCGTCCTACGCTAGTTTCATGAACAGAAGAGCCGGCGGTGGTGGGG
CTCCTTCTCTACAGTTTACATACGACGGTGGTTCTCATCATCATCCCTCTTCTGATCACCACCTACGAAT
CTTGTCTGATACAATCGGGTCAGGTGTTCAACCCGGTTCTGGTCCGTTTGGGATTCAGGCAGAGTTGGGT
AAGATGACAGCACAAGAAATCATGGATGCTAAGGCTCTTGCTGCTTCGAAGAGTCATAGCGAGGCTGAGA
GGAGAAGAAGAGAGAGAATCAATAACCATCTTGCCAAGTTGCGTAGCCTCTTGCCCAGCACCACCAAAAC
GGACAAAGCTTCGCTGCTAGCAGAAGTGATCCAACACGTTAAGGAGCTTAAACGACAGACATCTCTAATA
GCAGAAACGAGTCCAGTCCCAACCGAAACTGATGAACTAACTGTAGACGACGCGTCGTCTGATGAAGATG
GGCGCTTCATTATCAAAGCATCACTTTGCTGTGAGGACAGGTCGGACCTCTTACCGGATCTTATCAAGAC
TTTGAAAGCATTGCGTTTGAGAACTCTAAAAGCCGAGATAACTACATTAGGTGGTCGAGTAAAGAACGTC
TTGTTCATTACTGGCGATGAACATTCTGGTGGTGCTGACCACGAAGATGACGAAAATGATAATAATAATA
ATGATGATGATGATAATGATGATGATCAAACAACAACTCATCAGTACTGCATTAGTTCAATTCAGGAGGC
TCTTAAGGCTGTGATTGAGAAGAAAGCTACTGAAGATTCTTCTTCTGGGAGTGTTAAGAGGCAAAGGACC
ACTAATAATATCAATATATATCCTTGA
>AA 
MHHHHQPDHPITSDHHLHHNHHIYNNGGGRSAMLFPEVSPMLQPTTWSLPPVHAFNPAHFGSNPVRDHDP
FLAPTQPSSSYASFMNRRAGGGGAPSLQFTYDGGSHHHPSSDHHLRILSDTIGSGVQPGSGPFGIQAELG
KMTAQEIMDAKALAASKSHSEAERRRRERINNHLAKLRSLLPSTTKTDKASLLAEVIQHVKELKRQTSLI
AETSPVPTETDELTVDDASSDEDGRFIIKASLCCEDRSDLLPDLIKTLKALRLRTLKAEITTLGGRVKNV
LFITGDEHSGGADHEDDENDNNNNDDDDNDDDQTTTHQYCISSIQEALKAVIEKKATEDSSSGSVKRQRT
TNNINIYP
XP_030482527.1 XM_030626667.1 CsbHLH50
CAGTAATAGCAGTACTCAACAGACTATAAATTTAGAGTGGTGGAAAGAGTTGAGTTCCACAGACCAATAT
ATATATTATAAATAAATATAAATATAGATAAAGGAAGACCAAAAAGATACCAACGAAAGAGAAATAAATA
AGAGGAAAGGGAAAGCTTAGTTGAAACTCCAAACCAAAGGATAAAAGGGGGGGTCAGCACCACCTTCTCA
CAAAGGCGTCGCAGAAAAGAAAAAGAGGAAGAAAAAAGATTGAAAGAAAAAAAAAACCAGAAAACTGATC
ATCAAAAACAACCTAAACCTTATCTTATTCATTCCAATTACATCTTCATTTTTTCCAAAGCTACCAAAGG
TTTGTGTATATATAATAAATATTGTATATATATATATATATATATTGATATTTTCTATTTTGATCGATAC
CCTCTTCTTACCCTTAGGCCAAATAGATTATTTTTTACTATATATGGAGCAAGTTATAAATTCAGTGTTG
TAGCTAGCTCTCACTTAGGTTTTCATTAAATTACTCTCTTAGGCCTAAACTCCTTGTTTCCTTCAATAAA
TATATAAATTATTTATTTCACAAAAATAAAGATTATTATTGAGAAATTATATCTATAAAGATGATGTCAT
ATGGGATGAAAGAAGATCATGAAGCTGAGTGTTCACAAACAATTCAAAACAATATACAGGGATTTCATAT
TCAAGACCAGTTTCTTCTTCATCAACACCAACAGATCATGCATCATCATCATCAACCAGATCATCCAATT
ACCAGTGATCATCATCTTCATCATAATCATCACATCTATAATAATGGAGGTGGAAGGTCAGCCATGCTTT
TTCCAGAAGTCTCACCAATGTTACAGCCCACAACCTGGTCACTTCCCCCGGTTCACGCTTTCAACCCGGC
TCACTTTGGCTCAAACCCAGTCCGGGACCACGACCCGTTTCTCGCCCCGACTCAACCGTCATCGTCCTAC
GCTAGTTTCATGAACAGAAGAGCCGGCGGTGGTGGGGCTCCTTCTCTACAGTTTACATACGACGGTGGTT
CTCATCATCATCCCTCTTCTGATCACCACCTACGAATCTTGTCTGATACAATCGGGTCAGGTGTTCAACC
CGGTTCTGGTCCGTTTGGGATTCAGGCAGAGTTGGGTAAGATGACAGCACAAGAAATCATGGATGCTAAG
GCTCTTGCTGCTTCGAAGAGTCATAGCGAGGCTGAGAGGAGAAGAAGAGAGAGAATCAATAACCATCTTG
CCAAGTTGCGTAGCCTCTTGCCCAGCACCACCAAAGTAAGTTTATTCACACAACAAACACATAAAAATCC
AATCTTTAATAATAAAAAAATCTAATCATGTGAATTGGAAAATAATCATATCAAATTCCAAAAGGAAAAA
ACTTTCTTATATACATATTATCACGCGTACAACATGGTGTATTTATATACACTTCTCATCTTTTCTTTAA
TTATGTACCCTTTTTGTTTTGTTTTGTTTTATAGTGAACTTTTATTTTTCTAATCCGAGATCTTTGTGGA
TCTTTCTAAGATTCTATTTTGTTAGGATGGTCTCATCATCATCATCATATATACTCTTTTATTTCAAAAA
CATACCATTAGAAAGGAAAGGAAGAGTTGCAAATATTCTTTTTTCTTTTCTTAAACTTGTTACATAATGT
AGAAAGCTTTTTCATCTTTTTTATTTTGTTTTATTTTTTCCCTTGTTTGTTTTCTTCTGCGTTTATTCTC
TTTTCTGATCAGTCGTTTGGTAGTTCCGAGGTGGAAAAAGAGTGAAGAAAAAAAAAAGGGGGGAATAAGG
AAGGCGCTAATGTCGCTCGGCTGATATGATAAAGAGAAACCAATAAGCAGTTGAAAAGCTTCTCGTGGAA
ATTTCTTGCCGGATATTTACGACATAAAAAAAATTCTTTCTCTTTTAAATATAATTACTTAAAAAATAAT
AAATCATTAGACAAACTAGCATGATTGTCAGTCAGTAGTCATTTTAATTATTAAATAGTTTTACCTTTTT
CTTAATAAATAAAAAGACAACAAAAACTCACAATCAATCAAAACTGCTCAAAGTACCATAACGGAATTCA
AACTGAACCGTAAAATACTGTTTCATTTTTTTCATTGTCACATTTTATTAATGTAATGTTAATATATTAA
TAACTTTAGCTCATTTTTGTTTATTTTTTCTTTAGACGGACAAAGCTTCGCTGCTAGCAGAAGTGATCCA
ACACGTTAAGGAGCTTAAACGACAGACATCTCTAATAGCAGAAACGAGTCCAGTCCCAACCGAAACTGAT
GAACTAACTGTAGACGACGCGTCGTCTGATGAAGATGGGCGCTTCATTATCAAAGCATCACTTTGCTGTG
AGGACAGGTCGGACCTCTTACCGGATCTTATCAAGACTTTGAAAGCATTGCGTTTGAGAACTCTAAAAGC
CGAGATAACTACATTAGGTGGTCGAGTAAAGAACGTCTTGTTCATTACTGGCGATGAACATTCTGGTGGT
GCTGACCACGAAGATGACGAAAATGATAATAATAATAATGATGATGATGATAATGATGATGATCAAACAA
CAACTCATCAGTACTGCATTAGTTCAATTCAGGAGGCTCTTAAGGCTGTGATTGAGAAGAAAGCTACTGA
AGATTCTTCTTCTGGGAGTGTTAAGAGGCAAAGGACCACTAATAATATCAATATATATCCTTGAAAAAAG
AGTAAAAAAAAAACAACTATTACATTATATATATATATATATATATATATAACAGGTCTTGTTTTATTAT
TTTATCAAGATCAAGGCCTTTATAATTTTATTATTACGTACTACTTTTTTCTCTTTTGGTTTCATTGTCA
TTATTCTCTTGTTGGGGGTGTGGGTTTTTTTTTCTTCTTTCACTTGGAGTGTTTTGTTAATCATGTTGTT
ATGTATTTCCACCAGTTGAACAAATAGGTAATGATGGTGTGGTTTGTGTACTTGCATTTTTACCCAAAAT
TATATATATAATATTTATATATATGTTTATGAGTAAAAAACTGAGACAGAAAGAGATTTGTAGATAGTAA
CTGAGAGAAACAAATCCTTGGACATTGATTTTGGTTTGTTTGGATTATGGCAAAGAATATGGGAAGGATC
TTTTTCGTGGGAAGAGGAAAAACCTTATAAAGAGGCAGAAGATAGAAATATGTGGACTTGATAGAACTCA
GATCCGGTTTAAACTCAATGTTTTCAGAGTGTGGGGTTTTTGGGGTTTTGTTTTGTAGTGAATTATTATG
ATTAATATTATTATTTTGTTTTTCTCTTTCTTTCTTTGTTCAGTTGTTCTCGTTCGTACTTGGCAGTGGG
AATTATAGTCATTCGTATGAATAATGAATGGTCATGACGACGTATAGTTATCAATTATCATCATTATTAT
TTTTCTGTGTTTGTATTGTGATTTGTACGTATATATATAGGTTGAGTCTAGTGAGTCATCAGTCCCACCA
ATTATTGTTTTGTTTTATCTCCTTATTTCCTAATCCGTACATCTAATGCCTGT
>Transcript 
ATGATGTCATATGGGATGAAAGAAGATCATGAAGCTGAGTGTTCACAAACAATTCAAAACAATATACAGG
GATTTCATATTCAAGACCAGTTTCTTCTTCATCAACACCAACAGATCATGCATCATCATCATCAACCAGA
TCATCCAATTACCAGTGATCATCATCTTCATCATAATCATCACATCTATAATAATGGAGGTGGAAGGTCA
GCCATGCTTTTTCCAGAAGTCTCACCAATGTTACAGCCCACAACCTGGTCACTTCCCCCGGTTCACGCTT
TCAACCCGGCTCACTTTGGCTCAAACCCAGTCCGGGACCACGACCCGTTTCTCGCCCCGACTCAACCGTC
ATCGTCCTACGCTAGTTTCATGAACAGAAGAGCCGGCGGTGGTGGGGCTCCTTCTCTACAGTTTACATAC
GACGGTGGTTCTCATCATCATCCCTCTTCTGATCACCACCTACGAATCTTGTCTGATACAATCGGGTCAG
GTGTTCAACCCGGTTCTGGTCCGTTTGGGATTCAGGCAGAGTTGGGTAAGATGACAGCACAAGAAATCAT
GGATGCTAAGGCTCTTGCTGCTTCGAAGAGTCATAGCGAGGCTGAGAGGAGAAGAAGAGAGAGAATCAAT
AACCATCTTGCCAAGTTGCGTAGCCTCTTGCCCAGCACCACCAAAACGGACAAAGCTTCGCTGCTAGCAG
AAGTGATCCAACACGTTAAGGAGCTTAAACGACAGACATCTCTAATAGCAGAAACGAGTCCAGTCCCAAC
CGAAACTGATGAACTAACTGTAGACGACGCGTCGTCTGATGAAGATGGGCGCTTCATTATCAAAGCATCA
CTTTGCTGTGAGGACAGGTCGGACCTCTTACCGGATCTTATCAAGACTTTGAAAGCATTGCGTTTGAGAA
CTCTAAAAGCCGAGATAACTACATTAGGTGGTCGAGTAAAGAACGTCTTGTTCATTACTGGCGATGAACA
TTCTGGTGGTGCTGACCACGAAGATGACGAAAATGATAATAATAATAATGATGATGATGATAATGATGAT
GATCAAACAACAACTCATCAGTACTGCATTAGTTCAATTCAGGAGGCTCTTAAGGCTGTGATTGAGAAGA
AAGCTACTGAAGATTCTTCTTCTGGGAGTGTTAAGAGGCAAAGGACCACTAATAATATCAATATATATCC
TTGA
>AA 
MMSYGMKEDHEAECSQTIQNNIQGFHIQDQFLLHQHQQIMHHHHQPDHPITSDHHLHHNHHIYNNGGGRS
AMLFPEVSPMLQPTTWSLPPVHAFNPAHFGSNPVRDHDPFLAPTQPSSSYASFMNRRAGGGGAPSLQFTY
DGGSHHHPSSDHHLRILSDTIGSGVQPGSGPFGIQAELGKMTAQEIMDAKALAASKSHSEAERRRRERIN
NHLAKLRSLLPSTTKTDKASLLAEVIQHVKELKRQTSLIAETSPVPTETDELTVDDASSDEDGRFIIKAS
LCCEDRSDLLPDLIKTLKALRLRTLKAEITTLGGRVKNVLFITGDEHSGGADHEDDENDNNNNDDDDNDD
DQTTTHQYCISSIQEALKAVIEKKATEDSSSGSVKRQRTTNNINIYP
XP_030497711.1 XM_030641851.1 CsbHLH51
>genomic 
TAACTCATTTTTATATGTACAAACCTACCTAATCACCTCCTGCCTCCCCCAGTAAGGCCATCCATCCAAT
CCCTGCTTTAGCAGTATACTCTTTTATTTCCTCTACAACAGAAAGTAGAAACCTTTTACTTGAGGTTGGA
CTAGTTTGCCTATATATTTTTCTTTATTTTTTTCATTAAAACATTACAATAAATTAAGTAAACTTGGCCA
AATTATGTAATCAGATGGAGAAGTTTGATGTAGGTTTCTGTTCATTTCTTCCATGAATTTCCTGTTTTTC
TGAGTTTTATTTGAAAACAGATGTCAAGTAAAGATTTCCTTTGTCTGTTAAAAAGGTTATGAATGAATAA
AAATGATCATTGTTGAGTCAAATATACATCTACATAAGTGCTCATTCAGTCGTTCGTTTTTGTCTAACTT
TGTTTTATTTTTGATATGTGTGATCATCTTAGCAGACTAGACTAGACTATACAACACTACAAGAGAAAGG
TGGGGTTTTGTGAGTCATTGAAAGTCTTACCAGAAAATACAAACAAACATGTATATGGATAATGGAAGCT
GCAGCTTTGATCCCATTGACACAGCAGAAGCCACTGCCGTTGGTCCTGAAGATGCCTTCAACTCCCAGCT
GCCTCCTCCACCGCCACCACTACCATCCATGACGGGCTTTTCAGCTGCTGATGAGATTACTTCAGCTGCA
GAAGAGCTTGCCTCAGCTGTAGAAGAGTTTGCTTACCACCAACATCAACACCAGCACCAGCACCAGCACC
ATCATCTTCTTCCTAATTCTCAAGAAGAAGCAGCCATTAATATGGAGCTTCAGCAACAACTCGCATTCAA
CATGGACAACTCTTACAACACTGATATCAACACCACTGCTCAGTTGGTGTCATTTGATCATCTTCAGCAT
CACAATCATCATCATCATCAGCAGCAGCCTCAATGGGATAATGAAGACATGTCTTACAACAACAATAATC
ATCGCCATAATCAACATCATCAGGAGCCTGCTGATCTCCTCAGCCTCTTCCACTTGCCCAGATGCTCGGC
CACCTCCTCCTCATCCATCACCTTCACCAACCCGACCCCACCGAAAACAGCCAACTTCCCAAACACTTCC
CTGGCCTTTCTGGGAGATGTTCCAATGGGAACTGACAGCCCTCCTTCCTCGTCTATTCTGTACGACCCGC
TGCTTCATCTGAACTTACCTCCGCAGCCTCCTCTGTTTAAGGACTTGTTTCAGCCTCTCCCAAATGGCTA
TGCCTTTCCCTCCTCATCCTCAAGAAATGGATCCTTGTTCAGTAATGGTGTAATGGATATGGATGGAGAG
GGGAGTGGTGGGGTTTATCAGGATGGACTTGAAGGAATGCAGTTTGAAAGTGGTGTGTTGGAGTTTGCAA
GGGACAGATCTTATATTGACAGAGGAAGAGATGGCAGAGGAACCAAACACTTTGCTTCAGAGCGCCATAG
GAGAGTGCAGATGAGTGACAAGTACCACGTGTTAAAGAGCTTAGTTCCTAACCCAACTAAGGTAATTTGT
ATAAACAATAATAACCTTTCTTTCTCTGATGTATTCAACTGTTTAACCTCTACATACATACATTTAATTT
GTTACAGATTTAACTGTATCTCTGTGTGTGTGTGTGTGGTATGGTTAAAAGAATGATAGAGCATCAGTAG
TGGGAGATGCGATTGAGTACATCAGAGAGCTGAGGAGGACAGTGAATGAGCTAAAGATACTGGTGGAGAA
GAAGAGGAGAGGCATAGAGGCTAACAAGAGGCGTAAATCAGAGGAAGATACTGCTGGAGAGGTAGAGAAT
TGCAACATCAAGCCTGAACCTGATCACTCCTACATAAGGAGCTCTTGGCTGCAGAGGAAATCTAAGGACA
CTGAAGTTGATGTTCGCATAATCGACGATGAGGTAACCATCAAACTCGTCCAGAGGAAGAAGATCAACCT
CTTGCTCACTGCCTCAAGAGTTCTTGATGAGCTTCAGCTTGATCTTCGCCATGTCGCTGGTGGACATGTG
GGAGACACTTACAGCTTCTTGTTCAACACCAAGGTTAGTTGGTTCTACTCTACTGACCTATTTTTCTTAT
TATCTATCTTTACAATTTGACTTTGTCTTCTAGAGTTGGTTGGTTGGTGATGATGATGATCTTGGTGTGT
GTTGCAGATATATGAAGGCTCTTCTTTGTATGCAAGTGCCATTGCCAACAAACTCATGGATGTTCTGGAT
AGGCAATTTGGAGTCATTCTTCCACTTCCACCTACAAATAGCTATTAGCTATTTGACAATCTAAGATGTT
ATCACTTTATAATATATATGTTACAGTTTAATATGAAGTTGGTAGACTGAGAGACTTATTAATAGATATA
ATAAACCTTCGGTTGTAGGAATGATGGTTTTAGACCTCATTCTGACAATTGGGGGAACATACATATTATA
AGTAGAGGTTATGGTTATTAGTATACTTGTGTTGTGATCTCTTAATGCTACTAACACTTGAGGAACACTT
GAAGTTTGGCTTATTTTCTATGAGAATAATTTTCATCTCTATGCTAAGGCTTCCAAAGAGAGCTGGCCTA
GACTTGAAGCTCAATCTATATCTTTCTTTTCTTTTC
>Transcript 
ATGTATATGGATAATGGAAGCTGCAGCTTTGATCCCATTGACACAGCAGAAGCCACTGCCGTTGGTCCTG
AAGATGCCTTCAACTCCCAGCTGCCTCCTCCACCGCCACCACTACCATCCATGACGGGCTTTTCAGCTGC
TGATGAGATTACTTCAGCTGCAGAAGAGCTTGCCTCAGCTGTAGAAGAGTTTGCTTACCACCAACATCAA
CACCAGCACCAGCACCAGCACCATCATCTTCTTCCTAATTCTCAAGAAGAAGCAGCCATTAATATGGAGC
TTCAGCAACAACTCGCATTCAACATGGACAACTCTTACAACACTGATATCAACACCACTGCTCAGTTGGT
GTCATTTGATCATCTTCAGCATCACAATCATCATCATCATCAGCAGCAGCCTCAATGGGATAATGAAGAC
ATGTCTTACAACAACAATAATCATCGCCATAATCAACATCATCAGGAGCCTGCTGATCTCCTCAGCCTCT
TCCACTTGCCCAGATGCTCGGCCACCTCCTCCTCATCCATCACCTTCACCAACCCGACCCCACCGAAAAC
AGCCAACTTCCCAAACACTTCCCTGGCCTTTCTGGGAGATGTTCCAATGGGAACTGACAGCCCTCCTTCC
TCGTCTATTCTGTACGACCCGCTGCTTCATCTGAACTTACCTCCGCAGCCTCCTCTGTTTAAGGACTTGT
TTCAGCCTCTCCCAAATGGCTATGCCTTTCCCTCCTCATCCTCAAGAAATGGATCCTTGTTCAGTAATGG
TGTAATGGATATGGATGGAGAGGGGAGTGGTGGGGTTTATCAGGATGGACTTGAAGGAATGCAGTTTGAA
AGTGGTGTGTTGGAGTTTGCAAGGGACAGATCTTATATTGACAGAGGAAGAGATGGCAGAGGAACCAAAC
ACTTTGCTTCAGAGCGCCATAGGAGAGTGCAGATGAGTGACAAGTACCACGTGTTAAAGAGCTTAGTTCC
TAACCCAACTAAGAATGATAGAGCATCAGTAGTGGGAGATGCGATTGAGTACATCAGAGAGCTGAGGAGG
ACAGTGAATGAGCTAAAGATACTGGTGGAGAAGAAGAGGAGAGGCATAGAGGCTAACAAGAGGCGTAAAT
CAGAGGAAGATACTGCTGGAGAGGTAGAGAATTGCAACATCAAGCCTGAACCTGATCACTCCTACATAAG
GAGCTCTTGGCTGCAGAGGAAATCTAAGGACACTGAAGTTGATGTTCGCATAATCGACGATGAGGTAACC
ATCAAACTCGTCCAGAGGAAGAAGATCAACCTCTTGCTCACTGCCTCAAGAGTTCTTGATGAGCTTCAGC
TTGATCTTCGCCATGTCGCTGGTGGACATGTGGGAGACACTTACAGCTTCTTGTTCAACACCAAGATATA
TGAAGGCTCTTCTTTGTATGCAAGTGCCATTGCCAACAAACTCATGGATGTTCTGGATAGGCAATTTGGA
GTCATTCTTCCACTTCCACCTACAAATAGCTATTAG
>AA 
MYMDNGSCSFDPIDTAEATAVGPEDAFNSQLPPPPPPLPSMTGFSAADEITSAAEELASAVEEFAYHQHQ
HQHQHQHHHLLPNSQEEAAINMELQQQLAFNMDNSYNTDINTTAQLVSFDHLQHHNHHHHQQQPQWDNED
MSYNNNNHRHNQHHQEPADLLSLFHLPRCSATSSSSITFTNPTPPKTANFPNTSLAFLGDVPMGTDSPPS
SSILYDPLLHLNLPPQPPLFKDLFQPLPNGYAFPSSSSRNGSLFSNGVMDMDGEGSGGVYQDGLEGMQFE
SGVLEFARDRSYIDRGRDGRGTKHFASERHRRVQMSDKYHVLKSLVPNPTKNDRASVVGDAIEYIRELRR
TVNELKILVEKKRRGIEANKRRKSEEDTAGEVENCNIKPEPDHSYIRSSWLQRKSKDTEVDVRIIDDEVT
IKLVQRKKINLLLTASRVLDELQLDLRHVAGGHVGDTYSFLFNTKIYEGSSLYASAIANKLMDVLDRQFG
VILPLPPTNSY
XP_030499146.1 XM_030643286.1 CsbHLH52
>genomic 
TATGGTGTTTGGGATCAACTTGGTGCAACTTCATTTTATTTAGCCTCACCTCTATGAACAAAAGCCAGTT
CACCTTATTACTCCCTTAATCAAAAAAGTTTTTTGTTTTGGATTTTTGAAAAGGAGAGAAAAAAATGGAG
CTTACTCAACATGGTTTCTTGGAGGAATTACTAGCTCCAAGAAGAGATAATTGGAGCAGTTTCTCAAGTG
TTTTGAATGATCAATTCTACCCAAGTGGATGGAGCTTTGATTCATTTGAAGAGAACCCAGTTTTGGCAAT
CTCAAATCCTCCTCCATTTGTTGGGTTCTCTAACCCAACTGACCCCAACAACAACAACAACAACAACAAC
TCTGAATGCCCTTTTATTGAACACACCTTATACCCTTTTGTTAACCATGAATCTGTAGTACTAATGCCAG
AGCTCAACAACAATGATACGCCGTCGTTTCCATCACAAGATCAAGACTACCCTTCAATGGTTGAAGATGA
GGAGTTTGGCTTTCTTGGATGTGAAAATCAGAGCTGTTTGGAAGAAAATAAAGCTTGTAAAGTTGAAATG
GAACAACAAAATACAGAGCTTCCTGTTTTTAACATAGGCCTTTGTGGTAGTGGGGCAGAGAAAAAGACCA
CCACTACTATTACTACTACTACTACTTCTAGGCCTAAAAAGTTAGAAGGCCAACCTTCCAAAAATCTCAT
GGCTGAAAGAAGAAGAAGAAAGCGTTTGAATGACAGACTTTCCATGCTCAGATCAATTGTTCCTAAAATA
AGCAAGGTGGTCTTTTCTTTTTGGTTGTTTTTGTACAAAACCCATGTTTTAGTTTCCAATTTTATTCATG
AAATTTCGATTTAGATTTTACTTCTTCTTCTTCTTCTTCTTAACTGAATAATGTGAATACTATACTACTG
GTAACAGATGGACAGAACATCTATACTTGGAGACACCATAGATTACATGAAAGAGCTTTTGGAAAGAATA
AGCAAATTGCAAGAAGAAGGAATGGAAGATGGGAATAATCAAATCAATCTATTAGGCATATCCAAAGAGC
TAAAACCCAGTGAAGTATTAGTGAGAAACTCTCCCAAGGTATATATATATATGTGTGTGTGTATAATAAA
AGATCTCAGTTTTGAGTGTCATTTTAAATAAACATAAATTGGTTTATGTTAAATTTCTGAGTTTTGATTT
GGGCTTTTGCAGTTTGATGTGGAAAGGAGAGATATGGATACCAGGATTGATATATGTTGTGCAGCCAAAC
CAGGATTATTGCTTTCAACTGTGAACACTCTTGAAGCACTAGGACTTGAGATTCAACAGTGTGTTATAAG
TTGCTTCAATGATTTTTCAATGCAAGCTTCATGTTCAGAGGTATCTACTTTTGCTTTTTCTTTAATCTTT
GATTTATTTTATAAATTTTGTTATCTTTTATTGAAAATAGTTTTCTTCTTTTTAGGGTGCTCAACAGAGG
ACATTGATTAGTTCTGAAGACATAAAGCAAGCCATATTCAGAAATGCAGGGTATGGAGGGAGATGTTTGT
AGAAGAGAAGAAACAAGAGAAGAGTTCATGAGAAATAATAATATTAATATTATTAATATTTATTAATAAT
AATAATAAAAATAAAAAAATAAAAAAAAGGGTTTTCTTGGAAAAGTTTGAAAGAGATTTATGAATCTTTT
ACACTCTTCAAGAAACTCATTTCCAAGTCACAAGTTGTGTGTTGACAACTTTGTGTTTTCTTGAAATAAT
TTATGTGCTTTTATCTGATCCATTTATGTAGAGCATATTATGCCATGTAAATTATCTACTCAAATTGGAG
TAAATCTTTTAACACAAAAAAAAGGATCATTTAGTTCATGTCTAACACATTAATCAATGTAATGTTATTT
AAATAACTACTTTTATTCTC
>Transcript 
ATGGAGCTTACTCAACATGGTTTCTTGGAGGAATTACTAGCTCCAAGAAGAGATAATTGGAGCAGTTTCT
CAAGTGTTTTGAATGATCAATTCTACCCAAGTGGATGGAGCTTTGATTCATTTGAAGAGAACCCAGTTTT
GGCAATCTCAAATCCTCCTCCATTTGTTGGGTTCTCTAACCCAACTGACCCCAACAACAACAACAACAAC
AACAACTCTGAATGCCCTTTTATTGAACACACCTTATACCCTTTTGTTAACCATGAATCTGTAGTACTAA
TGCCAGAGCTCAACAACAATGATACGCCGTCGTTTCCATCACAAGATCAAGACTACCCTTCAATGGTTGA
AGATGAGGAGTTTGGCTTTCTTGGATGTGAAAATCAGAGCTGTTTGGAAGAAAATAAAGCTTGTAAAGTT
GAAATGGAACAACAAAATACAGAGCTTCCTGTTTTTAACATAGGCCTTTGTGGTAGTGGGGCAGAGAAAA
AGACCACCACTACTATTACTACTACTACTACTTCTAGGCCTAAAAAGTTAGAAGGCCAACCTTCCAAAAA
TCTCATGGCTGAAAGAAGAAGAAGAAAGCGTTTGAATGACAGACTTTCCATGCTCAGATCAATTGTTCCT
AAAATAAGCAAGATGGACAGAACATCTATACTTGGAGACACCATAGATTACATGAAAGAGCTTTTGGAAA
GAATAAGCAAATTGCAAGAAGAAGGAATGGAAGATGGGAATAATCAAATCAATCTATTAGGCATATCCAA
AGAGCTAAAACCCAGTGAAGTATTAGTGAGAAACTCTCCCAAGTTTGATGTGGAAAGGAGAGATATGGAT
ACCAGGATTGATATATGTTGTGCAGCCAAACCAGGATTATTGCTTTCAACTGTGAACACTCTTGAAGCAC
TAGGACTTGAGATTCAACAGTGTGTTATAAGTTGCTTCAATGATTTTTCAATGCAAGCTTCATGTTCAGA
GGGTGCTCAACAGAGGACATTGATTAGTTCTGAAGACATAAAGCAAGCCATATTCAGAAATGCAGGGTAT
GGAGGGAGATGTTTGTAG
>AA 
MELTQHGFLEELLAPRRDNWSSFSSVLNDQFYPSGWSFDSFEENPVLAISNPPPFVGFSNPTDPNNNNNN
NNSECPFIEHTLYPFVNHESVVLMPELNNNDTPSFPSQDQDYPSMVEDEEFGFLGCENQSCLEENKACKV
EMEQQNTELPVFNIGLCGSGAEKKTTTTITTTTTSRPKKLEGQPSKNLMAERRRRKRLNDRLSMLRSIVP
KISKMDRTSILGDTIDYMKELLERISKLQEEGMEDGNNQINLLGISKELKPSEVLVRNSPKFDVERRDMD
TRIDICCAAKPGLLLSTVNTLEALGLEIQQCVISCFNDFSMQASCSEGAQQRTLISSEDIKQAIFRNAGY
GGRCL
XP_030511235.1 XM_030655375.1 CsbHLH53
>genomic 
AAAAAAAAAAAAAAAAGAGGATAGAGAAGACTTGAGCCTTAGCCACCTATAAAACTAACCCCCTTCATTT
GAAGAAAGCAACATTGTCCTTTTTCTTCCTCTCTCTCCCAAACCAAATCTCTTTGTGTTCCTTTTTCTCA
TCATCTCCTCTCTTTTCTTTCCTTTGTTTTTCACTATGGAAAACATTGGTGATGAGTATAAACATTATTG
GGAGACCACAATGTTTTTCCAAACTGAGGAACTTGATCACAGGTAATTATTTTTTCTGCTAATTAATTAT
TATCATTAATTATTCCGAATAATTTCTAAAATGCTTATTATACTAACTAGAGCTCTTCAAAGGGTAGTAT
CTTTTTACTCTACTTAAAACTTGTTCATAATAAGCTCAAGATTTTTCCATTGTAGAAATTAATTTTCATA
TATATGTAATATATATTTGTTAAATACAGTTGGGGTGGTGGGTTGGAAGATGCAGCGTTTTCTGGGTACT
ACGACTCGAGCTCGCCGGACGGGGCAGCATCGTCGGCGGCATCTAAGAATATTGTGTCGGAGAGAAATAG
GAGAAAGAAGCTCAATGATAGGTTGTTTGCACTAAGAGCAGTGGTCCCCAAGATTAGCAAGGTGCTTACC
CCACCATTAATAAATATTATTGCTAAGCTTAATTATTGTCTCTAATTTGAATATTATATTTTATGCACAC
ATATATATATTATATATAATATAATAGTATTAAGTGATGATAGTGCAATTTATATATACATAAACAGGTA
TTCAAATCTTCCTACTCCATTATTTTTACTATTTTTAAAACAAATTTTGGCCTTTATTTTTAAATTAATA
AATTCGATGCGATATCTTTTCTGGGTTTTTACTTTTAATTATTATTTTTTTAGATGGACAAAGCTTCTAT
AATCAAGGACGCAATTGAATATATCCAAAAGCTTCATGAAGAAGAGAGAAATATACAAGCTGAAATAATT
GAGCTAGAATCAAATCATAATAAAGGAAGTCATAATAATAATAATAATAACAATAATAAGAATCTGGGTG
GTAATTATGATCATTTTGATCAAGAATTGCCAATATTGTTGAGATCAAAGAAGAAAAAGATTGATCAACA
ACTATATGATTCAAATGGATCAAGATGTAGTGGTTCCATTTCCCCAATTGAAGATCTTGAGGTCAGTAAG
CTAACTAAATTAGTATTTTGTTGATTATTAAAATAAATAATTATGTTGTTTTCTTTTTTCCTTTATAATT
AATTATAACAACATAAAATAATGTTTGGAGTGCAGCTAAGAGTGACATATATGGGAGAGAAGACTTTGGT
GGTTAGTTTAACATGTAGTAAAAGAACAGACACTATGGTCAAGCTGTGTGAGGTGTTCGAATCTTTGAAG
CTCAAAATAATTACAGCTAATATTACTGCTTTTTCTGGGAGGCTTTCCAAAACAGTCTTCATTGAGGTAT
ATATTTATAATATATATGTATATATATATTATTTTTATTGACAGTAGCTTTCTCTCTATCTCTACGTGTT
TAGTCTTTTAGGTCACTCTAGCTATAGCTACCTTTAATTTCATTTTATTTGTCTTCGTCCAATTATTGTT
TTGGCATAAAAAGAGGACTCAAATTTACTAGAAAGGCTAAACAGCATCCATGGTCCACAATAAGTTTGAG
GTAGTTATTAGTGTAATTTAATGTTTGATCTGGCATTCTTAATTAATTATAAAACATCACCTCCTAGCAA
TAGTAGGTATCTTTGTATCCAGCATTGCTATTGGGCACCAGTTATGTCTGGCACCCTTAAGACGTGTCGC
CTTGTGATTGACTAGCGATACTCCCTGAAAGCTATTATATTAAACTATATGGGACCCGATATTTAATTAG
ACCAATAGTGATATTGACACGTAAGAGAGTGTTTGACACCACTGATACTTTTTAGCATTTCTCATTTGTA
TCCAATAGTAATTCTCCAAATTTACTAATTAATGATCATATTAATTTTCTAGTTATACTAAAATTTTACA
TAATTTTTATAACAAAAATACTGTATTCAAGAAACAGCTAATATATATATATATATATATATATATATAT
ATATACTAGTATTAGTAATATGCAATGTGTTAAATTTTAATATATATGTATATATATATTAAGTACTATC
TAATTATTAATTTAAATAATAATAATAATAACAAATTTAAATTAAATACAATTTAATTATATTTTTAAAA
TATATAAAATTTTATTTAATTTTAAATTTATTTATAAAAAATATATCTAATAACTAATTTTATTAAACAA
TAAAATAATAAATAAGTTTACATATTTAAATAATATAACTAGTAAATTTATTATAAAATATAATTAATTC
ATTAAATTAGCATCTAATTTAAATTTAAATTAAAATTTATATAAAAAATTATTAATTGACTGATTTAAAT
ATGAATTTAAGTTTTTGTTTTAACCCTCATAACAAACATTCTCTTGGAAAAAAATTATAATTTTAAGCAA
CATAAGTATGTGTCATATTAATTCGTACAATTTAAATCAAATTTCATATATTTTAATTTCATAAGATTAT
TAACCACTGATCGCTAATAGTGTATCATAATAGGTAATATAAAGTATTAGACATTTTATGGGTGACCTTT
GGCAATTCTTGTATAATTTTGGCGAAAATTACATATGCATAATAGGGTTTAGGGTAATTTTGGCGAAAAT
TTTGGCAATTATTCTTGTGTAATTTTGGCGAAAATTATATATGCCTAGGCTTGAATAAATTATATCTGCA
TAATAGGCTCAACAAATTGTAAAAGCTAATTACTAAGTAGAAAACAATAATACATGTGGTTTAGGGAAAA
GATAATAAAATGAAAAGGTAGAATAATTGTGGGGGATCCAAAATGGGTTGGAATCACTTTAATAAAGTGG
ATAATCCATTTAGAGACATTTATTTCAAGAGTAATGATGAGTTGTATAATCCAAAGTATGCGAATAAAAC
CAATCTAATATTAAAATAAAAAGTGAGCAAAGGAAAGTATCTCCCAACTCCTAAATTTTCACTTTGGTAG
TCTTAATTTTAATTTTTTATATAATAATTAATATATAATATATCGTAATTATTTATGATATACTGTAATT
TTTTAAACATAAATTAGAATAATTTATCGCAGTATAAATAAAATTTAATCACACCACAAAAAACGGCTAC
TTTTAGTGATAATTTTTTAGTCACAATATAATTTTTTTGTGACTAAATGTGACTTTTAATCAAAACAAAA
TATTACTTGTGACTAAAACATAGTATTTAGTAAGTTATCACTAATTTAGTTTTAGTCACAACAAGTATTG
TGACTAAAAATATATTTAGTCACAACAAATTATAAATATTGTAACAAATACATTTAGTCACGGATCTTTT
AGTCACAACATAAGAATAATAATTTATAATTAGTCACAATTTTTTCACTTTTAGTCACAAGTTTTATTGC
GACTTTAAGGTAAAAAAATTTGTAGTTCCAATACATTGTAAACATTGCCTCACCTCATTTTTCTTGTATA
TACATATAAAATATATATAAACTAATAATTTTATTATATAAATAATATACATAAAAAATTAACATATTAC
TTTGCTAATTATTTCTAATAATTATTCAATTTCCAAAGGCACATAATTATCATTTTATTACACATTAAAT
TAATGTATACAAATATTAAATATTTAGGAAAAAAGTAATACTAATACTTAATTTTTGTGTTACGGTTGTC
TTTTTTATTTTTTATTTTTTGAAATAAATTTTAATTAATAGTTATTATTATATTGACCTCATCTAATATT
ATTTTTTGGCTTCGTCCATTGTTGTATTACATATATGCCTCTTTTATTTTTTACATGTGTGAAATAACTA
GTTTGAAATTTTTTTCTAATTTTGTAAATTATTTTAAATTTATCAAAATCTTTCAAAATTACTTAAATAA
AGAAATAACGATTAAAACTATTTGAATGTGAAAAACAATAATCTTGTTAACATTAATTTTAACATATACA
TTAATAATAATGGCAATTAATAAACATTAATTATAATAACAAGATATAAACATAGATACAACTTTCCAAT
ATTAGAATCATAAGCTTCAAGTAAAATTATATGCAAACAATAATGGCAACATTTTGTTGTACCTATATTT
GACAAAATTGAATGATTAGGATAAGCAGAAGAGATATGTCGAAAATAATTAATTACATATGATCTCATAA
TTTGTGTAATACATATTGTTGAGATATTAACTCTTTTTAATTTGTAATTGATGATAGCTAGTTAGAGACT
TGAATAGCAAGCTTAATAATAAGTCCAACTTTACTTGTTATCAAATTTCAGTATTAGTAAATGTCAGAAT
CTATGTTCTTTTCTCAAAAACAATTCTCAGAATTTTTGATATAAATATTGGTCAATGATACAACAATAAT
TAGCCATAAAATTATATTGTCTGAATATATATTCTTTTGTGGAAAACAAATCTCAGAATTTTTTGTATAA
ACATTGGTCAATGATATGATATACTATACTTTTGACAACTTTAGCCATAAAAATTATACTTTCACAACAA
TTCTTTTTTTCCTTTTTGAGTACACATCAGTCATTGTTTTCCACCCCCATACATGTTTTCCTTAAACATT
CTAAAATCGAAACAAGCTATAAATAGTTATTTGCTACGTTTAGATTATAAAATACAAAAACACATTTCTC
ATATTGTTCAGACTTCAGACCACTGAGGCCAGAAATCCCAAGGAAACATGTTGTGTATTTCCAGGTATTA
TCGGTGGGAAAATTATAATAAAAACAACACATGAGAAGCTCGTGGAATAGTGTGTTTTTTATTATGAAAA
ACGTGCTTCAAATTCTCAATAAGAATTATTACTATTGTTATTATACATTTGTGTCCCTTTCACGCGGTTT
TTCCTTTGATTCTTCGTACTTTTATCACTAATAATTTAACATGATATGATGATTATATAAATATATGCAT
TCTCGTGTTTTCTAATTTAACCCACAATATTCATATGAAAATGATTTTTTAAAAGTAATCATGTTAATTT
TAGGAAGAAACAAAGTTGTTATTCTTATTTTCGTGGATGAAATTTGTAGTTATCTATAAAGCTATTTACA
GATACATGATCGCAAAAGTCAATTAGGCTAAAATTGTCTTTTACTCACCGTACGTGGTTCAATTTGTTGA
TGTCTATAATTGGTGTAAATTTTATGTTAAATAAAATGAGTTAATGTTATATTGAGCTTAAATTTTAAAT
TTATGTTTCAAAATGTAAATGGAATAAAATAAATTTTATTTTAATTGGAATGTGTAAAAACTTTATAAAA
CTATAAAAAAATTTGAAGTATTTAAAATATATAAAAATAAAAATATAAAAAATTATTAATTATATTAATA
AATAAACTACATTATATATAGTGTATAATTTATATTATATTTTGTGTTAAATTTAATATTTAAATATAAA
TTACATTATATATTATTAAAATTTAATTTTACGAAAATAGACTAAAAATATATATATAGCACATTTATAT
CATTTTATTAGAGATGCCTAATACGTGTGGTGGTGGGTGACACCATTATAATTTTTATTTTTTTGTTCCC
CACAACACGTTCCTCAATGAGTTTTGTTCTGTTATATATAAATATATGACTTGACTTTATCTAAATTGTA
TTATATTGCAACATATTCGGACGCCTATTTTAGTAATTTTACATGTTGGTCGTTCTTATCCACTGCACTG
CATATATCGAGATGGCCCCGCAATGTTTGTTTCTCTATAATTATATCTGTACACGTGTTTTTATCGATTG
GTTTCATTTTAAATTTGAATTGTTTTATGGTATACACTTACAGGCTGATGAAGATGAGAAAGAGCATTTG
AAGATCAAAATTGAGACTGCCATCGCAGCCCTAAATGATCCACGAAGTCCTATGAGCATTTGAAGATCAT
ATAATAATTTATAGTTGAAGTTATATAAAAATGTCATGTGTGTGAGGTTTTCCTTATGCTACACATCAAT
TTTAGATTTTTCACCGCTTGTAGTATTCTCTTCGTTGGGGTTTTTGATATCTCAAAGTGTTTTTCCTTAA
TGAAGAAAAAAAAAGGTCTTTTGGTTTTTATA
>Transcript 
ATGGAAAACATTGGTGATGAGTATAAACATTATTGGGAGACCACAATGTTTTTCCAAACTGAGGAACTTG
ATCACAGTTGGGGTGGTGGGTTGGAAGATGCAGCGTTTTCTGGGTACTACGACTCGAGCTCGCCGGACGG
GGCAGCATCGTCGGCGGCATCTAAGAATATTGTGTCGGAGAGAAATAGGAGAAAGAAGCTCAATGATAGG
TTGTTTGCACTAAGAGCAGTGGTCCCCAAGATTAGCAAGATGGACAAAGCTTCTATAATCAAGGACGCAA
TTGAATATATCCAAAAGCTTCATGAAGAAGAGAGAAATATACAAGCTGAAATAATTGAGCTAGAATCAAA
TCATAATAAAGGAAGTCATAATAATAATAATAATAACAATAATAAGAATCTGGGTGGTAATTATGATCAT
TTTGATCAAGAATTGCCAATATTGTTGAGATCAAAGAAGAAAAAGATTGATCAACAACTATATGATTCAA
ATGGATCAAGATGTAGTGGTTCCATTTCCCCAATTGAAGATCTTGAGCTAAGAGTGACATATATGGGAGA
GAAGACTTTGGTGGTTAGTTTAACATGTAGTAAAAGAACAGACACTATGGTCAAGCTGTGTGAGGTGTTC
GAATCTTTGAAGCTCAAAATAATTACAGCTAATATTACTGCTTTTTCTGGGAGGCTTTCCAAAACAGTCT
TCATTGAGGCTGATGAAGATGAGAAAGAGCATTTGAAGATCAAAATTGAGACTGCCATCGCAGCCCTAAA
TGATCCACGAAGTCCTATGAGCATTTGA
>AA 
MENIGDEYKHYWETTMFFQTEELDHSWGGGLEDAAFSGYYDSSSPDGAASSAASKNIVSERNRRKKLNDR
LFALRAVVPKISKMDKASIIKDAIEYIQKLHEEERNIQAEIIELESNHNKGSHNNNNNNNNKNLGGNYDH
FDQELPILLRSKKKKIDQQLYDSNGSRCSGSISPIEDLELRVTYMGEKTLVVSLTCSKRTDTMVKLCEVF
ESLKLKIITANITAFSGRLSKTVFIEADEDEKEHLKIKIETAIAALNDPRSPMSI
XP_030484278.1 XM_030628418.1 CsbHLH54
>genomic 
CAATCTCCATACATTTCCCATTCATTTTTTTTTTCATTTGCAGAAAATACACTAACGTTCAAACATTGGA
ATCTCTTTCTTCTCCTTCATCTCTGAAAATCTCTGAAACCATGTTCTGAAAAGTGAAAAAAGTTTCTTTC
TTTCCATTCTGTAAAAGTTGCAGAATAGTACTAAAGACCTTAAACCCGTTTCTCTCTCTTTCTCGATTTT
GATATGTTGCCGAGGTCGAACGGTGCCGTTTGGATAGATGGGGACGAAGAAGACGCCGCTTCTTCTTGGA
CCAAAAACAACGAAGGAGTTGTTGTTGAACCCAACAACAACAACAAGGAAGAAGAAATGGGTTTGGGTGC
TAATTCTTTCTCTTCTTTCAAAACCATGCTCGAAACTGACTGGTACATGAATAATGCTCTTAACCCAACT
CCTTCTTCTCACCATCTCCATGGTCTTTCTCTTCCTCCTCCACCTCCTAATAATACTACTACTAATCACC
ATGATATTAGCTTCTGTAATAACCCAGTTACTGATCATAACAATAATCTTCTCTTACAACCAATTGACTC
CTCTGCTTCTTGTTCTCCTTCTCAAGCGTTCAATCTTGACCCATCTCACTCTCACAACTTCTTACAAGCT
AAATCTTGCTTCTCTTCTCTTCTTAATGTTGTTAATAACAACCCTTTTGATAATGGCTTTGATTTGAGCT
GTGAAAGTGGGTTTCTCAACAACTCTGTTTTGATGGGTTTCGCTGGACTTAATTCGCAGCAGAATCAGAT
GGGTGGAACTACTCCGGAATTGAGTTCTAGCTCTGATTTTCCGGGGAATCGATTACTTCCCTTATCGGAC
GACGCCGCTGCACTCGGAGGTGGGTTTAGTCCGACGGGTTTCGAGGGTTTTGATGGCTCGGCTGGTAGTG
CTCTGTTTCTGAACAACAGAGCTAAGGTTTTGAGACCTCTTGAGGTTTTTCCTCCGGTGGGTGCTCAGCC
AACTCTGTTTCAGAAACGGGCGGCGCTCAGGCAAAATTCAGGTGGAGCTGATAAGTTGGGGAATTTGGAT
GTTTCAGCTTCTACCAGATTTGGGAAAAGTTTAGAGGGTTTTGAGAAAAAGAGGAAGAAGAGTATTGATG
ATGGTGAAATTGAAGAGAGTATTGATGTTTCTGGTCTTAATTATGATTCTGATGATGCTAATGAGTATAG
TAAGCTTGAGGATAATACTAACAAAAATGGTGGTGGAAGTAATTCTAATGCTAATAGTACTGTCACCGGA
GGAGGAGATCAGAAGGGGAAGAAAAAAGGGTTGCCGGCTAAGAATTTGATGGCTGAGAGGCGGCGGAGGA
AGAAACTTAATGATAGGCTTTACATGCTTAGGTCTGTTGTCCCCAAAATAAGTAAGGTAAGAATTTTTTG
ATTTTTTGAACATTACAACACTGTTTATTTGGTCACTTGGTTCATGTGTTCTTCATTTTCAATTTTGTCT
CATAACTATTAATGTTCAATCAATGTTATTGAAGATTTGGGCTGACATAATTCTGTTGGGGAAGTCTAGT
TTGTGGAATATGAGCTTAAAATTTAGACTTAGAATTTGAACAATATATTTTATGTTATTGTATTTTGAGT
TGATATAATTCTATAAGCTAAAAGTTCAGACTTTGATAGGGATTTGAATTTTGTTGATTCATCAATATAT
TGTAATATTTAGTAGTGTCCTTTTTCTCTTTAAAGTTTCAATGCTGTGTTCATGGTCTTTACTTCTTGGT
TTGAACTATGTTGATCCAGCAATATATTGTAATTTTTAGTTTGATATGCTTTGAATAATAAGCTAAAAGT
TTAGACTTTGTTAAGGATTTGAAATATGTTGATTCATCAATATGTTGTAACAATTAGAAGTAGTGTCCAT
TTTTGTTTCTTCATGGTCTTTATTGGTTTATCACAGATGGATAGAGCTTCGATACTCGGGGATGCCATTG
ACTACTTGAAGGAGCTACTTCAGAGGATTAATGACCTTCATAATGAACTAGAGTCAACCCCTCCTGGCTC
TTTGTTGCCACCTTCTTCAAGCTTTCACCCTTTGACACCAACACCACCGACCCTTCCCTGCCGTGTCAAA
GAAGAACTGTTCCCAGGCTCCCTACCGAGCCCTAAAAACCAACCTGCAAGGGTATTTTTCTTAGACCTTG
ATTCTCCTTAACATTCTCTATTTGTTTTGCTCTGTGAGAATGAGAACTTAACAAGAACATATATTGACAA
CCTGATAACTGTATGAGCTAAGATAATCAATCATAAACACAATTAAGTTGGGAATGAATTTTTCGGTCTT
GCAGGTGGAGGTTCGGCTCAGGGAAGGAAGGGCTGTTAACATTCACATGTTCTGTGCTCGGAGACCAGGT
CTCTTGCTCTCTACCATGAGGGCTTTGGACAACCTTGGATTGGACATTCAGCAAGCTGTAATCAGCTGCT
TCAACGGGTTTGCTTTAGATGTGTTCCGAGCTGAGGTATGCTTCTCTTCCCAAAACCATATCTTTAATTA
CTGTTTCCATCATTTCCTTTGTTTCGGTCTTAAACTTTTATGTTGTTCAACAGCAATGCAGAGAAGGGCA
AGAGGTACTACCCGAGCAAATCAAGGCGGTGCTTTTGGATTCGGCTGGCTTCCATGGCACAATCTGACTC
TGACAAGTTAGTATGAGAAAGAAAAACAGAAGAAGCTCCCTTACAAATGGACATGGAGAAACCAAATATT
TTCTAAGATAGTATAACTCCAAAGCTTGAAGTGGAGTTTTGTAAATGCAATTGTTTTTCATTCCCATTTT
AGTAAAGGTGCATCCACAACAACAAATTCAAGAAAAGGAAAGAAGGAATGTAGATCAAAATCAGTCAAAG
CCCACCAAAGTCTGAGTAGGTTAATTAAAATCTAATATCATTGTCTTTACTATAAATATTTCATTTCATG
TTGAATCCTTGCAAAAACTTTCCATTGTTGTCTCCACAACTACTGTTGTTAGCTTTTAGAATAATAAAAA
CTATGGCTCTCTTATTTGTTTTTTAAA
>Transcript 
ATGTTGCCGAGGTCGAACGGTGCCGTTTGGATAGATGGGGACGAAGAAGACGCCGCTTCTTCTTGGACCA
AAAACAACGAAGGAGTTGTTGTTGAACCCAACAACAACAACAAGGAAGAAGAAATGGGTTTGGGTGCTAA
TTCTTTCTCTTCTTTCAAAACCATGCTCGAAACTGACTGGTACATGAATAATGCTCTTAACCCAACTCCT
TCTTCTCACCATCTCCATGGTCTTTCTCTTCCTCCTCCACCTCCTAATAATACTACTACTAATCACCATG
ATATTAGCTTCTGTAATAACCCAGTTACTGATCATAACAATAATCTTCTCTTACAACCAATTGACTCCTC
TGCTTCTTGTTCTCCTTCTCAAGCGTTCAATCTTGACCCATCTCACTCTCACAACTTCTTACAAGCTAAA
TCTTGCTTCTCTTCTCTTCTTAATGTTGTTAATAACAACCCTTTTGATAATGGCTTTGATTTGAGCTGTG
AAAGTGGGTTTCTCAACAACTCTGTTTTGATGGGTTTCGCTGGACTTAATTCGCAGCAGAATCAGATGGG
TGGAACTACTCCGGAATTGAGTTCTAGCTCTGATTTTCCGGGGAATCGATTACTTCCCTTATCGGACGAC
GCCGCTGCACTCGGAGGTGGGTTTAGTCCGACGGGTTTCGAGGGTTTTGATGGCTCGGCTGGTAGTGCTC
TGTTTCTGAACAACAGAGCTAAGGTTTTGAGACCTCTTGAGGTTTTTCCTCCGGTGGGTGCTCAGCCAAC
TCTGTTTCAGAAACGGGCGGCGCTCAGGCAAAATTCAGGTGGAGCTGATAAGTTGGGGAATTTGGATGTT
TCAGCTTCTACCAGATTTGGGAAAAGTTTAGAGGGTTTTGAGAAAAAGAGGAAGAAGAGTATTGATGATG
GTGAAATTGAAGAGAGTATTGATGTTTCTGGTCTTAATTATGATTCTGATGATGCTAATGAGTATAGTAA
GCTTGAGGATAATACTAACAAAAATGGTGGTGGAAGTAATTCTAATGCTAATAGTACTGTCACCGGAGGA
GGAGATCAGAAGGGGAAGAAAAAAGGGTTGCCGGCTAAGAATTTGATGGCTGAGAGGCGGCGGAGGAAGA
AACTTAATGATAGGCTTTACATGCTTAGGTCTGTTGTCCCCAAAATAAGTAAGATGGATAGAGCTTCGAT
ACTCGGGGATGCCATTGACTACTTGAAGGAGCTACTTCAGAGGATTAATGACCTTCATAATGAACTAGAG
TCAACCCCTCCTGGCTCTTTGTTGCCACCTTCTTCAAGCTTTCACCCTTTGACACCAACACCACCGACCC
TTCCCTGCCGTGTCAAAGAAGAACTGTTCCCAGGCTCCCTACCGAGCCCTAAAAACCAACCTGCAAGGGT
GGAGGTTCGGCTCAGGGAAGGAAGGGCTGTTAACATTCACATGTTCTGTGCTCGGAGACCAGGTCTCTTG
CTCTCTACCATGAGGGCTTTGGACAACCTTGGATTGGACATTCAGCAAGCTGTAATCAGCTGCTTCAACG
GGTTTGCTTTAGATGTGTTCCGAGCTGAGCAATGCAGAGAAGGGCAAGAGGTACTACCCGAGCAAATCAA
GGCGGTGCTTTTGGATTCGGCTGGCTTCCATGGCACAATCTGA
>AA 
MLPRSNGAVWIDGDEEDAASSWTKNNEGVVVEPNNNNKEEEMGLGANSFSSFKTMLETDWYMNNALNPTP
SSHHLHGLSLPPPPPNNTTTNHHDISFCNNPVTDHNNNLLLQPIDSSASCSPSQAFNLDPSHSHNFLQAK
SCFSSLLNVVNNNPFDNGFDLSCESGFLNNSVLMGFAGLNSQQNQMGGTTPELSSSSDFPGNRLLPLSDD
AAALGGGFSPTGFEGFDGSAGSALFLNNRAKVLRPLEVFPPVGAQPTLFQKRAALRQNSGGADKLGNLDV
SASTRFGKSLEGFEKKRKKSIDDGEIEESIDVSGLNYDSDDANEYSKLEDNTNKNGGGSNSNANSTVTGG
GDQKGKKKGLPAKNLMAERRRRKKLNDRLYMLRSVVPKISKMDRASILGDAIDYLKELLQRINDLHNELE
STPPGSLLPPSSSFHPLTPTPPTLPCRVKEELFPGSLPSPKNQPARVEVRLREGRAVNIHMFCARRPGLL
LSTMRALDNLGLDIQQAVISCFNGFALDVFRAEQCREGQEVLPEQIKAVLLDSAGFHGTI
XP_030485987.1 XM_030630127.1 CsbHLH55
>genomic 
CACAACAACACATCTCCTCATCAGCTTTCACCTCTTTCTCTTTCTTACTCTCTCTCTCTCTTTAAGCCTC
CTTCTCAACAAAAGCCAAACACCCTTTATGCATTTCTGAACCATTATTAGAAAGAAAGGAAACTTTTAGC
TGAAAAAAGTCGAGAAATCATCGTCATCATTATTAACATGGCTTTAGAAACTGTGGTGTATAATTCTCAA
GACACATTCAACTATGTCTTCAAGGACTTCTATTCCTCTATGGTAGCTCCTAATAATACTAATAATCTTT
GGTACGAATTTTGCCTCCAAGAAGAAGATGAAGAACGCAAATCCCTTGTTGGGATTTTCGATAATAATCC
TATATTGGACCAAACAATTCATGCAAATTTAAACTACCACCACCAATACTCTACCCCTCCTGCTATTTTT
CATCAGAGCTTAACGGAGCAATTAGAATCCTCAATCTCGTCTCCTGAAGTCAGCTGTCGACCACCTCAGC
CTCCGAGTTCGACTCCTCCACCAGAACCACTACCACTTGATCAATCTCCTCCCTCGTCATTCCCCTGCCA
TCTTATGGACCCCATTGCTGACCCTCCGGCCACAGAAAACGGGCGCAGAAAACGACGCCGTACAAGAGGC
AGCAAGAACAAAGAAGAGCTCGAAATCCAGAGGATGACCCACATTGCTGTAGAGCGAAACCGCCGCAAAC
AGATGAACGAGTACCTTGCTGTACTCCGATCTTTAATGCCCTCGTCTTATGTTCAGAGGGTCAGTTTAAT
ATTATTCTACCATTTTGGCTTGTATAATATAAATATTTCTGCATCCAAGTGTTAATTCTAAATTTCAAAA
CAGGGTGACCAAGCTTCAATTATTGGGGGAGCCATTAATTTCGTGAAGGAGCTAGAACAGTCGTTGCAGT
CAATGGAGGGCCACAAGGTCAGAACAAAAGTAGAGCACGACGATCATGAAGATGATATCAGAAATTGTGG
AAGATTTTCATCTAACATTTCTCATTCTTCATCTTCTTTACCTTTACCTTTGACATCTCCATCTCCACCA
TCGTCTTCCTCTTCATCAACTTCCACTTCTCCTAGTCCTAATTATTCCCAATCTTCTTCTCCATTTGCCG
ACTTCTTCACTTTCCCACAATACTCCACACGTGCGAACCAGTACTACTTCAGCAACAACTCATCTGAAAA
TGGCCAAAGGGCTGCGGCGGACATAGAAGTGACCATGGTCGATTGCCATGCCAATATTAAAATATTGTCA
AAGAAAAAGCCGAGACAGCTCTTAAAGATGGTCGCAGGTCTCGGAGCACTTCGCCTCTCTGTTCTTCATC
TTAATGTCATCACTGTTCAGCAAATGGTACTCTACTCCTTTAGCGTCAAGGTTAGTCTAAATGTTTCCTT
CTTTTTCTTTCTTAAAATCATTTGTGTGTATATATAAATTTATATAACAGAGTATTAATTTGGCTAACTA
ATTTGTTTGTGGTAATTGGATTATATAGGTTGAAGAAGGGTGCCAGATGAATACTGTGGATCAAATTGCA
GCATCCGTTAATCAAATGATGCACAGAATTAATGCAGAGCTTGCTTTGATCATCTGATTATGGGAAACAT
TTTATTTTATATTTAAACTTTGTAATTCAGCTTTATCGGCCTCTGCCCTTTGTAATGCAATCCATTTCAT
CGGCCCCTGCTTTTCTTCTTTGTCTTTTTCCTCTTTAAGTTTTACGGATAAATAGCATTTGGTACC
>Transcript 
ATGGCTTTAGAAACTGTGGTGTATAATTCTCAAGACACATTCAACTATGTCTTCAAGGACTTCTATTCCT
CTATGGTAGCTCCTAATAATACTAATAATCTTTGGTACGAATTTTGCCTCCAAGAAGAAGATGAAGAACG
CAAATCCCTTGTTGGGATTTTCGATAATAATCCTATATTGGACCAAACAATTCATGCAAATTTAAACTAC
CACCACCAATACTCTACCCCTCCTGCTATTTTTCATCAGAGCTTAACGGAGCAATTAGAATCCTCAATCT
CGTCTCCTGAAGTCAGCTGTCGACCACCTCAGCCTCCGAGTTCGACTCCTCCACCAGAACCACTACCACT
TGATCAATCTCCTCCCTCGTCATTCCCCTGCCATCTTATGGACCCCATTGCTGACCCTCCGGCCACAGAA
AACGGGCGCAGAAAACGACGCCGTACAAGAGGCAGCAAGAACAAAGAAGAGCTCGAAATCCAGAGGATGA
CCCACATTGCTGTAGAGCGAAACCGCCGCAAACAGATGAACGAGTACCTTGCTGTACTCCGATCTTTAAT
GCCCTCGTCTTATGTTCAGAGGGGTGACCAAGCTTCAATTATTGGGGGAGCCATTAATTTCGTGAAGGAG
CTAGAACAGTCGTTGCAGTCAATGGAGGGCCACAAGGTCAGAACAAAAGTAGAGCACGACGATCATGAAG
ATGATATCAGAAATTGTGGAAGATTTTCATCTAACATTTCTCATTCTTCATCTTCTTTACCTTTACCTTT
GACATCTCCATCTCCACCATCGTCTTCCTCTTCATCAACTTCCACTTCTCCTAGTCCTAATTATTCCCAA
TCTTCTTCTCCATTTGCCGACTTCTTCACTTTCCCACAATACTCCACACGTGCGAACCAGTACTACTTCA
GCAACAACTCATCTGAAAATGGCCAAAGGGCTGCGGCGGACATAGAAGTGACCATGGTCGATTGCCATGC
CAATATTAAAATATTGTCAAAGAAAAAGCCGAGACAGCTCTTAAAGATGGTCGCAGGTCTCGGAGCACTT
CGCCTCTCTGTTCTTCATCTTAATGTCATCACTGTTCAGCAAATGGTACTCTACTCCTTTAGCGTCAAGG
TTGAAGAAGGGTGCCAGATGAATACTGTGGATCAAATTGCAGCATCCGTTAATCAAATGATGCACAGAAT
TAATGCAGAGCTTGCTTTGATCATCTGA
>AA 
MALETVVYNSQDTFNYVFKDFYSSMVAPNNTNNLWYEFCLQEEDEERKSLVGIFDNNPILDQTIHANLNY
HHQYSTPPAIFHQSLTEQLESSISSPEVSCRPPQPPSSTPPPEPLPLDQSPPSSFPCHLMDPIADPPATE
NGRRKRRRTRGSKNKEELEIQRMTHIAVERNRRKQMNEYLAVLRSLMPSSYVQRGDQASIIGGAINFVKE
LEQSLQSMEGHKVRTKVEHDDHEDDIRNCGRFSSNISHSSSSLPLPLTSPSPPSSSSSSTSTSPSPNYSQ
SSSPFADFFTFPQYSTRANQYYFSNNSSENGQRAAADIEVTMVDCHANIKILSKKKPRQLLKMVAGLGAL
RLSVLHLNVITVQQMVLYSFSVKVEEGCQMNTVDQIAASVNQMMHRINAELALII
XP_030496435.1 XM_030640575.1 CsbHLH56
>genomic 
ATAAAGCTAGTTTTTGTGGTTGTGCTTGATGCTCACATACATATATTTATAGACATATATATACGCTAAA
CCTTCTGAGAATAGCTTAAAAAAAGGCTTCTTAAATACAAATTAAGAGAGAGAAAAAAGTGAGTGTGTTG
TAGTGTGCTTAAATATATGGCATTAGAAACAGAGCTTTTTCAACAAGACCCTTTTGGCTATATTATGAGC
AGTGGTCTCAATAAGGATTTTCACGCCGCCATGATAGGTGGTGGTAGTAGTAGTGGTGGTGGTAGTGGTA
GTGGTGGTGGACCTTGGAACTATGGATACTTTTTTCAAGAAAACGACATTAATATCCACCCAAATGACCT
AACAAACGACAACAGGTTTGTGGGGCATGGTTTCAACAATAATCTTCTCATGGATTTGGAATATTGTATA
ACTTCACCCTCTTCCATGGAACTCCACAACAACGACAACAACAACAACAATCATTACTCAACCAATAAAT
TTTCCTCCACAGACTCAGCCGCCGATTATTTCACCGGAAACTATACTAGTAGTACGACCACTCTTGATGG
AGGGAGGCCACCTAGCAGCCACGTGTTTTCTCCGGCCGCCGAAACAACTCAAGCAACCACCACCGTCCGG
CGAAAACGACGCCGTATTAGAAGCGTGAAGAATAAGGAAGAGGTTGAGAATCAGCGGATGACACACATTG
CGGTGGAGCGCAACCGGAGAAAACAGATGAACGATTACCTCGCCGTTCTCCGATCCATGATGCCTTCTTC
TTACGTCCAAAGAGTACTATTTTTCTTCTTCTTCTCATTATAATATATTTAACATTTTTTTTTAAATTGT
TTTTGTTATTTAATTAATTAGGTTTTAACCAATCTGATGACCCTAATCTTAATTTTAATTAGGTTAATGA
ACCCCACTTTAAGCATACTTAGGGTTTAATTTTGGATCTGTATAAATTAATCGATCTCAGGATGAAATTA
ATTAAAATAATGTAGGGAGACCAAGCATCGATTGTGGGAGGAGCCATAAATTTCGTGAAAGAGCTTGAGC
AACTTCTCCAATTCTTAGAAGCCCAAAAACGAAGTAGTACATCATCAACAACAACAACAACAAAGAAAGA
ATCATCACCATCAGATTCATCAGATTCCGATCATTCCTCTAATAATAATTCCGATCTCTTCTCTGATTTT
TTTATCTTCCCTCAATACTCAACGTGTTCATCATCCTCCAATAATAATAATAATAATAATAAGGTGAATA
TTAATGATCATCATCAAACAAAATCAACGGCAGAGAAACGATCGGCCGTGGCTGACGTGGAAGTAACAAT
GGTGGAGAGTCATGCCAATATAAAAGTGCTTCAGAAAAGTCACCATAATCAGCTTTTGAAGATGGTAGTA
GGCTTGCAGCTTTTGCGTCTTGTGGTTCTTCACCTCAATGTCACAACAGTTGATAATATGGTTCTTTACT
CATTCAGCGTCAAGGTATTTAATTTAATTAATTAATAAGTCCTCAATTAATTATTCAGTTATTAATTAGT
TTGATGATTTTTATTAATTATTACAGCTTGAAGATGATTCTCAGCTAAGCACAGTGAATGAGATTGCAGC
TTCTGTGTTTGAGATGGTGGGTAGAATCCAAGAGGAAAACTGTTTATTAAGTTAGAGAGTATATATATAT
GAGGCTAAAGGCACCTTATTAGTACCAATCACCAAATATTTGTGATAATATCATGTGACTTCGGCAATAT
ATATAATATTTTGTCTTTGTTA
>Transcript 
ATGGCATTAGAAACAGAGCTTTTTCAACAAGACCCTTTTGGCTATATTATGAGCAGTGGTCTCAATAAGG
ATTTTCACGCCGCCATGATAGGTGGTGGTAGTAGTAGTGGTGGTGGTAGTGGTAGTGGTGGTGGACCTTG
GAACTATGGATACTTTTTTCAAGAAAACGACATTAATATCCACCCAAATGACCTAACAAACGACAACAGG
TTTGTGGGGCATGGTTTCAACAATAATCTTCTCATGGATTTGGAATATTGTATAACTTCACCCTCTTCCA
TGGAACTCCACAACAACGACAACAACAACAACAATCATTACTCAACCAATAAATTTTCCTCCACAGACTC
AGCCGCCGATTATTTCACCGGAAACTATACTAGTAGTACGACCACTCTTGATGGAGGGAGGCCACCTAGC
AGCCACGTGTTTTCTCCGGCCGCCGAAACAACTCAAGCAACCACCACCGTCCGGCGAAAACGACGCCGTA
TTAGAAGCGTGAAGAATAAGGAAGAGGTTGAGAATCAGCGGATGACACACATTGCGGTGGAGCGCAACCG
GAGAAAACAGATGAACGATTACCTCGCCGTTCTCCGATCCATGATGCCTTCTTCTTACGTCCAAAGAGGA
GACCAAGCATCGATTGTGGGAGGAGCCATAAATTTCGTGAAAGAGCTTGAGCAACTTCTCCAATTCTTAG
AAGCCCAAAAACGAAGTAGTACATCATCAACAACAACAACAACAAAGAAAGAATCATCACCATCAGATTC
ATCAGATTCCGATCATTCCTCTAATAATAATTCCGATCTCTTCTCTGATTTTTTTATCTTCCCTCAATAC
TCAACGTGTTCATCATCCTCCAATAATAATAATAATAATAATAAGGTGAATATTAATGATCATCATCAAA
CAAAATCAACGGCAGAGAAACGATCGGCCGTGGCTGACGTGGAAGTAACAATGGTGGAGAGTCATGCCAA
TATAAAAGTGCTTCAGAAAAGTCACCATAATCAGCTTTTGAAGATGGTAGTAGGCTTGCAGCTTTTGCGT
CTTGTGGTTCTTCACCTCAATGTCACAACAGTTGATAATATGGTTCTTTACTCATTCAGCGTCAAGCTTG
AAGATGATTCTCAGCTAAGCACAGTGAATGAGATTGCAGCTTCTGTGTTTGAGATGGTGGGTAGAATCCA
AGAGGAAAACTGTTTATTAAGTTAG
>AA 
MALETELFQQDPFGYIMSSGLNKDFHAAMIGGGSSSGGGSGSGGGPWNYGYFFQENDINIHPNDLTNDNR
FVGHGFNNNLLMDLEYCITSPSSMELHNNDNNNNNHYSTNKFSSTDSAADYFTGNYTSSTTTLDGGRPPS
SHVFSPAAETTQATTTVRRKRRRIRSVKNKEEVENQRMTHIAVERNRRKQMNDYLAVLRSMMPSSYVQRG
DQASIVGGAINFVKELEQLLQFLEAQKRSSTSSTTTTTKKESSPSDSSDSDHSSNNNSDLFSDFFIFPQY
STCSSSSNNNNNNNKVNINDHHQTKSTAEKRSAVADVEVTMVESHANIKVLQKSHHNQLLKMVVGLQLLR
LVVLHLNVTTVDNMVLYSFSVKLEDDSQLSTVNEIAASVFEMVGRIQEENCLLS
XP_030506378.1 XM_030650518.1 CsbHLH57
>genomic 
ATATAAACCACCCAAATATATCACCAGAAACGAAATTTCCTTTATCTATATATATAGAAACTCTCTCTAT
TTAATTTATTCCCATCTCTCATCATCATCATCATATGGTTCTTTAGCTACCCAGTGAAAACCCATCTCTC
ATCAAAACGACACATATAAAATGGCACTAGAGGCTGTCGTTTTTCCACAAAACCCATCATATTTTAGTTA
TAGTTCTAATAAAGAGCTCTACACCATGCTCGGTGTAGGAGGAAACTGGGTCAGTTACGAAGATGAAGAC
GACACTAACAACAATAATATTATTAATATTTATGATCATCAAGCTGATGCTACAGCTCCCTCATTTGATT
TTCTCGGGAACCAAACGGAAAATAGTACAACGTCTCCTTATTATGGGGATTGGAACCCCTCACCTTCCTC
TATGGTACCTCACTTTAACGAACTTCATCTCTCCAACTCCACCAATATTCCATCTCCCGATGCAACCAAC
GGTAATAATAATAACACTGCCACTACGGATGAATTCCAACCGTTCGATGCTTTGACCGGCTTCCCGCAGA
CAACGTTGACTAGTACTCGACCAAAACGACGCCGTTCTAGAAGCAGAAAGAACAAAGAAGACATTGAAAA
CCAGAGAATGACTCACATTGCTGTTGAGCGAAATAGAAGGAAACAAATGAACGAATACCTCTCTGTGCTT
CGCTCTTTAATGCCCGACTCTTACGTCCAAAGGGTACTTATATTTTAATCTCTCTCTCTCGATTTTTTCT
TCTTTTCCAAACAGAAAATGAAAACTGATGAGTCTTTTTTTTTTCTTCTGTTTTTGGATTTCAGGGTGAC
CAAGCGTCGATTATTGGAGGGGCTATAAATTTCGTTAAGGAGCTAGAGCAACAAGTACAATTTCTTGGTG
CCCAGAAAGATCATCATCAAAGTAATAATGATCATAACCAGAACTCAGAGGACCGTGAACTTAATATGCC
GTTTTCTGAGTTCTTCACCTTCCCACAGTATTCGACTACTAGCTCGAATACCGCTACTCAGTGTGAAAAT
AACTCAGTGGTGGAAGCCATGGCGGCTGGAAAATCGTCAAGGTCGGCCATTGCTGACATTGAAGTAACAA
TGGTGGAGAGTCACGCAAGCCTGAAAATAAGGTCGAAGAAAAGATCAAAGCAGTTGCTGAAAATGGTATC
TGGATTACATAATTTAAGACTCACAGTACTTCATCTTAATGTCGCAACCCAAGATCAAATTATCTTATAT
TCAATCAGTGTTAAGGTAACTAATTAAATAATTATATATCAATATATTATATTAATAATAATTTTCTTAA
TATTTTATTTGGGAGGGTAAAATAGTCCCTATACTTAAAATATAATTTGGTTTTTATTACATGATTACCG
AACAGGTGGAAGATGACTGCAAGTTGAGTTCAGTGGACGAAATAGCGACAGCAGTGTATCAGATCCTGGC
TACAATTCAAGAAGAGTCCTTTATAATAATGCCCAATTGATTATCAAAATTGGTGAGGATTCAACTTTTT
TTTTTTTTCTTATTTATGATTATTAACGAATTTGGTAGACCTAGCTAGCTCTCTAGCTAGTTCTGTGTTT
ATTAATTACTAGCGATATAAGTATGATGAAATTATGATCACAATCATGTATACCATGTTTGCGGAATATG
TGACCAAAATTAATTAATACATTTTAATAATATATATGTTTCTTAATAGTTGTTGCATTCATATAAACAA
CACATCTTCTATTCTCTAAGATTCTTTCTATGTATGTGTATCTTTTTATAGTATGATTTGTAATATCAGT
TTGTTCTATTTATCATTC
>Transcript 
ATGGCACTAGAGGCTGTCGTTTTTCCACAAAACCCATCATATTTTAGTTATAGTTCTAATAAAGAGCTCT
ACACCATGCTCGGTGTAGGAGGAAACTGGGTCAGTTACGAAGATGAAGACGACACTAACAACAATAATAT
TATTAATATTTATGATCATCAAGCTGATGCTACAGCTCCCTCATTTGATTTTCTCGGGAACCAAACGGAA
AATAGTACAACGTCTCCTTATTATGGGGATTGGAACCCCTCACCTTCCTCTATGGTACCTCACTTTAACG
AACTTCATCTCTCCAACTCCACCAATATTCCATCTCCCGATGCAACCAACGGTAATAATAATAACACTGC
CACTACGGATGAATTCCAACCGTTCGATGCTTTGACCGGCTTCCCGCAGACAACGTTGACTAGTACTCGA
CCAAAACGACGCCGTTCTAGAAGCAGAAAGAACAAAGAAGACATTGAAAACCAGAGAATGACTCACATTG
CTGTTGAGCGAAATAGAAGGAAACAAATGAACGAATACCTCTCTGTGCTTCGCTCTTTAATGCCCGACTC
TTACGTCCAAAGGGGTGACCAAGCGTCGATTATTGGAGGGGCTATAAATTTCGTTAAGGAGCTAGAGCAA
CAAGTACAATTTCTTGGTGCCCAGAAAGATCATCATCAAAGTAATAATGATCATAACCAGAACTCAGAGG
ACCGTGAACTTAATATGCCGTTTTCTGAGTTCTTCACCTTCCCACAGTATTCGACTACTAGCTCGAATAC
CGCTACTCAGTGTGAAAATAACTCAGTGGTGGAAGCCATGGCGGCTGGAAAATCGTCAAGGTCGGCCATT
GCTGACATTGAAGTAACAATGGTGGAGAGTCACGCAAGCCTGAAAATAAGGTCGAAGAAAAGATCAAAGC
AGTTGCTGAAAATGGTATCTGGATTACATAATTTAAGACTCACAGTACTTCATCTTAATGTCGCAACCCA
AGATCAAATTATCTTATATTCAATCAGTGTTAAGGTGGAAGATGACTGCAAGTTGAGTTCAGTGGACGAA
ATAGCGACAGCAGTGTATCAGATCCTGGCTACAATTCAAGAAGAGTCCTTTATAATAATGCCCAATTGA
>AA 
MALEAVVFPQNPSYFSYSSNKELYTMLGVGGNWVSYEDEDDTNNNNIINIYDHQADATAPSFDFLGNQTE
NSTTSPYYGDWNPSPSSMVPHFNELHLSNSTNIPSPDATNGNNNNTATTDEFQPFDALTGFPQTTLTSTR
PKRRRSRSRKNKEDIENQRMTHIAVERNRRKQMNEYLSVLRSLMPDSYVQRGDQASIIGGAINFVKELEQ
QVQFLGAQKDHHQSNNDHNQNSEDRELNMPFSEFFTFPQYSTTSSNTATQCENNSVVEAMAAGKSSRSAI
ADIEVTMVESHASLKIRSKKRSKQLLKMVSGLHNLRLTVLHLNVATQDQIILYSISVKVEDDCKLSSVDE
IATAVYQILATIQEESFIIMPN
XP_030500259.1 XM_030644399.1 CsbHLH58
>genomic 
ATCATTAGTTAAGCCCTTCTCTACATCTCTTCTCTCTCTCTTAAAGGAGAATAATAATGGGTTTTGGTTG
TTATAATTAAATGGTTTCAATATTAGGGTTTCATATTGGTTAATATATATATACATAGTGTTTTGATTGA
GAAGTGAGTAAGTATAGTAAGATGGCTTTAGAAGCTTTACCTAATAATTCAAATGAGCTTTTCAACTTCG
TTATGATCTATGATACTATCTCAGCAACTCCAATCAATAATAATAATACCTATCAAATCTCTTCACCCAC
AACCACAACAACAACAACAACAAATTCTACTACTAATAATTGGTTACCACCACCTCCTCCTCCTTCTCAA
GGCATTATTAGTACTAATACTAGTAGTTTGTTGGTGACCCGAAATTGCGAAAAGGCGATAGAAGAAGAAG
ATGATAATGATGATGATGGTGATGGTGATAATAAGGAATTAGGGCAAGGGCAAGGGCATAATAATGGGGA
TAGAATGATGATGATGATGATGAGGACGAGGGCGAGGAGGCGGTTTCAAGAGCAAGAGCAGGAGCAAGAG
CAAGAGCGGCGTAATAATAATTTGGGAGGAGTTGTTAGGAAGAAGAGAAAGAGAAAGCCAAGGGTTTGTA
AGAACAAAGAAGAAGCTGAGACTCAAAGGATGACTCACATTGCTGTTGAGAGAAATCGAAGGAAACAAAT
GAATGAACATCTTGCTGTTTTGCGTTCCCTAATGCCTGATTCTTATGTCCAAAGGGTATATATATCTCTC
TCTTTCTCTCACTTTTTTTCTTCATATAATTAATCATAGGTTTAACAAAAAAAGGGTATTTTTTGTTTTG
GTTTTTAAAAGCTATAGAAAAAAAGTTTTAAAGATTAGGGACTTGAAAATAAAAATACATGCAAATATAG
AAAAAAAGTTGCAAGTAGTGTATATTTGGTTATATTGTCCTTTTTGATTCCCTTCTTCAAATATTGGAAT
TCCCATCTTTAAAATTAATTAATATGAATTAATAAAATGAAAGGGAAGGGGAAGCATGCATCATCATCAT
ATATGATGAAACTTTTGGCAGAAACTAAGTACTTCTTTTTGCATAGAAGGGTCTCTATCTATCTTACATA
TTATTTTCAAATTTTTGCTACCTCAATTCATAAAATAATAATGACAATAGTAATAGTAATACACACAATT
TATATAAATATCTTATTTGTTTAATTGTTCCCAAATATTGTTATTTATATAATATGTATTATTATATTAT
AGGGTGATCAAGCTTCAATAGTAGGTGGTGCTATAGAATTTGTAAAAGAACTTGAACATCTTTTACAATC
ACTTGAAGCTCAGAAGCTCCAAGCAATGAACACTAATAGCAATAACAACAACAACAACAACAACAATAGT
GGAGAAGAACCAATGGTGGATAATGCTAATGCTAATGATAAAGATAATGATAATGATCATGATGATCATG
ATGATAAAGATGATGAGATGGTAGCTCATCATCATCATCATCATCATCATCAAGGTGCAGCTCCTTTTGC
ACAATTCTTTGTATATCCTCAGTACACATGGTCTCAAATCTCAAACAAGTACACTTCAAAAACTAAGGCA
GCCATAGCTGATATTGAGGTAACCTTGATTGAAACTCATGCAAGCCTTCGAATTTTCACTCGTCGAAGCC
CTAGACAGCTCTCTAACCTCATTGCTGGATTCCAATCTCTTCATCTCACTGTTCTCCACCTCAATCTCAC
CACTCTCAATCCCTTTGTGCTCTACTCTCTCAGTCTCAAGGTAATTAATTAATTAATAGTACTCCATTAT
ATAATAATTCTCACTCAGTTAAATTATACTACTTTTGTCTCATCCATGATTCTAATCTTGTCTCGATTAA
ATTATACTTTTGTGATAATTCTGATTCAATTAAGTTAAATTATATTTTTGTCTCATTCTGATTCGGTTAA
ATTTTGTGACGATCTTGATCACTTAGTGAAATTATACTTTTGTAATAATTCTGACTGGGTTAAATTATCA
AAAAAATCTTGATATTTGTTAAGTTATTATACTTTTATCTAATCCCTATTTTATTAATTATTATTTTATT
ACTTTATATAGTAAAATGATACAACATACATGTACATGTATTTTTAACTGCACTCAAATAATAATTCTCA
ACTCACATCCATTTATTACTAACTAAATTCTCAAAATAATTATTGTCTTTGTGTACTTTTGATGAGAACA
TGCATTTTGTGCTTTGGTGGGGTTATGTTTGGACATAAATAATTGTGAAGAAGAATATGGAAGATAGAAT
TAACATATATATATTTTTTGTAATTGCAAAATAATAATTTCATTCTTTTTTTGTTTAGAAATTAATTAAT
GTGGTAATTTTGAAAACTCTAATATAATTTTTTTCAGGTTGAAGAAGGTTGTCTACTGAGTTCAGTAGAT
GATATAGCAGCAGCAGTTCACCACATGCTTACAATAATAATTGAAGAAGAAACTACTATGCCTATGTGTT
GTTAATCCAATATATATTCATATATAAAATCATCATCATCATCATCATCTTCTTCTTCATCTTCTTGTGT
AAATAAATGCCCTTAGATCAATGTTGAAATTACCATAATGCCATTCAATATCTTTTTGTTGTAGTTTCTT
TCTTTCTTCACTCATTCAA
>Transcript 
ATGGCTTTAGAAGCTTTACCTAATAATTCAAATGAGCTTTTCAACTTCGTTATGATCTATGATACTATCT
CAGCAACTCCAATCAATAATAATAATACCTATCAAATCTCTTCACCCACAACCACAACAACAACAACAAC
AAATTCTACTACTAATAATTGGTTACCACCACCTCCTCCTCCTTCTCAAGGCATTATTAGTACTAATACT
AGTAGTTTGTTGGTGACCCGAAATTGCGAAAAGGCGATAGAAGAAGAAGATGATAATGATGATGATGGTG
ATGGTGATAATAAGGAATTAGGGCAAGGGCAAGGGCATAATAATGGGGATAGAATGATGATGATGATGAT
GAGGACGAGGGCGAGGAGGCGGTTTCAAGAGCAAGAGCAGGAGCAAGAGCAAGAGCGGCGTAATAATAAT
TTGGGAGGAGTTGTTAGGAAGAAGAGAAAGAGAAAGCCAAGGGTTTGTAAGAACAAAGAAGAAGCTGAGA
CTCAAAGGATGACTCACATTGCTGTTGAGAGAAATCGAAGGAAACAAATGAATGAACATCTTGCTGTTTT
GCGTTCCCTAATGCCTGATTCTTATGTCCAAAGGGGTGATCAAGCTTCAATAGTAGGTGGTGCTATAGAA
TTTGTAAAAGAACTTGAACATCTTTTACAATCACTTGAAGCTCAGAAGCTCCAAGCAATGAACACTAATA
GCAATAACAACAACAACAACAACAACAATAGTGGAGAAGAACCAATGGTGGATAATGCTAATGCTAATGA
TAAAGATAATGATAATGATCATGATGATCATGATGATAAAGATGATGAGATGGTAGCTCATCATCATCAT
CATCATCATCATCAAGGTGCAGCTCCTTTTGCACAATTCTTTGTATATCCTCAGTACACATGGTCTCAAA
TCTCAAACAAGTACACTTCAAAAACTAAGGCAGCCATAGCTGATATTGAGGTAACCTTGATTGAAACTCA
TGCAAGCCTTCGAATTTTCACTCGTCGAAGCCCTAGACAGCTCTCTAACCTCATTGCTGGATTCCAATCT
CTTCATCTCACTGTTCTCCACCTCAATCTCACCACTCTCAATCCCTTTGTGCTCTACTCTCTCAGTCTCA
AGGTTGAAGAAGGTTGTCTACTGAGTTCAGTAGATGATATAGCAGCAGCAGTTCACCACATGCTTACAAT
AATAATTGAAGAAGAAACTACTATGCCTATGTGTTGTTAA
>AA 
MALEALPNNSNELFNFVMIYDTISATPINNNNTYQISSPTTTTTTTTNSTTNNWLPPPPPPSQGIISTNT
SSLLVTRNCEKAIEEEDDNDDDGDGDNKELGQGQGHNNGDRMMMMMMRTRARRRFQEQEQEQEQERRNNN
LGGVVRKKRKRKPRVCKNKEEAETQRMTHIAVERNRRKQMNEHLAVLRSLMPDSYVQRGDQASIVGGAIE
FVKELEHLLQSLEAQKLQAMNTNSNNNNNNNNNSGEEPMVDNANANDKDNDNDHDDHDDKDDEMVAHHHH
HHHHQGAAPFAQFFVYPQYTWSQISNKYTSKTKAAIADIEVTLIETHASLRIFTRRSPRQLSNLIAGFQS
LHLTVLHLNLTTLNPFVLYSLSLKVEEGCLLSSVDDIAAAVHHMLTIIIEEETTMPMCC
XP_030507467.1 XM_030651607.1 CsbHLH59
>genomic 
ATATGCAAAAATTACCCAAGTCTTGATTTTCATCACTTCTTTCATATTCTTAACTTTTGTTCAGGTAATT
GTATACATATATATATATATAGATAATATTAAACCCCATATTACATAGATTTTGTGGGATCAATTAATAA
TTAAGTATATATATATACATAATATATATATATATTAATATTATTATAAGTTTGTTAATTATATATTTAC
CATGTAAATTTCAGGTAGTACGTTCAAGATCAGTGACCCCAATAGACCCACCAAGTTTGTCCTTAAGTGA
AACACAAAAACAAAAAAAAAAGAAAAATAAAACTTATCAACATCTTATGGAGAAAGAAAATAACTATTCG
GTATATACTATATATATAGCCTATACATATATATATATATGCAATATAATATATATAGTCATAGTCATCA
TTCTCTTCTTGATTTATACATATTATATAATAGAAAAAATGTTGTTTTGCTATGATGAATTATTAATACC
AAATTATAATTATTTTTTGTTGCAATTTCAGGCTCCCATAATGCCACCTAATAATAATAATAATAGTAAT
TTTTCTTCATCATTGGATAATTATAACATTGAGAATATTCATCATCATCAACAACAATTCATGAAGTCCC
ACATCGACGAGAGAAGTGAAGAAGGAGCAGAACAAAATGGAGTCGATGAGAGAATAATGGTCAATTATTT
ACTCAACAACAACAACAACAATTTATCTCATCATCATCATCAACACAATAATCAACAATTGAGTTTTGCC
GACGTTATGCAGTTCGCGGATTTTGGGCCCAAATTGGGCCTAAACCAAACTGAAGAAACCGACGAAGCTC
AACAACTTGAAGAGAATAGTATGGTTGACCCGGTTTACTTTTTGAAGTTTCCAGTGTTAAACGACGACAA
CAACAACAACAGCAATAATGATATTATTATAAACGACGTCGTTTGTCAACAACAACAACATGAAGAGATG
ATGAAGGATTGTGATGTTGGTGGTCATAATAATGATAATGATGATGGTTCAATGCAACATCTTCAGTTTT
TGGGTGAAGATCTTCATCATCAGAATAACGGTAATGGTAATGGTAATGGTAATAGTAATAATAAGAATAA
GAGAAAAAGACCGAGGACAGTTAAGACAAGCGAAGAAGTGGAAAGTCAACGAATGACTCATATTGCTGTT
GAGAGAAATCGAAGGAAGCAAATGAATGAACATTTGAGAGTTCTTAGATCTCTCATGCCTGGCTCCTACG
TTCAAAGGGTAACTATATATATATATATGCATGAGTTTTTATGTTTTTGAATAAATTTATTAAGAATTTA
ATTAGTTAATATTACATAATGCATGCTAGTTAGAATAATAAATAATTTTGGTTTTACACAAATTATGGAG
CATTATTGTTATTTGTCGGGCTAGAGCGCATATTGTTATTAGGTATTTTAAGATTTTTAATAGACGTATT
TTTTATATTATTATTATTCAAAAAAAAAAAAATAATTGTAAGACTCAATTTAGAATTGGACCAAAAAAAA
GTAGTATTTGAAATCTTACTTTTTAACATTTTCTATTTTTGTTAATATTACAAATTTATTGAGATTAATT
TAATATGTGTTAAATTAGTTTAAAATATTTCAATTAAATAAGTAATATTAAATGAAAAACTATGATAATT
AGTAGTATATTTCATTGCCACTTATTATATTCATGTGTTCATATGTTATTTTAAAGATAAGATGATATAA
TTTAATATTAAATTTTATATATTTTAATTTACTAAATAATATAAAAAACTATTAAATAGTTATTATAAAT
TGCGGAAAGTACTAAATTATATTGTCAAATAGTATTGATTTGAACACAAGGTCTTTTAATTTAGAACCTA
CAATTGGTATGTTATAGGGAGATCAAGCATCAATAATTGGTGGAGCCATAGAGTTCGTAAGAGAATTAGA
GCAACTTCTTCAATGTTTGGAATCACAAAAGCGAAGAAGACTAGTAGGAGATCAACCTCCGCCACCTAGA
CAGCAACTCGGATCAGCTGATCAGGGTGGCGGTGGTAGTACTGGTGGAGTCCCTATAGTTTCAGGGGCTG
CACCAGGGTTTTTTCCTCTAGCCAATAACGATCAAATGATGATGATGAATAGTAATAATAAGTTTGTGGC
CGGAGACTTCGAAATCAACCCCGCCAACAGTGGTGGCGGGCTTCGAGAAGAGATGGCCGAAAACAAATCT
TGCTTGGCGGATGTTGAAGTGAAGCTATTAGGGTTTGATGCGATGATAAAAATTTTATCAAGGCGAAGAC
CGGGACAACTTATTAAGGCCATTGCAGCTCTTGAGGATTTGCAATTTAATATTCTCCACACTAATATTAC
AACCATTGAACAAACTGTTCTTTACTCTTTCAATGTCAAGGTAGGTATTTATATAATATTATATATAAAT
ATAATTAAGTACTAATAAACAATTAAGTATTTATTACATATAAATAATTATTCTTATATTATTTGTATTA
TGTAACAGGTTACTAGTGATTCGAGATTTACTGCTGAAGACATTGCCTGTTCTGTTCAACAAATATTTAG
TTTTATCCATGCAAATAGCTTGTAACAATGTCATATGTACTTCTTAAAAATAATTTACCAATATATATAT
CTTA
>Transcript 
ATGGAGAAAGAAAATAACTATTCGGCTCCCATAATGCCACCTAATAATAATAATAATAGTAATTTTTCTT
CATCATTGGATAATTATAACATTGAGAATATTCATCATCATCAACAACAATTCATGAAGTCCCACATCGA
CGAGAGAAGTGAAGAAGGAGCAGAACAAAATGGAGTCGATGAGAGAATAATGGTCAATTATTTACTCAAC
AACAACAACAACAATTTATCTCATCATCATCATCAACACAATAATCAACAATTGAGTTTTGCCGACGTTA
TGCAGTTCGCGGATTTTGGGCCCAAATTGGGCCTAAACCAAACTGAAGAAACCGACGAAGCTCAACAACT
TGAAGAGAATAGTATGGTTGACCCGGTTTACTTTTTGAAGTTTCCAGTGTTAAACGACGACAACAACAAC
AACAGCAATAATGATATTATTATAAACGACGTCGTTTGTCAACAACAACAACATGAAGAGATGATGAAGG
ATTGTGATGTTGGTGGTCATAATAATGATAATGATGATGGTTCAATGCAACATCTTCAGTTTTTGGGTGA
AGATCTTCATCATCAGAATAACGGTAATGGTAATGGTAATGGTAATAGTAATAATAAGAATAAGAGAAAA
AGACCGAGGACAGTTAAGACAAGCGAAGAAGTGGAAAGTCAACGAATGACTCATATTGCTGTTGAGAGAA
ATCGAAGGAAGCAAATGAATGAACATTTGAGAGTTCTTAGATCTCTCATGCCTGGCTCCTACGTTCAAAG
GGGAGATCAAGCATCAATAATTGGTGGAGCCATAGAGTTCGTAAGAGAATTAGAGCAACTTCTTCAATGT
TTGGAATCACAAAAGCGAAGAAGACTAGTAGGAGATCAACCTCCGCCACCTAGACAGCAACTCGGATCAG
CTGATCAGGGTGGCGGTGGTAGTACTGGTGGAGTCCCTATAGTTTCAGGGGCTGCACCAGGGTTTTTTCC
TCTAGCCAATAACGATCAAATGATGATGATGAATAGTAATAATAAGTTTGTGGCCGGAGACTTCGAAATC
AACCCCGCCAACAGTGGTGGCGGGCTTCGAGAAGAGATGGCCGAAAACAAATCTTGCTTGGCGGATGTTG
AAGTGAAGCTATTAGGGTTTGATGCGATGATAAAAATTTTATCAAGGCGAAGACCGGGACAACTTATTAA
GGCCATTGCAGCTCTTGAGGATTTGCAATTTAATATTCTCCACACTAATATTACAACCATTGAACAAACT
GTTCTTTACTCTTTCAATGTCAAGGTTACTAGTGATTCGAGATTTACTGCTGAAGACATTGCCTGTTCTG
TTCAACAAATATTTAGTTTTATCCATGCAAATAGCTTGTAA
>AA 
MEKENNYSAPIMPPNNNNNSNFSSSLDNYNIENIHHHQQQFMKSHIDERSEEGAEQNGVDERIMVNYLLN
NNNNNLSHHHHQHNNQQLSFADVMQFADFGPKLGLNQTEETDEAQQLEENSMVDPVYFLKFPVLNDDNNN
NSNNDIIINDVVCQQQQHEEMMKDCDVGGHNNDNDDGSMQHLQFLGEDLHHQNNGNGNGNGNSNNKNKRK
RPRTVKTSEEVESQRMTHIAVERNRRKQMNEHLRVLRSLMPGSYVQRGDQASIIGGAIEFVRELEQLLQC
LESQKRRRLVGDQPPPPRQQLGSADQGGGGSTGGVPIVSGAAPGFFPLANNDQMMMMNSNNKFVAGDFEI
NPANSGGGLREEMAENKSCLADVEVKLLGFDAMIKILSRRRPGQLIKAIAALEDLQFNILHTNITTIEQT
VLYSFNVKVTSDSRFTAEDIACSVQQIFSFIHANSL
XP_030508815.1 XM_030652955.1 CsbHLH60
>genomic 
CTGGCACACGAACAAAGACGCTCAAATATCCTTTCTCTCTCTCTTGTCTAATCCAAGGAAAAAAAAAATA
TGTCTCACATCGCTGTAGAGAGAAATAGAAGAAAACAGATGAATGAACATCTCAAAGTTTTACGTTCCTT
AACCCCATGTTTCTATATCAAAAGGGTATCAATTATATTATATAAATATATGTGTGTGTGTTATGATTAA
TTTCTATGAATATGAGCTATATATTGATTTATTTATTTGTATAAATACAGGGAGACCAAGCATCAATAAT
AGGGGGTGTGATTGAATTCATCAAGGAGATGCATCAAGTTCTTCAATCTTTGGAGTCAAAGAAACGAAGA
AAGAGTATGAGCCCTAGTCCTGGTCAAAGCCCTAGACCATTACTACTATTACACAACACAAGTAGTCCTA
GTACTAATACTACTACTAATCTTGAGAGTCCTTTGGGAATAGAAATAAATAATAATAATACTAATAATAA
GGAGCTTGGAGCATGTTGCAACTCTCTGACGGCAGATGTTGAAGCAAAGATCTCAGGATCCAACGTGCTC
ATGAAGATAATTTCACGGCGAATTCCAGGTCAAATCACCAATATAATTAGTGTATTGGAGAGGCTTTCCT
TTGAGGTTCTTCATCTCAATGTCAGTAGCATGGAAGACACTGTTTTATACTCCTTTGTCATAAAGGTATA
TATATATATATATATATGTATATCAATATATTAATTATACGTAGAAATTAGTTTGATTAGTCTTATATAT
ATTGTCTATCTCAATTCACCACTGAACAAAATTATATAGTAGTAATTACATAATTATACTATATATGATC
TAGCTACAGGAGAAATTAATTAAATTAATCAATTCGATGCAACTGTCTTAAAATTATTGAAGATATCAGT
AAGGTAATATTATATGTATTTATATATATATATATATGCGTAAACTCAGGGTTTAAGTTGATCAGTTTCA
ACAGTATATATCAAGTCAGTGGACACATATACGAGTTCGAAGATATAACACCGATACCACCATTGATAAT
TAATATTATATATGTGTGCGAATATTACTTAGTTTGTTTATGTAAGTAATTAATATATAGTACAGTAATT
TAATATTCTATATATATATATATGAGAATTTCTAGTAAATTAAATTATAATTAAAAAAAAAATCTAGCTT
GACTTGAGAAAAGATATGCGGAGATACCTCTTCTGTATAGTAATAATTATATATGTGATCATCAAAGAAG
CGAAGGTATAGTGCACTGGTACGTTCATTTAAATATATTTACGACAAGAAAATGATCACTAAACTGTTAA
TTAATTGCAAGTTAAATTTATAAGATATGTACGTAGCTATAAGAAATATTGGTGGCTTAATTAGCTATAT
CCTCACATTTTTGATGCACTAGCCAGCCATATACATATATATAAATGTATGATATACGGTGCCTCATATA
TATGGATAATCAACAATATATATGATTATATCAGAAAAAAGAAAAAAAAAACAGTATGGTTATGTTTCCC
TAAACATGATGATATCTTTTATAATGTGTTATAATGTGTACGTATGTGTATATATATTTATATTCTTGAT
GTATATTCTTACTTACAGATAGGGCTGGAATGTCAATTGAGCATGGAAGAATTGGTGCTTGAAGTTCAAC
AAAGTATCCGTTCATCAGAATCTTCATACACCCTTTATACACAAATATAGTACTTAATTATTAATACGTT
TTCACGTTTCATCATAGCCAGTTATGATATTATTCCAGCTTTTTTCTTTCTTATA
>Transcript 
ATGTCTCACATCGCTGTAGAGAGAAATAGAAGAAAACAGATGAATGAACATCTCAAAGTTTTACGTTCCT
TAACCCCATGTTTCTATATCAAAAGGGGAGACCAAGCATCAATAATAGGGGGTGTGATTGAATTCATCAA
GGAGATGCATCAAGTTCTTCAATCTTTGGAGTCAAAGAAACGAAGAAAGAGTATGAGCCCTAGTCCTGGT
CAAAGCCCTAGACCATTACTACTATTACACAACACAAGTAGTCCTAGTACTAATACTACTACTAATCTTG
AGAGTCCTTTGGGAATAGAAATAAATAATAATAATACTAATAATAAGGAGCTTGGAGCATGTTGCAACTC
TCTGACGGCAGATGTTGAAGCAAAGATCTCAGGATCCAACGTGCTCATGAAGATAATTTCACGGCGAATT
CCAGGTCAAATCACCAATATAATTAGTGTATTGGAGAGGCTTTCCTTTGAGGTTCTTCATCTCAATGTCA
GTAGCATGGAAGACACTGTTTTATACTCCTTTGTCATAAAGATAGGGCTGGAATGTCAATTGAGCATGGA
AGAATTGGTGCTTGAAGTTCAACAAAGTATCCGTTCATCAGAATCTTCATACACCCTTTATACACAAATA
TAG
>AA 
MSHIAVERNRRKQMNEHLKVLRSLTPCFYIKRGDQASIIGGVIEFIKEMHQVLQSLESKKRRKSMSPSPG
QSPRPLLLLHNTSSPSTNTTTNLESPLGIEINNNNTNNKELGACCNSLTADVEAKISGSNVLMKIISRRI
PGQITNIISVLERLSFEVLHLNVSSMEDTVLYSFVIKIGLECQLSMEELVLEVQQSIRSSESSYTLYTQI
XP_030500149.1 XM_030644289.1 CsbHLH61
>genomic 
ATATTTAGTTGCATGCATGCTTCTTCATTTTTCTTTTGTTTCTTGATGATCTCGACACTTTCATTGTTTT
TTCATTAATTTTCTCTTTTTGGGTCCTTTTCTCTCTTCCACACTTTCCCACTATCCAAACAAACAAAACA
AATTACCAAAATGATGATGAATACTATGAAAGATGCTACTTTGTCTGCCACATCTGATTACTTTTTCGAC
GACGATAATGAATACTTCGGTTCCAATGATCATATCAACAACTTACCTTCTGGAGACGATCTTTTTAGTA
TCCTCGACAGCTTAGAGCCCGATTTTCCTCCATTGGAAGAATGTACAAAGCTCCAAAGCAAACAAAATCA
AACGAAGTCATCTACAACCAAAAAAAGAGCCCTAGTTTCTCAAGACTCATTATCTTCAGAAACCGAACTT
GACCTTTTGCCAAACAGCAAAAAGTCAAAAGTTTCCATGACCGCAGCCGCTGCAGCTGCGGCTGAGGAGG
AAACCACAGAAGGACAAGGGAATAAGATGTCTCACATAGCAATTGAGAGAAACCGCAGAAAACAAATGAA
TGAGAATTTGTCTGTTTTGCGTTCTCTCATGCCTTGCTTCTACGTCAAGCGAGTGAGTTACTTCACTCAT
TACCAATAATATATATTTTTTTTGATGAGAAATGTCTTAACACTTAACATTTTCTTTGTGATTTTCTTTT
ATTAGGGAGACCAAGCATCAATTATTGGTGGAGTAGTGGACTACATCACCGAGTTGCAACAAGTGTTACA
GTCATTAGAGGCCAAAAAACAAAGGAAATTTTACAGTGAAGTGTTGAGCCCTAGACTGGTTTCAAGTAGT
CCAAGAGGTTCACCAATGATTCTAAGCCCAAAACCACCACTAAGCCCTCGACTAATGAGCTTACCAAATA
GCCCAAGAACACCTCAGTCAATAAGTAGCCCATACATACCACCAAGGCTCCAACTTCAACAACAACAACA
AACTTCCTATCTTAGTAATGAACCCTCTCCAACTGCATCCTCTGCTTCATCCAATTTTAATACTAATGAT
CTTTTTGCCAATTCCAAATCTGCCCTTGCTGACGTGGAAGTCAAATTTTCTGGATCGAATGTTCTTCTAA
AGACTGTATCTCCTAAGATTCCAGGACAAGCAGTGAAGATAATTGCTGCTCTTGAAGACCTTTCACTACA
AATTCTTAAAATCAATATCAACACCCTCGATGACACCATGCTTAATTATTCCTTCACCATTAAGGTATAC
ATATATAATTATATACTTAATAAATTCTGACTCTATTTTGTGCACTTTTTTTTTATATTAAAATTATATT
ATATACAATATATAGTAATGTCCAACTATTAATTTATAGGTTAGGTTATTTAATCTACTACATTGATGAT
GGACTCTCTCTTTCTAGTAATTATTATAGGTAATAAAATGACAGACATACCATTCTACTGTTTGGTCAAA
TTCTGTCTTTTATATATATATATATATGAAGTACACGATTAAGACAAATCACTGAAAACAATCTAAACAA
ATCAAAAAAGAAAAATTATTTTGCTTTAAAATAAAATTTAGTTAAAATAATGGGCATATACTTGTGTCTC
TTTTGGAGTCTTTATCTCAAAACATATTACCAATTTTCTCTTTTTTTTACCTCAACTTTTTATATTATCT
CCCTCTTTTTTTTTTTTTTTAATTTTTTATTTTTTATTTATTTTTTATTTTTTTTTTCAACATTATTTAA
CTATTACAGTTTTAATATATTTTATTCTATTAAAATATTTTATCTAAAAAGATCTAAAGACTGATAAAAT
AATTCAAATTATATTTTAAAGCTTATATCTAAATGTAGTTAAGTTATAATAATTAAAAAAAAACAGGTAC
TGACTTATTAATAATTGTTCGTATATATTTTTAACTTATTGCTTTTAAACATTAAGGTTTATTAATTATA
TTATATACATTTCTTATGAAAAAAAATATATCATATACATAAATATTTTGTCCCACAAAAGTTTGTTGTC
GTACGTGGAAATGCATAAATATTGTATCGTATTTTTCTTTCATAATATTTAATTTCCCCTATTTCTTCAA
AAAAAAAAAAAGAATAAAATTACCACCCTCTCCCTCTCTCTGTAATCTGTATAAAAGAAGAATATGTATT
AGTATTCCTGAAAAAATTAATGAGTTCTGGGTACTGGCTAGCACAGAGAGTAAATTTATTTTAAATATAT
AGATTAAAGTCCAAGTGTTAAAGATAAATAAAAATAACGTTGTCATATATGTGCAGACTGTAAATATGCC
TCGAAAATGATGATTAATTAATTACATTATATATAATATTGTTTAAAGTACTAATAATGATTGGGTATTT
TTCTTTTTTTTTTACTAGATTGGAATTGAATGTCAACTGAGTGCGGAGGAACTGGCTCACCAAATCCAGC
AAACATTCTCCTTATAATTATCAATTATATTTTTAATCATCAGCTCTAACAACACTCTTCTCATCTTTCC
ATTTATATATATATATATATATATATAAGCTCAATTAATTGTAATAAGAGGAGTGAGACAAGTATTCATA
TGTAACATGCATGCATGTTAATGTAGATCAGTTAATTAGTCTTCTTTTTATTTGAGTATTTTTCATTTGC
TTTCGATTAATTAATGCATACATGTAGATCCAATATCCATTAATATTCCGTATTGTCAATTAATTATTTA
TATATATATATTATTAATCTTTGACTATATTATACAGTTAATCATATGATAATTATTCATCATTAATTAA
TTGATATTGGGGACTGTACTAGAACTATATATAGGTAATGAAAATAAAATAATTTTTTTATTATTAATTA
ATTTATTATGTGTTACTGAACCGATCCCATGTAACAAATAAATTATACTAAATTGTTAAGGCATGCTAAA
ATTTTTCGAAAGGTGCTATTCTCTTATATAGCAAGGTAAGTATAGTATATATATAGCTTGATTTCTAATT
TTTCTAATTATGATTCTCTTATATATCCCATCAAGATATTCTGTCTTATATATATGTTCACAAAAGTTGG
AAAAAATGATTTATCCAATCATATCATATATGTATATATATAATATGTGCCTATACATAATTGTTTTAAA
GGTGCACGTTTTTTTTTTAAAAAATTAAATTACATTTATTATGTTTTTGTTATTATTATTCAAAAAAATT
ATATTTTGTTTAAGAATTTCAAAGCATATCTGCACTTTTTAAAAGGATTGTATCGAAGCATCTCTATTTG
TTTTAGTACCTACTTTAGAAAATTTGTTGTAGTTTTGCTTGAAATGTATAAGTTTATTTAAAATATTTTG
TAAAATTTTAAAAAATTCGTAAAGACTTAGCACACCAAAAATAGTATAAATTTTGAGAAATTTTGTTTTA
AAAGTCCGTTGTTTGCGTGACTTTTTTATTTTATAAGTGTGTGAAAATATTTAAATATATACTGCTTTTT
TTATTATAATTATTTTGAATTTTTTAAAATTTTACAAAATATTTTAAATAATTATAATGTATATAATTAT
AAAAAAAATTAAACTAGAAAAATGTGTTGATACCGAAATAAATAAAGATAAATATGTATATCTTTTTTAG
AGGATAGATTATTATAGAAGCATTCCTAATGTACAACACTATTCATTATTGTGTAGGTTGTTACAATTAT
TTAATTCATACAAAAATAATTATTAGGCACAAAATTAATGTGTTAATATATGGAAAATGCCATTAATATA
CCTACTATACTGATGAGTGTAGTGTACAAAAAAAAAAATGTTTGTCATATATACATAAGGGACCTGTGCC
TACAAATTCAATTATAATATATATAAAATAACTCTGATCAACTCTTTAATTTTGCTGCTTGAGTGTCCCT
GCTGGTCTGGTCTGCTAGTTACATGTATTGCAGTTTTGGAAGGAAGCTATACATATATAATATATAATAT
TTATATATGAGCAATGTCCAAACCTTATTCTTTAATTTTTTTTTTGCCAGGTAATATTAATTATAAAATT
GATATCTTCTAGATCAAATAAATAAATGCATGCACTACAAATTAAATAATGTGTGCATTATTTGTATGCC
AATTATTATTAAATATTAATAGGATTTAATACTTTTTTTTATAAGTGACACACTTTTTAGTACTACAGTA
GATTCTCTATTTATGAATACTCTATTTAAGAATAAGTTCTAATTTGTTATAAAAAAAATCAAGTCCCGAT
TTGGGCCAGTTATAAATAAGAATAACCTCTAAATTATAATTAGTTATACATTTTCTAAGTTCCGTATTAA
CAAAGTATACCTCTATATAAGAATAATTACATCTTAATAAAATATATACATGTATTTTGTAAATTTATTT
ATGTAAAATTAATAATTTTATTTTAAATTATAATACATATATGAAATTATATTTACTCTAAAATATTTCT
ATTATGATATAGTATTAATGATTATTTATTGTTATTATTATTACATTGATATTTTTTGGTTTTTTAATTT
TTTTTTTCTAGTGTAACTCTATTTAGTTATAACCTCAAAATATAATTTACTTGGTCCTAAGTGTATTTTT
GGATAGATGTTCTACTGTATAATACTAAAAAATATACTAAACACCAAAAGTGTTTTATATAAGTAGTTCA
AGCGAGATTTTGGGTTATGTGTCCTCAATTTCTAAAAAGAGATTATTCAATTATTATTCACTAAGTGGAA
TTACTGCAGTGCAAAATCAAAATAAGGGAAATTTGAAATTCCATGCTTTAAATACCTTATAATTTTTCCC
CTAAATGTATAATCATTAAAATTGGTCATATATGACCACTTTAATGATTTTCCTAAACTACCCCTCACAT
TTCAAACCATCTCTCTCTCTTCCTCTCTCTCAGCCAAACTAAGAACCCATCCCAAACCCACTCTCATTGA
CGCCACCCATCCCAAACCCACTCTCACCGAGACCCCCGCGGTGTACCCACTCGGCGTCGGCGCCAACTCA
GAACCACCCAAACGCCGCACCCCATCTCATTGCCCTTCTCTCTTCATCTCTTTCTAGCAGAAAGAAAAAA
AAAAAAACCCACCGGTCAGATGGTGGGACCATTGGGTCCGATGGGGTCAGACCAATCGGACCCATCGGAC
CCCATGGTCCGACCATCGACCCATGGTCCGACCATCGGACCCCATGGTCCACCATCGGACCCTTCTTCTC
TTCATCTCTTTCTAAAGAAAAAAAAAAACCACTTGGTCAGATGGTGGGACCATTGGGTCCGATGGGGTCC
CACCATCGGACCCATCGGACAATGGTCCCACCATCTGGACAAGTGGTTTTTTTTTTTTTCTTGGTTAGAA
AGAGATGAAGAGAGAAGAAGCTGAGATGGGGTGCGGCGTTTGGGTGGTTCGGGTTGACGTCGGCCGAGCT
GGGTACACCGTGGGACGGTCGTCGGTGAGAGTGGGTTTGGGATGGGTGGCGTCTACCGAGAGTGGGTTTG
GGATGGGTTCTTAGTTTGGTCGAGAGAGGAAGAGAGAGAGATGGTTTGAAATGTGAGGGGTAGTTTAGGA
AAATCATTAAAGTGGTCATATATGACCAATTTTAATGATTATACATTTAGGGGAAAAATTATAGGGTATT
TAAAGCATGTAATTTCAAATTTCCCAAAGAGATTTTGATCCAAGACCATTGATAGGAAATTATTTGGCCT
TTTTGGGATAGAGAGATTTGAACCCTTTAAATCGACAAATTTTTCTCTTACTATAAATTTCATTGTTATT
AATATTAACATGTGGAAGGACTTTATTTTTATTCTCGTCCGATTTATCAAGTCTTCAAAAAATTTATCAT
ATGTGGAGTAATTGATTTAATTAATGAATACTCAATTCATTTTTCAACTTAGAATTAATTCACAACAATT
CTTTGATTTTTCATGAAAAATCGAAGAAATCCAGATTAATGCGGCCAAACTCCATTTGTTAGAACAACTT
CCATTAAGTCTCTGCATCTATCCTATTCTTTTTAATTTATTATTGCTTTCTGAATCCTTGTTTGTTTTCA
GAAAACCGAATTTAATAATTTTTTTTTTCTTTATTTGTTCATCATTCAAAGTATTTGTAAGAATTTATAA
TATGAACTAAACTTATTCATATCTCAAGGATTATTCTATTTCAAACCTTTGGTTTTCACTAATATCTTTA
ACAATATTTAATTAGATCATTAAAATCAAACATACAAAAAAAATATCAACCTAGCTAACAACGATCATCT
TTTGGAACATCGACATCTTCTTTTCTTTTTATTTTTTTCCTTGTTTTTTTTAATTTAAAACATATATTAC
TTCAATTTTTAACGAAAGTTTAATATTCCTTTAGTTATGATTTTTTCGACCCTTCAGCTTCAATTTTCGA
GAAATTCGTAATCGTAAGCGTTACAGGTATAACTAAATGGGTCGAAAAAAATCAAAGGCAAAACAGACTT
TATGACTGGAGTTATTTAGCTAATAATTGAAGTCATAGAGGGTCGTATATGTAGATCCACGACCAAAGCC
ATAAGGAGTCGTATATGTAGATCCGCGATATTGAATATAGAATAGTGAAAGAAAAGAATTCATTGCATTG
ATTTAGAAGAGCAGAGCTCTTTATATACAAGTACAATATTGGAAGTTAGTTAGAGAAACGCTTAACTAAC
ATGACAGTTAATTAACCAAAATAACTAACTTTAACTAACTACTTAACACACCCGTCAAATTAAGCATGGA
TAAGGAAGCCAGGCTTAGTTTGTCACACAATAGTTTGAATCGAGGTGCAGAAAGAGCCTTAGTTAGTATG
TCTGCAACTTGGTCTTGAGCAGGGGTATGCTTCACATGAAGTTGCTGCTGCAGAATTCTTTCACGAACAA
AATAAAGATCCAATTAGATGTGTTTGGTTCATGAGTGAAGGACAGGGTTAGCAGACATGAGAACTGTACT
TTGATTATCACACCATATTGTAGGAACAGGTAGTTTAGCCAAGAAAATTTATGCAAGTAATGACTGTAAC
CAAACAACCTCGGTAGTGGCATTGGCAAGGTTTTGATCTTTAGCCTCCGTGCTAATTCTTGATACTGTTT
TCTGTTTCTTAGAGCTCCAAGATATCAAATTTGAGCCTAAGTAGATGCAAAAGCAGAATGTGGACCTCCT
ATCGTCAAGATTCGAGGCCCAATCTGCATCACAAAACCCTATAAGGGACAATGCAGGACAAGATTTTAAT
AGGAGGCCATAGTCAAGAGTCCCTTTTAGATACTGAAGTATCTTTTTCACCACCTTTAAATGAGACTCAA
GAGGGTTATGCATATACTGAGAGACCTTGTTCAAAGCATATGAAATTTTAGACCTAGTTATGACAACATA
TTGTAATGCTCCAACAATGCTTCTATATTACTTAGGGTCAGCAATTGGGTCACTATTGAATGTAGACAGT
TTTTCTCCTCCAATCATAGGTGTTGGCAAATAATTTTCATTGCATATCTTGGCTTTTCACAACAGATCTG
TGATGTACTTCTTTTGACACAAATGTAATCCAGTGGAGAGTTGATGTACTTGAATGCCAAAGAAGTAGTC
AAGAGAACCAAGTTCTTTTAGGGTAAATTGAGCATGTAAATCTTTAATAAGTGAATTTATAACTGTTATT
GACTACCTCTGATGATGATATCATCCACATAAACCAAGAGAAATGTGGTATGACAATCTGTAACTCTGGT
AAATAAAGAGTGATCTGCCCTTGCAGAAGTAAAGCAAAATATTTTAGAGCACTTTTGAGTTTATCAAACT
AGGCCCTTGGTGCCTGTTTGAGTCCATAGATGGCTTTATTAAGTTTACACACAAGATCAGGAAAATCTTT
GTCAATTAAATTAGGGGGTTGAGTCATATAAACCTCTTCAGCTGATTCCCCATTCAAGAAAGCACTATTG
ATATCCAATTGCTTGATTGACCATCCTTCAGATAGAGAATTTGTTAGTATGACTCGGATAGTGGTAGGCT
TAATGACAGGACTGAAAGTTTCAGTAAAGTCATGGCCATATTGTTGCGAAAAACCTTTTGCAACTAACCT
TACTTTGAACTGAGTTGTTGAACCATCTGTGTTTTCTTTTTCCCTGAACACCCACTTACAACCAATGGCT
TGTTTCCCTGGAGAAAGAGGAACCATAACCCAAGTCTTGTTTCTTTTTAAAGCATGTATTTCAATGTTCA
TGATAGCATTCCATTGAGGAGACTCTGAAGCCACAGTGGAAGGAGTTATGGAAGCCATCAGGGCTTTGGG
TTTGTATGTGCCAACCTTAGCACGAGTGACCATAGGATGCTTGTTGTTGACTAAGGATGGTTAAGCCTGA
TGTACATTTGCAGGGATTCCTTGCACTTGAGCAGCAGTGGAGATGGCTGGTGGAGAAACCTGATCATGCT
CAGTTGCAGTAGGATGTTGTGTGGGCACAAGAGCAACATTTTGAGGAATAGTATACTGCTGTTGTGAGTG
AATTGGAGTAGGAGGCTGCTATTGGATAACACTTTGAGTGTCAGCAGGTTGCTGCTGTTGTTGTGTTGAT
GGATGAGAAATAGACAGTTTCTGTTGTGGTGCTGGTTGAGCAAAACCATGCTGCTATTAGTGTCTGGATG
TAGAAGCAGCATTTGTGGTGTTGATTGGTGTAGGAGGTGGCTGATGAGTTGGTGCTGGTATAGGTGGGTG
AGATGCTTACCCAGCAAGAGGTATCACAGAGGTGGTATCATTGGGGACATAAACACAGGGAACAAATGTA
TTAGTAGAAAGATGAAGAAAAGAAAAATTAAATTTATCAAAAATAACATCTCTTAATATATAAATTCTGT
CAAAAGCAGCAAGGCATTTATAACCCTTGTGTTTCAAGCTATAACCAATGAAAGTACATTTTTAAGACCT
GAATTCAAGTTTATGTTTATTGTAGGGTCTAGTGTTTGGGTTGTTGGGTTTTGTGCCCTAAATAAAACCC
ATTTCAATATAATCAGATTTACTTATTAATAAAGATCAGAAATAACATTTTATGTTGCATGGTTCACATG
ATTTATTTTATGATTATGTATATAATGTATGAATTCTATTTAAGTCCAGAACATATGAATTTGTTAATGA
TTATAGTGTTGTCAGCACAGTGGAATATAATCTTAATTATATCTTCGAAAGTTTATTCCCTGATTTGTCA
GTTCACTGGATTTAGAATGACATGATAATCAGCAATAGGTATTCTTACACCTTGGATAAGTGTTATGTCC
TTTCCAGGGCATTGACAAAGTTTACCAGTATCGAATGTATGGAGTATACATCGGAAGGGACCGATATTGA
ACTTTGATTAGATATATTAAAATTTACCGTAATATCTATTCAATTCAATATCACTCGTTGATCCTAGATC
AAATGATCTTAATCCTGATATGATTAGGTTCGATCTCAAGAGTACTATACATGTTCTTTGATTTGTTAGT
TAAGCCTATTTTTGGGTCAGGGTGATACGTACATTTTGGGAACATGATAGTATAATGGAGTGGGAGCGCT
AACATAAATATGGAGTCTATAACTTCTATAGGAATTTAGAAGTGAAACGATGATATCCTTGGAGCTTGGC
TAAACAGAGATAACTGGTGGAGATCTCATTTCACTTCGCTGAAATATCATTTATACAGAGCTAAGTGTTT
TAAGGATAAAATACATTGAAGGTGTAATGGTAATTTAGTTCCTATTCAATGTAGATCATCTATTAGAGGG
TCATTGATCAAATTAGGATTATAACAATGGATAACTAATGACGTATCTATATCGTGGAACATATAGAGCG
TTCTATATGACTGAGAGTGCAATTCCAAGTTCTAAGTGTGGATTCAATAAGGAAATAATAAGTTAGGGAA
TTTACTTTGTAAATTTGGTTCGACTTATTGGAAGCTCGGTTATATAGACCCATGGTCCCCATACTAGTTG
AGACCATACTGCTTGTAAGACTCAATTAATTGATTTTAATTAATCAATTATAATTCTAAAGTTAGACTAT
GTCTACTTTATGAATTTTCACTAAGCAAAGGCAAAATTGTAAAGAAAAGAGATTCTAGATTTATTTATTA
ATTAAGAGACTTTATACGTCTAATTAATAAATATATTTGAAAAACCGTGTTTTTGCAAATGTCAGTTATA
TATAAGAAAATATAAAAGCAGAGGCGCTTGCAGAGCAGAAAATAATTACCACACAAGAAAATGAACAGTG
AGAATATAAAATATTTGCGAAAAATAAATAACTTGACACAAGAGATTTATCATTGGTATCGTTGTTCTCA
CGAACACTCTAGTCCACGAGGCCACGCTTGAGAGAATGAAATCAATTAATAAAGTATCAAAATTACAAAG
ACAATTGACTTAAACAAGTTTAGACTCCTCTAAAGTATTGCTTGCAATCCTTTGTAATCCACTTTATGAA
TCGACTTCTTGAAACACCTTCAAGCCCTAACTCCCTTCGTCTTTGAAGTGTGAGTGCTTACTTCCTCCCG
GTAAGGCTTAAGCAAGTCTTCTCCCGAAGACCAAGTGCTTACTTCCTCAGAAGTAAGGCTTTATCAAGTC
TTCTCGAAGACCAATCTCTTGTTCATCAAGTAGTTCTTCACAACCTCTAGGATAGAGTAAGAACAGAAAT
AGAACAACTAGAACCTAGGTGAACAACTAGGCTCTCACAAAACAAAGAAACACTCTCTCCTCACAAAAGA
TAAATGCAAAAAATGAATAATGGAAGAGGTAATTCGAATGGTTGCTCTCTAGGCTCTATTTATAGATCAT
AGAAACCAAAGAGGCAACCACAAGTTCGAATTAGCAGCTGTACAAAAACTTTCCAAACACAAACATGATC
TGCTACATGACAGGTTCTTGTGAAGCAGATCTGCTTGAAAACTGAAACTTACTAAAATCGGTCCGATCTT
CTTTCAAAGCTTGATTCCTGCCAAAAACAGTTAGATATTACGATTGTATCAAGATACAATCGAAATTAAT
AAGGAAAAGGCAATAATCAAAGTTTCCCTTAAAAGGACAACTTTCCAAAAGAGAATTCCTTCTCTTTTGA
GAAGTTTTCAACAAAGGAAAGTTCAGCTGAAAGTGCAACTTTCCAAACAAGGAAAATGGCAACTTATACC
CGAATAAAAGAGGTAAGATTTCGAAAATGAATGCATAGCAATCTTACCATAAAAAGGAAAAATTATTTTG
TCACCTAACTTGCCAAAAAAAGACTTTACAATCTCCCCCTTTGGCACTTTAGATGAACAAAATAATTTTT
ACCATAGAGTACCTGCAATGCAAAGTTAGCAAGAGCAAAACATACTTCTCCCCCTGAGCAACACAATCGA
ATATCACAATAACAACAAAGAGCATGCTAACTTTAAATAAAAGGAACATTAAGTTCACAAGTACTAACAA
ACCACAACTCCCCACGAAAAGAGGGTCGAGTTGGGCAAAAAATCAAAAAATAAATATCTCTCCCCCTTTT
TGTTTATCGGAGTGCCAAAGTAAACAAAGAACAAAAATATACCAAAGTTTAAGTAAAAAGAAACAAACTA
AACACTTTAATTTTTGGAGAGTTTAATCAAGGTGGTCAGTTGCCTGGACATGTCAAGCTGGACATCAGCC
ATTGCTTCAAGGCGAGTGTACACATTCTGAAGTTCAGACTTGACTTCCAGGAGCTCTGCAGCAGCAGAGC
CTGAACTTGCACCAGCAGAAGCAGCAGCAGCACTAGCCTTTGGCCGTTTTTGGAACCCACCATCAAAGTA
TTCAGAAGGTTGGAAAGTGGGACCAGTGATGGGAGGCTCAAGAGTTTCATGTTCTTGGGCCACATTCTTC
TGGGAAGATAAAACCTTATAGATGAGATTTGGAAATACAAGTTTGAAGGTTGGCTTTTTACCTCTTGAAA
GGAGACAATCACGGTTGAGAATATGAGAGGCTAGATCAATGGAAGTTCGAGAGGTGATGCGGTATAGGAG
AGTAGCCACTTCTTGAGACACCACGGTCTTGTTGAATTTGGAACCCAATTGCTTAGTGCAAACCGCATAA
AGGAAGCATGAGCAAAAGTGAGGTGAGTAATTCGAAGACTCTCCCCCGTTTCAATTACGAGCGAGCTCCG
GTGAGTTCAGAGTGCATCAAGTCACGATCCATGGACATCCGGACATTGGAGACATTCTCGGGCAATTCAG
AGCACGAGCAATGTCCTTTTCGAAAAATGAGAACCAGTGACCTCTAACATACACTCTTCTATACAGTCTA
GAGTTCTCATCAAGGAAATCATCAGTAAGATTAGCATAAAACTCTTTAACAATGTTAGCAATGTAACCAA
TAAAACCAGTAAGAGTGTGTTCCCATTGATGAAATTGAATGAACTTCACAATACCATATACGATGGGCAT
GCAAATCATAATTCCTCTCACTTTCAAACTTACGAGTTGCATAAAGATTCCATCCAGCTCATTGTCTCGA
TAGTAAAAGTTGGACAGCCGAGAGATAGAGGAAGGAATATTACCGGATGGAGGATCTTCCATGGGCGCTT
GCCTTTGGCGGCCAGAGGCCTTTCTTCGCGAAGCGGTTTTGAGCGAGGAGGCTCGGCTCGAGTTACGTGT
CCTCAACTTGTCCTTCTCGGTATCTTGAGAAACTGATTTGTCGAAGAGACTTCCATTGGATCCTCTTCTT
ACGGCTGGAACTTCGAGGCCAGGGAGGATTGGTCTTGAGTTTCTTCTTGGTTGGAGGAGCGGACTTCTCT
CGAGATTGAGAGGCTTGAAGTTCTTTCTCAGTAGAGGCTTCTTTGGGCTCGAGTTGAGTGGAAGGGCTGT
TGGAGTGGTGCCGACCATTGATCTGGCGAGGAGGAGGAGCGACCAATGGAGGAGGAGATTCCTTCGAGGA
TTGAGAGAGCGAAGTCCAGTGCGATAGGGCCTTCTGATTCTGAGCAACTTGCTTGGGTGGGCGTTTTGAC
TTCCGGCTTGAGATTCCTGGCTGGGAAGCGATGAATCTCGAGCTTTGCAGCAGCAGGAGGAGGCTGAAGC
GGCGGGGGTGCACTAGAAGGAGTTGGAGCGGTTTCTTCTAATTTTTGAGTGCCCTAGATTCTTGGTTCTC
ACCATTTTGGCTGAAAGAGAAGATGAATAGTGTTTGACGAGAGAAACAAGAAAGGGGGTTGGTAGGTGGT
GAAATAAGTGACAAAATTTGGTTTATATAACCTTGAAATCAAAACAAGAAAAAGGAAACCAATTTTGAAA
ATTCAAAGAGAAACCATGACCCATGAACCAAAGAGAGAAACAGCCCACTTCTCAACTCCTTTCCCCTTTT
TTTTTTTTTTTTTTTTTTTAAAAAAAAAAGGAAACTAGAAATGCCAACAAATTTTTCCAAAAATAAAGCA
ATCTTTCAAGAATAAAGACACATTACCATATAAAGATTAATCTTTACTTGGAAAAATATCATAATAAATC
AAAGAAAGAATGAATGTTGATACTTACCATTTATGCACAAGATTTTCCTTGACCCATGAAGCAAGTCACC
GCCTCCCTCCTTTTTTTTTTTTTTTTTTTTTTTTTAAAATAAAGCCGAAACTAAAAAAATGTGTACGATG
AGTATATGTGATTGAATCAAGCAGAAATCAAATATCATTGACAATTGACAAAGTAGATTACATGTTATGC
TTTCAAGGAAAATAACTAATTAGAATCTCATGAGATGATCATACTTAATTGATGTTGAAGAAAAAGATAT
GCATGTTCTTGAGAATTGTGAACCGAGATTATTAATTTAATTTTAATAGAGGAGACTTACGAGTTGAACA
CACTTGTCGGACATAAGTGTGTGCGGTGAAAATAGGATCATTGTCCTTGGCATGATTTTTCATTTTAAGC
CTTTTCAAATTGATCCATATTTGGATGCTTTCACACCATCTTGAAGGTAGCCCTTTTCTATGGTAGTGCA
TCCTCATCATAGTTGCTAATTACAATGTTCGACTTACTCATCGGATGGCTTTCACACTTCGGTATGGGTA
GCTCTATTCCAAAAGGGCACGACAAGCATGAAACAAAATTGCTCAACTCGTATAAGAACATTATTTAATC
CCGGACACAAATAAAGAGTAACATGAATCTTTTAACACAACATCACAAAGTATGATCGGGCAGAGATCTA
ACTAATTATATTCCAAAAGCATAAACATGATTTGTCAAAACAATGATAGAAGATTTAGAGCTAGAGAAGA
ATCACACAACACTATTGTACACGAATGATGAGCAGATAAAATTAAACAATGCAAACTCCCAAAGACTTTA
CGAGGGAGTCAAAGCGACTTTGCATCTAGGGCCTTTGTGAAAATATCGACTAATTGTTTTTCGGTATCAA
CATATTCTAATTGCAATGATTTATTTTCAACAAGTTCCCTAATAAAGTGGTGTCTTATATCAATGTGCTT
TGTTCTAGAGTGTTGAGCAGATTTTTGGAAATATTTATGGCACTAGTATTGTCACAAAAATAGTCAAAAC
ACCCAAATCAAACCCATAATCAATCAACATTTGTTTCAACCACAATAGTTGAGTGCAACAAGCTGCCGGC
TGATATGTACTCGGCTTGGCAGATGGATAAGGAGATGGAATTGTTTCTTGCTATGCCAAGATACTAGATT
ATTCCCAAGAAGAAACACCCTCCACTTGTGCTCTTTCGATCATCGGCATTTCTGCCAATCGCATCACTAA
AACAAGCAAGATTTGAATTGGTATCTTTCGAGTACCAAATTCCATAATCGAGTGCTATTAACATATCTAA
TAATCCTTTTCTGGTGATACATGAGATTCCATAGGATTACTTTGATATCTAGCACACACTCCCACACGTA
ACATATATCGGGGCGACTAGCGGTTAAATACAAAAGACTTCCAATCATGCTACGATAGAGTGTAGTGTCT
ACCTTTACTCCATTCTCATCTTTTGTTAATTTCGATTGTGGTGCTCATAGGAGTACTTACACCTTGGCCA
GATTCAAGGCCAAATTTCTTGACAAGGTTCTTAGCATACTTGCTTTGAGATACAAATGTACCTCCTTCCA
TTTGTCTCACTTGAAGACCAAGAAAGAAATTAAGCTCACCAACCATGCTCATTTCAAATTCACTTTTCAT
TTGATCAACAAATACACACTTCATGGTTAGATGTAGAACCAAAACTATATCATCAACATAAATTTGAGCA
ATGATAAAATCAGATTTTATATGTTTGATGAAAAGAGTTTTATCCACACTACCTCTGTGATAGCCATGAG
AAAGTAAAAATTGAGTCAACCTTTCATACCAAGCTCGAGGAGCTTGTTTGATCCATACAAAGCTTTTCAA
GTTTGTATACATGGTGCGGAAATTGAGGATCTTCGAATCCTTTTGGTTGCTCAACATAAACTTCCTCATT
CAAAATACCATTTAGGAAGGCGATTTCACATCCATTTGAAACAATTTAATATTGAGAATACAAGCAATAC
ATAAAAGTAAGCGTATTGATTCTAATCTTGCAGCGAGAGCAAAAGTTTCATCAAAATCAATACCTTCTAC
TGAGTGTACCCTTGTGCCACCAAGCGAGCCTTGTTTCTCACAATTGTACAGAACTCATCACTTTTATTTT
TAAACAACCACTTTGTTCCAATAACATTTATACCTTTTGGTCTTGGACCAAAATCCATACCTGTTCTTGA
ACAAATTGGTTGAGTTCCTCTTGCATTGCATTGAGCCATTCCTCAAAGGTCATGGCTTCCTTCACATTTT
AGGTTCATATTGAGAAACAAAGCAAAGAAAGGCGATTAAATTAATATACCTTCTGCGAGTTACCATGCTT
TCTTGAGTTTCCAAGGATGAGATCTTTTGGATGATTCGGTTTGACTCACGGTGCTTGGTTCTTTCTGAAT
AGAGTCGATGATGATGTTTGGATGAGTCAAGATAGGCGGTTACGGTTCTCGGTTTGATTCTTGGCGGCAG
ATTAGTCATTTGCAGCATCAGCAATGGGTTCTGCTGCATCAGGATCTGTTGTTACAACTTTTGGAGGAAT
ATCCATGAGACTATCTATCTTGGCTTCTGTGGAAAACTCTGAAAAATCTCTAAAATCATCAACAACCACA
TTAGCTGATTCCAAAACAGTTTGAGTTCTCATGTTATAAACACGATAAGCTCTCTTGTTTAAGGAATATC
AATAAACACACCAACATCACTTTTAGCATCAAATTTACCAATATGCTCACGATCTCTATAGACATAACAC
ACACATCCAAAAACATGAAAATGACTTACATTGGGGCTTTACCTTTCCAGATTTCATAAGATGTTTTGAG
GTACACAGACGAATAAACACTCTGTTTATTATGTAGCAAGTGTGTTAATAGCTTCACCCATAATCGCTTT
GTCAACTTCTTGCTATTTAACATCACTCTTGCCATTTCACGCAAAGTTCGATTCTTCCTCTCAACAACTC
CATTTTGTTGAGGAGTTTTGGGAGCTGAAAATTCATGAGTTATACACAGTAGACTTGCAAAATCATCATA
CAACGAAATTTTCAAACTCCTTACCATGATCACTTGAATTGAACAATTTTCCCAATATTACAACCTTTCT
CAACTCTTAATCTCAGACAAAGAGTTTTAAAGGCATCAAAAGTGTCAGATTTTTCTCTTAAGAAATCTAC
CCAAGTAAAACGAGAGAAATCATCAACACACACAAAGATATATCGTTTACCATTCAAACTTTCAACTTGG
ATTGGACCCATAAGATCCATGTGAAGCAATTCCAATACCTTTGAGGTATTGATATCGGTTTGTGCTTGTG
AGTGATTTTTAATTGCTTCCCAAGTTGACACGGTTCACTTACCTTCACTTTCCTTACCAAGCTTGGGAAG
ACCTCGAACAATACACGCATTTGACAATTTTTGGTTTTAAAATTAATATGCCCAAGCTTGGCATGCCACG
ATCTGTGGTGTTGTTGATAGTGAGTGACAAGTAAACACGGGGTTAGAGTGTAACAGTTATCATTGGATCG
AAATCCTTGCAAGATACATTCATTGTCATCATTCATAACATAACAATGATCACTATCAAAAGAAACAATA
AACCCTTGATCACGATTTGGTGATGCTAAGTAAATTAGCCCTCAGTCCTTCAACTAACATCACATTTTTC
AGTTTAGGTAACCCTTCAAAATTTAGAGTTCCCATACCAACAACTTTTCCTCGATAAGCCATTACCAAAA
GTGACTTCTCCACATTGCATAGGCATTATGTTAGTCAAAAAATCCTTGTCACTGTCATATGTCTAGAGCA
ACCATCTGTCAAAATACCACATTTGAGATCAGGCGGTTTTATCGAGAAAAACCAGCTAGACACTTCTTTT
CCACCCATATTTGTTTCAAACCTTTATGTTTCTTTTGAGATTTTTCAAATTATCAAAATAATTTGTTTTA
AACAGTTGTTCAATGTGAAACATTTAGGTCCGATATGTCCTTTTCTACCACAAAATGACAAATGGGAACA
AATCTTTTACACGAGATCTTACCTTTTGAAAATCACGGAGATTTTGCGACATCGAAGTCGTTCTTCTGCG
CCACAGTACGTGAAATTGATACTGGCGAGTTTGTAGCCTCATGGTGATTCGTTGGAACACTAGATTTTAC
AAACTTAGTGACTCGAACTTTCCATTCCATTAGAACCAAGGCACACAAAACCTCTCGACTGCATTCTGAG
CTTTTTCAAAATAGAAGATCGAGGATTAAGCATTTGAACATTTTTCTTAAAGTTTTCAAGTTCCTTCTTC
AATAGAGAGATTTTTCATCTTTATCACAAACACTTGTCTCATATTCTTTTATTTTCAACTCACACATTTC
AATCGATGAGACAATTTTTATTCAATTTATTCAACTCTCTATTTTCGAAGCAACTTTGAATCCATTTTCA
TACATGACTTTGTATGATTCAAAGAAGAGATTCTTCACGATTTCGGACTCATCGAATCGATTCCTCTTGT
TTGGTGGTATTATTCAGACATACCAATCTATCTTTCACCGTGAATCACACAACACATTAGTCATAACGAG
AGTTAGGGCAACATTTTCGATAATATCTTCATCACTTTCGGTTTCATCATCACTCCAAGTGACATTGAAA
CTTTTCTTATTCTTTTTCAAAGTGTTTGCACACTCAGATTGAATATGCCCAAAACCTTCACATTCCCCAG
CTTGAATTCCCTTTTGTTAGAGACGGATGGTTTAATGAAAGTATTACCTTTTGAACCTTTCGAAATATTC
TTTTATTTCCCATCTTTTCATATATTTCGAAAATTCTTAGTTAATAAAGCAATCTCATCATCACATTCAC
TATCAGAATTTTCATTATCAGCAACTTTCAAAGCAATACTTTTACCTTTATCAGCAATGGATTTGGGTTT
GTCCTTTTGTTTAATCTGTTGATTTAATTCAAAAGTACGTAAGGAACCCATCAATTCTTCCACTTTCATA
GTGCTAAAATCTTTAGCTTCCTCCATTGCCAAAAGTTTCGTATCAAACCTCTCTGGAAGAACTCTAACAA
TTTTTCTCACAAGAACAGAGTCATCAAGCTTTTCTCCAAGAGCAAAATATTCATTAGCAATGTCAGATAA
TTTTTCATAGAATTCAGTTAAAGTTTCATTATCAGACATTCTAAGCTCATCAAATTTAGTTTGAAGCATG
ATAAATCTAGATCTTTTCACATCGAAGTTCCTTCAAACCGAGTTTGAAGAATCTCCCAAGCTTCCTTAGC
GAAAACACAAGATGATATAAGTTTAATGTAACCCTCACCTACACCATTAAAGATAGCATGCAAGGCTTTG
CTATTGTAGGCGATAGTTTATCATCTTCAATAGACCATTCGATTCAGATTTTATAATAGTATTACGAAGA
ATCTGTCTCAACCTGAGGAGACCAACTGATAGAACCATTCTCCACTTTCTCATCTTGAGATTTGATGAAG
GCTCTCATTCTAACTTTCCATAAGGATAGTTAGAGTCATTAAGCAATGGTGGTCTAGAAATAGAACTTCC
TTCGCAAAAATGACATTCTAACAAAAGCGTTATAGGACCACACTAAGAGTTTAGTGTCAGCTCGATACCA
ATTGAAAACCGTGTTTTTGCAAATGTCGATTATATATAAGAAAATATAAAAGCGTAGCGTTTGCGGCGGC
AGAAAGTAATGCCTTTCTGAAAAATGAACAGCAGAATATAAAATATTTGCGTAAAAATAAATAACTTGAC
ACAAGAGATTTATCACGTGGTATCGGTGTTCTCACGAACACTCCTAGTCCACGAGGGCCACGCCAGAGAA
TGAAATCAATTAATAAAGTATCAAAATTACAAAGACAATTGACTTAAACAAGTTTAGACTCCTCTAAAGT
ATTGCTTGCAATCCTTTGTAATCCACTTTATGAATCGACTTCTTGAAACACCTTCAAGCCCGAACTCCTT
AGTCTTTGAAGTGTGAGTGCTTACTTCCTCCCGTAAGGCTTAAGCAAGTCTTCTCAGAAGACCAAGTGCT
TACTTCCTCCAGAAGTAAGGCTTTATCAAGTCTTCTCGAAGACCAATCTCTTGTTCAGTCAAGTAGTTCT
TCACAACCTCTAGGATAGAGTAAGAGCAGAATAGAACAACTAGAACCTAGGTGAACAACTAGGCTCTCAC
AAAACAAAGAAACACTCTCTCCTCACAAAGATAAATGCAAAAATGAATAATGGAAGAGGTAATTGAATGG
TTGCTCTCAGGCTCTATTTATAGATCATAGAAACCAAAGAGGCAACCACAAGTTCAATTAGCAACTGTAC
AAAACTTTCCAAACACTAACATGATCTGCTACATCAGATTAGGTTCTTGTGAAGCGAGATCCGCTTGAAG
CGGAAACTTACTAAAATCGGGTCCGATCTTCTTTCAAAGCTTGATTCTGCCAAAAGCAGTTAGATATTCG
ATTGTATCAAGATACAATCGAAATTAATAAGGAAAAGGCAATAATCAAAGTTTCCCTTAAAAGGACAACT
TTCCAAAAGAGAATTCCTTCTCTTTTGAGAAGTTTTCAACAAAGGAAAGTTCAGCTGAAAGTGCAACTTT
CCAAACAAGGAAAATGGCAACTTACCCCCGAATAAAAGAGGTAAGATTTCGAAAATGAATGCATAGCAAT
CTTACCATAAAAAGGAAAAATTATTTTGTCACCTAACTTGCCAAAAAAAGACTTTACAATATTAAATGAA
AATATTATTTAATAATTATTTTTAAGTTATTAAATAATTAGAATTGGGATTTAAATGGTTAAATTGGAAA
ATTGGCATTTTTCAGAAAATGGGAATTGAAAAATAACAAAATGGGAAAGTTGCAAAGTGAGGCCTAATTT
CCTTATATGGCCAGCCACTATGCAAAGGTTTACCATTTTATTTTTCCATTATTTTAATGCCATACAATTC
TAACCTAAACCTAGAGGGCATTCTATAAATAGAAAGTGTTGGCTTCAGGAAACTCATGACTTGCACATTG
TTTCTTTCAGAGAAAGCCATAACCGCCGCTCTCTCTCTTTTCTTCTCTTAAAATTTCGAAATCCTTGAGT
GATAGAGTAGTGCGCACACACATCAAGTGGTATCTCAATCATAGTGTGTAAGACTGTGGAGAATCTGCAT
CAAAGAAGGAGAGAAAGAGATCCAGGTTCAGATCTTGGTGATGCTCTGCTACAGAAAGGAATCAAGGGCT
AGAGATCTTAACGAAAGGAGTCATTATATTCCGCTGCATCCAATGTAAGGTTTTCTTAAACTCTTATGTG
TTTATTTCATTGTTTTTGAATTCATATTAGGATGTTAATGAAACATACTTGGTAGTAAATCTAGATCCTG
GTAATATATTTCCAACATGGGTAACATGCACAAATAAACACTTTGAGAGTAGAGTAATCAGGTTGTTTGT
GAATTAATTTGTGCAGAGTGTCATTGGCTATAACTAGTGTAGGCAACCTATTTATCACATAGCAGGCTGT
TATAACAATTTCATCCTAAAAGAAAAGAGGCATGGAAGCTTGGGCAAGTAATGTAAGGCCAATTTCTATT
AGATATCTATGTTTTCTCTTAGCAGTACCGTTTTGCTGATGAGTGGTGGGACAAGATAGTCTATGGGATA
TGCCATTTTTGATGAGGTAAGGTTCTAGAGCTTGAAATTTACCCCAGTCAGACTGGACAGATAGAATAGG
TAGATTTAGCAACATTTAGGTTATTGCCATGTTATCCATCGACAAGGAAACTTTTAGTTTCAATTTTAAG
TCTCGAAAAGTGATTTAGCGTGTCACTCACCAGTTTTACGGCTAATGTGATTTAGGGGCCTGTAATTCGT
TGAGCAATTGTTCCACAAAGGTTGGCCGGCACACCTGAACTCAACAATGAGGTAAGATTAGTATAATGAT
ATGCATATGTATTTACATGTTTAACGTGCATGTTTATGTAGTCTATTAGATTACATTGATAGCGGTATCA
GTATACATAAAGTTGGATACAAATAGATGCATGTTTCGCTCAAGTACGGGATCGACGCTATCACACCAGT
ACGACTAGAGTATGACTAGAGTATCGAGTATAGGCTGATATTATGGTCAATAGTACTGTCGTAGGAACTA
TCCAGACTCAGTACCATGTTGGACACAGTGATAGGGTATGGTTGGATGTATGGGCGCCTGATTATAATCC
GAGTTATTGCTATGATATTATCTATGCTTTTCTTACTGAGTCTGTTGACTTACAGATATTGTTTGCATGT
GTAGGTAAAGGCAAGACTAAGGTTGAGCAGCCGTGAGGGCAAGTAGATGGAGATTGTATATGTCGAGCAA
GTTAGGTCTGGAGCGTACGGTCTTTGGGACAGCTGGGCATATTTTGTATGGTCGCTAGGCGACAAACTTT
TATATTACGCACTGTGAAAATTTTATAAATATTTTTGGTAAATGGCATCCTGGTTAATATAAGTATGTTA
TTTTGATAATTATAGATAGTTAAATAAATTTTAATTATTCACGATTTTTAATAAACTCATTGATTAGCAA
CGAGATGCACAGTTGAATTATAAATCATGTTAACACGCCTAAACTAGTAGGGTGTTACAATTTACAATGA
GGGATGTGAAAATTATGCTATATTTAGCACGAAAAGATATTTTGTGTTATATTTGCATCAGTTTTAGCAT
TGTGATTCAATGCACAATTATAAAACTTAATACAAAATTTAATACTTTTTTAATTAAAAGTATAAAAATA
CAATAACTTTATCATCATTATTATTATTTTTTATAATGTAAAACAACAAAAAAAAAAGGAATATAAGTAT
AGTTCATCATCAATGCTATAACTATATATACTAATAAATAATAAAAGTGACATAAAAGTTAATAATAAAG
TTGTGCATTTATGGTGATCTAAATTCTATGTCATAACAAATATTGTGCCATATTTGTATCATATTTTGGC
ATACTATTGGAGCACATTTTTTCCTAAGTGAGCTATATTTTGGCTTTGTATCACTTAGTTGCATCTCCAT
TGGAGATGCTCTTAGGTATACTAATAGCAGGTGCAACATACCTTGTCATTGTCTCTCCTTCTAGGAAGTA
TGAACCATTATTTAACTTCCCTTGCATTTAGGATATGTGAACCTTGTTTAACAATCATCGTACCATCATC
AATACTTATTGAGTATCCAAGTTTGTTGAACATACTAAAAGATAACAGATTTCTTTTAAGTTTAGGTACA
AATCTAACCTAGTGTAGAGTTCTAAATTTGTCACGATGAGATTTGATTATGACAATCCTGATTCCCTTGA
TTTTTTTGTCTTTTGTTCTTTCCTGATAATATTGTTCTATTATGTTCCTCTAAGAATGAGCCCAACAGTT
TCTTATTTGGTGTCATATGGAATGAGCAACCTGAGTCCATAATCCACCCTCCACGTGGATCTAAACTAGA
TGCAACAAAAACACTTGTACACTCATATCCAGTTGCAACATTAGTATCTCCTTGGTTCTTGTTCTTCCCT
TCACTGTTATCTCTCTTTAATTTTTCTTTCAAGGCCATACATTCATATCTAAAGTGGCCTTTTTTCTTAC
AATAATAACACTATTTTTAGTTGTTCCTCAAGAGTTTGAACTACATGTGAATTTTATTGTGTTTGACTTT
GATTGATTACCTTTGTATCTTTTGGAATTCTAGTTTCCCTTGTATTCCTTGTTGGGATACTTTCCTTTAA
CAATCAACAAACCTTGGAGTTGAGAGAAACCTTCACTTTTGTCATGGTAAAGGTATCCTTTTCATACAAT
ATCGTGTCTACAAAATGTTTAAATAAATCTTTGAAAAAAAACTGAGCAGTATGATAGCCTGGTTTTCAAC
ATCAATCTTCACAACAAGATTGGTGAGATCAAGTATGACCATGTTAAAGTCATTTAGATGTTTCCTAAAC
TCTCAATTTTCATCCATCCGAAGTGTATAAAGTCTCTTGTTGAGGTAAAACTTATTTGCAAGGGATTTCT
TCATATAAATAGTGGACAACTTGTTCCAAGGCCCAAGGATTTTCTCCTCATTTGATACCTCTCTCAACAC
TTCATCTCCAAGGCTAAGAAGAATGGCACTACGTGCCTTTGCCTCAATTTTAATTTTCTTCTTCCTTTCT
TCAGTAAGACTCATTGCCTCATAATCGAATGTCTTTGATATGCTTTGATGAACTAGAAATGTCTTCATCT
TAATCTTCCATAAACTAAAATTATTCAAGCCATTGAACTGATCTTTCTCAAATCTTATTGTAGCTATCTT
AGTCTTGATTCTTGAAAGATTAAGTATGAATCTTGAAAATTTTAATGTGGTTCTTGAAGGTTTGAATACT
AGTCTTGAAACCTCATCTTGGAACTTGTAGCTCTAATATTATTTGTAGTGGATTCAATTCACTGTTTGAT
TAGAACCACGATCATGAACACACCCACTACTTCAAACTAAAATAAAGTAATCAAAATTCTAAAACTAGAA
AATCAATAAAACTAGAAAACTTAGCTTGAATAAATGGAGAATTGAATGATCTTTATTGACATGAATCAAG
AACCTACAAATTAAAATTACAACTCAATCATACACGACTATGGTGATTAACACCATTTACGTAAATCTCA
CATTGGGATACATATGAGCAAACACACAGACGATCCATTTACAACCTTCATTCACTTTGGTTTTCTTGGA
AATAATTAAATTAGAAGAGTTTCTTCTAAGCTCGAGAGAGATTCATGTAGGTGTTATGTTGACTTGAGTT
TTGAGTGTTAGTGTCTATTTATCTGCATTGGAGGTAGTTGGCCCGAGAAAGAGAAAGAGTAATTGGCCAA
CTAACTTTGTTACTATAAAAACAAAGAAATAACTGATGTGGCATTTGATTTAGTGAGCTAATTCTCCAAC
AAGTTTCATATTATTATAAGATCATGTGAATGTTAAAAGATGCTCTGGCCAAACATTGTGATATTACTCC
TAAGGTTGGATTGACTTTTGAGGTATTTTTATCTATGCTTTCAATGACTATTGGTAAAGAGAGTTACTAT
AAAAACAAAGAAATAACTGATGTGACATTTGATTTAGTGAGCTAATTGTCCAACAAGTTTCATATTATTA
TAAGATCATGTGAATGTTAAAAGATGCTCTGGCCAAACATTGTGATATTACTCCTAAGGTTGGATTGACT
TTTGAGGTATTTTTATCTATGCTTTCAATGACTATTGGTAAAGAGAGTTACTATAAAAACAAAGAAATAA
CTGATGTGGCATTTGATTTAGTGAGCTAATTCTCCAACAAGTTTCATATTATTATAAGATCATGTGAATG
TTAAAAGATGCTCTGGCCAAACATTGTGATATTACTCCTAAGGTTGGATTGACTTTTGAGCTATTTTTAT
CCACTACTAAAAAATCCCAAATTCCCGTCGATTTTACACTGTCGGCCAAAGAATTCCCGACAGTTCATAA
AACCGTCGCCCTATCTGACGTCGGCGAAAACCGAAATAAAATTAACGGCGGTTGAAAGCTGTCGGAAAAT
AGTATAACCGCGGTTTAAAGCCAGTCAGCCTATAGTAAACACTATAGGCTGACGGTTTTAAAGTCAATAA
CCTATACTATAAACCCTGATTTTTAACAGTGGCCTATAGTATAAACCATAGGCCACGCTTTAAAGCAAGT
GGTCTATAATGTTGTAGGCACAGTAAAACCGTGGCCTTTAGTATAAGCCACAGTTTTAAATCATAGCCTA
TACTATAGGCCACTGTTTTTAACCATGACATATAATGTTTTAAGCACAGATTTAAACCGTGGCATATAAT
GTTTTCAATCTATTATAAATTTCGTATTTTTCAACGACGGGTTTTGCCAGTCATTGGATTGTAAAAAAAA
ATAAAAAATAATTAGGATAAAGTATATATATTGTCATTAGTGAAAGTTAAGCAGATCTGTTTTACATAGT
AAAATTTTCCCTACATTAATTAATTTTTCGTATATTGTCACTAATTAGTTAGGATAAAGTATAAACAAAA
TAGAAATTGATCATTGTAAAAGCCCTTGTCGCCTTGCTTGTGCTCGAACATATTCAATCCATCGATCACA
TAAAATATTCATCTCGTCATTTGAGTACGGATCGCTCTTACCACGCAAAAAAAATGAAAGAAATTACATA
TTAATTAGTAAAAGACCTTATACATTATACTAAGTCCTAGCTAACTACCACGAAATTAGTGAAGAGAAGC
TTACAATAGACTATAATTACTATGTTTACGTATTATTGTGTAATATATAATGACTACTGAGAAGATAAAT
TTTACCATTTCTCTCACTCGGTATTGGATCTTCTTCGGTCATGAAACTCTCAATAAATTTCATGACATAA
TATCCACATTGCTTCCGTCGGTTGTTGTGGACATATCAGTTATCCACTCAATGGGACGATCATTCGCGAT
TAGTTAAGCTTTTATTAACTATGTTGAGCGACCTACACAAAAGTGAAATTAGCATATAAAATATCACACA
CTTATTCGAACACATATAATTGTATTTAATATGTATATAAGGAAAAGAAAGAAAAAAACAAATTTGGTGG
TATTTAATGTGTCTTTACTTACAAATTTAAAATAGAGTATTGTATGAGTCTCACATTCATAACTAGAGGA
ATCAATATATAATTAAACGATACAAAAGAAATCAAACATTCTTACTCTCTCTTCCAAAACTTTTCATATT
CAATCTTCACATATATTAAGTACAATAAATATGCATTGGTTCTTAACACTTGGTTGATAAATTTACTATG
TCTACATGCGCTTACTATGTCCTAATCAACAACAAAAGAAAAGGATAAAGTTAGCGATTGCTTAAGATTT
TAGGCATGTATAGAACTTACGTGTTAACAATGTATTTTAAATCTTCTGGTACATATCCATTGTTGGAATC
CAAGTACGCTACTGTATGTGTACTTGGTTGGATAAGTACAACCATCCAATGATACATATTACTACACAAA
CAAACATGTTAGATTAACCATAAATTATGTAGAGTTATAAATTATGAAACTATAAATTTTAAATTTACTT
ACTAATTGTTATAGGGGGCAATAATCCATTTAGCCGGATTATCAATTTCAAGAATACGTTTATGATGCTT
TCGAGAACGGGCATTATAATCCCGACATCGAGGCAATGGCCCGAGGATTTAAAATGCATATAGTCCGCTT
AATCCATTAACATCTAGCAACCGTTCCTTCAAAAAATGCTGTTAAAACACACAATTAATAACAAGCTCTC
AAAACAAATTTTCAAGTTTAATAAGAATTGGATATCATACTTGCACCCAGATTGCAATAGGTTGGGCTCC
TAAAATCCCATTTGGCACAATTCCTTGATGTCAATTGTTGGAAGCCATATCGAGTCGTTTTCAACCCCAA
ATAAATCCTTCGGCCTCAAAGTGGATTGTTGTTGTTTTGGCCACATGTTGAGTAACTTAAAAAGTTGTTG
ATTATTGAAGTCCTTTTGGTGCAACGTAGCGACCCTTTTACTTGGCCTCTCGGTATTTTTGAGGTCGTGT
TCGAGGACCAAGTAATTCTTGGATACTTGTCCTTTTCCACTCACGTGGCTGGCTTCTTCGCATTTGGTTA
TTGGGGCTAGGTCTATATGGAAGACAAAACAATTAAGTTAGAGTTTTTAACTAATCAATAAACATATTAA
GTTAAGGGAATTAATTAAAACATACCAACTCTACTCCAACTGGCGTAATGTAGTCCTTTAGCCATGCTAC
ATAAAGTCCTACAAATGACCTCTGATGGTGTATCCATTTTGAACGACGGGACATGGAAGGCGGGCATTTT
CTACATAGACTTCATCGATGAAAACCCGACGATAATCCTTGTAGAGGAAATCAGAACCCTGGACTGAGAA
CTTGCCATTCTTCAAATATTGCTCCTTCACCATGAATCCCTTAGCAACTTTCAATGACAATCCACTAGGC
TCCAACCGAACATGCAGCCAACATGGATATTTCTGTATTTCAAAATTAAAAAAAAAAGGAATCAATACAA
TTTGTAAATTGACAATACAAATTAAAAAGTAATATTGAGATTACCTTTTCTGAAATGCCATCGGTATGTG
GCGGTGGAGCTGGTGGAGCGGTTACCTTCTCAGCATGCAGTGTACTCGGTTGTCGTGGAGCAGAGACATG
GACAGGACTTTGTGGTTGTGCTTCAGGAGCAGAAACAATGTCATCATCACGGGCTAGTTTGTTTGATTCT
CCTCCAACACCCGAACCAGACGCATGTGATGTACCCGCAACACCACTATGCTGGGAACGAACTATACGCA
GGAGTTCAGCCATTTGTTCTTTAAGCTGTCTATTACTCTCCTCTGTCTCACGGAGTCGCTTATCCATATC
TGACAATGCTTCATTATCCTCATCTTTATTCTTCCTCTTTGTAGGGCGTGGAGTGTGGAAAAATTGGGTT
TGAGTGACACCATAACCCAAGCCCCGGACTCGACCACCATGTTCATCTGTCCCAAGGGCCATGGTCAAGA
TGTCATTCTTCCTTCCACACTTATTGTTCCCTCTTCGAGTTGCTTTCAAAGTCATCCTACAAACATAATA
AATAAATAGAGTTAGAATTAAATTATGAAACATAAAAATATAAATGCAATTAGACTTTAAACTTACAATG
CGTTGGGCAACTTCCACAACCGGGCCTTCCAACTCGCCTTCTTGTGCTTGTGCGAAGTCTCTTCCATAAA
TCGGCTCTATCAATTTTGACCAATTGGTGGCCTAACTCTTTCTCCATCTGTAACTCCACCATCCTCGCAC
CACCTCGTCGAGGCGGTGGGGTAAATATTTTTGCCCGCTAGCTTGGGCATTCTTTCTGTCACCCCCATTC
TTTAGTTAATCTTGAAGCCACAAACTCTGTCCACTCGGTCTCATCGATTATGTCTTCGTACAATCTCGGT
GGCTTCTCAAGAAGTTGTGGAGCCACATCTTTAACCTTGTAAATACCTTTTGTTAAGGTGTTTTTCCAAT
CCCGCCATCTCTCCCCGACTTTTTGAATTGTTCGCTCTTTGCCTCCTCTTCCAAATCGAACTTACCTCGC
AAAATTTGGAAATTATAGTTATAGATACAAATCATAATCAATAGTAAAAAAAACAAGAATAGTAGTATAA
GTATTACCTTAACATCATTCCATAATCTGTTCTTCAGCTCCTTATCAATTTGTGGCCACTTTTTATTCAC
AAGTGGTATGTTAATTCGAACCCACACCCCAATCCGGGAAACTAAATCAGTTGCTGCTTTTCCCCATTGT
TGTCCGAGGTTGTTGTACTCAATTTCTAATTTTTTGCCCTCGCCACCCGACCTCGTTATATCTAGTCTTT
TGGTTCTACCCCTAGTATTTTTCTGCTTTGGTGGGGGTTCTTCAACTTCAATATTAGGTTCTTCAACTTC
ATTATTATGTTCTTCAGGCATGAATGATTCTTCATATTGAGCCCACTCATCATCGTCATTTGGTGCTGGT
TCCATAATAAATAGTCCTACACAAATTTAAAAATCTACATTAGAATATACAATAATATACAAATTGATAG
CCACAAAAGAATACATGTTAAAAAGAATACCAACACATGTTGAAAAACTCATGGCTTGATAGTTTCATTC
ACCCATAACCCCTCCCCATCATCACGAGATGATACGACATCGTCCCCAACGGTGACATCAATAGGTGGTG
GAGTGATTTGATGAATTTGCTCACTTATCATAAGATCATCGCCATTATGCTCTTGGTTAGCATAGTCTTT
TGCTTGCGTTGTCATGACAACCGACCAGCGTGCATCTAATGGGTCACTCATGTAAAACACCTGAGTGGCT
TGAGACGCCATTACAAACCTATCAGACTTGTGGCCTATTCGATTCAAGTCCACTAATTTGAATCCAAGTT
CATCGTCTTTAACCCCATTATCACTCCTAACCCAATCACAAAGAAAAACAGGAATTTGAAAACTACTGTA
ATCTAATTCCCAAATTTCTTGAATTACACCGTAAAAAGACATATTACATTCAATTGGGTTTTTATCTTTT
GAACTAGATATTTGGAAAGCTCTAGCAACTATCATGACACCGCTATTTTGTGTTTTTCTAGATTTATCAC
GATCTTTGGTACAAAATTTAGTACTATTTATATAGTACGATTGGTACTTGAGTACATCACACGAAGGACC
TCGTGATATGCAAAGCAGTGTGTTGGATACATTGCTTGGGGATTCACAATTTTCAGCATATACCTAATAT
GCACCAATGAAATAGTGAGCACATGTGTATATATAAGATATGAAACAAAACAATAATGTTAATATATAAT
ACCTTTTTTTTTAACCATGTACTGAAATTTCGATAATGTTCATCTTGTACCCATTTTTGATTCCTTGCCT
TAGTCGGATTATTACTCTTAATCCAATTAAAATGTTCCCTTCAACATAATAAAGCATTCGATTGATTTTA
GTTTCAATTGAATATTATTAATTTGTTTTAAGTATGAATAGTTGATTTAATCTTACTCAATGTATGGTTG
GACCTCGTCAATATTTTGCAAGACGAGACGATGCGCTTCTTCACGATCAGCTCGACTTACACCGCAAACA
GAAACACCCCTACTCCCTTTACTTATTTCACTATTGACCCGAGTAGGACAAGCGCCAATAGTTGTAACCT
CTGACAAGTAGTCTGAACAGAATTCAATCGTCTCTTCAACAATGTATGATTCAACAATACAACCCTCGGG
CCTACTTCTATTTCTCACATAACCCTTTAAGATTTTCATGTATCGTTCAAATGGGTACATCCACCTCATG
TACACTGGTCCACACAACTTTACCTCTCTCACCAAATGCACTGTTAGGTGAACCATTATGTCAAAAAAAG
AAGGCGGAAAAAATTACTCCAAATAACACAACACTTCTACGATTTCTAACCCGAGGTTCTCTAACTTTGT
GACATCAATCACTTTACAACAAAGAGATTTGAAGAACAAACACAACCTTGTGATTGCATATCGAACTTTT
TTAGGCAACACAGAACGGATACTCACTGGTAGAATGTGTTGAATTAATATATGATGATCATGAGATTTCA
GACCACTCAAAATTAACTTACTCATATCTACCCAAATGAGACATTTGAGGAGTACCCTTCCGGTACCTTC
ACATTGGAGATAGAACTACACAAAGATTGTTTTTCTACTTTAGTCAGAGCATGACAAGCCGGTGGTAAAA
ATGTACGTCCACCAACAACTTGTGGGTGTAAATTGGCCCGTATTCCTAATTCTTTCAAATCTAGGCTAGA
TTTAATTCCATCTTTACTCACCGAATATTGAACAAGGTATTAAGCAAGTCGCCCGACACATTCTTCTCAA
TATGCATCACGCCTAGATTATGACGCAACGCCAAATGCTTCCAATATTCGAGCTCAAAAAATATTGACTT
CTTTTTCCATGGCCCCTGATGTTCACTTGCAAAGAACGCCACTTTTCTCACGACCTTTTCTTTTCTTCAA
GTCAATTTTCGCTTTCCAAGGTGGAATTGAACTTTATTCAACTTTTCTAACAATTCTTCTCCTTGCAAAG
GTGACGCATTTCTAATTCTTGCTTACCATCTAATGCTTTTTTCCAAGTCCTAAATACATGTCCTCAGAGG
CAAAACTTTCTGTCCCATATAACTCATTTTCTTCGAGTGTTTTAACCACATAGAACATGTTCTCTCCTCA
CAAATTGGGCATGCATTGTACCCTTTCACACTGTATCCAGAAAGCTTTCCAAAAGCTGGAAAATCATTTA
TGGTCCACAGTAATATAGCCTTAAGATTAAAGTCTTCATTCCTAAAGGCATCGTGATGCGTGAACACCCT
CATACCATAATTGACTCAAATCATCAACTAGAGGAGCTAAATACACATCAATGTTATTACCAGGCTGTGA
AGGGCCAGCTATCAACAATGTGAGCATAGTGAACTTTCTCTTCATTACCAACCAAGGCGGTAAATTATAC
ATCACAAGCAAAACTGGCCAACAACTATACTTACTACTAAGGGTGGTATGTGGATTAATTCCATCTGCAG
AAAGACCAAGACGGATATTCCTAGGTTCATTTGCAAATTCAGGCCACCTAGCATCGATTGTTTTCCAAGC
AGGGGAGTCAGCTGGATGTCTCATCTTACCATCTAGTTTTCTATCGGTGGCATGCCAGGTCAAATTTTTT
GCATGATTGACATTTCGAAAGAATCGAACCAAACGAGGTATTGGGGGTAAGTACCATAATACCTTTGCAG
GACACCAATCTTTACCTCATCGTAATTCTTTTCTTTTGCCACCTAGACTCACCAAGACGTGGGACACGAT
ATTGCATCCACAAAACTCTTACGATATAGAATGCAATCATTAGGACATGCATGTATCTTTTCATATTGCA
TACCTAAGGAAGATGTGTCTTCTTTGCCTCAGAGAAAGACAAAGGCATCTCATTACCTTCGTGTAATAAC
TCTACTAGAAAAGCTAGTAAATCCAGTAAAACTTTTATCACTCCACCCATGTTTCGCTTTTATATTGTAT
AATCTAACAAGCGTGAGACAATTTAGTAAACCTATTACAATTAGGGTAAATAGGTTTCTCAAAGATCCTC
TACAAAATTTTGAAATTCCAATGGATCGACATTTGATTGAAATTGTGCATCTCCTATCATTTCGGAATGT
GATCATCCCGATAATCCAAGTTAACATTCTTAACCTTCTTAGACTTAGATGTTTCCTCGCCATGAACTCT
AATATTTTCCCGTGGTAACACCAAACCTTATAACTCTTGTCTATTCCGCTCCTAAATAAATGCTCCTTTA
TTTTACTAGTATTCATACGCTCCATGTTACCACATTTAAGACAAGGACAAAGAATCAACTTTGGATTTTT
ATGTGCTTATGACAAAAATCCAAAAAAGTCAACACCTTCCTTATACTCTGTGATAATCTATTCAAGACTC
ATCCAATTTCTATCCATTTTGCAACTTCTAAAAAGGAAAAAAAAAACTTTATTAAATTATTTGTTTGAAT
GTGTATTTATTAATCACCACACATATAAATTTTCACTAAGTTCTTACATTTTTTATCTAAAATTTATGTA
TTTTTAATGAAATTTATCCTAATTCGACCGAAATTTCGACAGCATAACAACTGTAATTGGACGTTCCCAA
AAATTTTAAACATGCAAAAAACAAAAAACAAACACACAAAATAATACAAAACTAACAAAACAATATTAAA
ACTATCCACCCATCCTAATCGCAGTACATGTATATTCACAGAACCTACTTCACTACGGATGAATATCTAA
GATATTCAAACTCCACTAAATTAAGAATTTAAAGTTTTAGTGATTATACCTTTCTCCGATAAAGTTAGCT
ACTTGTGTACTCTTCAATCAACACAAACCACTCGATACCTAAAAATTAAATTTAAAATATGCATCAATAA
TATTTGCTTTTTCATGGGCTATTAACTCTTTTAGCTATTATTGATCAGAGTTACTTACACTTTTCTTTTG
TTGGACCTCTTTCATATACAGTAGAAGCAGAAAGAATCTTAGTTGATCGTGTTGCTCATCTTAATCCTTC
TGATGGAGGTTCTGCTACAACACAATGTAATTTTGATTTATCTTTGTTGCCAATAAAAATTAATAATAAT
AATAAGTCATTCATCCATTAAAATTTCAAGAACTTTAGCCACATTTGAAACAAGCATTGATTTTGTATTC
TACTATCGGTGATATATAATAACTAAAACTATTTCTGAAAAAATAGAAAACAGAAACCCCGAGATTTAAC
ATGAAATATTATCAAGAAGTAAGAAAAGGAAGAGTCAAACAGAATCTTAGACTTATTGAATCGGATCTTC
ATGGATCAAAAACTCTGATGAACAATAAAAAATTCATAACAAAGTAAATTCTCTTTGTATAATCGATGCA
CTGGAAAACCCATGAAAAAATTCCAGCAATAAACAAAAGAATACAGTTGAAAATCGCAACTGAAATAGCA
TTAATAGATCACTAGCCATTAAAATTGCTAACGGCCAAATTCGAAAGTTGACTTGAGACGAAAAAAAGAG
TGTCAATATTCAAACTTAGGTATCACGTATAACAAAAACCCTCAAAGCAATCAATACAAAACAGATAACA
AAATCAAAACTTGATCACAAATATTAATTACTTAGAAGAAAACTAGTTAATTCAAAAAAAAAAAAAGAAG
AAACTTAACTTACCTGTTCATGTGAAAAAGAAGAGAAAAACTTGATCATTCAGATGCAAATTGTCCTAAT
CTACAAACTAACTACCTAGTTTGGCCAATTACTTCGGATTCCTATTACTTCTTAAATCTGTTTATGAGTC
AAGAATATGATCCTATTGGTTGGTGTAAATATTATATATAAATTTTGAAACTAGTGCAGAAACAAGTTTG
CTTATGCCATAAAAAAAGTTTGTGTAAATTTGCTTCATATTTTGAAGCCCTTAAAGCTCATCGAATCTGA
TTCCAATGGCCTGACCTGCTGAGCTCTTAATCCAAAGCTTCTTCTTCCAGAGTCTCTCCTAAATTAATTA
GTAAGTTTAATACACAAATTGTTCTTGTTAAAATATTTTAGTTTTAGTTCTATTATACATGAATCATATG
TAAATGTATCTGATTTCCACTGTTTTTTCTTTTCTTAATTTTTTGTTTCAGAATATCATAAATCAGATTC
AGAATATGTCGTTTTGCATTAATTGTTGTCGTTTTGATCAACATGTCATGTTTTATTAAGATAAAATACT
AATTGGGGCTCTTATTTTCAGAGTTGATAAGTTAATTTCAAAATGAAAATCTTTCTTATTATTATTATTA
TTATTAATTTCAAAAGTAATCATAAAACACAATTTTATCAATCATAATTAAACTTAGCATAAGAGATAGA
AAGAACAATTGTAAAGACAAAATTATATAGTCTCAGTTATAGATTCTTCTAATTTCTCAGCTACGAACCA
ATGGATTAACAATAAGAAACAATTCCAAGTTTTCTTTTTTTGACAAAAATTACTCACATACAGATTTGAT
TCATTCTTCATCTTTATAATTCATATATAAAATGACTAAAAACAAAAACTAATTGAACATGTCATTATTC
TCAATGGTTCTCTGTTTTCTCGGCATCCAAACAACCTTGATTCAATTCAATAATCCAGAATTTTAAAACA
ACAAAAAATGATATTTATAAATAAATAAAACAGAGCATTATTCATTACCTGTCCACTCTTCCTTCACAAC
TGATCGAACCCATTTCGGGAGGTCCAAAATCTGTTCTTCATCCTCAACGCGATTAGGCCAAGTACTGGCC
AGAGAAGGGTATTGTGAAGGTGCTCTTCCCGTAAGAACTTCAAAAAGCAAGACACCAAAGTTGTACATAT
CAGCTTTCTGAGATAGCCCAATAAAAAAATGATAAACAAAAATCTAGAAAGATAAAACTTACAAAAGGCA
AGAGCTGAAGCATACCAGAGTATCAAGAGCTGAAGCAGAATCGATGATCGGATCTGAGGTTGAAGGAGGG
GCTCTCGGCAGTGGAGGGGTGGCGGAGCTGCGTCGCCGGTGGTGTGATTTCCGTCACCGTTAGAGAGAGA
GAGAGAGAGGGAGATAGATGAGTGAGATCGAGAGAGGGAGATTATCGAGAGAGGGAGATAGAGTGAGTGA
GATCAAGAGAGGGAGATAGAGTGAGTGAGATCAAGAGAGGGAGATAGAGTGAGTGAGATCGAGAGAGTGA
GATGGAGTGAGTGAGTGGGTGAGAGATGGAAATAAATGGAGGGAATAATAAGGCAAAATGGGGGGAAAGC
AAAAATTATATAATTTTACTTTAACCTTATACCCGACGGTTTTGAACCGTCGGGCAAAGAATGAGCCACA
TTTTAAAACTGTGGCGAATACTTTCCCCGACGGTTCTAAACCGTGGCGAATAGTGCATCAATTTTTTTTT
TTAATTTTTTCTCTACATTTATTAACTGTCGCCTATTGTTTACGAGTGTTCAAAACTGTCGCCTATAGTA
CAATATAGGCGACGGTTTTAAACACTCAGATAATTTTTTTAGCGACGGGTATCCAAAAAAAGCGTTTTTG
GGACCGTCGCGAATTTGGCCTTTTGTAGTAGTGATCTATGCTTTCAATGACTATTGGTAAAGAGAGTTTT
TGGAAAGATTTGCAAATTCTAGCTATGGACAATAAGGTTGTTTTGGATTATGATAAGAGATTTCAATTTG
ATTATAAAAATCAAATCTGAAGTTGATCTTTCTTTGTGCTTAATTCCGACTCAATCTCTCTCTGTTTCTT
TCTCACTTTCTAGCCTTTTCTATTGATACAATGAGGAGCTTTATATAATGTTAGTAGCTGACATGTCCAA
CACTTAACAGCTCAGCCAAATCGGTTTATAACTAACTAACCGACTTACTAAAACAAGAAAGTTTGTAACT
AAAATATCAGTTGAACACAACCATATTTGGAGAAAAAACCAATTTAGTTTAAAATGGATTATCTTCCACA
AATTTCACCTTAATCCATTTAAACTGAACCTTAACAAAACTTACTACACTTGGGGGAGTGATCTTGTTGC
ACTAGTCAGGACCTATGTCAAGCAAATCCAAACAATGTCGGAATTTGCCCACTAGCAACACTTTAGTTCC
TGCATCAGCAGGCTTCTCATCACTTGGAACTTTATCGAGATTAACTTCATCATTCTCTATCTTTTCTCTT
ATCCAAAATCTTCTGATATCGATGTGTTTAGATCTCTCATGATACACAAGATTCTTGTTTAGGTGAATAG
AGGATTGACTGTTTGAAAACACAATAACTTTGCCTTTTATCATCTATAGTTCTTCTAGAATTCCTTTGAT
CCATACAACTTCCTTGAACGCCTCTGTTGTTGGCATGAACTCAGCTTCTGTGGTGGAGAGAGCTACAACA
GGTTGCAATTGAGATTTCCAACTTATGCAACATGTGTTTAGCTGAAAACAGTAGCTTGTTAGAGATTTCC
TTGTATCCCTATTCAATGCATAATCGGCATCAAGAAAACCTTCAAGTTCCACCTTGATTCCTGCCTTCTT
AAATTTCAAACCATAATGAGTTGTTGTCTTGAGATACCTTAGCAACCACTTGACTCCTTTCCAGTGTTCT
TCACCAGGGTTAGACATGTATCTGCTGAGTGTACTAACATCATATACAATGTTAGGTTGGGTGCTAATTA
TAGCATACATCACACTTCCAATTGCTTCAGCATATGGTACTTCTGCCATTTGTTTCATTTCTTTGTCATC
CTTGGGAGAATGATCTGTTGAAAACACAAGATGTCCAGCAAGTGGGACTTTTGTTTCTTTAGAATCATTC
ATCTTGAATTTCCTTAAGACAGCTTCAATGTAATTTCCTTGAGTTAATGTCATTTTGTGGTTCTTTCTGT
CTCTCAGTATTTCGATCCCCAAAATTTTCTTAGCCACTCCTAAGTCTTTCATCTCAAATTCACTATTGAG
GACATACTTTAGTTTGTTAATCTGATTTTGGTCCTTTCCCATGATTAACATATCATCGACATACACTAGT
AGAAATGTAGCAGCTTGTGATTTCAGATTTGTAAAGTAGAGGCACGTATCATATTTTGATCTTGAGTAAC
CAACCTTTGTCAATACTGAGTCGAATTTCTTATACCATTATCGAGGTGATTGCTTCAAACCATATAGAGA
TCTCTTCAGCAAGCACACAAGTTTACCATCCTTGGATTCCACCTTGAATCCATCAGGCTGTCTCATGTAG
ATAGGTTCTTCAAGCCTTCCATTTAGAAATGCAGTCTTCACATCCATTTGCTCTATGTCCCAATCAAATT
GTACTGCAAGTGCCAACATCATTCTGATGGTTTTCATTTTAACCACTGGAGAGAATATCTCTGAGTAAAC
AACACCTTCAACCTGAGTAAAACCTTAAGTTACCAACCTTGCTTTGTACAATATAGGCTCATCATCAGTC
ATTCCTTCATTGTGTCTAAAAATTCATTTACAACCAATTACCTTCTGTCCTTCTGGTTTAAGAACTACAA
CCCAGGTCTTGTTTTTCTTTAATGACTGCATTTCTGAATTCATTGCAGCATTCCACTTCTTGGCTTGTTT
ACTGTTGATGGCTTCAAGGTATGTCTTTGGCACTTTATCTTGAGACTCCATTGTCATGGAAAGTGCATAG
TCAATAATATCAGCTTCAGCATACTTAGCAGGAGGTCTGATTTCTCTCCTAACTCGATCTCGAGCCAATT
GGTAAGATCATCTAAGGCCTCTCCTCCATCATCAGGATCTGCTTCAGATTCTTCAGAGTTTTCTGGTGTT
ATTTCTTGGTCAGGAACAACTCTTTCCAACTCGATGTGAGTGCTGAATTGATCATCACCTTGCTTGCCTG
AAAAATCAGAAACCACACCTTCCTTTAAATGGAAAATCATTTTCATTAAAAATCACATCTCTACTAGTTA
AAATTTTGTTGGTTTCAAGAAAATATAATCTATAGCCTTTTACTCCATTAGGATAGCCCAAAAATATACA
TTTTATTGATCTTTTCTCAAGTTTGTCTTCTACATTTTGTGCATAAGCAACACAACCAAATATCCTTAAG
TGAGACATAGATGGTGGTTTACCTGTCCATAGCTCTTCAAGAGTTTTTAGCTCAATTTTCCTATTTGGAC
TACTGTTAATTAGGTAACAGTCAGTGTGCAAAGCTTCTCCCCAGAAGTGCTTCTTCAAACCTGATTCTAA
TAGCAAGCATCTAACCTTATTTAGCAATGTTTTATTCATTCGTTCAGCAATGCCATTTTGTTGTGGCATT
TTAATCACAGTTTTATGTCTTAATTTGTATTCCAATTTTTAAACACAATTCAGTTAACTCATCATTAACA
AATTCTAAACCATTGTCAGTTCTTAATACTTTGATTTTAGAATTAGTTTGGTTTTCTACAAGTGTTTTCC
AATTTTTAAATTCTTCAAGACAATCATTCTTATGTCTTAACAAAAACACCCAAACTTTCCTACTAAAATC
ATCTACAATGGACAAGAAGTATTGTTTACCTCCTTGAGTTTTTACCTTGCTAGCTCCCCACATATCAGCA
TGAATATATTGTAGGACAGATTTTGCTCTGTAATTGCTATTTGAGAACTTGATCCTATGTTGCTTTCCCT
GTACACATATTTCACAAAATGGTAGGTTAGCATGAGTATAGTTCTGTAGTAAACCTTGTTTAGATAACTC
AACTAAACCTTGTTCACCAATGTGGCCCAATCTAGCATGCCACAGTTTCGATTCTGAGTTACACTTATCA
ACAGCACCAGCTTGTGCTGGTGTGACATTTTTTCCATCAAGGTAATAAAGACCATGTCTTTTGATTCCTT
TCAGTACTAGCAATGAACCTTTAGTAATCTTGAGTATCCCTTTGCTTGTCTTCTAATCACATCCTTCATC
ATCTAATGTTCCCAAAGAAATTAAATTTCTTTTCAAATCTGGAATGTGCCTAACCTTGTGCAAGGTTTTG
AATGTCCCACATCAAAACTTTTTTTTGACAATAGAACCAATTCCAACTACACTGCATTTGTGATCATTTC
CCATTACAACATTGCCACCATTTATGATAGTGTAATCATGAACCAGTCCCTATTTGGACTCATGTGATAT
GTGGACCCACTGTCTAGGATCCAATCTTGATCTTTGAGACAAGAACTGGTGCAAGCATCACCATCAGTTG
ATCTCTCATCCTTAGTTTCATTATTGATGACTGTAAGCACATCTCCATTAGAATCTTCAATTACTGCATT
TGAATCATTGTTACTGTCCTCTTCTTCTTTGTCTTTCTTCTTCTTTCTTTTATCTCTTAAGTCCCAACAG
TTCCTAATCAAGTGTCCAACTTTGCCACAATGATGAAACTTCCTTGTTTCCCTAGGTCTTGCTTTCAATC
TTGAATTAGACCTTGAGTTTCCTCTGATCTCGAGCTTCCTCTTCTTGGTAATCTGCCTCGAACCATTACA
ACATCATCAGTTTTTGATTCTAGCTTAGCAGCTCTTTGCCAATGGAACTCAGCATCCCTTGATCTGAGTG
TACTCATAATATCTTCCAAGGTTAAAGTATCCCTGCTATACATGATGACAGTTCTCATTTCCTTAAATTG
GTCAGGTAAAGCATTGAGCAAAATCACTGCTTGATCCTCTTCTTTTATGGTTTCACCCATATTAGTAAGA
GCCAACACAATCTTATTAAGTTCAGCAAGATTTTAATCTAATGTAACAGTAGCATTCATTTTAAATCCAT
AAAACTTCCCTTTCAAGAAAATCTCGGTTGCAGTAGATCGAGCCATGTACAATTGGTTGAGTTTACTCTG
AATTCCAAGAGCTGTCTTCTCACCAATCATCTGCCTCAGTACATTGTCTGCAAGATTCATGACAATGGCA
AATCTTGCTTGCTTCATAATAGTATCTGATTCCTTCTTCTGGGATTCATCCATTTCCTTTCTTCTTGATG
TCATCAGAACCAAGATCTTCATCTAAGGCTGAGTCTAACTTCAGATAGATCAGTATTGCTAGCATCTTTT
CTTTCCACAAATTGAAATCACCTTTGCCATCAAATCTTTCTAAGTCAAAACTTTTTGATGAAGAAACCAT
TGCAGCAGCTTCTCTGGTTTGATATCACACGGTTAGAGTTCCAGAAATTCTTAGATTCTTCCTGGTGCTT
TGATAACACTATCGTAATCTAACAACATAAACTCAAACCAATTATTGATCAATTAATCAACATGTAAATG
AGAAATTGAATAAGAAATTAAACAAGATAAATAAGCAATGAAAAATTGAGAGAAAAAACAAAATTTATCC
TGGTTCGGATCTCAAACTTTGAGTCCTACTCCAGCTCTCCCCCAAGGAGATTTCTCCACTATGAATCAGC
AATTACAAACACCAATTATATTGCAAAGCATTCAAGAACAATCACAGTTAGATTTAGCTCTCCAACACTC
AAAACTAGAGCAATCCTATTAGCCAATCCTGAACTTGATCCTTCTTTCTGCATAATTCTCACTCAGCCTC
TCTCTCTGTATCTTTCTCATTTTCTAGCGTTTTCTATTGAATACAATGAGGAGCTTTATATAGTGTTAGT
AGCTGACATGTCCAACACTTAACAGTTCAGCCAAATCGGTTTATAACTAACTAACCGACTTACTAAAACA
AGAAAGTCTGTAACTGAAATATCAGTTGAACACAACCATATTTGGAGAAAAAACCGGTTTAGTTTAAAAT
GGATTATCTTCCACATTACAATTGTTCACAACTTTATTCAAACCATTCTAAATTTTTCCTTGCCATTTTC
TTAAGCATTACACTCTAAATTCTACTCTTAAGATCATATTTAATTCTTTTTTACAATTACATCAATTTTA
TAAATTTTCATATTCTAAAGAGTTTCATTCCTGCACCATCATATGTGGTAGGTTATCGTTGCTAAAGTTG
CTGAAAAAAAATTAGCGCTTAAATTTGTTCATTTTCAATCTATGCAGCTACTATATAATAGCCTCAAAAT
CGATACTACTATAGTTTTCTAATTCATCCACTTGTTTACTTAAATATTAGTGTTATTATGTCATTTCTGT
CTATATGGTTTGATATGTTAGGAGGGACTATATTTATTTTATAAATAACTAATTTAGCTAGTTTTGTTAG
ATCTATGTGGGTAATAGAATATTAAAAATTATAAGATTTTTTTTTTTTTTTGAAATATTATAAGATAGTT
GAAATTTGAGTCATATAATATACTACATATACTTTTATACATTACATTGGATAGATATCTAGGTAGACAT
AAATGTAATGTATGAAAGTATAGTATATATTATAGGGAAATTTACATGGTATACTAACTTTTGTCATTTT
TTTTACAAAAATACTGCCAGGCGGTATGTTTTACTTTTTTATTGTATTTTTTTATAAGTTTCATACTGCA
GTCACTACTACAAAATTGGGCTTTAGAGGCGGTTTTTAAGGGCTTTCAGCGTCGGTATTGGCGAAATTCG
CTACCGACGCTGTTCTGGGTGACGCTAAATGGTTAAAAACAACCGACGCCATAGGATTTTATGATGTCGG
TTATTTCATAATAACCGACGCCATAGGGGTCCTATGGCGTCGGTTGTTTCATATAACCGACGCCATAGGA
CCCATATGGCGTCGGTTATTATGAAATAACCGACGCCATAGGGTCTTCCTATGTTTTTTTTTCAGCTTCC
AATTTTGTATTTTAGCATAATTTATATATATATATTATTTTATTATTAATATAATTAAATTAAGTATAAA
TTATATATAATAACCATAAATACAAATTAAATTGAAAAGTTGAATAAATACACATCTACATTACTCTAAG
TGTTTGTATATTAGCTATCTTTTTATTAATATTTTATATTATGTGTTTGTATTTTTGTAGTATATTAGTA
TATTTTTATAATTTTTTTTAATATATTAGTATTGTTTTTGTAGTGTATTGTATTTTTGTAGATAAAGGGT
TAAAATTTGCATGAAATTTTTTAAAAACTTTGAACATTATTAATAACTTTTGATCCGGTTGTCCGCTTGA
GGCGATTTTTTTTTTTTGAACTTGGGTATTTTTTGTGTTTTATTTTGCTATTTTACTTAACATAAACTAA
TAGAATTCTTATTTTAAGTATTAGAATCAATGTTTATAATGTATTTGTTATTCTATTGTGTTTTGGTATA
TTGGTAAAAACTTATCAATCTATCCTTTTGGTCACAAGTTCAAATCCCAATATAGACCTTTTTTGTATTT
TTTTTATAGCTTACTATATCTATCCTTAGCACTCAACAATATATATCCTATGTATTACATCAATATTATT
CTAAAATTACTCTAAGCATTTAAAGATTATCTAAATATATATGAAAAATATTCTTATAAAAGTAGGTTAA
CAAAAGCATACCTTATACCAAAAATTATGTACTTGTCTTCCGATAAAGTCACTTAGATAAAATCCTAACA
ACCAAGTTTAAGAGAAATTAAAATCAAATATTATCCTAATTTTCTTGAAATTTCTAGAGCATAACGACTA
TAATTGAACGCTTCTAAAAAATTCAAACCTATTAATAACAACAAAACACAATTCAAAACAATATGAAATC
ACAACAACATTTAGCAATATAAAATTTACCACCCATTCATTGCGGACATGTATTCACAGAACCTACTTCA
CTAAGGATGAATATTGAAGATATTCAAACTCATCTAACATGCATATTATTTCACCCATCGATCCCACAGA
TTACAAAATATTACGAGAACCTACTTCAGTACGGATGAATATTTAAGATATTCAAACTCTACTAAGCATT
CATAATTAATTTATAATAAAATTTAGTGAGTGTATACCTCGAGCTAACTAGAAACCGATCAATACCAAAT
AAGTCAGATCCTTGCAAATTGACCTCACAACCTACAACATAAAGAAATACTACAAAATTACAATTTTTTT
TATTTAGCTACTTACTAGTTATATAATTTATGAGTATTTAGTTACTAACTAGTTAATTTATTGCTAACTA
GTTAAAAATACATGAATAGAATGAAAATTAGTAACTTGCTAAGTAGTTGTAATTAACAATCTACTAGCTA
CTAAAAAAATAAAAACACATGAATAAAATTGAAAATAGAAAAAAATTGATACAAAATAGAGTTAATTTTT
AAACTTTTGTTTCTAAACTAATTTTTTAGAAAACAATTTCTAAACTTTTATTTTAATACTCTCTTATCTC
ATTCCCATTCACAATATTTAACAAAACTATTTGTTTAAAATACTCAATATATACATATACAATATATAAA
ATACTCTCCTATTTATCTCATTTCTCATTCATAATATATACACACACAATACATATTTAATACAACACAA
AATACATACATATATACTCTCCTATATCACATTTTTCATTCACAATATATATACACATAATACATTTCTC
ATTCACAATATATACACACAATACATATTTAATAATATAGAAAAACCCTAAAAAAATTTATAAAATAAAA
AATAAAGCAATGTACAGTACTAAAATTAGTAGAAATTAGATTTATACCTTAATAGACGTTGAAATACAAT
GTTTTCTCCACTAAAAACGGTGGCCGGAGGTATAACCACCACCACCACTACCTCTACCTTCGGTTTACCC
TAAAAAATGAGGAAAAATGTGATCTTTTCAGGTATATAGTTTTAGGTATGAAAAATAGAAGATTTAAAAA
CAAAAATGAGCTAAAATGGTGAAAAAATGGTGAAATGGGGATGGTTTTTCGTGGTGGTTGGCGGAGAGGG
TTTGGGGTTCTCTGGTTTGGGGGTTTCTGGGTTGGCTGGTCGAATGAGGAAGATGATGGGCTGGGCTAGG
GTTATAAACCCTTTAGGCGTCGGTTTTTTTAGAAATAACCGACGCCATAGGGGACACCCTATTGCGTCGG
TTATTTCCAAAAAACCGACGCCATAGGTAGTGTCAAAATCCCTTCAAAAAGATTTCAACCCTATGACGTC
GGTTCTTTAATATTTACTGAAAAAAAGTGCCTCTAAAAGTTTGGTTTGTAGTAGTGAGTATACTGTGTTA
AGTTTTCACTAGTGTTCTACTAGTGTTTTACTGGTGTTCTACTATTGTTTTGAGTTGTTCTCATTGTGTG
TTTTATCAAGTGTTTTATAAAACACAAGATTTTGAAAAGATTTTCAAAGGACAAGATTTTTGTAAAAGTT
AACCTAAATTCCAATATTTTTGTAAATTTCCCTATATTATATTATTGTATAGATTTATATATATACATAA
TTGAATGATTTCAGGAAGTGTACATGTATAAAATAAATCTGTAGGAGAGTAAAATGAATAACATAAATTA
AGATAGAGAGAGAGATGGAAAAGGGAGGTGTACCACCAATATATTTAGGGCTTAAGTTAGGGTGCAGCAA
CTACAGGGGGATGGGGACAGAACGTATCTCATATGCATTCAACACAATGGGTCCCATATAAAAAGAGAGA
ATTTGGGTCCCACTTTGGAAAATGAGAGATTGTACATCTAATTAAGCATCATTTGCAAGTTGCAACCCTT
GCAAGAACTTCCGAACTTCTCGACCTCATTCAAGGACACTTTGTTACCTAACTTACTATATATTTTCATT
AAAATTCAAAAACAAATATACGTTTCTTTTGGAGTAATAATGTCTTACTCGTATATTTCGTGGGGTTCTA
TTTCAATTTAATGATGTCTCTCTCTCTCTCTTTTTGTTTTTTCATAATTCATTTTCAATTTTTTCATCTG
GATTCTCCATGTGAATGAAGCTTTTATGAAGAGGACCCCCCCAATTTAGGGTTCTGTGTGGACTCCACTA
CCTCTTTTTTCCTTTATGCAATTAAATTACATCTTCCCAACTTTTTAAATGTTTGTTTTAGAATTTTGTC
CTACATTTGTGAATTCCTTTCATTTTTATTAATTTGTAGGGAATATGTAGTAAGGCTTTAAATGATGAGA
ACTGTACTGTTTTTCTTTCTCATTTGTGGACAAAATGAAAACCTTATTTACGTACACGACATATATTTCC
TACTCTTCTTATATAAATATATATATATAAATTACAAATCGATTATTTAAGTATATTATTATAAGATTAC
AATATATACAGTTAATTAATCAAAATAATGTTATGATTAATTCTATATTAAAATTATGATCTAGTAGAAG
CTAGAAGGACTATATATATATATATAGATTGGCATTGTGTTACAGAGCTATATATATATATATATATAAA
TAAGAGTAGTAGCTACTACAGAAAGAGAGGGACACGTACGTAATTACTATTCACTGTTCATTATCACTAG
CTAGCCCTGCCATGTAATTAAATGGGGAAATTTATTCTAAAGGAAAGAGCATATATATATATATGTATAG
TGTTTGGATGAATCTATATTATAGGGATAGAGAGAGGGCTTTATTTGGATGATCAGTACTAAGTACATAG
GAATTTATCTATATTCACAAATGCGACAATAGGAAAACAACAAGAAACTCACAAAATTAATATGGTAGTT
GTTTTAGTATACGTAGTTGGAAATAAATTTTTGACTAATATTATTATATATTCATATATTTGTGATAAAT
ATGACGTAAAGTACTAGGGCTTAATTATTTTGAGAGTACGGGACACAGAATCGTGTGTGATCTATCTTTT
TGTTGTATTTTTGTTTTAAACTTGATCTCTAATTAATTATTTTATTTCTAGATTAAGTTAAATATTATCA
CTTAAATATATACAATACCTATTATTGGAGAATATTGTTCCACATGGATTAAATGTGAAAGTATTGAGCC
ATATATAAAAACATAGACTACTCACTTATTGTTAATTGATTTTGAGATGGAACCCCATAATTATCAACAC
GCATAACATAATTTTTTTTATTTTCAATTGATTTTGAGATAAAATTCCGCTCATGCATCATACTCTACAC
TAAATCTCATTAAACTTTGTCCACCATACTTCAAGTATCAGAGTCAAACATAAAAAGAATTAATGAAAAA
AAAAATATATATATATATCTTTTACACCTGTATATATTATTACTTAGATGTATATAATTTAATATTATAA
ATCTCGATTGTAGATCATACAAGAAACAAAAATGAGAGATGAGACATGGAGACAGAGAGGTGGTTGAGGA
TGGTAACTCTGAAAATTGACGGCTGAACCCCAAAATGTAGTTTCTCTCTCTCTCTCTCTCTCTCATATGG
GATTAGTATTATTTGTGGTAAAACCAAATTATATATATATATATATTTTATTATTGTGATTTATATAACT
TTTTTCAAATCCAAAAACTCAACTCGACCCACTCCCTTTCAATAAATAGGTAATAAAATACATATAGTAG
GCCACTACAAAGGAGAGAGATGTAGAGAATATTGTGTTAGTAATTAATTGAATATATTGGTTTTTGATAG
AGTTTGTGTGTGGAGTTAGGGATCATCGTAGACACGGAGATGCCGTGTCTGAGCATTGAAAGCCAACCAG
CTTCACATATATATATTCATTAATATTAATATTGTAATATCAATTTATAAATAATATATATGTACGAAAC
GGACACACACAATCAACTTGCACAATCTTTGCGGCTTCGATCAATATCCATCTTTATATATATCGTTTCT
GCATGTTGTCTCCTCATTTATTAATTCATTATAGTATATATATTACTCTCTCATTTCTCTATACTCACAC
AATTTGATCATCTATAACAACTACTATACCAGCTTTGCCCATAATAGTACATATACAGAGATCACGGCTC
AATAGTCAATAGTTAAAATGATGGAACAATTTTTAATCAAAAACTATGATGCATTCCAATCTCTGAGAAC
TACCATGCCTAACGTTATTAAGATTGAGCATTATATATATATATATATTTAAATAGGCTGAGCATGATTT
TTTTTTTTTCAAAAATTTGACATGATGTACTAAATCATGCCTCCAAAACTGATAAAAATTTAAATTCAAA
AATTTTTGTTTAATTTTACTAATGTAGCAATTGTATATGTACTAAATCCTACTCCCAAATTTTGATATCT
ATCGAATTCTTTTTGAATATTTTTAATATTTACCAAATCGTGTCTCTTAAATTTCATTAACGTTAGGATT
AATCCATTTGTAAAATTAAATAAAAACTTTTAAATCCAACAATTTTAATAATTTTTTTTTAAAAATAACC
ACCTAATAATAAAAAATTCACACTACATTTCAATACTAAAATTATATTGAATTTAACCAATAATAATTAA
GTGTAACAATTTGTAATAATTATCATTTAAGTTGATTACATAATAAAATAAAACCTAGCTAATCAATTTG
ATTAACTGCCTGACCTGATCAGCATATAGACAAGAGGTATCATACTATGAGCTTTTCCTTTTTTTTTTTT
TTTGCACTGAAAAACATGCATGCATCCAGTTTTGGCAGACAAAATTTTTAGAAGTAGCAGTTATTTTCAT
TCGTCTACTATTCTTGTTATTTGCAAATTATTATAATGACCAATAGATCAGAAGATACCTCTCTCTCTCT
CTCTGTGAAAGTAATATGTAATTATAGTAAATTCTGTGTCTTTACTGAATGGTGATCAGATTTCACATTT
TTCAGTGTAAAAATTTCGAAAAAAAAAACAATTATAGCTGTAGCACTAGTAAAGTGGAGGAATGACCCAC
ACAGATATACACTATATATAAAGATATCTCCTTGTCGTTTAAATTTATTTAAAGTCTGACAATCATAATT
AAATGTAGGGCGCAAATTCACACATATATGTGTGTATATACGTTGGAGTTATATACACATCTCGAGTTAT
ATAACAAATCTTTAGAAAAGAACAAAACGAAGCATAAAATCATGACACATTCAATTACTGATCATCGAAT
AGATTGCATGCCAGCCTAAACATATGCTCAGTGACAGCCTCTTTTATTTGCAGTGAAAAAGGTGAAACTT
GAATATATAACTGATTCATGAATATATATATATATATATATATGGCGGCTGTTTCTTCATATATATATAT
AGATTTATTTGATTTGTTTTATTGAATTTGACACCCAAAACTCTTAAGTTTTAATAGAAGTTTTGATTCG
CATTGATTTTGTTTAAAATTATATGCCAATTATTTCAGATTTACACATAGAGATGAAAGAATATGAATAA
ATCAGAAGTGTTAGAATTTGGTAAGTGTGTGTTTACGAGATATGGGGTTTTTAAAATTAATTAGCGATGA
GAGATGTTAAAAAATATTAAGGTGTCTAATTTTTTTGTTAGTGTGCTAATGACATAGTTATATCACGACT
TGTAATTGTGGTCTTTCCACTTTTTTGTTTTCGTTATTGTGAAATGGTTTTTTTCACACTCGTTGCATTC
CTTAGTGTTGAGGGAATATATCTGAACAAATTCCCCTTAGTGTTTTGTAAGTGCTGACCACTGCCATTTC
TTTGTGGCTGTGTATTCCAACAATTGGAGAGCACTGCCATTTTCATATGGCAGTGGGCGCATAGGCTCTA
TTTTATGGAGATTTTATGCTATTTTGACTTAATTTATGCACAAATTTAAGCCTTTTTATGTCAAAATGAG
TCAAGTCCTTGTTAGTTTTCTTGGTAGATTGCAGTCTCTAGGGTGAAAACGCTTGTGCGGGCCCATAAAC
CCTAATTTGGGCACGCTTGGGTGTGTGAGTCTCAGTACCAAATGATTAGTTAATTTTTTCGAGTCCTCTA
AAGGTACCATGGGGCTTCAAGAAGGATGTTTTAAATCATTTGACATTTATAAATTTTGATCAAAATCCCA
AGGTTGATTTTTTTGATTTTTCATAAAATGGGTATAACAGCTAACATTTCATTTTTCTTTTTGCTGATCT
CTCTTGAAACATGAAGTTGTTGTAATCTGAAAGATGATTTTATTTTTCATTTTGTTGCTTGTGATGTAAA
ATTAAAGAATAATTTTGTTTTATGATAATGGTGTTATTGATGTTTTCTCCCTATTTGGATTGTATTTTTT
TTTTGGACTCTATTATTTTTTTTTAGACTATTATTTTGTACGTTGGTTAACGAATGTAAACCAAAAGGAA
ATTAGTTTTTATTGGTTATTATTTTCAATGAAAGTTCATTTGTTAAAAAAAAATAAAAAATATTCTTGAA
AACAAAATAATAGTAATTCATCAAAATTATAAAATCTGAATTAGAGAAGAATTAAATATTATTTTTTTTT
TTGAAAAAAAAAAAACTAATATAGTAGCCTATTTTATGGATCACTCACTACTACAAAACAAGGCTTTAGC
TTCTCTTTTTTGAACCCATTTTATAAAAAGGGAAGCTAAAGGGTCTGAAAATACCCGCCTATTGAAAATT
TACCTTTAGAGGCGGTTTTTTTATAAAAACCGTAGGTATAAAATTGGGGTATACCATTTAGAGGCGGTTT
GGAAATAAACGACATAGGGTTTGTTTATATAACCCTATGCCGTCGGTTAGTATATAACAACCGACGGCAT
AGGGTACACGTGAAATTTGACACGTGTATCCTATGCCGTCGGTTATTCTATAATAACCGACGGCATAGGG
TTATATAAACAAACCTGTAACACCCTAACTATCTTAGGCTTATTACGGATTTTTTAAACGTCTTGTCGCA
CTTCGTTGCTAATCAACGAGGTTTATGGAAAACGTGATTAATTAAATTTTTGCTTTTCATTAAACTTATA
AACCATTTTGTAAAAGTCTCGATCCCAATTTATAAAAATATTTACAAACGCTTTTACTTGTTCAACTTTT
ACATCAAAATAAAGTCGCCTAACGGCGAGCCATAAAAATCTCACCGCTGTCCCAGGATCGTGACGCCCGT
GCCTAACCGCCTCGACATGTACAATCTCATATGCTCTACCACGGTCCATCGCCTACACCTTGCCTTTACC
TACACATGAACGTAAACCGTGAGTCGTGCACTCAAGAAGAAAAGCATAATAATATCATACATAAACCGAC
CGCCGGTGTCCAACACGATATCGAAGTCCCGCCATCGCCATGTCCAACATGGTACTGAGCACTACCGCCA
TGTCCAACATGGTATCGAAGTTTTGAACGCTCAGGGACGGTACTATTGACAAGTATCCTCCTCGACGGCC
GAACCGGTCATACTCCATTTCTTTGGTCATACTCCACTGCATCGACGGGATAGGTCAATAGCATCGAACC
ACCAACCAAGTGTCACTGACGGTCGAACCTGGCCATACTCATTCTTGCCGGTCATACTCCACTGCATCGA
CGCGGATGTGGGTTGGATGGTTCAAGCCTAAATACATATCTAATGTAATCTAGCGTGCTTCCTACATGCA
CGCTAAACATGTAATCTACATATGCATCTTGTTATACTAATCTTACGGATTCCGATTTGGTGTGTCGGCC
AACCCGACTGAATCAAGGCCGAATCCATTGATTCTCGGCTCCTAAACCATAAAAATCACAACGCTATAAG
TGACACGCTAAATCACCTCCGGGGACTAAAACTTGAAACTAAAAGTTTCCTATCGATAAAAAGCATGGCA
ATACCCTAAAACCCAAAACGAGGAAAACTAGGGTTCTGAAAAATCCCCAACCGTGCAGACCGGTTGCCCA
ACCTAATTCCTGCCTGGAAATTTCGAACCCCCATCCGAATTCAGGATGCTCAACCTGAATTCTGTTCCTC
GCAGTGACCAACTAAAAATCTCCTAACTTGACCAATTCAAACCCAATTGGTCCCAAACTTCCGGACTGTT
CTAAATACCCTAAAGAACAAATCCAAGGCAACAAACCTACCCAGAAACCACAAATACAAAATTTGCCATT
GGAGCTCAAGCTTTGAGTTCCAAACTCAAGCTTGAGCAAACCACCTAAACAAGCATGCAAACCAACTTAA
TTCAACATAACTAAGCATAATATCACCTCTGCAAACTAACAAGAACAACAAACAACAACACGTAAAATAA
TCACAACATTTTCCTTCCAAAATTCATACTTTTCACATAAAACTAAAAGCTTAACAATCTAACCTACATG
CTTCAACATAGCTTAATTCCTATCAATTTAACATGCTTGAATCACACAAAATAATCACAAAACACAGCAG
CCAACAACATCCAAAACTACATGCATTTTCATCCATTTTCATCATTTTTTTCATGAAAAACAAGAGATTA
AAGCCAAGAATTACCTTAAAGAAAATTCACTTTGATCTTGCTAAAATGACTTAAATTCACAACCAAAAAT
CCCAGCTTTGAACCCCCAAGCTCAGCCGAAAAGAGAGGAAAAGAGAGAGAGAGAGAGTTTTTTCTATTTT
TGGAATTTTCTTTTCAAAATGACTAAGTGTTGGAAAAAAGAAAGAAATGAAGAATAATGCCATTTTATTA
AACCCATTTCAGCCAAAAGCAATTAAATAAATAAACATTTATTTCATTTAATAAACTCATATAAGACAAA
ACACTAATGGGGCAAAAAGACCATTTTGCCCCTCCACCATAAAATCACAAAAATCATACTAAAGGGGTAT
TTTTGGGACATTCTAAATTCTACCATTCCCGACATTCCCAATGTCTAAAACCCGTCCCCAAAATACTAAC
ATACTAAGTTGTGATTTCTACTGAGCCAAACGCCGAGTTCCAAAATACCGGACACCGGAAATGCGAAATA
TAAAAACTGCTGATGACATAATTATGCATATCTGAATTCCATAAATATCAATAATAAATTATTTAAATAT
CTATAAATAATTTCCTGATTAACATAAATAACTGCTAATTTCCAAATTAACTAAGCGGGCTTTACAACTA
TCCCCCCCTTAAAAGGATTTCGTCCCCGAAATCTAACCTGAATAACTCTGGAAATTGAGCTCAGATATCG
ATTCAAGCTCCTGTGTGGCTTCTTCCACCTTCATGCTTCTCCAGAGAACCTTGACTAACGCTATAGTCTT
ATTCCGGGACTTTATCCTTTCTATCCGGATCTCAGACCGGTCGTTCCTCATAAGACATATCCGATGAAGT
CAAGGCCCTCATAATCGAGTATATGAGAGGGTCTCAAACGTATTTTCTCAACATTGAGACATGAAATACG
TTGTGCATCGCCGATAAAGCTGGAGGCAATGCTAACCGATATGCCACTTGACCTATCTTCTCGAGAATCT
CGAAGGTCCTGTAAATCTAGGGCATAACTTGCCTCTTTTCCAAAACGCTTAATCCCTTCATCTGAGACAC
TCGCAAAAACACATGGTCCCCTACTCTAACTCAATATCTCTACGCTTTGGATCTGTAATCTTTCTTCTTC
GCTTCCGTGAGGCAAGCATTCTAGCTTTAATCTTCTCTATTGCCTCATTGGTCCACTTGAACTCCACTCG
ACCTAGGTATTTCCTCTCCCTGTCTCATCCCAGTGGATAGGGGATCTACATTTCCTACCGCATACAGCTT
CAGTAGGTGCCATCCCTATCGCATTCGTAATAGCTGTTGTTGTATGAAAATTCTATTAATCTGTAGATAT
TTACTCCATGAACCCTCAAAGTCCATAACACAGTTCTCAACATATCCTCCAATATCTGAATTGTCCTTTC
TGACCGACCATCTGTCTGAGGATGAAATGTCAGCATCAATTTTAGCTTTGTACCCATTGCCCGTTGCAAA
CTTTGCCAAAATTTTGAGGTGAATTTCTGATCCCTATCCAAACTATAGACTTCGGTACTCGTGAAGTCTC
ACTATTTCCTCGACGCATGCCGCTTAACCGATCCACGAGAAAATGTTGTTCGACCTACAGAAAATGAGCG
ATTTCGTAAATCGTCCACCACTACCCGTGATGGAATCATGCAAACCCGTGGTCCTAGGTAACCCACCACA
AAATCCATCGTAATATCCTCCCATTTCCATTCTCGGTAGGGTTAGAGGCTGCAACAACCCTGCTGGTCTC
GATGTTCATTTTGATCTGGCGACACGGAGGCATCTCGATACGAATTCTACCAAATTCTTCTTCATACCGC
TCCACCGTATACGCTTTCAAGTCTTGGTACATCTTGGTGGTGCCGGATGCGAGAATATGGAGTAGAATGA
GCCTCCTCAAAGATCTCGCTTCTCAAGTCCACACTGCTCGACACAAACCCGGCTTTATACAACAAAGATC
CCAATCGTCTCGACATCGAAAAGTCTTTGGCTTGACCAACAATACCTCATCTCTCGATCTTCACTAACTC
CTGATCTGTCTGTCCGAGCAACCTTTATTCTTTCTAACAGATCGATTGCAAATAAGTTGTGAAGTCAATC
TACCACAAACTCAATGTCGGATCTAACCATATCCTCTCAGAATGAGGTGAGATCCAACCATGCTAGCCAC
TTGCCCGACCCTTTCGCTCCGTGGCATCGGCCACTACATTGGCTTTCCGATGGTAAAGGATCTCACAATC
ATAATCCTTCACTAATTCCAACCAACGCTTTGTCTCATGTTCAAATCTTTTCGAGTAAAGAAATACTTGA
GACTTTTATGGTCGGTATAGATTTCACACTTCTCCCCATACAAATGTAATGCCGCCAAATCTTCGCAAAA
CCATCATGCCAATTCTAAATCGCGAGCTCGGTATCACTGTTCATAATCCTTTAACCGACGGAGGCATAGC
GATAACCCTACGCCTTAGTATCAATACGCACCCCAAACCCTCGTTTGGATGCGCCACAATAGACCACTTA
ACTTCTCCTCGTCCAAGGCAAAGCTAGTACCGAGCAAGAATCAATCTGTTTGGCTCGAAAACTAGCTTCA
GATTTATCGACTGATAAATCACGATTCTTCTTGTAAGTTCTCGCTAGGGGCATTGAAATTTTGGAGAACC
CTCCACGAACTCACAGTAGTACCCACTAATCCCAAAAGCTTCGATCTCATCATCGTCTTCGGTCTCTACC
AATCCCCGACGGATTCGATCTTCCCGATCCACCTTGATCCCGTCTCTGCCCACAATGTGCCCTAGAAAGG
ACACCGAGACAACCGTAACTCACATTTCTTGAACTTGGCGAGTCTATGTTCTCGGTCGCTAGCATTATCC
GAAGATGTAACTCATGCTCCTTCGTCGAATGGTGTCCGGCCGAGTGGTGTCCACCACCACGGCCAGAACC
CTAAGCACCCACCGTGCAATAATTCTCTCGCCGACATAGCCGAGATCACCGGATCCAGGATCCCCGAACC
GAACCCACAAACACGAACGGCTTCTTCACTTTTCCTGTTGGAAGACCACCATCTTCCTCTTACAATCAAT
GCTCAGAATATTTAGATAGGAAATCCATTCCTAAAATAATATCAAATTCGACTAAGCTCATCTCTATCGA
TCAGCAACTAACTCTCTACCGCCTATCCCGATCAAGATAGATCTAATCCACCTATTGAGATAACCAATTC
TCGCAGTAACAGGTTCCAAACCCCGATTCATATCTATCAAAGGGTCTACCTAACTTATTAAAGACTCGCC
GCCACATAAGAACGTGTAGCCCGTAATCAAACAAAGATCGAATAAAGCGAAGTTGTTAATAAAAGTCGAC
TCAGTATCAACCGATGGGTCAGCATCCGTGATCACCAAGCGTGATCGCTGAATACCCCGGCCGAGTGGGT
ACTCGCTGAGCTCTGTGCCTCCTGGTCGAGCCGACATTCCTCTCTTGAAGTGCCCGCATGCCACAATGGA
AGCATCCCCGCCTTTGCACTTCCCGATGGTGCCTCTTGCAGCCTAGGGCACTCGGGATAGGAGAATCGTC
TCATTACCACCAGACGACTCGCTTCGTTCCCCGAACCTCTTGTTTCACTCGAGCCACGGAAGCGGTGCCC
TCTTCCTCCGATCAATGGTCAACCACTACTCCCCGCCGAAGCCCGATGCGGGAGGGGTAGGAGCTCCGCC
ACTAACCGAGTATCGGGCCGATTTCGACATACACCCCATCGCCTCTCGGCTCGCAGTGCCTTCTCCACCA
TCCGAAAGCGTGGTGGTGTCGCCAGATGGTAATCATCGTCATGCCCGATCTTGGGACTCAACCCGCCCGG
ATACTTCTCCTTCTGGCCAAGTCTGTCAAGACAATTCCCGAGGCTAACCTCGCCAACCTGGCCAACCGAG
TAGTATACCGCTGACACTCATGTTCTCCACCGGGTCGTGAACGAACTCTTTCCTCTTGGCGCTTCGACCG
CCTCATTATAGTACCGGCGTTGAAGAGTTCCTCGAACCTTTCCTCAGTCATGGTGGTGACATCGTGAATC
GAGACACCATGTCCCACCATACCGTAGGCATCCTCCTGAACTGGAATGTGGCGACACCACTCGCTGCTAC
GGTGACACCCATAAAGTTCGTGAATTCGTGATCACCGTAAGCCACCGCTTCGACTGACATCCGGACCTCC
CAGAATACCGGAGGTGTTGCTTCCTGAACCGCCATACAACTGTTCCACCTATGGGCCGCCACCACTATCT
CGGGGCCGGGCAAGCAGGGCAGTGCCATCTGAACTATCGACACTGAACCGCAGGAGCACCTCGCTGTCTC
AACCTCTCGAATCTCGAGGTCTTGTTCTTCGATCCGCTTGCATCTCCGCAAACCGCAACTCCCGGCCGGC
TCTCTCGATCGGCTGGGGAGCTCAGGCGACTGTGGCGGGTTCTCAACATCCTCGACATCGAAGCCCCCGC
CGGGACCTCTACTCTACCCCAGCGGTGGGGAAACCGAGCTCCCTCTCCTCGATTCGACCCTACGAGTTGC
CCGACTCGGTAGTCCGCCCGGCGCCCATCTAGTTAGACCACTGAAACCAAGAGTTGGCATATCGTCGTAT
TCAAGGCGAGCTTACTAATGCCGCTTAATTTGGAAATTAGAAATGAAACATGCGCCTATTCTACTATCGC
TACTAACATGCTTCCTAACAGCTTTTCTTTTTCATAACCAATAAAATAAACTACTAAAGCAATAAAGGCT
TATCGAACCGTGGAACCGAGCTAATCTGGCCGATGATGATTGTACATGTCGTGACGATCTTCTAAGACAA
CTCACGGCTGACTCGATACCAAATTGTAACACCCTAACTATCTTAGGCGATTACGTGATTTTTAAACGAT
CTTCGTACTTCGTTGCTAATCAACGAGGTTTATGGAAAACGCGATTAATTAAAATTTTGCTTTTTCATTA
AACTTATAAACCATTTTGCAAAAGTCTCGGGATCCCGATTTATAAAAATATTTACAAACGTTTTAACTTG
CTCAACTTTTACATCAAAATAAAGTCGCCTAACGACAGCCATAAAAATCTCAGCCTCGCTGTCCCCAGGA
TCGTGACGCCCGTGCCTAACCGCCTCGACATGTACAATCTCATATGCTCTACACGGTCCATCGCCTACCT
TGCCTTTACCTACACATGAACGTAAACCGTGAGTCGCATTGACTCGAAGAAAAGCATAATAATATCATAC
ATAAACCGACCGCCGTGTCCAACACGATCATCGAGTCCCGCCATCGCCATGTCCAACATGGTACGAGCAC
TACCGCCATGTCCAACATGGTACTGAAGTTTTGAACGTTCATAGGGACGGATTATTGACAAGTATCCTCC
TCGACGGCCGAATCCGGCCATACTCCCGGCCGGGTCATACTCCAAAATGCATCGACGGGATAGGTCAATA
GCATCAACCACCAACCAAGTGTCACTGACGGCCGAACCGGTCATACTCCCCGGCCGGTCATACTCCACCT
GCACCGACGCGGATTGTGGTTGGATGGTTCAAGCCTAAATACATATCTAATGTAATCTAGCGTGCTTCCT
ACATGCACGCTAAACATGTAATCTACATATGCATACCGTTATACTAATCTTACCTCGATTCCGATTTGTG
TGCCACAACCCGACTGGAATCAAGCCGAATCTACGGACATCGCTCCTAAACCATAAAAATCACAACGCTT
ATAAGTGACACGCTAAATCACTTCCTGGGACTAAAACTTGAAACTAAAAGTTTCCTATCGATAAAAAGCA
TGGCAATACCCTAAAACCCAAAACGAGGAAAACTAGGGTTCTGAAAATCCCCAACCGTAAGAGGCCAAGG
TTCCCAACCTAATTCCTGCCTGGAAATTAGGAACCCCCATCCGAATTCGGATGCTCAACCTAATTCTGCC
TCGCAGAGCAACCAACTAAAAATCTCCTAACTTGACCAATTCAAACCCAATTGGTCCCAAACTTTCCAGA
CCTGTTCTAAATACCCTAAAGAACAAATCCAAGGCAACAAACCTACCCAGAAACCACAAATACAAAATTT
GCCATTGGAGCTCAAGCTTTGAGTTCCAAACTCAAGCTTGAGCAAACCACCTAAACAAGCATGCAAACCA
ACTTAATTCAACATAACTAAGCATAATATCACCTCTCAAAACTAACTAACAACAACAACAAAGAACAACA
CGAAAAATAATCACAACATTTTCCTTCCAAAATTCATACTTTTCACATAAAACTAAAAGCTTAACAATCT
AACCTACATGCTTCAACATAGCTTAATTCCTATCAATTTAACATGCTTGAATCACACAAAATAATCACAA
AACACAGCAGCCAACAACATCCAAAACTACATGCATTTTCATCCATTTTCATCATTTTTTTCAAGAAAAA
CAAGTAAGAGATTAAAGCCAAGAATTACCTTAAAGAAAATTCACTTTGATCTTGCTAAATGACTTGAATT
CACAACCAAAAATCCCAGCTTTGAACCCCAAGCTCAAGCTTCAAAGAGAAAAAGAGAGAGAGAGAGTTTT
TTCTATTTTTTGGAATTTTCTTTTCAAAATGACTAAGTGTTGGAAAAAAGAAAGAAATGAAGAATAATGC
CATTTTATTAAACCCATTTCAGCCAAAAGCAATTAAATAAATAAACATTTATTTCATTTAATAAACTCAT
ATAAGACAAAACACTAATGGGGCAAAAAGACCATTTTGCCCCTCCACCATAAAATCACAAAATCATACTA
AAGGGGTATTTTGGGACATTCTAAATTCTACCATTCCCGACATTCCCAATGTCTAAAACCCGTCCCCAAA
ATACTAACATACTAAGTTGTGATTTCTACTGAGCCAAACGCCGAAGTTCCAAAATACTGGACACCTGAAT
GCAAAATATAAAACTGGCGATGACATAATTATGCATATCTGAATTCCATAAATATCAATAATAAATTATT
TAAATATCTATAAATAATTTCCTGATTAACATAAATAACTGCTAATTTCCAAATTAACTAAGCGGGCTTT
ACACAAACCCTATGCCGTCTTCCTCATTCTCCTCACGCGAACCAAACCGAGAGAGGCTCGTTTTTCTGAT
CTAAGAGAAAAGTGTAACCACCTCTCCGCCAGCCCTTTTCTCCCCCATTTCTCAACCATTTGAGCCCATT
TTTGTTGCAAAATCTTCTATTTTCGATACTTAATTCTATACACCCAAAAAGTTTTAATTTTTTTCCCTAT
ATAACTGTCATCCGAACCTATACAAAAATAGTGGGTATAACTCCGGCCACCATTTTTTGTTGAGAAAATA
TTGTATCTCATCCTCCTTTAAGGTATAAATGTAGTTTCAATTCATTTTTATAACGTACATTGTTTTATTT
TTGGTTTTTGTAAATTATTTTTTTGATTTTTTAATTTTATTAGTAATATTAATGTTGTGTTGTATGTGTA
TAGTGCCCGGAGTTTTGATTAATTGCTGCCACATTAAAGTATTATTAGGTAAAAATTTAAACCTCAATAT
ATAGTATATATATGTATTTTTATATTTTATTGAATATGTGTGTATAAAATGTGTGTATATATTGTGTGTA
TATATTAGTGTGTATGTATAGTTTAGAAATAAAATTTTAAAATTGAATTAGTGTGGGATATAATTTTTTT
TTTTTGAGATAATAGTGTGAGATATAATTGATTATATATATATGTATGTATAATTTAGTAACTAATTAAC
TTGTTACTAATTTTAATAACTAGTTGTAAGTAATGAAATAATTAATTTTGCAATATCGTTGTATTTCTTT
ATATTGTAGGTTCGGCATAATTTTGTGTGTAGCGTATTTGAGCTTGCAATTATAGGTATATACTTTAACT
AACTTTTTCTTATGATATAATAAATTATCAATGCATGTTAGTTGAGTTTGAATATCTTAAATATTCATCC
GTAGTGAAGTAGGTTCTCTTGAATACATGTACTTGAATAGATGGGTGGATAAATTTTGTATTGTTTATCT
GTTTTGTTTGTTATTTTAGGCACTTGTAAAATTTTTGGGAACGTCCAATTACCTGAGCTTATGTTTAAAA
TTCTCGGTAGAATTAGGATAAATCTTACTAAAACCATTCATAATATTTACATAACACAAATAACTAGTTA
ATTATAATATAGTGATAAGAAGTTAGGTCACATAAAAAATAATTATATACACATTTATGTGAACTTTTCA
ATTTTACCAACATTCTAATCAACTAAAACGAGAATTTGAGTAATTTATAAATTAATATGAATAAATTGTG
AGAAACTTAGTTAGTTACATTGTGTAATTAGTATAATTAGTTACAAAATACATTAACAAAATAAACATAT
AAAATCTTTCTTTTTTTATTTTTTTTTTCTTTCATTTGAGAGGTTCAATGTGGATTTTTATTTTTCAAAG
AAAATAAAGAGCAAAAGTTAATTAAAAGGGGAAAATATTAGTTAATACCCCTTATTGCTTTACCAAAAAC
TTTTCCCCTCAACTTTTTTTATTAAAAATATTTAACATTTTACCAACATTCTAATCAACAAAACAACCTA
ATAATAATATGAACTAATCTAAAACGAGAATTTGAGTAATTTATAAATTAATATGAATAAATTGTGAGAA
ACTTAGTTAGTTACATTGTGTAATAGTAACTAGCTATAATTAGTTACTAAATACTGAATTTTTTTGGATA
GGATTTTTGTTATGGATAAATCATGGATGTGAGAGAGAGACACACACTCACGATTTCAAGTAGGGTTCGA
TGCATTTTAGAGTTTGCCTTAAAAGAATTCTAAAAATCAACGATCGTATTCATTGTCCTGTGTAGATTGT
TGTAATGTATCTAAAGGAATATTACAATGATTAAGGACCATGTGTATTTACAGGTTTCAATAGAAGTTAT
ACTAATTGGTATTACCATGGCTTTCACATTTACCTAATGATCCATATCCATTAGGAAAGCGGGGTAGATG
ATATCGAGGTTAATGATTTCGATGATTATCCATTGGACTTTGCTTAACGAAAACAAAAGGAATTTCTTAA
TGATCCCGAGAAATTCGATAATTTTCTTAGTGATGCCGATAAACCCCTCGATGGTTGTAAAAACTAAGAT
TACCAACAATGGTAAAGTTTTACAACATAAAAGCGAAAATGGAGTGAGCGATAAATGTTTTACTCAATTT
TTAGCGCTTTTAAAGATATCTTACCATTTTCCAACCGCTTCCAATCTACTTATGAAGTGAAAAACGCAAA
TTCTATAGGATTGAAGTATGAAAACATGCATGTCCGAACGATTGCATTTTATATCGTAAGGAATATGCGA
CATGAATTATTGCCCGACTTGCGGTTTATCATCCATAAAGTAAACAAGAGTAAGGAAAATAGAAACTTAT
CCCCAAAAGTGATGTGGTACATGCCTTTGATTCCGCGACTAAAATGATTATATCGTGAGTCTGCGAACAT
TCGAAAATTTGATTTAGCATGAGACCAAGAGAGTGAAAGATGGAAAACTCGGACATCCCGAGATTCCCAA
GCTTGGAAAAAGTAAACTACATAAATCTTGAATTCAAATCAACCAAGACACATTAGCCTCGATTGTGAAG
GATGGAGTAAATCCACATAGATCTCTAAGTAGTAGAGATCATAGTTCATGGCCATGTCTTCCTAGTTATG
TACAATCTTCCTCCACGGTTAGTGATGAAGAGGAAATTTAACATGCTTTCTTTAATGATATCGGGCCCAA
CAACCGTGGACATAATATCGATGTATATTTGGAACCATTGATTGACGATTTAATAGAATTGTATGAGAAC
GGTGTTCGATCGTCTATGATGGTTTTAAAAGAATTCTTTAATCGAAAGCTGTGTTGTTGTGGACTGCACG
CTGATTTCCCCGCTATAGTAATTTATCGTGGCTTAAGCACAAAAGATTACGAAGGTTGTCCGATTGTTGC
ACTAACACATCGGCTCGTCAATAAGCAAATGGACACAAGATGTGTTATATGGGTCCGACGATTTTGCACG
CAAATCATCTATAGGCGGAAGAAGAAAGCATTCGATGGTGCTAAGAGGGTGATATGGCTCATTTGCCAAC
GTCATGGGAACAAATTCTCCAACAAGTTCAACTTGTGGATTTTAAGTATGGAAAGGCGCAAAAAATAAAA
AACTAATGGTTGTTTTCAAAGAAAGTCAATCTTCTTTCGCCTTCCATATTGGAAAAGTCTACTAGTTCGA
CATTGTTTGGATGTCATGCATATTGAAAAAATGTGTGAGTATTATTGGTACCTTACTTGATATTCCCGAC
AAAACTAAGGACGGTCTAAATAGTCGTTTAGATCTCGTTGAAATGGGTATACGACAATCTCTGGCACCTG
AGAAGAAAGGTGAACGATTATATTTGCCTCCTGCTTGTTTCACTTTGTCCAAAAAGAAAACAAACAGCTT
GCAAATCACTTGCAAATATGAAAGTACCGATGGTTACTCGCCTAACATCAAAACTTGGTGAATGAGACCG
AATTGAAACTAATGGGTCCGAAATCACATGATTGTCATGCGTTAATGCAACATCTATTTCCAATTGCCAT
TAGATCATTCTTGCCAAAAATGTTCGAGAGTGTTTGACACATGTTTGCATTTTCTTTAATAGGTCAGGCG
GGGAAGGAATTAGAATTGATAAGTTAGATGCATTACATGAACATGTAGTCAAAACATTGTGCAACCTGGA
AAAGTTTTTTCTGCCATCTTTTTTCGACATCATGATCCATTTAATGGTTCATCTAGTGAGAGAAGCAAGT
CTGTGTGGGTTGGTGTGGGCGAGATGGATGTATCCATTTGAAAGAAATATGAAGGTACTTAAAAGTTATG
TGTGTAACCACTATCGGCCAGAAGCATCTATGGTTGAGTGCTACATATCTGAAGAGGCTGTGGAATTTTG
TTCAGAGTACATGGCTGGAGTTGAGGCAATAGGAATTAGCAAACCAAGAACTGACCCAGATGATGTTGAT
AGAGGATTAAGGGGGAAAGGGACAATGGTGACAGTGTCCAAGCTTGAACTCGATCAAGCTCAATTAGTCG
TGATGAACAATAACGCAGAGGTTCAACCATATATAACGTAAGTACCTTTTTTTTATTAACATTACTTAAG
TCACGATGAACAATAACTTGATTTACCTTACTTGTTTTACAGTGACCATATGGAGCTGTTACAATCAATG
GTTCCAAGAAATCAAAAAAATAAATAAAAATGGGTTGCAGACCAACATCGTCAAACTTTCATTGGGTGGT
TAAGGAATACCATTATATCAAAGTTGAACGAACCGAATCATGGAGTATCTGATGTGTTGAGTCGTATTGC
CCTTGGACCAACTTTTGCGGTTGGAAAGCATGAAGCGTACATTGTAAGGGATAAACTTTTTCATACAAAG
TCAAGAGATGATGCTCGAGAGGTTCAAAATAGTGGTATAATGATATCGTCGCTGAGAACTATGCACTTTG
CAAGTGCAAAAGATAGAAACCCTGTTTTAGGTACTATGACGTATTACGGGGTCATTGAAGAAATATGGGA
GCTCAATTATTTTGCGTTCCGAATTCCAGTTTTTAAATGTTCTTGGGTTGACAATAACGTTGGAGTAAAA
ACTGACGAGCTTGGTTTTACTTTGGTTGATTTAAGTAAGAGAGGAAGCAAGAATGATCCATTCATCATGG
CTAGCCAAGCAGCTCAAGTTTTTTACATTTCTGATCCGGCTAATGATAAATGGTCTATTGTTTTATCAAC
ACCAGAGAGGAGGTTCTTAGAGACTGAACAGGATGAGGAGAATGCTGACTTATGTTACGATGACTTCATT
GCTGGACAACCAATTCATGAGCAACTTATGGGAATTGATCGTAACATTGAGGAAGACGACGCTGAATACA
TTAGAAACGATATCAATGAGGGAATATGGGTCAATTGTGATTCACGCAAACATAAACAAAAAAAGAAAAG
AAAACGTGTCTAATTTGTAACTTTAGATATAGCTTACTTTATATTGTGGTTGTGAATGCTCCTGAATACT
TAACAATTTGTTTATGCTTTTAATATTTCATATACACTACTTGTTATATATATAGCTAACTTTAAAGTTT
TTTTGTTAATGGTGTAGACATGGCCAACTCGGAATCCGGATCTGATTCAGGCGCAGAAAATGAGTGTCCA
ACTGCAATACCTACACGAGGGCCGATGCAGATGAATGAAATATCCAAACTAATGGCTCAGGGCAAAAGAG
TGGCCCTCGAGGTTAACGACAAAGGACAATACTGCGGGAAAAGCTATGCGAAGCTCGTATCCATTCTAGG
AGTCAGATGCCGGCAGACGATAGGGTTGGCCTATAAAAACTTGAAAGAAGTCAACCCGACTCTGAAAAAT
AAAGTTTGGAAAGACATACAGGTAAGCTGTTATTTGTTAGAATTTTGATTTGTTTTTCTATTACTTCAAA
TGTTGACTGTAACCGTGTTTATTTTTCTTCAAAATAGACGGGGTTCATTGTGCCGGACTCCTTCAAACAT
GATTATCTCATCCTAGCTGGGAAGTTAATGAAAGACTTCAAGAATAGGATGACAAAAGACATCATAATGC
CCGCTTTGAAAGAGAAGGATCTAGGACGACTGGCACAAGTCCCTGAAAAGCACCCCGAGATCGACGCTGC
TGATTGGTGCAAATTTGTTGAAAGTCGACTAACTCCTGAATTTCTGGTACGCTAATATATTAACACTAAG
ATAAACTCTTAAATACAAGTACATGTATCTAATGTATTTTTTTGGCATTGTAGGAATTCAGTAAGGTGCA
ACGTGAACGTTCCTCGAAAATTCAATCCAGACATCGAAGTGGTCGGAGTGGAATGGTGAACGTACGGGAA
GCTGTTGTAAGTAATGCTTAAAATTTAATGTGCTATAATGTGCTATAAAATTTAATTGGTACTCATTTCA
TTGTTATAACGTTATGTAGAAAAGGATCTCGGTTGCGATCCCCGCCATCGTGTTTGGATTAAATCTCGCA
CCAAGAGTCGAAAACTGGTCACTGATTACGATAAGGAAATTGCAGACAAGATAGTAAGTATATATTAATC
CTTAATTGAGTTCTACTCATGAGTTAGTGTATATAATTCATATACTAATTGCTTGAATATATGCAGCATT
AGGCTCAATTAGAAGAGAAGCTTAGTCGGGACAAATTCAGTCCAGTAATAAAACGATATCCTGACGCAGC
GCCGGACACCGTGAGCATCCCGGACGTGTCGTGGTCACGGGTATGCTATTACTTGAAATGTTATTTATTT
AGTTACACAAATAAAATCGTAGCTAATTTGCATTTTATGATTTGTAGGTTCCCACGGGGCATCTCAACCG
CTCTACAGAAGAAAAGGGAAGTGTCTGATGTTGTGGCTCGGCAAGTGAAGGAGATTGAAAAATTAAAAGC
CGAAGTCCACTCCCTTAAGCAGAAGAGAAACGCTGCCGAACAAGAGGAAGAAGGAGAGGTGGTTGGTGAG
GCGTATGTTCCACAACCATACGCCTCGTGGATGAGGTACAACCACAAACTTATCTTTGAGGAGTTTATTT
CCCTCAACGACCAAGGTATCCAGTACAATTTCGATGACCATGCGGCCCTTAATCAGCAAGTACATCTCTG
CTCTGACAACATTGACAACATTGTGGCCCGAGGGTATTTGTACGAGCATGTTGGTATAATCCAAGTTCAC
TGCCAGAACTACGATGATTCACATGCCCGGATTATGGTTTCGGAAATCCTGCAAGAGGACGCTGAAATCC
CAGTCCCAATTGAAGAGTGCAGATATGTTAGGGACGTATACCAGATGTTCCTTCCTTGGCCTAAACACTT
AATTCTAACAACCGAGGTAACTTCTCTTATAAATTAATTATTAATGATTAGTGGAGTTTGAATATCTTCA
ATATTCATCCGTAGTGAAGTAGGTTATGCGAATATATCTGCTGCGGTGGGATGGATGAACAAACTACTGT
TATATATGTGTTATTTGTCGTTATACAGGCATGTTTAAAATTTTTGGGGTCATTCAATTACAACCGTTAT
GCTGCCAAAATTTCGGTAGAATTTGGATAAAATTTGATATATACATATATTATGTTCTGTTTTGTTTAGG
GTCCACTCGCTCAACCGCCCTCAAGACGTGATGCGTCAAAGGGGAAAGCTCTGATGCTTTCTCCACAAGG
CCGTGGTGCACGGGAAGATGACTTGTTCACGGAAGAGAAGATGGCGTTGATCCCTAATTCGCTAAAATGG
ATGATTCATGAATTCCTGAGGCTCAAAGATAAACGTGATATAATCACAATTCCTGTCCCCCGAGGATTCA
TTGCACCGCATACCCAGATCACGTTATCTGGAGAGGATTTGCAGCATGTTGCTACGTGTGACTACATCGG
CAACCAAGGAATGCTGTTTGCAATGATGTATACTCTTCTTTAATCTAATTAACCTTATATCAAATTATAG
TCAAATTATTATAAGACACTAACACTTTTTTTGGCAGGCACATATGGGAGAGCATCAACGGTCTGAGGAA
AATTTTCAAGTTTTACGACCCGAGCTTCGTAGAGTGCATGGGATCACCGATGAAGAAAAGAGTCAGTCGT
TTGACGATGCGGCAAGACAATTGGCTAATTGGTTATCATTAATGAATAACAACCACCAAATGTTCTTTAT
TCCTTGGAATATCGGGTAAACTTTATTAAATTCTTTAGTGTTAATTGTTCATTTCTATATTATGACTTCA
AATTATTTTTATACTATCTTACTTATATTCCAATATAATTTTCTAGGATGCATTGGACGCTAGTGGTGGT
TACGCCAAGAAAAATTATTCATTTAAACCCTGTAAAAGGCTGCCCAATTCCCGAAGAAATAGAACAAATG
ATCGGAAGGTAATAATTTAATGACTTCTTATGTAACAAATTTAAATTAACTAACGAATTGAAATGCTAAT
ATAATTTTCCAAAACAGGGCATTCATGTATATAGGGGACGCACATGAGTATCTTGGCCCGTGGCTAGGAA
TTTCACAAGCAAACTGTCCAAGACAACCTAAAAGCCAAGAATGTGGTTTTTATGTTTTGAAATATATCAC
TGACATCGTCTCACGTGCAAACTCCAGCCGTTACATACAAGATCAAAAAGCTGTAAGTTTTAATTATTGA
TTATAGTATATATTTATTATAATAACAAATATATAATATACATATATAGAAACTAATATAAATTTTTAAT
TTTTTTAACAGTTTGGGGGTAAGAAGCAATACGATCCAAAAACGGAATTGTTACCACTACAGCGAAAGTG
GATAGAACAATTGATGGCGCTGATTCACGTTGACGATTGAGGTTGAAAGGCCCAAGAATTTTCCTTCATT
ATGTAATTTTTATAGATTAACTTGTAGTTAGATTTGTAGTTAGATTTATTAACTTATTAATATTTTTTAC
TAATTTTACATTAGTGTTTGTGTAATATTTAATTACTTTTATGAAATGAAATTATGTATTTTACCCAAAT
TTAAATAATATTTAATTTACATTTTTAAAAATAAATTTGTAATTTAAATTAAATAAAATAATATATAAAT
TAGTAAATATATAATTAAAATTATATATTTAAATTAAAAAAAAAATCGAAAAACTGAAATTCGCGAGACC
TTTTACCGTCGGTTGCTACGCCACCTATGGCGTCGGTTCTTGGCTAGGAACTGACGCCATAGGGACCCCT
ATGGCGTCGGTTCTTTGCTAGGAACCGACGCCATAGGGGTCCATATGGCGTCGGTTCATATGGACCCTTC
AACGTCGCCCTGATCAGTGTCGATAGCGAATTTCGCGAAAACTGACGCTGAAAGGGCTTAAAAAACCGCC
TCTAAAGGGGGTTTTGTAGTAGTGACTATATCTGCAAAAAAAAAAAATAATAAATAAATAACAAAGAACA
AAAAAATAGGAAAAAAATTTATATAGTGACGCTTTTGGGGGGTTGCTGTCACTTTTTCAGTCAGACAAAT
TCTGACTCTGAACGCCTACAGTGACGTAAAATGAGTGACTGTAAAAGGGTTTAGTGACATGCACTGAAAG
GTCACTAAAAACCTGTTTTTCAGTCACCCTCAATAGTGATGTGCATTGAAGGGCCACTAAACAGTTTTAG
AGTGACTCAACGCAGGTCACTGAAACCTGTTTTTTTAGTAGTGTTTGGAGCTAAAAAGTACATACTGCTC
CTTTGGTAAAATAGGCATAACTTTATCAATTTTTATCCAAATAACTTATTTCAACTTGCATTGGATAGAT
CTTTTCAAGATGGATCTAAGTGAGTCTCATAGTCATAGCTCAATTATGAGGTTATCAGGCTCACAATTGG
CTTACAAGACAGACTGACACACTTTACTCAGAAATCGATTAGTGTTATTAAGTGTGAACTATAATAGGGT
GTTGGAGAGCTATGCCACAGCTCATGTAGCATCATGACCGAGAAGTGCCATCCCAAAACACTTCTCTCCA
ACACTTCTCTCTAATTTTGTGAATTCCTAACTGAGAGGTGACATCCCTTGTCACTCCTCTCCAATTTTGT
GTATTTCTAGCCGAGAGGTGACATCCCTTGTAACTCCTCTCCAATGTTTTGAAGCGCAACGACACACAAG
AATATTCAAGATAAGGAGAATAACCAACATCAACAACAATCCCAATGTTTATTGGATATTTGCCTAGGAA
TAAGAGATATTTTTATGGATAGTTATTTGTTCCTATTTTTTAATCATTATTGTGAATAACTTACGTGATT
TAAAAGTGAGACATCACGATATGTGGGAGATCACTAACAAGCCCTAGGCCTATATAATGATAGTGATATG
CTAGGGTTAAAGGGATGGAAATCTTGCGAGAGACAAATCCTTAAGAGATTAAAATTCTTCTTTGTGTTTA
AAGAGCTTCCAAACTTAAAGACCATTGAAGAGTATTTTTCATCTTCTTCTTTGTGTTCTTCACAACAACA
AGCTTCCATTGACAAAAACTATCATCCTAAACACATTTATCAAGGAAGAGAGACCATTCTCTTTTTCCAA
TCATCATCCTTATCAGATTTATGAATGTTGGGTCTCCCATTAGTCTTGTGTTCATAAGTCTCGATGCAGA
TTTCACCTAGAGATCTTTTTTGTACTATCATCCACACACTCTTGAGAACATAACTCTAGTGTGTCGGGTC
CAAATAATAAAAATAAAGTAGACGTAGTCCCATTACCATCACAAAATGGGCAGTGAAATACTACAAATCC
CTCATGTCTTTTTTATTTATTGCAGTTTTATTTAGTCAAATGAATTCATCGCAGTCCTCTTACTTTTTTA
CTATCTCTTTAGATTAGTTGATGAAAAACTGCATCAATAATATGTATACATAATATATCAAAGAAAATAC
ACGGTAAGTTTTTTGAGAGATTAGTTTTAGGGTTAAAAAGTAATTTTATTTTTCACACATTCTCTCTCTA
TAACCGTACATGCTACTCTCTCTCTCTACCCCTTGCACACACCACTCTCACCTTTGAGTGCGGTGTGAGT
TTTTCTCAATCTCAATCACAGTGTCCTGTGAGTTGAGAATACGCAATGATCACAAAAATTTGTCCATATA
TCAAATTTATAAGCTCAATCTTATTCTAAGTGTTAAGGCTGGTTTGGAAGTCGTTTCTTCAACAGGCCTA
TCGTTGGATTGGATGTTTGAATTTTTATACAAGAAGTTGTAAGGAAATCCTATAGAAAACAAGAGGTATT
TTCCTATTTTAATTAGTTATATTTAAATTATGTAATATTATGTTGAGATTCGGGGTTTAACATTCATATC
GGATTTAACAAAATGATTTTTCAAAATTTGAATCCAATTTCTACACTCGTTGTGATTCTGATATGAAACT
AATAGATATTAATACTAGAATAGTAGGCATTCTTGTCTATCAAAATGTTGATAATAGGCATTCTTGGTCT
TTCTCTCTCGATCTCTCTCTCCCATCTCTCTCGCTCAATTCTTTTCTTTTTTTCTTCAATTGTAATAGAG
GTAATGACGACGGAGGCATGGTGGTCGAGCCCAGACTATCAAGCATCATTCTCTTCTCTCTTTAATTTTT
TATTTTTTATTTTTGGATATTATTTCTGATTGTAAACTGTTTTGGATCTAACATGTGTATTTGGTTTTTT
TTTTTTTTTTGATTCGATTTTAGATGAGAATACATGTATTTTGGATTGGGATGATAATATAGATTAGATA
TTTTGATTTGAATATTATGGGTTTCTTATTTAAGATCCAGCTCGGATCGAGTGGTTCATGTCTGACCAGA
TTTGATTTTTTTTGTTAGTTTCAGTTCTAATCGACGGCGCCTATAGTCTCCCCCTTTTGCCGTCGGTTGA
AAACAATTGCTCATAGCCGACTGTTTATAGCCAACGTCTATTCTATCTAGTTTTGTGTCAATGGCAAAGG
TGTGGGTCATAAGAACAGATGGCAAAAGGTTACCCGACTATTTAAAACAGTCAAAAAAACTACTTTTTTT
AGTAGTGTATCTTGCTCATTCTGCACAATGTTTAGGATCCAATTTTGTTGGACGACCTTGTTTTTTTAAC
CCATTTTCCTCTTGAAGTGGACTTTGAGTTCATAAATTGTTGACTAGAAGACAGATGATGAAGTGGTGCT
TGTCACTACAAAAACTGGTACTTTTAGTGATAATTTTTTAGTCACAACATAATTTTTTGTGACTAAATGT
GACATTCTTAGTCACAACAAAATGTTATTTATGACTAAAACATAGTCTTTAGATACAAGTTGTCACTAAT
TTAGTTTTACTCACAACAAGTATTGTGACTAAAACTACTCACTACAAGAAATGTCACTTTTCCCAGCACA
GTTCGCTACTACGCTGGTAAAAGTAACTTTTACCAGCGCATTTCATAAACTGCACTGGCAAAGAGGTCAA
AGTTTTACCAGCGTACATTTGCAGTGGCTAAAATCTAACTTTTACCACCGTATTTACGTGCTGGGAAAAG
TCATCTTTGCCAGCGCTTTTCATTTTATGCTGACAAAAGTTCTAATACCAACATTGATTTGCCAACCCCC
TTTTGCTAACGCATCACAAGTAAATTCTATTTTACCAACGCAATACTAACTTTTGCCAGCACAAAAATGT
GCTGGTAAAAGTGATATTTCTTGTAGTGACTTTTAGCCACAACAAATTGTAATTTTTGTGACTAATAATA
GTTTTTGCCACAGACTTTTTAATCACAACATACGAATAATAATTTATAATTAGTCACAATTTTTTTACTG
ATCTCAAGTTTTATTGTGAGTAAAAGTAAAATTTTTGTTGTGTGTTTTCCTCCTTAAGCCTAAGTAATGA
GCCAAATACTTTCTTATAGCAACTTTCAAATAAACATTCATATACACTGCTTATGAAAATCATCGTTTAA
TTTAATTGGAATAATAATTAATGAATGGAAGAATTTAAAATAAAAAGTTGTAGACATATGTCCCAAATAC
TTTCTTATAGCAACTTTCAAAATAAACATTCATATACATTGGTTATTAAAATCATCGTTTAATTGGAATA
ATAATTAATGGATGAAAAGAATTAAAAATGAAAAGTTGTAGACATATGCCACTACCACATATCTATAAAT
GAATATATACATATTGATTCTTTCACTGCTTTCTTTACTCAATAAAATATTGGTATAGCTCTAAACAAAA
TAATAGTAAAAGAGAAGACAGGAGGAAGGGGCAAATTTATTAACAAAGCTATTAAATACTTGTTTTATTT
ATATAAATAAATATAGAGACTCTTTCATGGCCCCCTCTCCTCTAAATCTCTTGTCTTTTTCTCAGTTTTA
AACGGCTCTCTTCTCTTTTCTTTCTTTGTATTTTTGTATATTTTTAGACAATAAATACATTACTCTTCCC
AAACATATATCTTTAAGTAAAAGAAAACAAATCTAAACAAATATTTGATGTTGATGCTTTAGTCCCTTTC
ACTCTGCTTTCCCTTGTCATCTTCATCTTCATCTTTACCTATTTCACTCTCAATATTTAGTTGCATGCAT
TGTTTTTCTCTTCATCTCTCCACACACTTTTTTTTTTGATTTCTTTCATTAATTTTCTGTATTTTCTTTA
CCCAACTAACCCATTTTCTTACTATCCAAACAACATAACTACCTCTTCCAAAATGAGCAGTACTAGTAGT
TTATGTGCCGCAGACATTTTTGATCAGAACCATCATCATAATAATCATGATGATCTTTTCAACTTAGCTT
CTGGGGATGACCTATTCAGTATCCTCGACAGCTTAGAGGCTGATGTGGTGCATTTTCCTCCGTTGGATGA
AACCGCGGCCGGTTTCATTCAAGCTCAAACGACGTCGTCCAGCGCTATATCAGAAACTGAGGCTGACACT
TTGCCTAAGAGCAAAAGGTTGAAGGTTTCAACGGTGGCGGCGGCGGCATCAGCCGAGGACGATGCGGTTG
ACCGTTCAGATGGGCAAGGGAATAAGATATCTCACATTGCAGTTGAGAGAAACCGAAGAAAACAAATGAA
TGAGAATTTGACTGTTTTGCGTTCTCTCATGCCTTGTTTCTATGTCAAGCGAGTGAGTTTATATTATATA
TGGTCTCCCACTTTTTCAATTTTAATACTAATTAATTTTTTATAACTAAAAATCTCCAAACATTTTCAAC
CATACTCTTTAAATTATACACTTTTAGCTAAAATAGAGTGAGACTTAAAAACATGAGCTTGGACCAAACA
AAAATTAACTCTCTATGATAGAAAATGGATAGTAAGCTCTTAAGATATTGAGAGTTCAATGACTCTTTAT
CTTAACTTTTTAGTTATTTTCATTGAAAAAGATATATATTAGAAATGGTCTAAAACTATATAAGTAGCTT
TGTTAATTGTGGGCATCACTTTTTTTGCTTGTCCAAAAATAGTTTTCAAATATTTTGGGAAATTTTAAAT
TTCCAACGTATATATAAATTGTTTTGTTATTTTGGGATACATTTTTTTTGTTTTTCTGAGAACCATTTTA
GGATACATTCATGACACTTAAATATATATTTTGTTTTATTAGGGAGACCAAGCATCAATTATTGGTGGAG
TAGTGGACTACATCACCGAGTTGCAACAAGTGTTGCAGTCATTAGAAGCCAAAAAGCAAAGGAAATTTTA
CAGTGAAGTGTTGAGCCCTAGACTGGTTTCAAGTAGTCCAAGAGGTTCACCAATGATTCTAAGCCCAAAA
CCACCACTAAGCCCTCGACTAATGAGCTTACCAAATAGCCCAAGAACACCTCAGTCAATAAGTAGCCCAT
ACATACCACCAAGGCTCCAACTTCAACAACAACAAACTTCCTATCTTAGTAATGAACCCTCTCCAACTGC
ATCCTCTGCTTCATCCAATTTTAATACCAATGATCTTTTTGCCAATTCCAAATCTGCCCTTGCTGACGTG
GAAGTCAAATTTTCTGGATCGAATGTTCTTCTAAAGACTGTATCTCCTAAGAAAGACTCTGTTGAAACAA
TTTCTGGAAGTCAAAGGGTTGCTACGTGAAGTGAAACAATTTCTTTCTAAAACTCTGTTGATGTAGGCTT
CTTGAGACAAACCTAAGATACCTCGGTATCTATCTCTATGAATCTTAATGCCTATGACATAGGATGCTTC
ACCCATGTCTTTCATCTCAAAGTTCTTTGAAAGAAATTGTTTCACTTCACGTAGCAACCCTTTATCATTG
GATGCAAGAAGAATATCGTCCACATATAAAACAAGAAAACAGATCTTACTCCCACTTTCCTTCAGGTATA
TGCATTGATCCATGACATTCTCTTCAAATCCAAAGGAAGAGATGACATCATGAAATTTTAAATACCATTG
ACGGGATGCTTGTTTTAATCCATAGATGGACTTCTTGAGCTTGCATACCAAATCCTGACCTTCACTAGAG
GAGAATCCTTCTGGTTGTTTCATGTATACCTCCTCCTCTAGATCACCATTCAGAAAAGCAGTTTTTACAT
CCATCTGCTCCAGCTCTAAATCAAAATGAGCAACTAATGCCAAGATGACTCTCAGGGAATCTTTCTTTGA
TACAGGAGAAAAAGTCTCCGTATAGTCAATTCCTTCCTCTTGAGTGAATCCTTTAGCAACAAGTCTCGCT
TTGTACCTCTCAGTGTTGCCTAATGAGTCTTTCTTAGTTTTATAGACCCATTTACAGCCAATGGCTCTCG
CCCCATTAGGCAACTTTACAAGTTCCAGGACTTCTGTTGCACCTCATAGAATTCATTTCATCATCCATAG
CATTGTACCACAATTTTGATTCTCTACTGTTCATAGCTTGTAAAAACGTTTCTGGATCATTTCCAATTCC
AATATCAAATTCTAATAAATACACAACATAGTCTTTGTAAATCTTTGGTTTGATAGGTCTAGTAGATCTT
CTTGAGACTTCACCAACAGGCTCTTGGGGAGCGGCGAAGAGGTTCGGAGGTTGTTCAACAGATTGCGCAA
CTCTTGAACATTTTGATCTTGGATTATCATTACCAACTTGTGGATCTTCAGTGATTGGTAATGGTTGTTC
AACATTCATTTGAACTACAGGAGTGTTAACCATTATCAATCTTGCTTTTGAAGTGGAAGGTTCTGAAGGA
TCTTTCTCAGGACCTAAGTCCTTTGATTGATCACTCCCACTGATCAAGGCATTCTCAAGAAATTTTGCAT
TCCTTGATTCCACAATTCTTGTGCTATGAGATGGACAATAAAACTTGTAACCTTTAGACTTTTCAGCGTA
CCCTATAAAGAATCCGCTTATGGTCCTTGGGTCCAATTTCTTCTCTTGTGGATTATATATTACGACTTGG
ATGGACATCCCCAAATCGTACATGATTCAAACTTGGTTTCCAACCTTTCCATAATTCAAAAGGAGTTTTG
AGGCGCCTTTGTTGGAACTTCGGTTTAATATGTACACGGATGTCTTTAATGCTTCATCCACAAGGATTTA
GGAAGGTTAGAGTTGCTACTAAGCATACTCAGCACCATGTCCATTAATGTTGGTTTCTTCTTTACGCAAC
ACCATTTTGCTCGGGTGTGCAGGCAAGGTGTAATGAGGCAACAATCCCATTTTCTTCAAGAAACTTCGAA
ATGCACGGGTGCTTGTCCATCTTCGTGTATCTACCATAATACTCACCTCCTCTATCGATCTCACTATCTT
AATTTGCTTGTTGCATTGTTTCTCTACTTGACTTTAAATATCTTAAAGACATCTAATGCTTCACTTTTAT
TATGAAGTAAGTAGATATACATGTAGCGTGAGTAATCATCTATGAATGAGATGAAGTATTTCGACCATGT
GACTCCATATCCGGACTACATATATCGGTATGTATGATTTCTAATATTTGAACTCCTATGGACACCGGTT
TTGGCAGGACTTGGAGGTTTGCTTTCCTTAATGCAATCCACACAAGTATCAAAGTCGATAAAATCTAAGG
TATTGAGTACCCCATCTTTTACCAACCTTTTAATTCTATCAATGGAGATATGTCCCAATCTCAGGTGCCA
CAATGTCTGAGAATCCTCTTTCATAACACATCTCTTAGTGCCGGTGAACATGCATAACATTATTAGTGGT
ATTATTTTGTAAATTAAAGGCATAAAGACCATCGGACAAAATACCATTTCCAACACATTGATTTATAATA
TAAATTAAAATATTTGTCACGAAAATGTAAAGGAAAAACCAAAGGGTATAAGTCTTGGCTGAAATCAAGT
TTCTAGAGAAACTTGGTACATAAAGGTCTTTTCTAACTTTAAAACAAAACCATTACTTAAAACTAAATTG
CATGTTCCAATAGCTTCCACATGTGAGCCCATCTTGTTTCGGATAAGATGCTTTGCTCACTTGCCAGCTT
CCTTAGATTTTGAATATCTGCAAGGAATTTGTTATGTGAATTGTTGAGCCGAATCAATCCACCATGTGTT
AAGATTAACATTAGCCATATTAGATTCATAACATACTAAGGAAATTGGATTACCTTTGTCATCCATCCAT
TTCTTGGTGGCTGCACTCCCTTTTAGCATGTCCCTTTTGTTTACAAAGAAACATTTGATGGAATCTTTCT
TTATGGCGACCTTGGGAGCCATGGGCTTTTCCTTTGTTCTTCTTGAATGGCTTGCGTTTCTTAGGTTGAG
TGGTCGGTGAACACTTTCTCCTTGCTCTGTAGGAGCTGGCTTCCTCTTGAACACACATGGTCATCAATTC
ATTGATAGTCCATTTTTCTTTATGTGTGTTGTAGGAAATTTTGAAAGGCCCATCTTGTGAAGGAAGATTG
TGAAGGATGTAATGAACCGGGAAGGTATCGGGGAATGATAACGTCGAGTTTCTTCAAATGGCGATGATGT
CCCTCATTTTAGAAATATGTTCTCGAACTCCTTTAACAGGTGAGTTTTGAGGGCGAGAACTCTTGGATGA
GGTTGATGAACAAGGATTTATCTGAAGTGTCAAGCTGCTCATCCATAACTTTGATAAAGTCTTTCACCTT
CTCGGGTGGCTCCACCGATCCACGCATTCCCATAGAATTACGGACATAATGAACATGATGCAAAGGCGAT
TAGATTGCTCCCACTTTTCACGTGAGTGCAATCTCAAGCCAGGCGGTGCTAGTATCGATGATAGCAATTT
GGTTCATCTTTTCTTATTGCATAATCCATGTCGGTGCAAGCTAGGTGGAGAAGAACTCGTTCCTTCGGAT
TTTGAAGTTGTCACTCTAAGCTCAGGGATTTCACTAGTGATTTCAGCATATTTAGAGGTGGATGAAATAG
CTGCAAGAGTAGGATTACAAAAAATTTAGATGTTTAAAAGAATTGAGGCTTTAATGAATTCATGTTTTAC
CAATGTAGAAACATGATGAAGATGAAAATTTTATTAAATCTAAAATTGCCTGTGGGCTAAATTTTAAATC
TAATAAAATTAGATGAACTTTATGATAGATTTAATGAAGTATTTAATTTAGAAATAATGGAGGAATGAAA
TCTATCTTTAATTAAAATTTGTGATAACACTATTAAATCAAATCCTCATAACTCCCTGTGGGGTAAATTA
AGAGAATTTAACTTAATATATTATCCTAATTAATTATAAAATATAATAAAATCCACGTGGGGTAAAATTA
TTATATCCAAATAATTAATTACAAGTTTTGTCCATTAAGGTGAATTTTAATTAATATATAATTTTATATA
ATTAAAGATCTTGTGGCTACTCCTAATTATAAAAATTATATTTTCACTTTAGACATTAGGTATTGGGCTC
TACCTAAAAGTAATTTAGTTATTAACATAATAGACAATCATCGAGATTAGTGCTCCTAGTGTGGTCGTCA
GAAGATCATTAAAACCGTTCTAGATATGAGCATTTGTCCCAGGTTCATGTTTTCTTATGTCAAACCACAA
AACTACTTACGTTTTATTCATATTTTATTCATTTTATAAAGTTTTATGAATAATTTTATGAAGTTTTATG
AAACTTAATTGCTAAATAAAATATTCAACCTATCTTAATGTTTGAATATTTCTAAATATATCTAGCACTA
TAAAAGGAATTTATGTATAGCATTTAAATCATACAAATCAAAATTAATTGCATTAAACATAAATTTGTCA
AATAAATACAAAATAATACAATTAATGTATGATTATTAATTAAATGCTAATTCCTTAATATGAAATTAAT
GGCAGATTTTTCAAAATTAATTTAGACAATAAATTGCATAAATTTGGTAATATTTAATTAAATGCACAAA
TTAGCACAATTTTTACATGCCTAAATAAATCATGTAATAAATTACCAAATTTAAACAAATTTCCATTTTC
AATTTATACTAAATATATGTATTAAACAAAAATGAAAAATTAACTAAATGTAATTTATTGACTAAATTAA
CACTGAAATGGGAAAATAATTAATATTCCAAAAAAATAAAAATTTATAAAAAAAAATTCGGAATTTTTCC
CTTTTTTTTTTTTTTTTTGAAAAATCCATCTTGTAAGCGACATATGGTTTTGCAAAAACAACGACACGTC
GTTTTTCCAAAATTGAAGGTGATAATGAAGAAAAAGCGACCGTCGTTTTCACTAACGAAAAAGCGACACG
TCGTTTTACTCAATCTGGTGAGGCATAAACTATAAGCGACATGTCGTTTTCCACAATGTGAAAAGCGACA
TGTGGTTTTTCAACAACGACGACTAAAGCGAAGGCTTTCAAGCGACCGTCGTTTTTGACAAACGACCGTC
GTTTTTGGGCAAACGACACGTCGTTTTTGGCAAACGACATGTCGTTTTCGTCGTCTTCTTCGACCAAACC
GGGTCGATTTTGACCCGTTTTTACTGTGGTCCGTCGAACTGACCCAAACCCGTCGGAAATTGCGTTTAGG
CGACCAAATTAGCGTGTTTTCAAATCTAAATGGTTCTAAATCAAATAAAAGGAGATCCACATAGATTTTA
TGCACAAAAACACGAAAAAATATATACTTTAATATCAATGAAATTAATCGGTCCAAAAGTTTTAGCGAAA
ATTTTTCCATCTTTAAGTTTTTCAATGGATTTTCAATGCTTAGATCGATTTATAATACTATACGAATATA
GTAATGTATATAGAATTCAAAATAAACAGAAAAATGAAAAAGGAAAAACAAAACCATGGACCGATCATTG
ATTATATATACGCATGTATATATATATATATGCATGTATATATCACATAATAAAAAATGAATATTATGAT
TATTATTATGTGACAAAACATATATATAATATACGATATATATATAAACATATATTCATATAAAATATAT
ATATATATACACGTACGAGTATGAATGTATGAGTATATAATATATATGTATATATGAACAATAAAAGATA
TATATATATACTGATTAAAATGTATATATAATATAAATGGTATGAATATAAATATATATATATATACAGA
ACCGAAACAAATATGTATATATATGAACAGTATATGTATGTATATATATATATATGAAACTCAAATAAAA
TCAAGGCAGAGATAAATCCGCTCTGATACCAACTGTTAGACTATATATATAGTGTATGTAATATAGCATA
TACAAATGATATGAAATGCGGAAAATAAAATGAAATCATATCAACAATATATGCAATGAAAGGATCGATG
TACCTCCAGCCATTGATCTTTGAGCTTCAATCCCTGCGATAGCTTCAGTATTGGAGTTCGGGCTTCCTCG
CTCTCTCAACTCTCTTTAGATGGAATTTCTTTGAATGGATTCGAATGAGTGAGGAGCTCGGGGACCGAGA
CCCTATATTTATAGGTGAGATACTCCATCAGTATCTGTGCCACATTAATTGTCAGAATATTTTGACAATT
AATTCAAGAAATCAAATCAGGTAATGAATATAGAAATCTGACCATATATAGAATATTACATAATTGATTT
TGTCCAGATTTAATGAATATAAAATATTCATTTATCAGAAAATCAATTATTTATTTATTTCCTTAAATAG
AAAATCATTTCCTTAATTAGAAAATAACTTCCATATATAAAATATTCTAATATCCAGGACAAGCAGTGAA
GATAATTGCTGCTCTTGAAGACCTTTCACTACAAATTCTTAAAATCAATATCAACACCCTTGATGACACC
ATGCTTAATTATTCCTTTACCATTAAGGTATATTTAGTTTTTTTAATTATTATTTTTTTTGTTTTTCTTT
AATTGAGCACTTATTATTTGCATTTTTTTTAAGCACTTATTTCCTACCAAACAGAGTAAAAAGAAAATTT
CTCATGTATATTTACTGAGTCTGTAACTGTAAATATTAACTGTTAATAATGTTGGTACACGTGTGTCATA
TATATACGTTAAATCATTATTTGATTATAATTCTTTGAAGTATATATATATTTATCTTAATTAGTATTAC
ATATATTATTGATTAATTAATGAGACTAATGACTTGGTATTTTTCATTGTTGTTATTATTAGATTGGGAT
TGAATGTCAACTAAGTGCGGAGGAGCTAGCACAACAAATCCAGCAAACATTCTCCTAATTATAAATTAAT
TAATAATACATTTTTTTCAATAATAATATTCTCCAGCTGATCTAACTAGCTAGATCACTTTAATCATGAT
CTTTCATTTTCTTTTTATTATTATGCTTAATTATTAATTAGTTGTAATATAAGAAGGGGAGCATGTACTA
GTACTAGAGCAGCCATTTTATTT
>Transcript 
ATGATGATGAATACTATGAAAGATGCTACTTTGTCTGCCACATCTGATTACTTTTTCGACGACGATAATG
AATACTTCGGTTCCAATGATCATATCAACAACTTACCTTCTGGAGACGATCTTTTTAGTATCCTCGACAG
CTTAGAGCCCGATTTTCCTCCATTGGAAGAATGTACAAAGCTCCAAAGCAAACAAAATCAAACGAAGTCA
TCTACAACCAAAAAAAGAGCCCTAGTTTCTCAAGACTCATTATCTTCAGAAACCGAACTTGACCTTTTGC
CAAACAGCAAAAAGTCAAAAGTTTCCATGACCGCAGCCGCTGCAGCTGCGGCTGAGGAGGAAACCACAGA
AGGACAAGGGAATAAGATGTCTCACATAGCAATTGAGAGAAACCGCAGAAAACAAATGAATGAGAATTTG
TCTGTTTTGCGTTCTCTCATGCCTTGCTTCTACGTCAAGCGAGGAGACCAAGCATCAATTATTGGTGGAG
TAGTGGACTACATCACCGAGTTGCAACAAGTGTTACAGTCATTAGAGGCCAAAAAACAAAGGAAATTTTA
CAGTGAAGTGTTGAGCCCTAGACTGGTTTCAAGTAGTCCAAGAGGTTCACCAATGATTCTAAGCCCAAAA
CCACCACTAAGCCCTCGACTAATGAGCTTACCAAATAGCCCAAGAACACCTCAGTCAATAAGTAGCCCAT
ACATACCACCAAGGCTCCAACTTCAACAACAACAACAAACTTCCTATCTTAGTAATGAACCCTCTCCAAC
TGCATCCTCTGCTTCATCCAATTTTAATACTAATGATCTTTTTGCCAATTCCAAATCTGCCCTTGCTGAC
GTGGAAGTCAAATTTTCTGGATCGAATGTTCTTCTAAAGACTGTATCTCCTAAGATTCCAGGACAAGCAG
TGAAGATAATTGCTGCTCTTGAAGACCTTTCACTACAAATTCTTAAAATCAATATCAACACCCTCGATGA
CACCATGCTTAATTATTCCTTCACCATTAAGATTGGGATTGAATGTCAACTAAGTGCGGAGGAGCTAGCA
CAACAAATCCAGCAAACATTCTCCTAA
>AA 
MMMNTMKDATLSATSDYFFDDDNEYFGSNDHINNLPSGDDLFSILDSLEPDFPPLEECTKLQSKQNQTKS
STTKKRALVSQDSLSSETELDLLPNSKKSKVSMTAAAAAAAEEETTEGQGNKMSHIAIERNRRKQMNENL
SVLRSLMPCFYVKRGDQASIIGGVVDYITELQQVLQSLEAKKQRKFYSEVLSPRLVSSSPRGSPMILSPK
PPLSPRLMSLPNSPRTPQSISSPYIPPRLQLQQQQQTSYLSNEPSPTASSASSNFNTNDLFANSKSALAD
VEVKFSGSNVLLKTVSPKIPGQAVKIIAALEDLSLQILKININTLDDTMLNYSFTIKIGIECQLSAEELA
QQIQQTFS
XP_030500148.1 XM_030644288.1 CsbHLH62
>genomic 
ATATTTAGTTGCATGCATGCTTCTTCATTTTTCTTTTGTTTCTTGATGATCTCGACACTTTCATTGTTTT
TTCATTAATTTTCTCTTTTTGGGTCCTTTTCTCTCTTCCACACTTTCCCACTATCCAAACAAACAAAACA
AATTACCAAAATGATGATGAATACTATGAAAGATGCTACTTTGTCTGCCACATCTGATTACTTTTTCGAC
GACGATAATGAATACTTCGGTTCCAATGATCATATCAACAACTTACCTTCTGGAGACGATCTTTTTAGTA
TCCTCGACAGCTTAGAGCCCGATTTTCCTCCATTGGAAGAATGTACAAAGCTCCAAAGCAAACAAAATCA
AACGAAGTCATCTACAACCAAAAAAAGAGCCCTAGTTTCTCAAGACTCATTATCTTCAGAAACCGAACTT
GACCTTTTGCCAAACAGCAAAAAGTCAAAAGTTTCCATGACCGCAGCCGCTGCAGCTGCGGCTGAGGAGG
AAACCACAGAAGGACAAGGGAATAAGATGTCTCACATAGCAATTGAGAGAAACCGCAGAAAACAAATGAA
TGAGAATTTGTCTGTTTTGCGTTCTCTCATGCCTTGCTTCTACGTCAAGCGAGTGAGTTACTTCACTCAT
TACCAATAATATATATTTTTTTTGATGAGAAATGTCTTAACACTTAACATTTTCTTTGTGATTTTCTTTT
ATTAGGGAGACCAAGCATCAATTATTGGTGGAGTAGTGGACTACATCACCGAGTTGCAACAAGTGTTACA
GTCATTAGAGGCCAAAAAACAAAGGAAATTTTACAGTGAAGTGTTGAGCCCTAGACTGGTTTCAAGTAGT
CCAAGAGGTTCACCAATGATTCTAAGCCCAAAACCACCACTAAGCCCTCGACTAATGAGCTTACCAAATA
GCCCAAGAACACCTCAGTCAATAAGTAGCCCATACATACCACCAAGGCTCCAACTTCAACAACAACAACA
AACTTCCTATCTTAGTAATGAACCCTCTCCAACTGCATCCTCTGCTTCATCCAATTTTAATACTAATGAT
CTTTTTGCCAATTCCAAATCTGCCCTTGCTGACGTGGAAGTCAAATTTTCTGGATCGAATGTTCTTCTAA
AGACTGTATCTCCTAAGATTCCAGGACAAGCAGTGAAGATAATTGCTGCTCTTGAAGACCTTTCACTACA
AATTCTTAAAATCAATATCAACACCCTCGATGACACCATGCTTAATTATTCCTTCACCATTAAGGTATAC
ATATATAATTATATACTTAATAAATTCTGACTCTATTTTGTGCACTTTTTTTTTATATTAAAATTATATT
ATATACAATATATAGTAATGTCCAACTATTAATTTATAGGTTAGGTTATTTAATCTACTACATTGATGAT
GGACTCTCTCTTTCTAGTAATTATTATAGGTAATAAAATGACAGACATACCATTCTACTGTTTGGTCAAA
TTCTGTCTTTTATATATATATATATATGAAGTACACGATTAAGACAAATCACTGAAAACAATCTAAACAA
ATCAAAAAAGAAAAATTATTTTGCTTTAAAATAAAATTTAGTTAAAATAATGGGCATATACTTGTGTCTC
TTTTGGAGTCTTTATCTCAAAACATATTACCAATTTTCTCTTTTTTTTACCTCAACTTTTTATATTATCT
CCCTCTTTTTTTTTTTTTTTAATTTTTTATTTTTTATTTATTTTTTATTTTTTTTTTCAACATTATTTAA
CTATTACAGTTTTAATATATTTTATTCTATTAAAATATTTTATCTAAAAAGATCTAAAGACTGATAAAAT
AATTCAAATTATATTTTAAAGCTTATATCTAAATGTAGTTAAGTTATAATAATTAAAAAAAAACAGGTAC
TGACTTATTAATAATTGTTCGTATATATTTTTAACTTATTGCTTTTAAACATTAAGGTTTATTAATTATA
TTATATACATTTCTTATGAAAAAAAATATATCATATACATAAATATTTTGTCCCACAAAAGTTTGTTGTC
GTACGTGGAAATGCATAAATATTGTATCGTATTTTTCTTTCATAATATTTAATTTCCCCTATTTCTTCAA
AAAAAAAAAAAGAATAAAATTACCACCCTCTCCCTCTCTCTGTAATCTGTATAAAAGAAGAATATGTATT
AGTATTCCTGAAAAAATTAATGAGTTCTGGGTACTGGCTAGCACAGAGAGTAAATTTATTTTAAATATAT
AGATTAAAGTCCAAGTGTTAAAGATAAATAAAAATAACGTTGTCATATATGTGCAGACTGTAAATATGCC
TCGAAAATGATGATTAATTAATTACATTATATATAATATTGTTTAAAGTACTAATAATGATTGGGTATTT
TTCTTTTTTTTTTACTAGATTGGAATTGAATGTCAACTGAGTGCGGAGGAACTGGCTCACCAAATCCAGC
AAACATTCTCCTTATAATTATCAATTATATTTTTAATCATCAGCTCTAACAACACTCTTCTCATCTTTCC
ATTTATATATATATATATATATATATAAGCTCAATTAATTGTAATAAGAGGAGTGAGACAAGTATTCATA
TGTAACATGCATGCATGTTAATGTAGATCAGTTAATTAGTCTTCTTTTTATTTGAGTATTTTTCATTTGC
TTTCGATTAATTAATGCATACATGTAGATCCAATATCCATTAATATTCCGTATTGTCAATTAATTATTTA
TATATATATATTATTAATCTTTGACTATATTATACAGTTAATCATATGATAATTATTCATCATTAATTAA
TTGATATTGGGGACTGTACTAGAACTATATATAGGTAATGAAAATAAAATAATTTTTTTATTATTAATTA
ATTTATTATGTGTTACTGAACCGATCCCATGTAACAAATAAATTATACTAAATTGTTAAGGCATGCTAAA
ATTTTTCGAAAGGTGCTATTCTCTTATATAGCAAGGTAAGTATAGTATATATATAGCTTGATTTCTAATT
TTTCTAATTATGATTCTCTTATATATCCCATCAAGATATTCTGTCTTATATATATGTTCACAAAAGTTGG
AAAAAATGATTTATCCAATCATATCATATATGTATATATATAATATGTGCCTATACATAATTGTTTTAAA
GGTGCACGTTTTTTTTTTAAAAAATTAAATTACATTTATTATGTTTTTGTTATTATTATTCAAAAAAATT
ATATTTTGTTTAAGAATTTCAAAGCATATCTGCACTTTTTAAAAGGATTGTATCGAAGCATCTCTATTTG
TTTTAGTACCTACTTTAGAAAATTTGTTGTAGTTTTGCTTGAAATGTATAAGTTTATTTAAAATATTTTG
TAAAATTTTAAAAAATTCGTAAAGACTTAGCACACCAAAAATAGTATAAATTTTGAGAAATTTTGTTTTA
AAAGTCCGTTGTTTGCGTGACTTTTTTATTTTATAAGTGTGTGAAAATATTTAAATATATACTGCTTTTT
TTATTATAATTATTTTGAATTTTTTAAAATTTTACAAAATATTTTAAATAATTATAATGTATATAATTAT
AAAAAAAATTAAACTAGAAAAATGTGTTGATACCGAAATAAATAAAGATAAATATGTATATCTTTTTTAG
AGGATAGATTATTATAGAAGCATTCCTAATGTACAACACTATTCATTATTGTGTAGGTTGTTACAATTAT
TTAATTCATACAAAAATAATTATTAGGCACAAAATTAATGTGTTAATATATGGAAAATGCCATTAATATA
CCTACTATACTGATGAGTGTAGTGTACAAAAAAAAAAATGTTTGTCATATATACATAAGGGACCTGTGCC
TACAAATTCAATTATAATATATATAAAATAACTCTGATCAACTCTTTAATTTTGCTGCTTGAGTGTCCCT
GCTGGTCTGGTCTGCTAGTTACATGTATTGCAGTTTTGGAAGGAAGCTATACATATATAATATATAATAT
TTATATATGAGCAATGTCCAAACCTTATTCTTTAATTTTTTTTTTGCCAGGTAATATTAATTATAAAATT
GATATCTTCTAGATCAAATAAATAAATGCATGCACTACAAATTAAATAATGTGTGCATTATTTGTATGCC
AATTATTATTAAATATTAATAGGATTTAATACTTTTTTTTATAAGTGACACACTTTTTAGTACTACAGTA
GATTCTCTATTTATGAATACTCTATTTAAGAATAAGTTCTAATTTGTTATAAAAAAAATCAAGTCCCGAT
TTGGGCCAGTTATAAATAAGAATAACCTCTAAATTATAATTAGTTATACATTTTCTAAGTTCCGTATTAA
CAAAGTATACCTCTATATAAGAATAATTACATCTTAATAAAATATATACATGTATTTTGTAAATTTATTT
ATGTAAAATTAATAATTTTATTTTAAATTATAATACATATATGAAATTATATTTACTCTAAAATATTTCT
ATTATGATATAGTATTAATGATTATTTATTGTTATTATTATTACATTGATATTTTTTGGTTTTTTAATTT
TTTTTTTCTAGTGTAACTCTATTTAGTTATAACCTCAAAATATAATTTACTTGGTCCTAAGTGTATTTTT
GGATAGATGTTCTACTGTATAATACTAAAAAATATACTAAACACCAAAAGTGTTTTATATAAGTAGTTCA
AGCGAGATTTTGGGTTATGTGTCCTCAATTTCTAAAAAGAGATTATTCAATTATTATTCACTAAGTGGAA
TTACTGCAGTGCAAAATCAAAATAAGGGAAATTTGAAATTCCATGCTTTAAATACCTTATAATTTTTCCC
CTAAATGTATAATCATTAAAATTGGTCATATATGACCACTTTAATGATTTTCCTAAACTACCCCTCACAT
TTCAAACCATCTCTCTCTCTTCCTCTCTCTCAGCCAAACTAAGAACCCATCCCAAACCCACTCTCATTGA
CGCCACCCATCCCAAACCCACTCTCACCGAGACCCCCGCGGTGTACCCACTCGGCGTCGGCGCCAACTCA
GAACCACCCAAACGCCGCACCCCATCTCATTGCCCTTCTCTCTTCATCTCTTTCTAGCAGAAAGAAAAAA
AAAAAAACCCACCGGTCAGATGGTGGGACCATTGGGTCCGATGGGGTCAGACCAATCGGACCCATCGGAC
CCCATGGTCCGACCATCGACCCATGGTCCGACCATCGGACCCCATGGTCCACCATCGGACCCTTCTTCTC
TTCATCTCTTTCTAAAGAAAAAAAAAAACCACTTGGTCAGATGGTGGGACCATTGGGTCCGATGGGGTCC
CACCATCGGACCCATCGGACAATGGTCCCACCATCTGGACAAGTGGTTTTTTTTTTTTTCTTGGTTAGAA
AGAGATGAAGAGAGAAGAAGCTGAGATGGGGTGCGGCGTTTGGGTGGTTCGGGTTGACGTCGGCCGAGCT
GGGTACACCGTGGGACGGTCGTCGGTGAGAGTGGGTTTGGGATGGGTGGCGTCTACCGAGAGTGGGTTTG
GGATGGGTTCTTAGTTTGGTCGAGAGAGGAAGAGAGAGAGATGGTTTGAAATGTGAGGGGTAGTTTAGGA
AAATCATTAAAGTGGTCATATATGACCAATTTTAATGATTATACATTTAGGGGAAAAATTATAGGGTATT
TAAAGCATGTAATTTCAAATTTCCCAAAGAGATTTTGATCCAAGACCATTGATAGGAAATTATTTGGCCT
TTTTGGGATAGAGAGATTTGAACCCTTTAAATCGACAAATTTTTCTCTTACTATAAATTTCATTGTTATT
AATATTAACATGTGGAAGGACTTTATTTTTATTCTCGTCCGATTTATCAAGTCTTCAAAAAATTTATCAT
ATGTGGAGTAATTGATTTAATTAATGAATACTCAATTCATTTTTCAACTTAGAATTAATTCACAACAATT
CTTTGATTTTTCATGAAAAATCGAAGAAATCCAGATTAATGCGGCCAAACTCCATTTGTTAGAACAACTT
CCATTAAGTCTCTGCATCTATCCTATTCTTTTTAATTTATTATTGCTTTCTGAATCCTTGTTTGTTTTCA
GAAAACCGAATTTAATAATTTTTTTTTTCTTTATTTGTTCATCATTCAAAGTATTTGTAAGAATTTATAA
TATGAACTAAACTTATTCATATCTCAAGGATTATTCTATTTCAAACCTTTGGTTTTCACTAATATCTTTA
ACAATATTTAATTAGATCATTAAAATCAAACATACAAAAAAAATATCAACCTAGCTAACAACGATCATCT
TTTGGAACATCGACATCTTCTTTTCTTTTTATTTTTTTCCTTGTTTTTTTTAATTTAAAACATATATTAC
TTCAATTTTTAACGAAAGTTTAATATTCCTTTAGTTATGATTTTTTCGACCCTTCAGCTTCAATTTTCGA
GAAATTCGTAATCGTAAGCGTTACAGGTATAACTAAATGGGTCGAAAAAAATCAAAGGCAAAACAGACTT
TATGACTGGAGTTATTTAGCTAATAATTGAAGTCATAGAGGGTCGTATATGTAGATCCACGACCAAAGCC
ATAAGGAGTCGTATATGTAGATCCGCGATATTGAATATAGAATAGTGAAAGAAAAGAATTCATTGCATTG
ATTTAGAAGAGCAGAGCTCTTTATATACAAGTACAATATTGGAAGTTAGTTAGAGAAACGCTTAACTAAC
ATGACAGTTAATTAACCAAAATAACTAACTTTAACTAACTACTTAACACACCCGTCAAATTAAGCATGGA
TAAGGAAGCCAGGCTTAGTTTGTCACACAATAGTTTGAATCGAGGTGCAGAAAGAGCCTTAGTTAGTATG
TCTGCAACTTGGTCTTGAGCAGGGGTATGCTTCACATGAAGTTGCTGCTGCAGAATTCTTTCACGAACAA
AATAAAGATCCAATTAGATGTGTTTGGTTCATGAGTGAAGGACAGGGTTAGCAGACATGAGAACTGTACT
TTGATTATCACACCATATTGTAGGAACAGGTAGTTTAGCCAAGAAAATTTATGCAAGTAATGACTGTAAC
CAAACAACCTCGGTAGTGGCATTGGCAAGGTTTTGATCTTTAGCCTCCGTGCTAATTCTTGATACTGTTT
TCTGTTTCTTAGAGCTCCAAGATATCAAATTTGAGCCTAAGTAGATGCAAAAGCAGAATGTGGACCTCCT
ATCGTCAAGATTCGAGGCCCAATCTGCATCACAAAACCCTATAAGGGACAATGCAGGACAAGATTTTAAT
AGGAGGCCATAGTCAAGAGTCCCTTTTAGATACTGAAGTATCTTTTTCACCACCTTTAAATGAGACTCAA
GAGGGTTATGCATATACTGAGAGACCTTGTTCAAAGCATATGAAATTTTAGACCTAGTTATGACAACATA
TTGTAATGCTCCAACAATGCTTCTATATTACTTAGGGTCAGCAATTGGGTCACTATTGAATGTAGACAGT
TTTTCTCCTCCAATCATAGGTGTTGGCAAATAATTTTCATTGCATATCTTGGCTTTTCACAACAGATCTG
TGATGTACTTCTTTTGACACAAATGTAATCCAGTGGAGAGTTGATGTACTTGAATGCCAAAGAAGTAGTC
AAGAGAACCAAGTTCTTTTAGGGTAAATTGAGCATGTAAATCTTTAATAAGTGAATTTATAACTGTTATT
GACTACCTCTGATGATGATATCATCCACATAAACCAAGAGAAATGTGGTATGACAATCTGTAACTCTGGT
AAATAAAGAGTGATCTGCCCTTGCAGAAGTAAAGCAAAATATTTTAGAGCACTTTTGAGTTTATCAAACT
AGGCCCTTGGTGCCTGTTTGAGTCCATAGATGGCTTTATTAAGTTTACACACAAGATCAGGAAAATCTTT
GTCAATTAAATTAGGGGGTTGAGTCATATAAACCTCTTCAGCTGATTCCCCATTCAAGAAAGCACTATTG
ATATCCAATTGCTTGATTGACCATCCTTCAGATAGAGAATTTGTTAGTATGACTCGGATAGTGGTAGGCT
TAATGACAGGACTGAAAGTTTCAGTAAAGTCATGGCCATATTGTTGCGAAAAACCTTTTGCAACTAACCT
TACTTTGAACTGAGTTGTTGAACCATCTGTGTTTTCTTTTTCCCTGAACACCCACTTACAACCAATGGCT
TGTTTCCCTGGAGAAAGAGGAACCATAACCCAAGTCTTGTTTCTTTTTAAAGCATGTATTTCAATGTTCA
TGATAGCATTCCATTGAGGAGACTCTGAAGCCACAGTGGAAGGAGTTATGGAAGCCATCAGGGCTTTGGG
TTTGTATGTGCCAACCTTAGCACGAGTGACCATAGGATGCTTGTTGTTGACTAAGGATGGTTAAGCCTGA
TGTACATTTGCAGGGATTCCTTGCACTTGAGCAGCAGTGGAGATGGCTGGTGGAGAAACCTGATCATGCT
CAGTTGCAGTAGGATGTTGTGTGGGCACAAGAGCAACATTTTGAGGAATAGTATACTGCTGTTGTGAGTG
AATTGGAGTAGGAGGCTGCTATTGGATAACACTTTGAGTGTCAGCAGGTTGCTGCTGTTGTTGTGTTGAT
GGATGAGAAATAGACAGTTTCTGTTGTGGTGCTGGTTGAGCAAAACCATGCTGCTATTAGTGTCTGGATG
TAGAAGCAGCATTTGTGGTGTTGATTGGTGTAGGAGGTGGCTGATGAGTTGGTGCTGGTATAGGTGGGTG
AGATGCTTACCCAGCAAGAGGTATCACAGAGGTGGTATCATTGGGGACATAAACACAGGGAACAAATGTA
TTAGTAGAAAGATGAAGAAAAGAAAAATTAAATTTATCAAAAATAACATCTCTTAATATATAAATTCTGT
CAAAAGCAGCAAGGCATTTATAACCCTTGTGTTTCAAGCTATAACCAATGAAAGTACATTTTTAAGACCT
GAATTCAAGTTTATGTTTATTGTAGGGTCTAGTGTTTGGGTTGTTGGGTTTTGTGCCCTAAATAAAACCC
ATTTCAATATAATCAGATTTACTTATTAATAAAGATCAGAAATAACATTTTATGTTGCATGGTTCACATG
ATTTATTTTATGATTATGTATATAATGTATGAATTCTATTTAAGTCCAGAACATATGAATTTGTTAATGA
TTATAGTGTTGTCAGCACAGTGGAATATAATCTTAATTATATCTTCGAAAGTTTATTCCCTGATTTGTCA
GTTCACTGGATTTAGAATGACATGATAATCAGCAATAGGTATTCTTACACCTTGGATAAGTGTTATGTCC
TTTCCAGGGCATTGACAAAGTTTACCAGTATCGAATGTATGGAGTATACATCGGAAGGGACCGATATTGA
ACTTTGATTAGATATATTAAAATTTACCGTAATATCTATTCAATTCAATATCACTCGTTGATCCTAGATC
AAATGATCTTAATCCTGATATGATTAGGTTCGATCTCAAGAGTACTATACATGTTCTTTGATTTGTTAGT
TAAGCCTATTTTTGGGTCAGGGTGATACGTACATTTTGGGAACATGATAGTATAATGGAGTGGGAGCGCT
AACATAAATATGGAGTCTATAACTTCTATAGGAATTTAGAAGTGAAACGATGATATCCTTGGAGCTTGGC
TAAACAGAGATAACTGGTGGAGATCTCATTTCACTTCGCTGAAATATCATTTATACAGAGCTAAGTGTTT
TAAGGATAAAATACATTGAAGGTGTAATGGTAATTTAGTTCCTATTCAATGTAGATCATCTATTAGAGGG
TCATTGATCAAATTAGGATTATAACAATGGATAACTAATGACGTATCTATATCGTGGAACATATAGAGCG
TTCTATATGACTGAGAGTGCAATTCCAAGTTCTAAGTGTGGATTCAATAAGGAAATAATAAGTTAGGGAA
TTTACTTTGTAAATTTGGTTCGACTTATTGGAAGCTCGGTTATATAGACCCATGGTCCCCATACTAGTTG
AGACCATACTGCTTGTAAGACTCAATTAATTGATTTTAATTAATCAATTATAATTCTAAAGTTAGACTAT
GTCTACTTTATGAATTTTCACTAAGCAAAGGCAAAATTGTAAAGAAAAGAGATTCTAGATTTATTTATTA
ATTAAGAGACTTTATACGTCTAATTAATAAATATATTTGAAAAACCGTGTTTTTGCAAATGTCAGTTATA
TATAAGAAAATATAAAAGCAGAGGCGCTTGCAGAGCAGAAAATAATTACCACACAAGAAAATGAACAGTG
AGAATATAAAATATTTGCGAAAAATAAATAACTTGACACAAGAGATTTATCATTGGTATCGTTGTTCTCA
CGAACACTCTAGTCCACGAGGCCACGCTTGAGAGAATGAAATCAATTAATAAAGTATCAAAATTACAAAG
ACAATTGACTTAAACAAGTTTAGACTCCTCTAAAGTATTGCTTGCAATCCTTTGTAATCCACTTTATGAA
TCGACTTCTTGAAACACCTTCAAGCCCTAACTCCCTTCGTCTTTGAAGTGTGAGTGCTTACTTCCTCCCG
GTAAGGCTTAAGCAAGTCTTCTCCCGAAGACCAAGTGCTTACTTCCTCAGAAGTAAGGCTTTATCAAGTC
TTCTCGAAGACCAATCTCTTGTTCATCAAGTAGTTCTTCACAACCTCTAGGATAGAGTAAGAACAGAAAT
AGAACAACTAGAACCTAGGTGAACAACTAGGCTCTCACAAAACAAAGAAACACTCTCTCCTCACAAAAGA
TAAATGCAAAAAATGAATAATGGAAGAGGTAATTCGAATGGTTGCTCTCTAGGCTCTATTTATAGATCAT
AGAAACCAAAGAGGCAACCACAAGTTCGAATTAGCAGCTGTACAAAAACTTTCCAAACACAAACATGATC
TGCTACATGACAGGTTCTTGTGAAGCAGATCTGCTTGAAAACTGAAACTTACTAAAATCGGTCCGATCTT
CTTTCAAAGCTTGATTCCTGCCAAAAACAGTTAGATATTACGATTGTATCAAGATACAATCGAAATTAAT
AAGGAAAAGGCAATAATCAAAGTTTCCCTTAAAAGGACAACTTTCCAAAAGAGAATTCCTTCTCTTTTGA
GAAGTTTTCAACAAAGGAAAGTTCAGCTGAAAGTGCAACTTTCCAAACAAGGAAAATGGCAACTTATACC
CGAATAAAAGAGGTAAGATTTCGAAAATGAATGCATAGCAATCTTACCATAAAAAGGAAAAATTATTTTG
TCACCTAACTTGCCAAAAAAAGACTTTACAATCTCCCCCTTTGGCACTTTAGATGAACAAAATAATTTTT
ACCATAGAGTACCTGCAATGCAAAGTTAGCAAGAGCAAAACATACTTCTCCCCCTGAGCAACACAATCGA
ATATCACAATAACAACAAAGAGCATGCTAACTTTAAATAAAAGGAACATTAAGTTCACAAGTACTAACAA
ACCACAACTCCCCACGAAAAGAGGGTCGAGTTGGGCAAAAAATCAAAAAATAAATATCTCTCCCCCTTTT
TGTTTATCGGAGTGCCAAAGTAAACAAAGAACAAAAATATACCAAAGTTTAAGTAAAAAGAAACAAACTA
AACACTTTAATTTTTGGAGAGTTTAATCAAGGTGGTCAGTTGCCTGGACATGTCAAGCTGGACATCAGCC
ATTGCTTCAAGGCGAGTGTACACATTCTGAAGTTCAGACTTGACTTCCAGGAGCTCTGCAGCAGCAGAGC
CTGAACTTGCACCAGCAGAAGCAGCAGCAGCACTAGCCTTTGGCCGTTTTTGGAACCCACCATCAAAGTA
[truncated: 508,117 more chars]
