# Supplementary material for: In Silico Identification of MYB and bHLH Families Reveals Candidate Transcription Factors for Secondary Metabolic Pathways in Cannabis sativa L
Source: Plants (Basel). 2020 Nov 11;9(11):1540. doi: 10.3390/plants9111540 (PMC7697600; doi:10.3390/plants9111540)
Supplement: Supplementary file 1 [file plants-09-01540-s001.zip › Bassolino et al.,SUPP.FINAL/S2-Supplementary Dataset-CsMYBs.txt]

S2 dataset of Cannabis sativa MYBs.

The CsMYB gene family is composed by 89 genes encoding for 104 proteins (isofroms were included into the analysis). 
The overall genomic, transcript and desumed amino acidic sequences are listed.

XP_030504341.1 XM_030648481.1 CsMYB1
>genomic
CGAGTACACCTAGCTCTTCCATATGTACTAGAAAGGTAGTTTAGTAAGAGAGACATAACAAAAAGAACTC
CCCCTCCTTACCCTCCCCACCCCTACCCCAAAAAAGAAGAAGAGAAATAGAAAAGAAAATGGTTCATCAA
GAAGAAGCCAGGAAAGGTCCATGGACAGAACAAGAGGATTTCAAACTAGTCTGCTTTGTGGGACTATTCG
GAGATCGAAGATGGGATTTCATAGCAAAAGTTTCAGGTTTGAAGGTGGAGGGAGACAAAATAAAATAGGT
ATGGTTATTCGGAGATGGCGGATTATACAAAGGAGCAAATTTTTAACCAAGTTTTGCTGCATATTTTTGT
TTTTGTTTGTTATGTTTATATTTGTAGGTTTGAACAGAACAGGCAAGAGTTGCAGGTTACGTTGGGTTAA
TTACCTTCACCCTGGCCTTAAACGTGGCAAGATGACTCCTCAAGAGGAACGCCTTGTCTTAGAGCTTCAT
TCCAAATGGGGAAACAGGTTTGATATTACATAATTTATATATTGATCTTGATCATGAAACCACACCCCCA
ACATATATTTGTTAATTTCTATGTGACGATGATTTTATTATTAATGGGTACGCAGATGGTCTAGAATTGC
TCGGAAATTACCGGGACGTACGGACAACGAGATTAAGAATTACTGGAGGACCCATATGAGAAAAAAAGCT
CAAGAGAAGAAGAAATCAACAACAACAACAACAACATCGAATTCATCATCATCATCATCATCTTCATCGC
CACCACCTGATCATGATGTGTCGTCTCCATCTCAATCTTCATCCTCATCGAACATTACGACCGTGGAATC
CTTACCCTTCCCTGACAGCACCACTGGAGTGGAGAGCTTCTACGACACCGGGGGTCGTGTCGTTTCAGCC
TATGATAATCGTGGTCACGACAAGATGAAAACAGAGGCCAAAAACCATATTGAAGATGAGCAACAAACCG
CCGCCGCCGCCGTTGCAGGGTGTTACTCTATGGATGATATATGGAAGGAAATTTCTTTGCCTGAAGAGGG
TGTCTATAACTGCAACAATCTTACCTCTACACCTTTAATAGCGGTGGCGGAGCCCTCTCCGCCAGCGTGG
GATGAATATTACTGCTCGGACTCGCTTTGGATAAATAATTTGGATGAAGAAGTGAGTAATAAGTCCCGAG
GTTTTACTCAAACTACTGCTACTGCCATTAATGACCCATTCAATTACGCTTGCTTCGACTATGGAGGAGC
GTTTCTAACAGGCTGATCTTTAGGATTTTATTTATTAAGATTTGTTAATATAATATGTAAAATAATAATA
ATTAAAAAAAAAAAAAAACACAGTATCGATCGTAAGTAGCAAGGTCTAAGTCCAAGACTAGTACTAGCTA
GTACTACCACTACGTCGTCGTTTCAACTCTCGAACTGTCATATTATGGGCTAACCTCTATATGGGTTTTC
TTTCTCAGTCATATGATAAACTCTGTCAGCTTAGCTTGGCTTCTTCTTCGGTTCAACGCAGTGGGCAAGT
GGCATATGCATAGTAGTTTTAAGCAGTTTAAATTCTCTGTATTCGTATCAACATTATGCTTTATTATTGT
GTGTACGTATTCAGTTTAGTATTTTTTTTTTCTTTTTTTTTTTCCATAGGGGTTTTGTTTTAGAGAAGGG
AGAAGCAAGTTCTTTCATCAAGAAAATCCCATCTACTAGTTTGGTCTATAAATATCAAAACTTCATGTAA
CATTGTATGA
>Transcript
ATGGACAGAACAAGAGGATTTCAAACTAGTCTGCTTTGTGGGACTATTCGGAGATCGAAGATGGGATTTC
ATAGCAAAAGTTTCAGGTTTGAAGGTGGAGGGAGACAAAATAAAATAGGTTTGAACAGAACAGGCAAGAG
TTGCAGGTTACGTTGGGTTAATTACCTTCACCCTGGCCTTAAACGTGGCAAGATGACTCCTCAAGAGGAA
CGCCTTGTCTTAGAGCTTCATTCCAAATGGGGAAACAGATGGTCTAGAATTGCTCGGAAATTACCGGGAC
GTACGGACAACGAGATTAAGAATTACTGGAGGACCCATATGAGAAAAAAAGCTCAAGAGAAGAAGAAATC
AACAACAACAACAACAACATCGAATTCATCATCATCATCATCATCTTCATCGCCACCACCTGATCATGAT
GTGTCGTCTCCATCTCAATCTTCATCCTCATCGAACATTACGACCGTGGAATCCTTACCCTTCCCTGACA
GCACCACTGGAGTGGAGAGCTTCTACGACACCGGGGGTCGTGTCGTTTCAGCCTATGATAATCGTGGTCA
CGACAAGATGAAAACAGAGGCCAAAAACCATATTGAAGATGAGCAACAAACCGCCGCCGCCGCCGTTGCA
GGGTGTTACTCTATGGATGATATATGGAAGGAAATTTCTTTGCCTGAAGAGGGTGTCTATAACTGCAACA
ATCTTACCTCTACACCTTTAATAGCGGTGGCGGAGCCCTCTCCGCCAGCGTGGGATGAATATTACTGCTC
GGACTCGCTTTGGATAAATAATTTGGATGAAGAAGTGAGTAATAAGTCCCGAGGTTTTACTCAAACTACT
GCTACTGCCATTAATGACCCATTCAATTACGCTTGCTTCGACTATGGAGGAGCGTTTCTAACAGGCTGA
>AA
MDRTRGFQTSLLCGTIRRSKMGFHSKSFRFEGGGRQNKIGLNRTGKSCRLRWVNYLHPGLKRGKMTPQEE
RLVLELHSKWGNRWSRIARKLPGRTDNEIKNYWRTHMRKKAQEKKKSTTTTTTSNSSSSSSSSSPPPDHD
VSSPSQSSSSSNITTVESLPFPDSTTGVESFYDTGGRVVSAYDNRGHDKMKTEAKNHIEDEQQTAAAAVA
GCYSMDDIWKEISLPEEGVYNCNNLTSTPLIAVAEPSPPAWDEYYCSDSLWINNLDEEVSNKSRGFTQTT
ATAINDPFNYACFDYGGAFLTG
XP_030504340.1 XM_030648480.1 CsMYB2
>genomic
CGAGTACACCTAGCTCTTCCATATGTACTAGAAAGGTAGTTTAGTAAGAGAGACATAACAAAAAGAACTC
CCCCTCCTTACCCTCCCCACCCCTACCCCAAAAAAGAAGAAGAGAAATAGAAAAGAAAATGGTTCATCAA
GAAGAAGCCAGGAAAGGTCCATGGACAGAACAAGAGGATTTCAAACTAGTCTGCTTTGTGGGACTATTCG
GAGATCGAAGATGGGATTTCATAGCAAAAGTTTCAGGTTTGAAGGTGGAGGGAGACAAAATAAAATAGGT
ATGGTTATTCGGAGATGGCGGATTATACAAAGGAGCAAATTTTTAACCAAGTTTTGCTGCATATTTTTGT
TTTTGTTTGTTATGTTTATATTTGTAGGTTTGAACAGAACAGGCAAGAGTTGCAGGTTACGTTGGGTTAA
TTACCTTCACCCTGGCCTTAAACGTGGCAAGATGACTCCTCAAGAGGAACGCCTTGTCTTAGAGCTTCAT
TCCAAATGGGGAAACAGGTTTGATATTACATAATTTATATATTGATCTTGATCATGAAACCACACCCCCA
ACATATATTTGTTAATTTCTATGTGACGATGATTTTATTATTAATGGGTACGCAGATGGTCTAGAATTGC
TCGGAAATTACCGGGACGTACGGACAACGAGATTAAGAATTACTGGAGGACCCATATGAGAAAAAAAGCT
CAAGAGAAGAAGAAATCAACAACAACAACAACAACATCGAATTCATCATCATCATCATCATCTTCATCGC
CACCACCTGATCATGATGTGTCGTCTCCATCTCAATCTTCATCCTCATCGAACATTACGACCGTGGAATC
CTTACCCTTCCCTGACAGCACCACTGGAGTGGAGAGCTTCTACGACACCGGGGGTCGTGTCGTTTCAGCC
TATGATAATCGTGGTCACGACAAGATGAAAACAGAGGCCAAAAACCATATTGAAGATGAGCAACAAACCG
CCGCCGCCGCCGTTGCAGGGTGTTACTCTATGGATGATATATGGAAGGAAATTTCTTTGCCTGAAGAGGG
TGTCTATAACTGCAACAATCTTACCTCTACACCTTTAATAGCGGTGGCGGAGCCCTCTCCGCCAGCGTGG
GATGAATATTACTGCTCGGACTCGCTTTGGATAAATAATTTGGATGAAGAAGTGAGTAATAAGTCCCGAG
GTTTTACTCAAACTACTGCTACTGCCATTAATGACCCATTCAATTACGCTTGCTTCGACTATGGAGGAGC
GTTTCTAACAGGCTGATCTTTAGGATTTTATTTATTAAGATTTGTTAATATAATATGTAAAATAATAATA
ATTAAAAAAAAAAAAAAACACAGTATCGATCGTAAGTAGCAAGGTCTAAGTCCAAGACTAGTACTAGCTA
GTACTACCACTACGTCGTCGTTTCAACTCTCGAACTGTCATATTATGGGCTAACCTCTATATGGGTTTTC
TTTCTCAGTCATATGATAAACTCTGTCAGCTTAGCTTGGCTTCTTCTTCGGTTCAACGCAGTGGGCAAGT
GGCATATGCATAGTAGTTTTAAGCAGTTTAAATTCTCTGTATTCGTATCAACATTATGCTTTATTATTGT
GTGTACGTATTCAGTTTAGTATTTTTTTTTTCTTTTTTTTTTTCCATAGGGGTTTTGTTTTAGAGAAGGG
AGAAGCAAGTTCTTTCATCAAGAAAATCCCATCTACTAGTTTGGTCTATAAATATCAAAACTTCATGTAA
CATTGTATGA
>transcript
ATGGACAGAACAAGAGGATTTCAAACTAGTCTGCTTTGTGGGACTATTCGGAGATCGAAGATGGGATTTC
ATAGCAAAAGTTTCAGGTTTGAAGGTGGAGGGAGACAAAATAAAATAGGTATGGTTATTCGGAGATGGCG
GATTATACAAAGGAGCAAATTTTTAACCAAGTTTTGCTGCATATTTTTGTTTTTGTTTGTTATGTTTATA
TTTGTAGGTTTGAACAGAACAGGCAAGAGTTGCAGGTTACGTTGGGTTAATTACCTTCACCCTGGCCTTA
AACGTGGCAAGATGACTCCTCAAGAGGAACGCCTTGTCTTAGAGCTTCATTCCAAATGGGGAAACAGATG
GTCTAGAATTGCTCGGAAATTACCGGGACGTACGGACAACGAGATTAAGAATTACTGGAGGACCCATATG
AGAAAAAAAGCTCAAGAGAAGAAGAAATCAACAACAACAACAACAACATCGAATTCATCATCATCATCAT
CATCTTCATCGCCACCACCTGATCATGATGTGTCGTCTCCATCTCAATCTTCATCCTCATCGAACATTAC
GACCGTGGAATCCTTACCCTTCCCTGACAGCACCACTGGAGTGGAGAGCTTCTACGACACCGGGGGTCGT
GTCGTTTCAGCCTATGATAATCGTGGTCACGACAAGATGAAAACAGAGGCCAAAAACCATATTGAAGATG
AGCAACAAACCGCCGCCGCCGCCGTTGCAGGGTGTTACTCTATGGATGATATATGGAAGGAAATTTCTTT
GCCTGAAGAGGGTGTCTATAACTGCAACAATCTTACCTCTACACCTTTAATAGCGGTGGCGGAGCCCTCT
CCGCCAGCGTGGGATGAATATTACTGCTCGGACTCGCTTTGGATAAATAATTTGGATGAAGAAGTGAGTA
ATAAGTCCCGAGGTTTTACTCAAACTACTGCTACTGCCATTAATGACCCATTCAATTACGCTTGCTTCGA
CTATGGAGGAGCGTTTCTAACAGGCTGA
>AA
MDRTRGFQTSLLCGTIRRSKMGFHSKSFRFEGGGRQNKIGMVIRRWRIIQRSKFLTKFCCIFLFLFVMFI
FVGLNRTGKSCRLRWVNYLHPGLKRGKMTPQEERLVLELHSKWGNRWSRIARKLPGRTDNEIKNYWRTHM
RKKAQEKKKSTTTTTTSNSSSSSSSSSPPPDHDVSSPSQSSSSSNITTVESLPFPDSTTGVESFYDTGGR
VVSAYDNRGHDKMKTEAKNHIEDEQQTAAAAVAGCYSMDDIWKEISLPEEGVYNCNNLTSTPLIAVAEPS
PPAWDEYYCSDSLWINNLDEEVSNKSRGFTQTTATAINDPFNYACFDYGGAFLTG
XP_030490654.1 XM_030634794.1 CsMYB3
>genomic
ATCCAATTAATATAATAAGTTTTACTATTATAACTCTCCATTATATAAATGCCTCTTCAGTCTTGAATTA
TATGTATATATCAGTTATACTATTTGTGGAAGTGAAAGTAATAATGAAGAAACGCCGAGGAAATAATGAA
GAACCCAACCAACAACTGTATCAGCCCATGCTCCCAAGGTAATTAATTCAGCTCTGCTCTGGTTTTCTTT
CACTATTAGTTTTATATATCATTTGTATAAATATATATGATCTGAGAAATGTAAAATGTATGTGTAGTAG
AGGTGAGCAGCATTGAGTGGGAGTTCATACACATGTCAGAGCAAGAGGAAGATCTCATTTTTAGAATGTA
CAAGCTCGTCGGAGACAGGTATATATGTATATATATATACAAGCATTACTCACTCATTGTTTCAAATTTT
CTCAAAAAATTAATGGTATATAGCTTCTAATTATATTTTCTTTTAGAAGAGAAACATAAATAACCCCTTT
AATTAACATATGTTTAACAAAGCCGTTTAATCTATCTATGTTATATATAAATAGTAGTATCATAGTATGA
ACCTCGGCCGCCTGACTTGCTCCAAGGTTAGGTATTAGTAGTGTTAAAATTAGTCTTTATTATTGGTGTA
ATTAAATATGAGATTTTATATAATTTAATATAATAAATTTAAAAGAATATCGAGGCAAAATTTTTATATA
CCATTAGTGTTTAATAATATTGTTCACTATCTTTAACGAACTATCTTTAACGAAAGATCTAAATTTATGA
TAAGTTTAACATAAAAAAAATAAGTTTGTATTATTTTTTTTTTTTTTTTTTTGACAAAGTGATTAGAATC
ACTCATGAATTTCATTTACGCAGACGTCTGCCACCTGCCACTGAACCTCCTCGAACCAGATAGCTCATCG
TCTAACTCAGAGCATGCTTTTGCCAAACCATGAGCCGCTAAATATCCAAAGCGAGCCACATAGGACAAAA
CTGCTCCCGGAAATTTAGACAATAAAGCTATAACATCTTCAAACACCGCTCCTAGCTCATTGAAATACAC
CTTTGGCTATTAGCAACTGAATTATAGCACTCTACTTCATAACCTTCTTAAAGTCACCATCCTTTACTAA
GATCATATCATCTAAAATAAATTTTAGTATGTAATTTAGTAAAAATAATAAACCTAAATCCTACTATATA
TATAATGAAACTATAATTTGATCCATTTATATTTATATCAATTATAAAAGTTGACTGCCATATTTGAAAA
AGATCTTCCAAAAACAACCTTGGAAAATCTAAGCTTTTTGATTGACATTTCCAACAGGATAAAATTATTA
TTTGACTCTATTGAAATTAACTACTTTTTAAATAAATTATAATATACTACTAGTAGTATTAAGATAGATA
GATGTCAATGAAAAAATAATGTATATCTAATACTTTCCTAATACTATATATAGCTATTTTTTATTATTAT
CTTTCAATACAATAAAATAAAACTCAAACTTATTAAGCTTAATTGTCCATTTATTTCAGCATCTTATAGG
ATAAAACAAAATTTTCCAATTCATTATTAATGTCCCCTCTCTCTTATTGATGACGAAATCCCCACATTTA
TAATTTATACAATAAAATTATATTATTTTATATATCTATTTATGGTAAAAATCATATTTATAGACAATAT
AAATAAATTAAAATTAACTAATATAATCACAAATCAATTCAGGTTAATTATTCTTATTTATTATCTATAA
AGATGGGTTGGAATACCACCATCATAAACAATACTAAACCTTCTAATTATTTTAGCCATTCAATTTACTA
GAAATTATTTATATTCGTATCAATCTGAACAACAAAAAATAATAAAAGCAATACTCATTAACCTTTACTA
TCCATTTATTTTAATATCTTCCTAATAATAGAATAAAATCAAAAATATCTCCAATTCATTTTTAATGTCT
CCACCTCCCATTGATTATAAAATCTCCACATTTATAATTTTTACACCAAAAAATTATGTTATATATAGTG
AACCTTATATTTATTGTCAATATAAATTCTCATAAAATGAATTAAAATGAACTAATTAATATTCACAATC
TAATTTGAGTATTATGACTTAATATTTCCTTATTTAAATTTTTAACATATTTTAAAATTCATGAAATACT
GATATTTTAACCAAATTACCCTAAATAATTAGGGGCCAGCCATATAATAGGCGCAAAAGCCTTGAAAGGC
ACCAAAACCATTATCAATGGCGCAACTCAACTATCAAACCAATCTAATTAAGTAATAATAATCTGCTAAA
TATAAATTTATAAACTGTCAATAGGGTAGAAATACAATAGTTTAAATCAAGAACAATAAATTAAAAGAAA
AAAAAATATTTATTTAATTATTTAAAATATTAAAATAAAAAAATTCCTAAAGATATTAAAATAAAATAAA
TACCACAAATTAAGAATAATAATAAAATTTATTAAAATAAAATATTAAAGAAAGAAATTTAGAAATTTCT
GATTCAATAAATGAAAAGAAGCAAACTTTACTGCTAAACATATAAAAGGAAAAAATCAAGAAAAGATACT
ATTAATAACAAAAGTCAAAATTATATAAATATAATAATAAATGTAATAACTATATATGAAAATAATAAAT
GTAATAAATATAATATATAAATTACCATAAAAAGTAATAAAGCTTAAACCAAAACAACTCAAATCATATC
TCTGGTTATTCCGCCACCACCCTCGTCATCGGAAAATGAAACTCTTTTAACTTTTTTCCGGTAACGACTT
TGCAGAACATCATCTGTTCCTAGAAATTCAGTCACAGAGAATTAGAAACTAATAATAATTTAAATATAAG
AAAAGAAAAACTCCCTTTGAAGACTAACAGAGAGACAACGGTGGAATGAGCGCCTTGACTGCCGAAGAAA
TATAGAAACAAATTTTGATTCGAAAAGGAAAACTTATGAACTATTAGAGACTTATGAAATATAGAAACAA
ATGTAATAATTATATATATATATATATATATATATATTATGTGTATAAAAATAGTCCAAAGACTATCAGA
GTTCACACGGACTGGGAGCCAAAAGAATAATAATAATGAAAAGAAATACCCCGATCAAGGTTTGAGAGTA
AATCGAAAACAGTATATTCAGATCAGGCACCGGAAACATATGAAGTCTGAAGCCTTACATGGACTAGAAT
AAGTTATTATATATACAAAGGCATGAGACACGAAATATAAACATAAATGTAAGAGAAATCATATATAAGC
TTTACCTCTCTATCTCTATGACCGTTGGTCATCTTATCTCCATCAATCTTACCTCTTCCAAAAATATTTC
TCCTTTGAATGGAGGAAAGAGATGGAATGGGAGGATTAAAATCATGATAATTTAATTGTTACCTTGATAG
GAAGAAGTCTTGAGAAGAGCCTCTATTAACTTTCTGTCCAAGTTTGTATTATATTTAACTCACTTTAATA
TAATATATGAAAAAAGAAATTAATTGATTATTTAATATTTTATTAAAAATATAGAAAAATATTAGTTTTT
ATTCTTTTATTATATAAATAATAGTAATATAGTAATGTTCAGTGGTATTATAGTAAATAAAAAAAGTAGT
ATTTATTATGGGTTAAATTTAATGTAATAATATATTTTGTATTAAATTTGACACAAATTTTAGTATTTAC
CAAAGTTAGTACACTTTTTAGAACATTATTCATTAGAATATTATTTTTTGGCTATTAGGATTTTCGGCCA
CTAAATTTTGACATATATCAAATCATGTCTTCTAAACTTTTCTAACCGTTAAAAATTCTATTTGAACTAT
TGAGATTGTTGAATTTAAGGATTTTTGTTCAATTATATTCAATTTTACTAGTTCTATAATACTTCATATA
CTAAATCACGCTCTTTAAAGTTTGATATCTCTAAATCATGTTTCTCGAACTTTAACATATACCAAATTAT
GTATCTTGAATTTTCATCAATGTTAGATTTTTTTTTTACTAAAATTGAACAAAAAATCCTTAAATCACAC
AATCTCAATAGTTCAGGAAGAATTTTCAACAACTTAAAAAATTTACGAGTATAATTTGAAACATGTTAAA
ATTCAAGGAAATTTTTTTTAATTAATTTTTTTTTTTAGGCTAATTAGGATTTTTGCCCTTGAACTTTGAC
ATGTACCAAATTATGCCTCATGAACTTTTAAGGTCGTTAAAAATACCCCTTGAACTATTGAGATTGTTGG
ATTTAAGGACTTTTTTTTCTAATTTTAGTAAAAAAGTTTAACATGGATGAAAGTTCAAGAGACATAATTT
AGTGCCATGGCCGGCCATGATGGTGTGCAAGGTGGGCTACTGCACAGGGCCCAAAAAAATAAAGGGCCCA
ATGTATTTTTTCTTTAATGCCCAATATTGTTTTTAATGAACTTTTGAAGGGGCTAACAATTTGTCATTAG
TCACTTCCATTCCAATTCCCAAAATCCATTTTCAATTCTATTAATGCTTTTAAATTAAAAAAAAAAATAT
TTATTACTGTTATTTATTATTTTTTTAAACCTTTAATATTCTTTTTTTTTATTATTATTTTTTGTTTTAT
TGGAATCAATAATAAGTTTTATAAATAGTTGGAGTTTTTGGGTGTTTTATAAAATATATACTGAATAATA
TTATTTATAAATTACATATTTTTAGGAGCCCAAATTTTAAATTAGAACAAGGCCTCCAAAATATTTAAGA
CGGCCGTGTTTAGTACATGTCAAAGTTTGAGGGACATGATTTGATAGATATCAAAGTTTGAAGAGCATGG
TTTAGTACATAAACAATCACTAAAATAGTAAAATTGAATAAAATTAGACAAAAGTCCTTTAATCCAACAA
TCTCAATAGTTCAGGGAGTATTTTTAACGACCTTAAAAGTTTAAGAACATGATTTGATACATATTAAAAT
TTATGGAACAAAAATCTTAATTAGTATTTTTTAAAGTGTACTAAAATATAATAATATAATACTTTTATTG
ACACACTATTAAAGATGCTCTAAGTATTGTTAGAGTTAGACACGTGATTATTGAATAAGTTAAGTTTTGA
ACGGCATTCCACACATGCAAATTTGAAATTTCAAGGTAAAAAATCAATAAAAGATCCATCTTTTCACGTG
GCCCAACCTATTTGCTTACATTTTGTTTTAATTATTATTGATTATCTATTTTTACATTCAGTTTTTTTTA
TTATTAGTTGGCATAAAAATAACACTACCATATATTTCCGTTAGTTTTGGTTAGGAGTGTGCAGAAAGTC
ATCCAATTCAATCTTAACTGACCGATCGAATCTTAACCGATTCAATAGAATCGGATATCCAATCATAATT
AGATCAGATCGGATGCAAATTTTAAAAATCTAATTGGATTGGATCGGATGTTGGATGAGACATCCGATCT
AATGGATAACCAAACCGATCCAATCCAATATCATCCAATGTCCATCCAATCATATTTAATATTTATAATT
TTATATATTTAATTATTTTGTTTTAAAATATATATTAATTATTAATAGATTTTACTGTGCACCTGCACAC
ATTAATTTAATATTTTATATAATATTTGCATTTGATGTATTGGACTTGTTTATTAAGACTTTTGCTTATT
AAGTTAGATTTTTGTTATATTTTTATTATGGGATTATGAAAATTAGGTTGAATTTTGATTACACTATTGT
TTATTATTGGATTATTAGGTTTTAAATTATGTTTTTTCATATATTTTTTTTTTCTTTTAAATGAAATCAG
CCTAAATAGTGGCTAAAATAGATTGGATTTATCCATTGGATCCATTGGATGGATCCAATCTAATCCAATA
AAAAACCAGTCAAAGCATCCAATGGATGGAACCGATCCAATCCAATACATCCATTGGATCGGATCGGATC
GGATGACTCAATTCAATTGGATTGGATCGGATGGCAAAATCCAATATCCAATAAATAATTGGATTGGATC
GGATGAGTCCAAATCCATTATATGTGATCCAATGAACACCCCTAGTTCTGGTCGTAGTACAATTATAAAA
CTGATGTAATATTAACTTAAAAAAAAGTGATGTAATTGTACTCAAAAACAAAAGTGATGTAATATTTAAT
TAATATTTTTAAATATAATTATAAAATAATAAAAAATATATTGTGACATAAGTGCCAAAAAGTTGATTTT
AATGCAAAAAAATTTCTAATCTCAAAAATTGACAGGAATAATCTCAAAAGTCATATATTTTTGTTTGTCT
GTTAGTGCTCAATTTTAACAAATTCGTTAAATATTAATAAAATGCTACATGTCAGTTTTTTATTAGTTCA
AATCATATAATTTCAATTAAAAATAATTTAAAATTCTTCAAAAAATTAAAATAATATAAAAAAAACTAAA
CATGGGAAAAACTCTAATTTTATCCACACACACTCTCTCTCTCTCTCTCTCTCTCTCTCTCTCTCTCTCT
CTCTCTCTCTCTCTCTCTCTCTCTCTCTCTCTCTCTCTCTCTCATCTCTCTGTGGTCTCGTGGTCTTTGA
CTTAGTTGGGGCCAAACATCTCCAACTGACAGCTGGTCCAAGCAAAGCATATATTTGGAATCCCAGTGTC
CGAAACCCAAAACTCGGTCCTCCCTCCTTTACTTGACCACTCGAGCTCACCCCCTCTCTCATGTCTTTCT
CTTTTCTCTGTCAAACAGCCATGGCCAGGCCCGACCAACGACAACCATTCTCGATCACCAAGGTCGAAAT
GAACCCCGAAAACTCAAAACTCAAATCTTGACCTTCCACCCTCTAGCCCCCTCATTGTCTGTCTTTCTCC
CTCTCTCTTTCTCAGTTGTGTACGATGCTGCTGACTCCAATAATTGAAGACCGAAATGGAGGCCACGGAT
GGCCTCTCCAAGTCTCGAGAGGCCAAAAAAATGAAGAGGATTTCGTCTGAGAAATTGAGGGTACAGTCGA
ATTCATATAAATAGGGGATTTGAGTTTTTGTTTAAGGGGAATCTCAATAGTAGAGTTACATGGCAGAGAC
TACATGTTTGAGTGAATTGGAGTTTCTTAGCTAGAGGTTTGACCATCTTGCTGAGAATTATAAGAAAATT
GGCTAAGTCTGAAAGCTCTAATTTCTAAAGAGAGAAACTAGAGAGAGATGCTCTCGCTTGATGGAGAGGA
GCTCTTCTTTTATAGGGAAATATGTGTTATTAAAATAATAATAAATATTTCAATAAATATGAAAAAATAA
ATTTAGGTTATTTTTGACTGTTGATGATGATCTGATGGTGAAATTGAATTCAATGGTCGGTCGTCAATTT
TCTGAAACTTGAGTCACGTTCCCAGGACCCACTTCGGGTAAGTTGTAGTTTAAATTCGTAACTCTCTTGA
GGACAAAATGTGGAGTTGATAATTTTAAAATTGTCATTGGAGTGTGAGACAAGACTTGATAGAGTATTAA
AATAAAATTAAAAGTCAAGTTGAATCGTGTGAATTAGATCAATATTGAGTGAGTTATGACCATTTTACTG
AATGATATTCTTGGACCAGCGCCCAGGTTGACATCCAGCTCTCAGGTTAACATTAAGCGCCTAGGTTGAC
ATCTAATGCTCAGGTTGACATATGACGTCAACCTAGGTGAGTGGGAAAACGTGTTGGGAATATATTTTTT
GATGCCTACGTGATATTTTGACATTACTTAACTAATTTTTGTGTTTTGGTGAAGTCATTCACTGATTCTC
GGGGATGTTGTTGTTTCACGGAATTGAGAGACTCGAAATTGCTTGATTTATGAGTAAGTCACTTTGCCGA
AAAAGTAAAAATATGAATTTGTGAATTTGATTTGTCTGACTTCATAGCTCTTAGTTACTTGTAAAAACTA
GACGAATGCTTGATATAGAATTAGAATCGAATAAGCAGAACCCAAAGCACTAGGTCACCTGTTAACCTGG
GCATTGGGTGCTCTTTTTGGAGCTTCTGGGAAGCCGTTTAAATACTTCAAAGGTTATTGAAATTGAGGAT
GGGGTCTCCTACCCTATTTTCGACCATGACAAAGAGAATGCTCGGAGTAAAATTTGCATTTGGATTATCG
AAACCAGCGCACTAGGTCAACCTAGGCACTTGGCTCAATTTTCATGCCCCTAAAGTTCTCGTTTTCTCCC
CGAGATTACTTGTATCTTCATTATTTCTGATGACGAAAAAAAAGGCCCGGAACATTTTTTTAGAAACATG
ATTGGTAACAGCGCAGGTTGATAAAATGTCAACCTGGGTGCTAGGCCCAACACCAGGTGTCAACTTGGGC
ACTGGGTCAGTTTCAGGCCACCAAATGGTTCCGTTCAATTCCCAAAAAACTTGTATCTTAATCTTTGAAA
AAAAAAGGAGAATATGCCGAAAATAATTCTAAAAAAAACTTCTTAGAATTGGCTCAGGTTGACAAAATAT
CGACCTGGGCGCTGGCCCTCTTTCTGGCTCCCAGGACAGTCTGTTTCTTCTCTAAAAGTACTTATTTCCT
CATTTTTTATGAAGACAAAGAAAATGCACAGGATAGTTCTTCAATTTGATGCTTGGAAGCACCTCAGGTT
GACAAAATGTCAACATGGGTGCTGGGTGCTTGGGGCACCTAGTGCTCTGGGTGCTCAAAAACGAAAGTGC
TCCGAATTTGATTCTGATGCCTCAAATATATTAGTGACATGTCTAATTCATGTTCCAGTATAAAGTTTGA
TCCATTTGCACTAAGATGGCCTCAAAAATTGAAGTCCTAGATGGGTTGTTAACTTGGACACTGGGTGAAA
CCCTAAGCGCCCGAGTTGATTTCTATGATATTGTTTCATATATTTTTAGTTTCAGGGCCTCGGAATTGGA
TTCCTATTGACTTCATTACTCAGAATATTGAAGGATGATGACTTGGAAATAACTTGTTGGGATCTAAATA
CCTAATTCAGAGCCTTGAAGTCAACCTGGGCGCGGGGCTAGGGACCCTTTCCTAAGTTGATTGTTATGAC
TCAAGTTCTTTCACTCCGGGAATATTTTTCTTCTTGTCACGTGTCAAATATTGATGTCCACGTTATCAAA
ACTACTTTTAGTATAAACATTTATCTACATGAAAGTAAATTTTTTCGGAATTTATGCTGTAATATTTTTT
TAAAAGTATATTAATTATTAAGATATAATTAAATTTTGTATCTTGTTATATGTGTGCTTAAATTTCACAT
AGCTTTTGTTTTATATCAAATTTGGTATAATTTTTGTCACGTTATTTTTTTTTTTTTTAAAAAAAAATCC
TTTTATCACACTAATGAAGTACATTATTTACAAAGATAAATTATATTTTAACAATCTATTACCAATTTGC
AAATGCTACACATAATTTGTAAAAGTTATCATCCCATATGTAAGTTGTAAGAATTTGTACACTGTACACA
CAGATGGGGTCTCATAGCTGGACGGATTCCGGGTCGTAAAGCAGAAGAAATTGAGAGATTTTGGCTGATG
AAACATAGACAAGTGTTTGACAAATAAAAGAAGCTACAAACATCCATCCATATATGTAATTTATAATGCA
TAATTT
>transcript 
ATGAAGAACCCAACCAACAACTGTATCAGCCCATGCTCCCAAGAGGTGAGCAGCATTGAGTGGGAGTTCA
TACACATGTCAGAGCAAGAGGAAGATCTCATTTTTAGAATGTACAAGCTCGTCGGAGACAGATGGGGTCT
CATAGCTGGACGGATTCCGGGTCGTAAAGCAGAAGAAATTGAGAGATTTTGGCTGATGAAACATAGACAA
GTGTTTGACAAATAA
>AA 
MKNPTNNCISPCSQEVSSIEWEFIHMSEQEEDLIFRMYKLVGDRWGLIAGRIPGRKAEEIERFWLMKHRQ
VFDK
XP_030488106.1 XM_030632246.1 CsMYB4
>genomic 
GCCAAAGCAAGTCTTTTACTACTAGCCTACTACCTTGTCTCCTCTCTTACTACACACATAAAAATTAAAA
CACTACATAACTCTTCCTTGTCCCACCAATCATCCAACTTATCAACTTATCAACTTATCAACATCATCAT
ACTACACTACCTAATATCCATCCCATACAAATCTAAACCAATACAAATTTATTCTCAAACCATCAGTATT
AAACAAAAAAAGTTATTAGTAATAATAATTAATTATTTGTGTGTTTGGTAGGAGGGTATAGGACATGCTT
TTCCCTTGCGTTGAGTCTACGCCTAGCTATATTAATTAGATCTCTCTGAGACCACATTAAATTTATCCAA
TTAATATAATAAGTTTTACTATTATAACTCTCCATTATATAAATGCCTCTTCAGTCTTGAATTATATGTA
TATATCAGTTATACTATTTGTGGAAGTGAAAGTAATAATGGAGAAACGCCGAGGAAATAATGAAGAACCC
AACAACTGTATCAGCCCCTGCTCCCAAGGTAATTAATTAAGCTAATTAATTCAGCTGTGCTCTGGTTTTC
TTTCACTATTAGTTTTATATATCATCTGTATAAATATATATGATCTGAGAAATGGAAAATGTATGTGTAG
TAGAGGTGAGCAGCATTGAGTGGGAGTTCATACACATGTCAGAGGAGCAAGAGGAAGATCTCATTTTTAG
AATGTACAAGCTCGTCGGAGACAGGTATATATGTATATATATATGTATATATATATACTAGCATGCTATT
ATATCAAAACAGATAGAGCACTGTTATGGGACACTAAAATACTTAATATCTCTATCACATAACGTCTTAT
AATTAGTTAGTCGTTCTCTATAATTTTTATTAAATTTAAATAAGTAGGACCCAATATTAAATTGCACTAA
TGGATATTACACCTCATAAGGTACTAGGCATCATGGGTGCTCTTTAAAAGTTCTCAAACAAATTAGAGTG
TATATCAAAAAAATATTGTTATTGAGCACTAGTAGTGTCTAGCACCTTTTATATAGGTGGTGTCCCATAA
TTAGTTAACAATATTTTCTAAAAGTTATTCTATTAAGTTATATGAAATCTGATACTTAATTATACTAATA
ACAGTATACTATCAATAAATGTATTAAACACCAATAATATCTTTTAGCAATTGGGGTATGATAACCATTG
TTGTAAGAGAGTGGTAGCCAATGGGAAGTAAGAGACCAATAAAAACAAGAGACAGACATTCTCCCTGCCC
ACACTCAAATTAAAACCACCGTCAGATCCCAATACCAATACAGTCAAAACTCCATATCCATATCTTCCAT
AACAAAACAAACCCATTAATTCATTCATTCAAATCAACTAATATAAAATTATAATTAATTAAGCTCAAAT
TCCTAAAACAAATATTTAAGAATATATATATATAGAGAGAGAGAAAGAGAGAGAGAGCATGATCTTGATA
ATTGAAGCCCCCTTTCTGCTATTATAAAATTGCCTTAATAACCAATTAAAACAAAGCGTACATGCATATG
TCTTTTAAAAGTAAGCTCAAAACGACAAACATACAAAAACCACTATCTTCACATATAACTCAAACTTGGA
CACTATTTTTTATTATTTTGTTTAATTGCGGTATATCTCAATTTTTTTTAACCATATAAGTATTCAAAAT
TTAATTAAATTGTAATTTTCATTAACAAAAATTCTTTTTTAAATTTATTAATTAATTTAGAAATAATTAA
TAGTACATATTTTTATATTTAAAGTTAAAAAAAATAAGGTAAAAAAATTGTGACTAATTATAAATCATTA
TTTTTTTGTTGTGACTAAAAAATACGAGACTAATAAAAGTATATTAGTCACAAATTTTACAACTTATTAT
GATTAAATGTGTTTTTAGTAATAATACTTATTGTGACTAAAATTAAATTAGTGACGACTTGTATTTAAAT
ACTGTGACGACTTGTATCTAAATACTGTATTTTAGTCACAAGTAATTTTTTGTTGTAATTAAAAGTCACA
TTTAGTCAAAAAAGATTACGTTGTTACTAAAAAATTGTCACTAAAGATATCTATTTTTTTGTAATGTAAG
AAATAATAAATATTTCTAGTCATTTGAACTCTATATTTGTATTATCTGTGTTATACAAGTCATTCCGAAC
CATTATGCCAAAGATAACATTATGTTAATAATAATTAAAATAATTTGTGATATAAATAAGTTCAATTTTT
GATTGTAAATAAATACATAATTTTAATTTTTAACAGTAATAATATTTAAATTATAATTTTAAAACTTCTG
TAGGTACTAAGCTCTTAAGTATTAAGTAAATTGACATGTGACAATCTCTGATTGATTCAAGTAGTTAAAT
TCTTATTTTTTATCTAAAAATAAATTTAAATATACCAATAAAAAAATGATATGTGGATAACGAATTGACA
CTCAACTAATAGATATCTACGAAAGCTTTAAAAATATAACTTAAGTATTATTACCGTCAAAAATTAAACT
TAATTATTTATTTACAATTAAAAATCAAACTTAAATATTTACGCCTTAAATTATTTCAAAAAAATATCAC
TTTTAATAATATATTGTATCTAATTAATATATAAATTCTTCATTTTGATGAGGGGGCAGCCTCTTGTCCC
TTGGTAGGTCCGGCCATGAGTGTTATATATATAATAATTGAATGAGAAAGAGAAAACGTCATCAAGGTGA
AAATCATAAAAAAGAAAAGAAAAGAAAAGGAGGTGTTGTCTATTCTATTTTGTTATCTTTAACAAGCTAG
TTAACAAAAGCAAAAATTAGCCAAGATTGGTGTCGTTTTTATGGCTTTAAAAAGGAACGTTGCGTCAGTC
TTCACATATATATATAGGCGGCAACTACGTCCGAGGCACGTGTTATTTTATTTTTTAGAATTTTTTTATC
TAAAATATGTAATTTAATAATAGAAATATTATTTATAAATTTTATTGAATATTTTGTAAGATAAGATGTT
TACCCATTTTAAAAATATTACATAGGATAAGTTTTTTGTTATAATTTTTAAATTATTACTTATATGCAAT
GTATAATTTAAGATAAAAATTTAACAATTTTTTCTTGTTTTATTTCTTCAATAGAATATATATTAAAATT
CTTATATCGCGCGATCTTTGAGTTTTTATCTTCTTTTGATTAACATAAATTTGTAGTATCCATATCCAAC
ACTTAGTTGACAATTTATTAGAAATACTTTCAATAAATTTAATCTTTTTCAGAGAAATAAATTAGAAAAG
TTAGTTTTAGTCTTCAATTAATGATGATGTTACTATATAAATAAACAAGTATATAGCTTGAAATATTACC
TCTTCAGAATAATTTATTATTTATATTACATTAGATCTTAAAAGTTATTTTACTTCGTGATTAAGATACG
CTTTTAGTATTGTCATTTATTTGAGCATATAATCTTACACTAAAAAATATAATTATTTTTACGCTTGGAT
GGACTTGTATGTATCAATGACTTATAATTAGCTATCACTTTTGCTTTCCTGTCATATATGTTGTTGGATT
AATATTGTTAATTGTGGTATATATACTGTTTAATTCTATAATTTTGTAAGATTAATAAAATTAAAGGTAT
ATTGTTACAAATATAAATATTTGATAATAGTATAAGTTAAAAATATTAAATGCAATATTATGACATAATT
AAAAAATTAAACTTTAAGAAATAGTAATATTGCAAGTAAATAGTAAAATAAAATTATAAGGCATATAATT
ATAAAATTAAAAAAAAAGTGTTTCTTTATATAAGTAAAAGTTTTGTTTTATTTATATATTTGGGTGTTCG
ATGTTGATTTTATTTTTCTTTGAACTTTTAAAAAATTTTAATGTATTAATTATTTTTTCCATAAATTTAA
CAATAGAGTTTTTTTTGCATATATTTCCACATGGTGTTGATATTATTATTTTTAAAAACTAAAATTATCA
TCTTTAATTTGAATAAGAATAATATTTTGCATATATTTTTCTAAAAATAATAATAATAATATATAAATAA
ATTAAAAAAAATATTTCCAAACAAAAAAATATCTCAAACAACCTTGATAATTTTTTTAAGCCTATCTTAG
ATATGAACATTCATTTTCCTGCAATCACATCGTCTGCCTCCTGTTGTTTTTAATTTTTTTTATACCTACA
ATAAGATAAAAAAATAATTAGTGATGAAATAGATTTAGTAATCCACTCATTTACAGTAAATATGTAAATG
TACGTATTAGAATTATTTCACACAAGAATTGCTTGGGAGTCGGAACAATATAATGCCATCATTCAACCAA
AATATTTTGTTCTTTTGTGAAATTTATTTGTACATGTGTGATTTAAGAAAATAATTATGTAATCTTAAAA
TAAATTTATCTTTCTATCAGAAAATTCTGATGAGACGAGGGAATAGATATAATTGACCCACATCCCATTT
ATATTATATATAAAACTTCCTTTGGATCTCCCACTATCTATTATATGATACTTTTGATGCTTTTATATTT
ATATACATAAATTATTTTGATAATGATTATTTTAATGTATATATATAAATATTTATGTATGTAAATTATT
ATTAGTTTTTTTTTTTAATATAATAACCAATTTGATTGGTGAAAATATATTATTATTTTATATAATATGT
TGAAGACATACACTTGAAAATACAGATAACAAAACAACAGTCCCACTCAGAGACGTCCTTAGAAAAATAG
TAGAAAGAATCTCAACACCTTCATAATCACTCTTTAAAAGAAACAATAACCAAACACAACTCTAGGCCAG
AAGGGAAAATAAAATAAAATAGTAATCATTATAAATAATTAAATATTATTGAAAATTTTACATTATATTT
TCATTACAAATTAATAATTATATTTGAAATTATTATCAATATTTGTTAATTTATCTTGGCATTAGATCCT
GAAGACACACTATTTCAAACAATTTAATAACTTGAATAACTCAATAACCTTATAATTCTATTAATAACTA
AGAATTTAAAATTCTCTAATAACTAATGGCACTAATAAAATCTACCTATAATAATAGTTTCAAAACAATA
ATATAAAAAGTTAAATACTTAAAAATATAATAAAATAAAATAATTACTCAAAAAAGCAATTGCAATTTAA
TTAAAAGTAATTATAATAATAAAAATTAAGAATGATGTCATGTCAATAATTACCTATTCAACAAATAAAA
ATTAAATGAAATAATAGTTAAAAAAAGTATATAACTGGCTCTAATTTTTACTGAATGCATCAGTAAGCTG
CCAACTAACAACCGACCCCGCACTGCATCCTTCTCCGATGGGCCAAGAATGTTGAGGTTAAGGGCATCCA
TATGATTATCACAATCGATTATTAGTTTATATCATAATATTATTATGTATAGCAAGTTGTTTTACATTTA
TTTATATATATATAAATTATTAGTTGTTTCCTAAAAATTATTTTAATTTAATAATGAGGTTTTAGTCAAT
TTAGAAAACCAAATAATCTCCACTTTGCTAGAATGATCAAGTAAAAATTCAGCCATAAACCAAGTAAAAA
TTGAGTTCAGGCAGTCAAGAAAATTCGTTTGACTTTCCTCACAAACAAACAAGCAAGACGAAAAGTTAAT
TTCCTTCGATTATTATAAGCATGGAAGTTACTCCATGTGCAGGGATTAATGCATTGACTCTGTTTAAGCG
AGTCAATAATCGTATCCATTTAACTTTCACCAAACCAAAGTTCACAATTCTTCTATTTTCACTTCACAGA
CTTTCTCGGCAACCAAACACGACAGAATTCAATAAACAAACACCAAATATAAATATATATATATAGGCCA
TGAATTCTTTCTACAGTGAAACAAATTACCACTAACCATATCTCAACTACTTCTGATTCTTTCAATACAG
ACAAAAACCGAATACACCCACCCGCTCCAATTAGGCAAAATCAAATCAAAACCTCGAGATCAACCAAAAT
CCTCAAATCTCAATCAACGAAAAACTAAATAAATATAACAACCTCTTCAATCAATAAAGAAAAAAACCGT
ATAACACATGAACAGTTGCCTCCACTCAACGCAAAAATAAAATCCTTAGCAACCAAACCAAGTGTAGTAC
ATCCAAAGCCAAAGCAAGTCGTTTAACGTGCTCTGAAAGATGCTGAAAAGCATCAATCAACCATACATAA
ATCGAAACGGTTAATCGAAATTAAAAAGAAAAAAACAAAAGCGATTCGATTTTGATTCTTTTGATTGATT
GATTGATTGATTCGATTGGTTGAAATTTCAAAGGTATTGGGGAAGAAGAAGAAGAAGAAGAGAGGAATGG
CGTGTCGAGGCGAGGAATTGCCGAGTGTAACTTGAAAATCGGTGTATGAGATCGCCAGGTGGAAGAAAAC
GAAGGAGGAGACGTGATTTTTTTTTATATAACGCTATTGTATATTAGTAAAAATAAATGTTTTTGGTAAT
GCAAAATCTTTGGTATTTACTCTGTAAAAAGAACAAAACAAAGAAGAGAAATACATTATACAGATACATA
TAAATTATATATATTCTTAATCACCTTCTTCAAAAAAAAAAATTAGAAAAGTTCTGTAGCAGTTAAAATT
TCTTTCTATTTTCATGGCTGCAAGTTTTATTTTCACCATTTTTCTTCATTCTTCTTCACTTTCTACTTTC
TTCTCCTTGTGCAATTATTTTTTTATTCTTATTATTAGTTTTTTGACATTATATACTAAAAGTTTTCCTG
ATACTTGTGCGAAAGATGCGAATGGGTGTTGGGTGTTTGTGAATGGTTGTCTTGGTTGTGAATAATCTTT
ATAAATGGAATATGTGTCTGTTAAAATTAACTTTTTTTTTTTGGAATATTCTGTTAAATATATAATAATT
TGTTAAGTACACAACAAAATAGGTTAGATAGACATTTTATATATTAGGTAAGATATCTATCTATTCTATA
TAAAGTGTGCCTATATAACTGAATTCTTAGTTTATGAGAAATTCATGGTAACTTTTTATTTATATATAAT
AAATTAATAAAATAAAAAATAAAACAAATCTCATTAAATTTGATGTCATTTTTCTCCATTAGACAGAGCT
GCCAATTCGTATTTTATATATATATATATATTTGTATTTATGAAATTATCCCACTTGATTGTTTGGTCAA
TTAGAGAGATCTCAAAGATAATAAGAAAAACCCAATAGATCTAGAGCGAGAAAATGGGGATTGGCCGAAG
ACCCTACAATCCAATATCATGGCATCAAATGCTAGGTAAGATTTTAAATTTGATTTTAGGTTTTAGGTTA
ATTGTTATGTTATTGAGAATGAAATTCCAGATTTTATTTTCTTTTATATTTTGTGTGATTTTGGATGTAG
GATGTGATTGTTTTATTTTGTGTGATTTTAAGAAGAATATTGTAGCTACACATTTTACAAAAAAATTAAG
TAGTCATAAAATCAAATACTCATAAAATCAAATACACATAAAATCAAATACACATACTATTATAGCTATA
CATTTTACAAAAAAAATAAATTTTTGTAGACTATATTTATAATAATTATCATACTTACTCTATTTTAAGG
GCGAAGAGTAACGAAACAGAAATTAAAAACACAATAGCAAACTACTTGACATATGAATCTTCTCCAAAAT
ATTTTGTTGAATTACACGAAATAGTGACTAACTATCAAATTTCAGAGTTGACGAAAAATCTGCAACTGAA
TGAGGTAAAAACTACTACAATATTTACTTTATAAAATTTTTGTTTCAATATCTTACTATTATTAACACCA
TTTGATTTGGATGTAGAAAAAATATTTTTGGATTGAGGCGGCAATAAAAATAACTGATACTCTCTAGAAT
TTTTATTACATGTCATGTGACGCATGTCATAAGAAAATAGCCAACATGCGGCCAAGAAGGATTTCCTACA
CCACGGTATATTACAAAAAACTTATGATGTTATTGATATTAAGTTAAAATTAAAAAAGATACTAACAATC
TTATTATGCATTTTACAGTGCTATATCATATGTTGAACTTAATGACAATACAAAGAGCCTATCTGCTGTC
ATGTTCGCAGATATTATGGAAAAAATATTTTCGTGTACTGCTGCCAAACTAATGAAATATACTGCAGAGG
TGTAGTTTTTAAAAAATAAAATAGTTTTACATGCCTTTCATAAGTTAATTTTTAATTAAATAAATTATGC
ACACCATGTCTAATCATCTTAAATGAAAATACATCACTGTTTGCAGGAACACCGCCGCTTTGTCGACACT
ACCATATTCAATTTATCAAAGAAAAAATGGACAATCCAGATATATGCGGACCCGACTAGAATGAAAAGTG
CAAAATATAAAAATTACACTATTGTCTCTATCGAAGCAAATGAAGATTGAAATCCACTAATGACTATCAT
TAGTTTTCTTATCTACAATTTTTAGACTAATGCTATCTTCAATTATCAACAATTTAGTGATTGATTATTA
ATTTTCTTTTTATCTTACACCCATTTAAGTAATGTTTCTTTAAATCATCAAACTTTCTTAAACACTAATA
TATTGCATTCGGTATTCACTTTTAATGGACAACATTATAAACTATAATATTTAGATACACATAATAATAA
TCTCACCTAATAACTAATAATATTTTTTTTTTAATTTTTATTCGTATCACTTTCAAATAACATTAAAAAA
CTTAACATAAAATTTAGTATACGTGCCTCGCACGTAACTATTTGCTAGTATATTTATATACAAGCATTAC
TCACTCATTGTTTCAAATTTCTCATAAAATTAATGATATATAGCTTCTAATTATATTTTCTTTTAGAAGA
GAAACATAAATAACCCCTTTAATTAACATATGTTTAACAAAGCCGTTTAATCTATCTATGTTATATATAA
ATAGTAGTATCATAGTATGAACCTCGGCCGCCTGACTTGCTCCAAGGTTAGGTATTAGTAGTGTTAAAAT
GTGTTTTATTGGTGTAATTAAATATGAGATTTTATATAATTTAATATAATAAATTTAGAAGAATATCGAG
GCACAATTTTTATATACCATTAGTGTTTAATAATATTGTTCACTATCTTTAACGAACTATCTTTAAGGAA
AGATCTAAATTTATGATAAGTTTAACATAAAAAAAAATAAGTTTGTATTATATTTAACTCACTTTAATAT
TATATATGAAAAAAGAAATTAATTGATTATTTAATATTTTATTAAAAATATAGAAAAATATTATTTTTTA
TTCTTTTATTATATAAATAATAATAGTAATATAGTAATGTTTAGTGGTATTATTTATAGTAAATAAAAAA
ATAGTATTTATTATCGACTAAATTTAATGTAATAATATATTTTGTATTAAATTTGACACAATTTTTAGTA
TTTATCAAAGTTAGCACACTTTTTAGAACATCATTCATTAGAATATATTTTTTTTTTGTTGGCTATTAGG
ATTTTCGCCCACTAAATTTTGACATGTATCAAATCATGTCTTCTAAACTTTTCTAACCGTTAAAAATTCT
ATTTGAACTATTGAGATCGTTGAGTTTAAGGATTTTTGTTCAATTATATTCAATTTTACTAGTTCTATGA
TACTTCATATACTAAATCACGCTCTTTAAAGTTTGATATCTCTAAATCATGTTCCTCGAACTTTAACATA
TACCAAATTATGTATCTTGAATTTTCATCAATGTTAGATTTTTTTTTTTACTAAAATTGAACAAAAAATC
CTTAAATCACACAATCTCAATAGTTCAGGAAGAATTTTCAACAACTTAAAAAATTTAAGAGTATAATTTG
GAACATGTTAAAATTCAAGGAAATTTTTTTTAATTAATTTTTTTTAAGCTAATTAAGATTTTTGCCCTTG
AACTTTGACATGTACCAAATTATGTCTCATTAACTTTTAAGGTCGTTAAAAATACCCCTTGAACTATTGA
GATTGTTGGATTTAAGGATTTTTTTCTAATTTTAGTAAAAAATTCTAACATGGATGAAAGTTCAATGGAC
ATAATTTAGTAGTAGTAGTACATGTTAAAGTTTGAGGGGCATGATTTGATAGATATCAAAGTTTGAAGAG
CATGGTTTAGTACATAAACAATCACTAAAATAGTAAAATTATATAAAATTAGACAAAAGTCCTTTAATCT
AACAATCTCAATAGTTCAGGGAGTATTTTTAACAACCTTAAAAATTCAAAAATATGATTTGATACATATT
AAATTTATGAACAAAAATCTTAATTAGTTAGTTCAAAAAAAAAAATCTTAATTAGTATTTTTTAAAGTGT
ACTAAAATATAATAATATAATACTTTTTTAACACACTATTAAAGATGCTCTAAGTATTGTTAGAGTTTTT
TTTTGAAGGAAAGTATTGTTAGAGTTAGACACGTGATTATTGAATAAGTTAAGTTTTGAACGGCATTCCA
CACATGCAAATTTCAAATTTCAAGGTAAAAAATCAATAAAAGATCCATCTTTTCACGTGGCCCAACCTAT
TTGCTTACATTTTTTTTTTATTATTATTATTGATTATCTATTTTTACTTTCAGTTTTTTTTATTATTAGT
TGGCATAAAAATAACTTTACCATATATTTTCGTTAGTTTTGGTTAGGAGTGTGCAGAAAGTTATCCAATT
CAATCTTAACTGATCGATCTAATCTTGACCGATCTAATAGAATCGGATATCCAATCATAATTGGTCGGAT
CAGATGCAAATTTTAAAAATCCAATTGGATCGGATCGGATGTTGGATGAGACATCCGATCCAATGGATAA
CCAAACCGATCCAATTCAATATCATCCAATGTCCATCCAATCATATTTAATATTTATAATTTTATATATT
TAATTATTTTGTTTTAAAAAATATATTAATTATTAATAGGTTTTACTGTGCACCTGCACACATTGATTTA
ATATTTTATATAATATTTGCATTTGATGTATTGGACTTGTTTATTAAGACTTTTGCTTATTAAGTTAGAT
TTTTGTTATATTTTTATTATGGGATTATGAAAATTAGGTTGAATTTTGATTAAACTATTGTTTATTATTG
GATTATTAGGTTTTAAATTATGTTTTTTCATATTTTTTTTTTTTTGAATGAAATCAGCCTAAATAGTGGC
TAAAATAGATTGGATTCATCCATTGGATCCATTGGATGGATCCAATCCAATCCAATAAAAAATCAGTCAA
AACATCCAATGGATGGAACCGATCCAATCCAATACATCCATTGGATCGGATCGGATCGGATTAGATGACT
CAATTCAATTGGATTGGATCGGATGGCCAAATCCAATATCCAATAAATAATTGGATTGGATCGTATGGGT
CCAAATACATAAGATGTGATCCAATGAACACCCCTAGTTATGGTCGTAGCACTATTATAAACCTGGTGTA
ATATTAACTTAAAAAAAGTGATGTAATTGTACTCAAAAACAAAAGTGATGTAATATTTAATTAATATTTT
TAAATATAATTATAAAATAATAAAGAATATATTGTGACATAAGTGCCAAAAAGTTGATTTTAATGCAAAA
AAAATTCTAATCTAAAAAATTGACAGGAATAATGTCAAAAATCATATATTTGTGTTTGTCTGTTAGTGCC
CAATTTTAACAAATTCGTTAAATACTAATAAAATGCTACATGTCAGTTTTTTATTAGTTCAAATCATATA
ATTTCAATTAAAAATAATTTAAAATTCTTCAAAAAATTAAAATAATATAAAAAAACTAAACATGGGAAAA
ACTCTAATTTTATCCACCCACACACACTCTCTCTCTACCACACTATCTCTGTCTTCTCTCGTGTGGTGCT
GACTTAGTTGGGGGCCAAACATCTCCGACGACAGTGGTCCAAGCAAAGCATATATTTGGAATCCCCAGGT
CTCGAAACCCAAAACTCGGTCCTCCCTCCTTTACTTGACCACTCGAGCTCACCCCCTCTCTCATGTCTTT
CTCTTTTCTCTGTCAAACAGCCATGGCCAAGCCCGACCAACGACAACCATTCTCGATCGCCAAGGTCGAA
ATGAACCTCGAAAACTCAAAACTCAAATCTTGACCTTCCACCCTCTAGCCCCCTCATTGTCTGTCTTTCT
CCCCCTCTCTTTCTCAGTTGTGTACGATGCTGCTGACTCCAATAATTGAAGACCGAAATGGAGGCCACGG
ATGGCCTCTCCAAGTCTCGAGAGGCAAAAAAAATGAAGAGGATTTCGTCTGAGAAATTGAGGGTACAGTC
GAATTCATATAAATAGGGGATTTGAGTTTTTGTTTAAGGGGAATCTCAGGAGTAGAGTTACATGGCTGAG
ACTACATGTTTGAGTGAATTGGAGTTTCTTAGCTAGAGGTTTGACCATCTTGCTGAGAATTATAAGAAAA
TTGGCTAAGTCTGAAAGCTCTAATTTCTAAAGAGAGAAACTAGAGAGAGATGCTCTCGCTTGATGGAGAG
GAGCTCTTCTTTTATAGGGAAAGATGTGTTATTAAAATAATAATAAATATTTCAATAAATATGAAAAAAT
ATATTTAGGTTATTTTTGACTGTTGATGATGATCTGATAATGAAATTGAATTCAATGGTCGGTCGTCAAT
TTCTGAAACCTGAGTCGCGTTCCCAAGACCATCTTCGGGTAAGTTGTAGTTTAAATTCGTAACTCTCTTG
TGGACAAAATGTGGAGTTGATAATTTCAAAATTGTCATTGGAGTGTGAGACAAGACTTGATAGAGTATTA
AAATAAAATTAAAAGTCAAGTTGAATCGTGTGAATTAGATCAATATTGAGTGAGTTATGACCATTTTACT
GAATGATATTCTTGGACCAGCGCCCAGGTTGACATCCAGCTCTCAGGTTAACATTAAGCGCCTAGGTTGA
CATCTAATGCTCAGGTTGACATATGACGTCAACCTAAACGCTAGGTGAGTGGGAAAACGTGTTAGGAATA
TATTTTTTGATGCCTAAGTGATATTTTGACATTACTTAGCTAATTTTTGTGTTTTGGTGAAGTCATTCAC
TGATTCTTAGGGATGTTGTTGTTTCACGGAATTGAGAGACTCGAAATTGCTCGATTTATGAGTAAGTCAC
TTTGCCGAAAAAGTAAAAATATGAAGTTGTGAATTTGATTTGTCTGACTTCATAACTCTCAGTTACTATG
AAAAACTAGACGAATGCTTGATACAGAATTAGAATCGAATAAGCAGAACCCAAAGCACTAGGTCATCTGT
TAACTTGGGCATTGGGTGCTCTTTTTGGAGCTTCTGGGAAGCCGTTTAAATACTTCAAAGGTTATTGAAA
TTGAGGATGGGGTCTCCTACCCTATTTTCGACCATGACAAAGAGAATGCTCGGAGTAAAATTTGCATTTG
GATTATCGAAACCAGCGCACTAGGTCAACCTAGGCACTTGGCTCAATTTTCATGCCCCTAAAGTTCTCGT
TTTCTCCCCGAGATTACTTGTATCTTCATTATTTCTGATGACGAAAAAAAAGGCCCGGAACATTTTTTTA
GAAACATGATTGGTAACAGCCCAGGTTGATAAAATGTCAACCTGGGTGCTAGGCCCAACACCAGGTGTCA
ACTTGGGCACTGGGTCAGTTTCATGCCACCAAATGGTTCCGTTCAATTCCCAAAAAACTTGTATCTTAAT
CTTTGAAAAAAAAAAGGAGAATATGCCGAAAATAATTCTAAAAAAAACTTCTTAGAATTGGCTCAGGTTA
ACAAAATATCGACCTGGGCGCTGGCCCTCTTTCTGGCTCCCAAGACAGTCTGTTTCTTCTCTAAAAGTAC
TTATTTCCTCATTTTTTATGAAGACAAAGAAAATGCACAGGATAGTTCTTCAGTTTGATGCTTGGAAGCA
CCCCAGGTTGACAAAATGTCAACATGGGTGCTGGGTGCTTGGGGTACCTGGTGCTCTGGGTGCTCAAAAA
CGAAAGTGCTCCGAATTTGATTCTGATGCCTCAAATATATTAGTGACATGTCTAATTCATGTCCCAGTAC
AAAGTTTGATCCATTTTCACTAAGATGGCCACAAAAATTGAAGTCCTAGATGGGTTGTTAACTTGGACAC
TGGGTGAAACCCTAAGCGCCCAAGTTGATTTCTATGATATTGTTTCGTGTATTTTTAGTTTCAGGGCCTC
GGACTTGGATTCCTATTGACTTCATTACTCAGAATATTGAAGGATGATGACTTGGAAATAACTTGTTGGG
ATCTAAATACCTAATTCGAAGCCTCGAAGTCAACCTGGGCGCGAGGCTAGGGACCCTTTCCTAAGTTGAT
TGTTATGACTCAACTTCTTTCACTCCGGGAATGTTTTTCTTCTTGTCACATGTCAAATATTGATGTCCAC
GTTATCAAAACTACTTTTAGTATAAACATTTATCTACATGAAAGTAAATTTTATAGGAATTTATGCTGCA
ATATTTTTAAAAAAGTATATTAATTATTAAGATATAATTAAATTTTGTATCTTGTTATATGTGCGCTTAA
ATTTCACATAGCTTTTGTTTTACATCAAATTTGGTATAATTTTTGTCACGTTATTTTTTTTTTTTTAAAA
AAAATCCTTTTATCACACTAATGAAGCATATTATTTACAAAAATAAATTATATTTTAACAATCTATTACC
AATTTGCAAATGCTACATATAATTTGTAAAAGTTATCATCCCATATGTAAGTTGTAAGAATTTGTACACT
GTACACACAGATGGGGTCTCATAGCTGGACGGATTCCGGGTCGTAAAGCAGAAGAAATTGAGAGATTTTG
GCTGATGAAACATAGACAAGTGTTTGACAAATAAAAGAAGCTACAAACATCCATCCATATATGTAATTTA
TAATGCATAATTTTTTTTTTCTCTCCCTCATT
>transcript 
ATGTATATATCAGTTATACTATTTGTGGAAGTGAAAGTAATAATGGAGAAACGCCGAGGAAATAATGAAG
AACCCAACAACTGTATCAGCCCCTGCTCCCAAGAGGTGAGCAGCATTGAGTGGGAGTTCATACACATGTC
AGAGGAGCAAGAGGAAGATCTCATTTTTAGAATGTACAAGCTCGTCGGAGACAGATGGGGTCTCATAGCT
GGACGGATTCCGGGTCGTAAAGCAGAAGAAATTGAGAGATTTTGGCTGATGAAACATAGACAAGTGTTTG
ACAAATAA
>AA 
MYISVILFVEVKVIMEKRRGNNEEPNNCISPCSQEVSSIEWEFIHMSEEQEEDLIFRMYKLVGDRWGLIA
GRIPGRKAEEIERFWLMKHRQVFDK
XP_030501981.1 XM_030646121.1 CsMYB5
>genomic 
TATGTACTGAAGTTTTCATTGAATATATATTTTACTTATATTATAGAGTGGATATATATAATAATAATAA
TATATATTCATTCTAATATTTAACTATGGAGAACAACACCACCCCAATTCGTCGCCGGAAGCAAGCCAAA
CATCCCCATAATTTTGAGTCTGATCAAGGTAAGTGTTTTTTTATTAAATTGTTGAAAATATTTTATATGT
TGAGATTAATTAATTATTTGTTTCAAATTAATTAACTTTTTGGTGCAGAGGTTTGTAGTCTTGAATGGGA
ATTTATAAACATGACCGAGCAAGAAGAAGATCTTATTTATAGAATGTTTTCACTCGTGGGAAATAGGTAT
TTATTAATGTTTTAAAAAATAATTTATACAATTTTTTTCCATTTTTTTTTCTTCATAAAATCAAACCAAA
CATAATATTTATCGAATTATGAAAAATAATATTATAAGGTTATAATTTGGTAGCAATGTGGGACACACAA
ATTAACACACAACATATAACAAAAGTTTTTTTCTTAAGAAATAAATATACTCCTATACTTATATTTTAAT
TTAATAATTATTATATTTTATTTTATTTTATTTTTGAATGTTTAATTTTATATAGCCTCTGATGCATGCA
TTGATCATTGTTTAGGCAAGTGAAAATAAAAGAAAAAAAGAATTTTGATTCATAATTTCATATGCATATA
TGAAATTTTTATTTGTACGTATTAAGACAAAAGTTTGAAAATTGTCTTGATAAACTATCATATATGCTTA
CTTTAAGGAACTTGATCATTATATAAAGATCTTCAAATTAAAATATGTTACTAATTGTTAATATATGTTG
TTATTTGTTTTTTTTTTCCCTTGATGGTATATTGTACTTGAGTCTTGACATTCATGTTGTTTTTTCTTCT
CGAATCTCGGGTACTAAGAAAGATGCTATTTTTATGATAATCTTTTTTTTTTTGGCTGTACATTAATGTC
TTCAGAAAGGTTTTTTTTTTAAAAAAAATAAAATAATAATTATAAGTTTTGAAATGGCAGATACATTATA
ATGATGGGGCAAATGAGACACTTAAAATAAAAATAAAAAATGAATATTTTGTAAAAGAAAAACTTAAATA
TATAAATACTAAAATTAATATTAGGTGTTAGCTAGTTATATTTTTGTTTTATTTTGATTTGTATGTTTTT
AGTTGTACCTAATTAATTATTTTTTTAATGTTATTTAATAAATAACATCATTTTTTATTCAAAAATATTT
AATGTAAGTGCTATTTATAAAAAAACATAACAATATTAAAAAATTATTGTTGATTATAATTTTATAATGC
TTTTCATTTTTTAGAAATATTATACAATTTTTCTATTTTTCTTAAAAAAATAATATTAATGGGAAGATAT
TTTTTTAGTGACTGCGATATAGTGTTACAATAGTGATTCTTTATTAAGAAATATAAACACTTTTTCTATT
TATTATTTTTTTAAAAAAAAATAAATAAATACAATGAATTTAAATTTGAATTGTGATATTAAATATATAT
AAATTTTATGTTATATAATCATATTCAATATAATAAAAAAAAATATGTGTAATAATTTTAATTTAAATTG
TAATATTTTATAAAAAAAAAATAATACTTTCTATTATATGATCACATCTAATATAATATAAATATATATA
TATATATTTATATAGATCACACTCACAAAACAACATTAAATGTTTAATATTTTGTATTAATTAATAAATT
AATTATGATATTTATTTCAATATATAATCAGGTGGGACTTAATAGCAGGAAGGGTTCCAGGAAGAACAGC
ACAAGAGATAGAGAGGTTTTGGATAATGAGGCATCATGATATGTTTGCTGAGAGAAGAAAAAACCAAACA
AAATGATGAGTCAAAATATTTAATTAGTTAACATATATAGATTTTACCATTTATTTTTCTAACAATGATT
AATTTAGTCAAGTACTTAAGTAATTTTAGTTTCAGAAAAATACCAATTATATCCCTCCAAATAGTCCACA
TCATTCTTTTTAGTTATTGGTTTGTTTGTGTGTTGTGTTGGAGAAATTTTCACTTGCATCTCTTTGAAGC
ACAACATCGACTGTGTGGTTTGGTGCTTAGAAAAAGAGGGTCAAGAGCTTCTTCATTAGACTTCCATGGC
CATGAATGAAGACACCCACCCCCCTTTTTTATTTCTTCTTCAAGTTATTTTATGTTTTTGTTTTGGATAT
TAGCATTAATATTATGAATGTTTTTTTCTTAAAGAAAGAGTGGGTTGAGATTATT
>transcript 
ATGGAGAACAACACCACCCCAATTCGTCGCCGGAAGCAAGCCAAACATCCCCATAATTTTGAGTCTGATC
AAGAGGTTTGTAGTCTTGAATGGGAATTTATAAACATGACCGAGCAAGAAGAAGATCTTATTTATAGAAT
GTTTTCACTCGTGGGAAATAGGTGGGACTTAATAGCAGGAAGGGTTCCAGGAAGAACAGCACAAGAGATA
GAGAGGTTTTGGATAATGAGGCATCATGATATGTTTGCTGAGAGAAGAAAAAACCAAACAAAATGA
>AA 
MENNTTPIRRRKQAKHPHNFESDQEVCSLEWEFINMTEQEEDLIYRMFSLVGNRWDLIAGRVPGRTAQEI
ERFWIMRHHDMFAERRKNQTK
XP_030490653.1 XM_030634793.1 CsMYB6
>genomic 
ATCCAATTAATATAATAAGTTTTACTATTATAACTCTCCATTATATAAATGCCTCTTCAGTCTTGAATTA
TATGTATATATCAGTTATACTATTTGTGGAAGTGAAAGTAATAATGAAGAAACGCCGAGGAAATAATGAA
GAACCCAACCAACAACTGTATCAGCCCATGCTCCCAAGGTAATTAATTCAGCTCTGCTCTGGTTTTCTTT
CACTATTAGTTTTATATATCATTTGTATAAATATATATGATCTGAGAAATGTAAAATGTATGTGTAGTAG
AGGTGAGCAGCATTGAGTGGGAGTTCATACACATGTCAGAGCAAGAGGAAGATCTCATTTTTAGAATGTA
CAAGCTCGTCGGAGACAGGTATATATGTATATATATATACAAGCATTACTCACTCATTGTTTCAAATTTT
CTCAAAAAATTAATGGTATATAGCTTCTAATTATATTTTCTTTTAGAAGAGAAACATAAATAACCCCTTT
AATTAACATATGTTTAACAAAGCCGTTTAATCTATCTATGTTATATATAAATAGTAGTATCATAGTATGA
ACCTCGGCCGCCTGACTTGCTCCAAGGTTAGGTATTAGTAGTGTTAAAATTAGTCTTTATTATTGGTGTA
ATTAAATATGAGATTTTATATAATTTAATATAATAAATTTAAAAGAATATCGAGGCAAAATTTTTATATA
CCATTAGTGTTTAATAATATTGTTCACTATCTTTAACGAACTATCTTTAACGAAAGATCTAAATTTATGA
TAAGTTTAACATAAAAAAAATAAGTTTGTATTATTTTTTTTTTTTTTTTTTTGACAAAGTGATTAGAATC
ACTCATGAATTTCATTTACGCAGACGTCTGCCACCTGCCACTGAACCTCCTCGAACCAGATAGCTCATCG
TCTAACTCAGAGCATGCTTTTGCCAAACCATGAGCCGCTAAATATCCAAAGCGAGCCACATAGGACAAAA
CTGCTCCCGGAAATTTAGACAATAAAGCTATAACATCTTCAAACACCGCTCCTAGCTCATTGAAATACAC
CTTTGGCTATTAGCAACTGAATTATAGCACTCTACTTCATAACCTTCTTAAAGTCACCATCCTTTACTAA
GATCATATCATCTAAAATAAATTTTAGTATGTAATTTAGTAAAAATAATAAACCTAAATCCTACTATATA
TATAATGAAACTATAATTTGATCCATTTATATTTATATCAATTATAAAAGTTGACTGCCATATTTGAAAA
AGATCTTCCAAAAACAACCTTGGAAAATCTAAGCTTTTTGATTGACATTTCCAACAGGATAAAATTATTA
TTTGACTCTATTGAAATTAACTACTTTTTAAATAAATTATAATATACTACTAGTAGTATTAAGATAGATA
GATGTCAATGAAAAAATAATGTATATCTAATACTTTCCTAATACTATATATAGCTATTTTTTATTATTAT
CTTTCAATACAATAAAATAAAACTCAAACTTATTAAGCTTAATTGTCCATTTATTTCAGCATCTTATAGG
ATAAAACAAAATTTTCCAATTCATTATTAATGTCCCCTCTCTCTTATTGATGACGAAATCCCCACATTTA
TAATTTATACAATAAAATTATATTATTTTATATATCTATTTATGGTAAAAATCATATTTATAGACAATAT
AAATAAATTAAAATTAACTAATATAATCACAAATCAATTCAGGTTAATTATTCTTATTTATTATCTATAA
AGATGGGTTGGAATACCACCATCATAAACAATACTAAACCTTCTAATTATTTTAGCCATTCAATTTACTA
GAAATTATTTATATTCGTATCAATCTGAACAACAAAAAATAATAAAAGCAATACTCATTAACCTTTACTA
TCCATTTATTTTAATATCTTCCTAATAATAGAATAAAATCAAAAATATCTCCAATTCATTTTTAATGTCT
CCACCTCCCATTGATTATAAAATCTCCACATTTATAATTTTTACACCAAAAAATTATGTTATATATAGTG
AACCTTATATTTATTGTCAATATAAATTCTCATAAAATGAATTAAAATGAACTAATTAATATTCACAATC
TAATTTGAGTATTATGACTTAATATTTCCTTATTTAAATTTTTAACATATTTTAAAATTCATGAAATACT
GATATTTTAACCAAATTACCCTAAATAATTAGGGGCCAGCCATATAATAGGCGCAAAAGCCTTGAAAGGC
ACCAAAACCATTATCAATGGCGCAACTCAACTATCAAACCAATCTAATTAAGTAATAATAATCTGCTAAA
TATAAATTTATAAACTGTCAATAGGGTAGAAATACAATAGTTTAAATCAAGAACAATAAATTAAAAGAAA
AAAAAATATTTATTTAATTATTTAAAATATTAAAATAAAAAAATTCCTAAAGATATTAAAATAAAATAAA
TACCACAAATTAAGAATAATAATAAAATTTATTAAAATAAAATATTAAAGAAAGAAATTTAGAAATTTCT
GATTCAATAAATGAAAAGAAGCAAACTTTACTGCTAAACATATAAAAGGAAAAAATCAAGAAAAGATACT
ATTAATAACAAAAGTCAAAATTATATAAATATAATAATAAATGTAATAACTATATATGAAAATAATAAAT
GTAATAAATATAATATATAAATTACCATAAAAAGTAATAAAGCTTAAACCAAAACAACTCAAATCATATC
TCTGGTTATTCCGCCACCACCCTCGTCATCGGAAAATGAAACTCTTTTAACTTTTTTCCGGTAACGACTT
TGCAGAACATCATCTGTTCCTAGAAATTCAGTCACAGAGAATTAGAAACTAATAATAATTTAAATATAAG
AAAAGAAAAACTCCCTTTGAAGACTAACAGAGAGACAACGGTGGAATGAGCGCCTTGACTGCCGAAGAAA
TATAGAAACAAATTTTGATTCGAAAAGGAAAACTTATGAACTATTAGAGACTTATGAAATATAGAAACAA
ATGTAATAATTATATATATATATATATATATATATATTATGTGTATAAAAATAGTCCAAAGACTATCAGA
GTTCACACGGACTGGGAGCCAAAAGAATAATAATAATGAAAAGAAATACCCCGATCAAGGTTTGAGAGTA
AATCGAAAACAGTATATTCAGATCAGGCACCGGAAACATATGAAGTCTGAAGCCTTACATGGACTAGAAT
AAGTTATTATATATACAAAGGCATGAGACACGAAATATAAACATAAATGTAAGAGAAATCATATATAAGC
TTTACCTCTCTATCTCTATGACCGTTGGTCATCTTATCTCCATCAATCTTACCTCTTCCAAAAATATTTC
TCCTTTGAATGGAGGAAAGAGATGGAATGGGAGGATTAAAATCATGATAATTTAATTGTTACCTTGATAG
GAAGAAGTCTTGAGAAGAGCCTCTATTAACTTTCTGTCCAAGTTTGTATTATATTTAACTCACTTTAATA
TAATATATGAAAAAAGAAATTAATTGATTATTTAATATTTTATTAAAAATATAGAAAAATATTAGTTTTT
ATTCTTTTATTATATAAATAATAGTAATATAGTAATGTTCAGTGGTATTATAGTAAATAAAAAAAGTAGT
ATTTATTATGGGTTAAATTTAATGTAATAATATATTTTGTATTAAATTTGACACAAATTTTAGTATTTAC
CAAAGTTAGTACACTTTTTAGAACATTATTCATTAGAATATTATTTTTTGGCTATTAGGATTTTCGGCCA
CTAAATTTTGACATATATCAAATCATGTCTTCTAAACTTTTCTAACCGTTAAAAATTCTATTTGAACTAT
TGAGATTGTTGAATTTAAGGATTTTTGTTCAATTATATTCAATTTTACTAGTTCTATAATACTTCATATA
CTAAATCACGCTCTTTAAAGTTTGATATCTCTAAATCATGTTTCTCGAACTTTAACATATACCAAATTAT
GTATCTTGAATTTTCATCAATGTTAGATTTTTTTTTTACTAAAATTGAACAAAAAATCCTTAAATCACAC
AATCTCAATAGTTCAGGAAGAATTTTCAACAACTTAAAAAATTTACGAGTATAATTTGAAACATGTTAAA
ATTCAAGGAAATTTTTTTTAATTAATTTTTTTTTTTAGGCTAATTAGGATTTTTGCCCTTGAACTTTGAC
ATGTACCAAATTATGCCTCATGAACTTTTAAGGTCGTTAAAAATACCCCTTGAACTATTGAGATTGTTGG
ATTTAAGGACTTTTTTTTCTAATTTTAGTAAAAAAGTTTAACATGGATGAAAGTTCAAGAGACATAATTT
AGTGCCATGGCCGGCCATGATGGTGTGCAAGGTGGGCTACTGCACAGGGCCCAAAAAAATAAAGGGCCCA
ATGTATTTTTTCTTTAATGCCCAATATTGTTTTTAATGAACTTTTGAAGGGGCTAACAATTTGTCATTAG
TCACTTCCATTCCAATTCCCAAAATCCATTTTCAATTCTATTAATGCTTTTAAATTAAAAAAAAAAATAT
TTATTACTGTTATTTATTATTTTTTTAAACCTTTAATATTCTTTTTTTTTATTATTATTTTTTGTTTTAT
TGGAATCAATAATAAGTTTTATAAATAGTTGGAGTTTTTGGGTGTTTTATAAAATATATACTGAATAATA
TTATTTATAAATTACATATTTTTAGGAGCCCAAATTTTAAATTAGAACAAGGCCTCCAAAATATTTAAGA
CGGCCGTGTTTAGTACATGTCAAAGTTTGAGGGACATGATTTGATAGATATCAAAGTTTGAAGAGCATGG
TTTAGTACATAAACAATCACTAAAATAGTAAAATTGAATAAAATTAGACAAAAGTCCTTTAATCCAACAA
TCTCAATAGTTCAGGGAGTATTTTTAACGACCTTAAAAGTTTAAGAACATGATTTGATACATATTAAAAT
TTATGGAACAAAAATCTTAATTAGTATTTTTTAAAGTGTACTAAAATATAATAATATAATACTTTTATTG
ACACACTATTAAAGATGCTCTAAGTATTGTTAGAGTTAGACACGTGATTATTGAATAAGTTAAGTTTTGA
ACGGCATTCCACACATGCAAATTTGAAATTTCAAGGTAAAAAATCAATAAAAGATCCATCTTTTCACGTG
GCCCAACCTATTTGCTTACATTTTGTTTTAATTATTATTGATTATCTATTTTTACATTCAGTTTTTTTTA
TTATTAGTTGGCATAAAAATAACACTACCATATATTTCCGTTAGTTTTGGTTAGGAGTGTGCAGAAAGTC
ATCCAATTCAATCTTAACTGACCGATCGAATCTTAACCGATTCAATAGAATCGGATATCCAATCATAATT
AGATCAGATCGGATGCAAATTTTAAAAATCTAATTGGATTGGATCGGATGTTGGATGAGACATCCGATCT
AATGGATAACCAAACCGATCCAATCCAATATCATCCAATGTCCATCCAATCATATTTAATATTTATAATT
TTATATATTTAATTATTTTGTTTTAAAATATATATTAATTATTAATAGATTTTACTGTGCACCTGCACAC
ATTAATTTAATATTTTATATAATATTTGCATTTGATGTATTGGACTTGTTTATTAAGACTTTTGCTTATT
AAGTTAGATTTTTGTTATATTTTTATTATGGGATTATGAAAATTAGGTTGAATTTTGATTACACTATTGT
TTATTATTGGATTATTAGGTTTTAAATTATGTTTTTTCATATATTTTTTTTTTCTTTTAAATGAAATCAG
CCTAAATAGTGGCTAAAATAGATTGGATTTATCCATTGGATCCATTGGATGGATCCAATCTAATCCAATA
AAAAACCAGTCAAAGCATCCAATGGATGGAACCGATCCAATCCAATACATCCATTGGATCGGATCGGATC
GGATGACTCAATTCAATTGGATTGGATCGGATGGCAAAATCCAATATCCAATAAATAATTGGATTGGATC
GGATGAGTCCAAATCCATTATATGTGATCCAATGAACACCCCTAGTTCTGGTCGTAGTACAATTATAAAA
CTGATGTAATATTAACTTAAAAAAAAGTGATGTAATTGTACTCAAAAACAAAAGTGATGTAATATTTAAT
TAATATTTTTAAATATAATTATAAAATAATAAAAAATATATTGTGACATAAGTGCCAAAAAGTTGATTTT
AATGCAAAAAAATTTCTAATCTCAAAAATTGACAGGAATAATCTCAAAAGTCATATATTTTTGTTTGTCT
GTTAGTGCTCAATTTTAACAAATTCGTTAAATATTAATAAAATGCTACATGTCAGTTTTTTATTAGTTCA
AATCATATAATTTCAATTAAAAATAATTTAAAATTCTTCAAAAAATTAAAATAATATAAAAAAAACTAAA
CATGGGAAAAACTCTAATTTTATCCACACACACTCTCTCTCTCTCTCTCTCTCTCTCTCTCTCTCTCTCT
CTCTCTCTCTCTCTCTCTCTCTCTCTCTCTCTCTCTCTCTCTCATCTCTCTGTGGTCTCGTGGTCTTTGA
CTTAGTTGGGGCCAAACATCTCCAACTGACAGCTGGTCCAAGCAAAGCATATATTTGGAATCCCAGTGTC
CGAAACCCAAAACTCGGTCCTCCCTCCTTTACTTGACCACTCGAGCTCACCCCCTCTCTCATGTCTTTCT
CTTTTCTCTGTCAAACAGCCATGGCCAGGCCCGACCAACGACAACCATTCTCGATCACCAAGGTCGAAAT
GAACCCCGAAAACTCAAAACTCAAATCTTGACCTTCCACCCTCTAGCCCCCTCATTGTCTGTCTTTCTCC
CTCTCTCTTTCTCAGTTGTGTACGATGCTGCTGACTCCAATAATTGAAGACCGAAATGGAGGCCACGGAT
GGCCTCTCCAAGTCTCGAGAGGCCAAAAAAATGAAGAGGATTTCGTCTGAGAAATTGAGGGTACAGTCGA
ATTCATATAAATAGGGGATTTGAGTTTTTGTTTAAGGGGAATCTCAATAGTAGAGTTACATGGCAGAGAC
TACATGTTTGAGTGAATTGGAGTTTCTTAGCTAGAGGTTTGACCATCTTGCTGAGAATTATAAGAAAATT
GGCTAAGTCTGAAAGCTCTAATTTCTAAAGAGAGAAACTAGAGAGAGATGCTCTCGCTTGATGGAGAGGA
GCTCTTCTTTTATAGGGAAATATGTGTTATTAAAATAATAATAAATATTTCAATAAATATGAAAAAATAA
ATTTAGGTTATTTTTGACTGTTGATGATGATCTGATGGTGAAATTGAATTCAATGGTCGGTCGTCAATTT
TCTGAAACTTGAGTCACGTTCCCAGGACCCACTTCGGGTAAGTTGTAGTTTAAATTCGTAACTCTCTTGA
GGACAAAATGTGGAGTTGATAATTTTAAAATTGTCATTGGAGTGTGAGACAAGACTTGATAGAGTATTAA
AATAAAATTAAAAGTCAAGTTGAATCGTGTGAATTAGATCAATATTGAGTGAGTTATGACCATTTTACTG
AATGATATTCTTGGACCAGCGCCCAGGTTGACATCCAGCTCTCAGGTTAACATTAAGCGCCTAGGTTGAC
ATCTAATGCTCAGGTTGACATATGACGTCAACCTAGGTGAGTGGGAAAACGTGTTGGGAATATATTTTTT
GATGCCTACGTGATATTTTGACATTACTTAACTAATTTTTGTGTTTTGGTGAAGTCATTCACTGATTCTC
GGGGATGTTGTTGTTTCACGGAATTGAGAGACTCGAAATTGCTTGATTTATGAGTAAGTCACTTTGCCGA
AAAAGTAAAAATATGAATTTGTGAATTTGATTTGTCTGACTTCATAGCTCTTAGTTACTTGTAAAAACTA
GACGAATGCTTGATATAGAATTAGAATCGAATAAGCAGAACCCAAAGCACTAGGTCACCTGTTAACCTGG
GCATTGGGTGCTCTTTTTGGAGCTTCTGGGAAGCCGTTTAAATACTTCAAAGGTTATTGAAATTGAGGAT
GGGGTCTCCTACCCTATTTTCGACCATGACAAAGAGAATGCTCGGAGTAAAATTTGCATTTGGATTATCG
AAACCAGCGCACTAGGTCAACCTAGGCACTTGGCTCAATTTTCATGCCCCTAAAGTTCTCGTTTTCTCCC
CGAGATTACTTGTATCTTCATTATTTCTGATGACGAAAAAAAAGGCCCGGAACATTTTTTTAGAAACATG
ATTGGTAACAGCGCAGGTTGATAAAATGTCAACCTGGGTGCTAGGCCCAACACCAGGTGTCAACTTGGGC
ACTGGGTCAGTTTCAGGCCACCAAATGGTTCCGTTCAATTCCCAAAAAACTTGTATCTTAATCTTTGAAA
AAAAAAGGAGAATATGCCGAAAATAATTCTAAAAAAAACTTCTTAGAATTGGCTCAGGTTGACAAAATAT
CGACCTGGGCGCTGGCCCTCTTTCTGGCTCCCAGGACAGTCTGTTTCTTCTCTAAAAGTACTTATTTCCT
CATTTTTTATGAAGACAAAGAAAATGCACAGGATAGTTCTTCAATTTGATGCTTGGAAGCACCTCAGGTT
GACAAAATGTCAACATGGGTGCTGGGTGCTTGGGGCACCTAGTGCTCTGGGTGCTCAAAAACGAAAGTGC
TCCGAATTTGATTCTGATGCCTCAAATATATTAGTGACATGTCTAATTCATGTTCCAGTATAAAGTTTGA
TCCATTTGCACTAAGATGGCCTCAAAAATTGAAGTCCTAGATGGGTTGTTAACTTGGACACTGGGTGAAA
CCCTAAGCGCCCGAGTTGATTTCTATGATATTGTTTCATATATTTTTAGTTTCAGGGCCTCGGAATTGGA
TTCCTATTGACTTCATTACTCAGAATATTGAAGGATGATGACTTGGAAATAACTTGTTGGGATCTAAATA
CCTAATTCAGAGCCTTGAAGTCAACCTGGGCGCGGGGCTAGGGACCCTTTCCTAAGTTGATTGTTATGAC
TCAAGTTCTTTCACTCCGGGAATATTTTTCTTCTTGTCACGTGTCAAATATTGATGTCCACGTTATCAAA
ACTACTTTTAGTATAAACATTTATCTACATGAAAGTAAATTTTTTCGGAATTTATGCTGTAATATTTTTT
TAAAAGTATATTAATTATTAAGATATAATTAAATTTTGTATCTTGTTATATGTGTGCTTAAATTTCACAT
AGCTTTTGTTTTATATCAAATTTGGTATAATTTTTGTCACGTTATTTTTTTTTTTTTTAAAAAAAAATCC
TTTTATCACACTAATGAAGTACATTATTTACAAAGATAAATTATATTTTAACAATCTATTACCAATTTGC
AAATGCTACACATAATTTGTAAAAGTTATCATCCCATATGTAAGTTGTAAGAATTTGTACACTGTACACA
CAGATGGGGTCTCATAGCTGGACGGATTCCGGGTCGTAAAGCAGAAGAAATTGAGAGATTTTGGCTGATG
AAACATAGACAAGTGTTTGACAAATAAAAGAAGCTACAAACATCCATCCATATATGTAATTTATAATGCA
TAATTT
>transcript 
ATGAAGAACCCAACCAACAACTGTATCAGCCCATGCTCCCAAGTAGAGGTGAGCAGCATTGAGTGGGAGT
TCATACACATGTCAGAGCAAGAGGAAGATCTCATTTTTAGAATGTACAAGCTCGTCGGAGACAGATGGGG
TCTCATAGCTGGACGGATTCCGGGTCGTAAAGCAGAAGAAATTGAGAGATTTTGGCTGATGAAACATAGA
CAAGTGTTTGACAAATAA
>AA 
MKNPTNNCISPCSQVEVSSIEWEFIHMSEQEEDLIFRMYKLVGDRWGLIAGRIPGRKAEEIERFWLMKHR
QVFDK
XP_030488105.1 XM_030632245.1 CsMYB7
>genomic 
GCCAAAGCAAGTCTTTTACTACTAGCCTACTACCTTGTCTCCTCTCTTACTACACACATAAAAATTAAAA
CACTACATAACTCTTCCTTGTCCCACCAATCATCCAACTTATCAACTTATCAACTTATCAACATCATCAT
ACTACACTACCTAATATCCATCCCATACAAATCTAAACCAATACAAATTTATTCTCAAACCATCAGTATT
AAACAAAAAAAGTTATTAGTAATAATAATTAATTATTTGTGTGTTTGGTAGGAGGGTATAGGACATGCTT
TTCCCTTGCGTTGAGTCTACGCCTAGCTATATTAATTAGATCTCTCTGAGACCACATTAAATTTATCCAA
TTAATATAATAAGTTTTACTATTATAACTCTCCATTATATAAATGCCTCTTCAGTCTTGAATTATATGTA
TATATCAGTTATACTATTTGTGGAAGTGAAAGTAATAATGGAGAAACGCCGAGGAAATAATGAAGAACCC
AACAACTGTATCAGCCCCTGCTCCCAAGGTAATTAATTAAGCTAATTAATTCAGCTGTGCTCTGGTTTTC
TTTCACTATTAGTTTTATATATCATCTGTATAAATATATATGATCTGAGAAATGGAAAATGTATGTGTAG
TAGAGGTGAGCAGCATTGAGTGGGAGTTCATACACATGTCAGAGGAGCAAGAGGAAGATCTCATTTTTAG
AATGTACAAGCTCGTCGGAGACAGGTATATATGTATATATATATGTATATATATATACTAGCATGCTATT
ATATCAAAACAGATAGAGCACTGTTATGGGACACTAAAATACTTAATATCTCTATCACATAACGTCTTAT
AATTAGTTAGTCGTTCTCTATAATTTTTATTAAATTTAAATAAGTAGGACCCAATATTAAATTGCACTAA
TGGATATTACACCTCATAAGGTACTAGGCATCATGGGTGCTCTTTAAAAGTTCTCAAACAAATTAGAGTG
TATATCAAAAAAATATTGTTATTGAGCACTAGTAGTGTCTAGCACCTTTTATATAGGTGGTGTCCCATAA
TTAGTTAACAATATTTTCTAAAAGTTATTCTATTAAGTTATATGAAATCTGATACTTAATTATACTAATA
ACAGTATACTATCAATAAATGTATTAAACACCAATAATATCTTTTAGCAATTGGGGTATGATAACCATTG
TTGTAAGAGAGTGGTAGCCAATGGGAAGTAAGAGACCAATAAAAACAAGAGACAGACATTCTCCCTGCCC
ACACTCAAATTAAAACCACCGTCAGATCCCAATACCAATACAGTCAAAACTCCATATCCATATCTTCCAT
AACAAAACAAACCCATTAATTCATTCATTCAAATCAACTAATATAAAATTATAATTAATTAAGCTCAAAT
TCCTAAAACAAATATTTAAGAATATATATATATAGAGAGAGAGAAAGAGAGAGAGAGCATGATCTTGATA
ATTGAAGCCCCCTTTCTGCTATTATAAAATTGCCTTAATAACCAATTAAAACAAAGCGTACATGCATATG
TCTTTTAAAAGTAAGCTCAAAACGACAAACATACAAAAACCACTATCTTCACATATAACTCAAACTTGGA
CACTATTTTTTATTATTTTGTTTAATTGCGGTATATCTCAATTTTTTTTAACCATATAAGTATTCAAAAT
TTAATTAAATTGTAATTTTCATTAACAAAAATTCTTTTTTAAATTTATTAATTAATTTAGAAATAATTAA
TAGTACATATTTTTATATTTAAAGTTAAAAAAAATAAGGTAAAAAAATTGTGACTAATTATAAATCATTA
TTTTTTTGTTGTGACTAAAAAATACGAGACTAATAAAAGTATATTAGTCACAAATTTTACAACTTATTAT
GATTAAATGTGTTTTTAGTAATAATACTTATTGTGACTAAAATTAAATTAGTGACGACTTGTATTTAAAT
ACTGTGACGACTTGTATCTAAATACTGTATTTTAGTCACAAGTAATTTTTTGTTGTAATTAAAAGTCACA
TTTAGTCAAAAAAGATTACGTTGTTACTAAAAAATTGTCACTAAAGATATCTATTTTTTTGTAATGTAAG
AAATAATAAATATTTCTAGTCATTTGAACTCTATATTTGTATTATCTGTGTTATACAAGTCATTCCGAAC
CATTATGCCAAAGATAACATTATGTTAATAATAATTAAAATAATTTGTGATATAAATAAGTTCAATTTTT
GATTGTAAATAAATACATAATTTTAATTTTTAACAGTAATAATATTTAAATTATAATTTTAAAACTTCTG
TAGGTACTAAGCTCTTAAGTATTAAGTAAATTGACATGTGACAATCTCTGATTGATTCAAGTAGTTAAAT
TCTTATTTTTTATCTAAAAATAAATTTAAATATACCAATAAAAAAATGATATGTGGATAACGAATTGACA
CTCAACTAATAGATATCTACGAAAGCTTTAAAAATATAACTTAAGTATTATTACCGTCAAAAATTAAACT
TAATTATTTATTTACAATTAAAAATCAAACTTAAATATTTACGCCTTAAATTATTTCAAAAAAATATCAC
TTTTAATAATATATTGTATCTAATTAATATATAAATTCTTCATTTTGATGAGGGGGCAGCCTCTTGTCCC
TTGGTAGGTCCGGCCATGAGTGTTATATATATAATAATTGAATGAGAAAGAGAAAACGTCATCAAGGTGA
AAATCATAAAAAAGAAAAGAAAAGAAAAGGAGGTGTTGTCTATTCTATTTTGTTATCTTTAACAAGCTAG
TTAACAAAAGCAAAAATTAGCCAAGATTGGTGTCGTTTTTATGGCTTTAAAAAGGAACGTTGCGTCAGTC
TTCACATATATATATAGGCGGCAACTACGTCCGAGGCACGTGTTATTTTATTTTTTAGAATTTTTTTATC
TAAAATATGTAATTTAATAATAGAAATATTATTTATAAATTTTATTGAATATTTTGTAAGATAAGATGTT
TACCCATTTTAAAAATATTACATAGGATAAGTTTTTTGTTATAATTTTTAAATTATTACTTATATGCAAT
GTATAATTTAAGATAAAAATTTAACAATTTTTTCTTGTTTTATTTCTTCAATAGAATATATATTAAAATT
CTTATATCGCGCGATCTTTGAGTTTTTATCTTCTTTTGATTAACATAAATTTGTAGTATCCATATCCAAC
ACTTAGTTGACAATTTATTAGAAATACTTTCAATAAATTTAATCTTTTTCAGAGAAATAAATTAGAAAAG
TTAGTTTTAGTCTTCAATTAATGATGATGTTACTATATAAATAAACAAGTATATAGCTTGAAATATTACC
TCTTCAGAATAATTTATTATTTATATTACATTAGATCTTAAAAGTTATTTTACTTCGTGATTAAGATACG
CTTTTAGTATTGTCATTTATTTGAGCATATAATCTTACACTAAAAAATATAATTATTTTTACGCTTGGAT
GGACTTGTATGTATCAATGACTTATAATTAGCTATCACTTTTGCTTTCCTGTCATATATGTTGTTGGATT
AATATTGTTAATTGTGGTATATATACTGTTTAATTCTATAATTTTGTAAGATTAATAAAATTAAAGGTAT
ATTGTTACAAATATAAATATTTGATAATAGTATAAGTTAAAAATATTAAATGCAATATTATGACATAATT
AAAAAATTAAACTTTAAGAAATAGTAATATTGCAAGTAAATAGTAAAATAAAATTATAAGGCATATAATT
ATAAAATTAAAAAAAAAGTGTTTCTTTATATAAGTAAAAGTTTTGTTTTATTTATATATTTGGGTGTTCG
ATGTTGATTTTATTTTTCTTTGAACTTTTAAAAAATTTTAATGTATTAATTATTTTTTCCATAAATTTAA
CAATAGAGTTTTTTTTGCATATATTTCCACATGGTGTTGATATTATTATTTTTAAAAACTAAAATTATCA
TCTTTAATTTGAATAAGAATAATATTTTGCATATATTTTTCTAAAAATAATAATAATAATATATAAATAA
ATTAAAAAAAATATTTCCAAACAAAAAAATATCTCAAACAACCTTGATAATTTTTTTAAGCCTATCTTAG
ATATGAACATTCATTTTCCTGCAATCACATCGTCTGCCTCCTGTTGTTTTTAATTTTTTTTATACCTACA
ATAAGATAAAAAAATAATTAGTGATGAAATAGATTTAGTAATCCACTCATTTACAGTAAATATGTAAATG
TACGTATTAGAATTATTTCACACAAGAATTGCTTGGGAGTCGGAACAATATAATGCCATCATTCAACCAA
AATATTTTGTTCTTTTGTGAAATTTATTTGTACATGTGTGATTTAAGAAAATAATTATGTAATCTTAAAA
TAAATTTATCTTTCTATCAGAAAATTCTGATGAGACGAGGGAATAGATATAATTGACCCACATCCCATTT
ATATTATATATAAAACTTCCTTTGGATCTCCCACTATCTATTATATGATACTTTTGATGCTTTTATATTT
ATATACATAAATTATTTTGATAATGATTATTTTAATGTATATATATAAATATTTATGTATGTAAATTATT
ATTAGTTTTTTTTTTTAATATAATAACCAATTTGATTGGTGAAAATATATTATTATTTTATATAATATGT
TGAAGACATACACTTGAAAATACAGATAACAAAACAACAGTCCCACTCAGAGACGTCCTTAGAAAAATAG
TAGAAAGAATCTCAACACCTTCATAATCACTCTTTAAAAGAAACAATAACCAAACACAACTCTAGGCCAG
AAGGGAAAATAAAATAAAATAGTAATCATTATAAATAATTAAATATTATTGAAAATTTTACATTATATTT
TCATTACAAATTAATAATTATATTTGAAATTATTATCAATATTTGTTAATTTATCTTGGCATTAGATCCT
GAAGACACACTATTTCAAACAATTTAATAACTTGAATAACTCAATAACCTTATAATTCTATTAATAACTA
AGAATTTAAAATTCTCTAATAACTAATGGCACTAATAAAATCTACCTATAATAATAGTTTCAAAACAATA
ATATAAAAAGTTAAATACTTAAAAATATAATAAAATAAAATAATTACTCAAAAAAGCAATTGCAATTTAA
TTAAAAGTAATTATAATAATAAAAATTAAGAATGATGTCATGTCAATAATTACCTATTCAACAAATAAAA
ATTAAATGAAATAATAGTTAAAAAAAGTATATAACTGGCTCTAATTTTTACTGAATGCATCAGTAAGCTG
CCAACTAACAACCGACCCCGCACTGCATCCTTCTCCGATGGGCCAAGAATGTTGAGGTTAAGGGCATCCA
TATGATTATCACAATCGATTATTAGTTTATATCATAATATTATTATGTATAGCAAGTTGTTTTACATTTA
TTTATATATATATAAATTATTAGTTGTTTCCTAAAAATTATTTTAATTTAATAATGAGGTTTTAGTCAAT
TTAGAAAACCAAATAATCTCCACTTTGCTAGAATGATCAAGTAAAAATTCAGCCATAAACCAAGTAAAAA
TTGAGTTCAGGCAGTCAAGAAAATTCGTTTGACTTTCCTCACAAACAAACAAGCAAGACGAAAAGTTAAT
TTCCTTCGATTATTATAAGCATGGAAGTTACTCCATGTGCAGGGATTAATGCATTGACTCTGTTTAAGCG
AGTCAATAATCGTATCCATTTAACTTTCACCAAACCAAAGTTCACAATTCTTCTATTTTCACTTCACAGA
CTTTCTCGGCAACCAAACACGACAGAATTCAATAAACAAACACCAAATATAAATATATATATATAGGCCA
TGAATTCTTTCTACAGTGAAACAAATTACCACTAACCATATCTCAACTACTTCTGATTCTTTCAATACAG
ACAAAAACCGAATACACCCACCCGCTCCAATTAGGCAAAATCAAATCAAAACCTCGAGATCAACCAAAAT
CCTCAAATCTCAATCAACGAAAAACTAAATAAATATAACAACCTCTTCAATCAATAAAGAAAAAAACCGT
ATAACACATGAACAGTTGCCTCCACTCAACGCAAAAATAAAATCCTTAGCAACCAAACCAAGTGTAGTAC
ATCCAAAGCCAAAGCAAGTCGTTTAACGTGCTCTGAAAGATGCTGAAAAGCATCAATCAACCATACATAA
ATCGAAACGGTTAATCGAAATTAAAAAGAAAAAAACAAAAGCGATTCGATTTTGATTCTTTTGATTGATT
GATTGATTGATTCGATTGGTTGAAATTTCAAAGGTATTGGGGAAGAAGAAGAAGAAGAAGAGAGGAATGG
CGTGTCGAGGCGAGGAATTGCCGAGTGTAACTTGAAAATCGGTGTATGAGATCGCCAGGTGGAAGAAAAC
GAAGGAGGAGACGTGATTTTTTTTTATATAACGCTATTGTATATTAGTAAAAATAAATGTTTTTGGTAAT
GCAAAATCTTTGGTATTTACTCTGTAAAAAGAACAAAACAAAGAAGAGAAATACATTATACAGATACATA
TAAATTATATATATTCTTAATCACCTTCTTCAAAAAAAAAAATTAGAAAAGTTCTGTAGCAGTTAAAATT
TCTTTCTATTTTCATGGCTGCAAGTTTTATTTTCACCATTTTTCTTCATTCTTCTTCACTTTCTACTTTC
TTCTCCTTGTGCAATTATTTTTTTATTCTTATTATTAGTTTTTTGACATTATATACTAAAAGTTTTCCTG
ATACTTGTGCGAAAGATGCGAATGGGTGTTGGGTGTTTGTGAATGGTTGTCTTGGTTGTGAATAATCTTT
ATAAATGGAATATGTGTCTGTTAAAATTAACTTTTTTTTTTTGGAATATTCTGTTAAATATATAATAATT
TGTTAAGTACACAACAAAATAGGTTAGATAGACATTTTATATATTAGGTAAGATATCTATCTATTCTATA
TAAAGTGTGCCTATATAACTGAATTCTTAGTTTATGAGAAATTCATGGTAACTTTTTATTTATATATAAT
AAATTAATAAAATAAAAAATAAAACAAATCTCATTAAATTTGATGTCATTTTTCTCCATTAGACAGAGCT
GCCAATTCGTATTTTATATATATATATATATTTGTATTTATGAAATTATCCCACTTGATTGTTTGGTCAA
TTAGAGAGATCTCAAAGATAATAAGAAAAACCCAATAGATCTAGAGCGAGAAAATGGGGATTGGCCGAAG
ACCCTACAATCCAATATCATGGCATCAAATGCTAGGTAAGATTTTAAATTTGATTTTAGGTTTTAGGTTA
ATTGTTATGTTATTGAGAATGAAATTCCAGATTTTATTTTCTTTTATATTTTGTGTGATTTTGGATGTAG
GATGTGATTGTTTTATTTTGTGTGATTTTAAGAAGAATATTGTAGCTACACATTTTACAAAAAAATTAAG
TAGTCATAAAATCAAATACTCATAAAATCAAATACACATAAAATCAAATACACATACTATTATAGCTATA
CATTTTACAAAAAAAATAAATTTTTGTAGACTATATTTATAATAATTATCATACTTACTCTATTTTAAGG
GCGAAGAGTAACGAAACAGAAATTAAAAACACAATAGCAAACTACTTGACATATGAATCTTCTCCAAAAT
ATTTTGTTGAATTACACGAAATAGTGACTAACTATCAAATTTCAGAGTTGACGAAAAATCTGCAACTGAA
TGAGGTAAAAACTACTACAATATTTACTTTATAAAATTTTTGTTTCAATATCTTACTATTATTAACACCA
TTTGATTTGGATGTAGAAAAAATATTTTTGGATTGAGGCGGCAATAAAAATAACTGATACTCTCTAGAAT
TTTTATTACATGTCATGTGACGCATGTCATAAGAAAATAGCCAACATGCGGCCAAGAAGGATTTCCTACA
CCACGGTATATTACAAAAAACTTATGATGTTATTGATATTAAGTTAAAATTAAAAAAGATACTAACAATC
TTATTATGCATTTTACAGTGCTATATCATATGTTGAACTTAATGACAATACAAAGAGCCTATCTGCTGTC
ATGTTCGCAGATATTATGGAAAAAATATTTTCGTGTACTGCTGCCAAACTAATGAAATATACTGCAGAGG
TGTAGTTTTTAAAAAATAAAATAGTTTTACATGCCTTTCATAAGTTAATTTTTAATTAAATAAATTATGC
ACACCATGTCTAATCATCTTAAATGAAAATACATCACTGTTTGCAGGAACACCGCCGCTTTGTCGACACT
ACCATATTCAATTTATCAAAGAAAAAATGGACAATCCAGATATATGCGGACCCGACTAGAATGAAAAGTG
CAAAATATAAAAATTACACTATTGTCTCTATCGAAGCAAATGAAGATTGAAATCCACTAATGACTATCAT
TAGTTTTCTTATCTACAATTTTTAGACTAATGCTATCTTCAATTATCAACAATTTAGTGATTGATTATTA
ATTTTCTTTTTATCTTACACCCATTTAAGTAATGTTTCTTTAAATCATCAAACTTTCTTAAACACTAATA
TATTGCATTCGGTATTCACTTTTAATGGACAACATTATAAACTATAATATTTAGATACACATAATAATAA
TCTCACCTAATAACTAATAATATTTTTTTTTTAATTTTTATTCGTATCACTTTCAAATAACATTAAAAAA
CTTAACATAAAATTTAGTATACGTGCCTCGCACGTAACTATTTGCTAGTATATTTATATACAAGCATTAC
TCACTCATTGTTTCAAATTTCTCATAAAATTAATGATATATAGCTTCTAATTATATTTTCTTTTAGAAGA
GAAACATAAATAACCCCTTTAATTAACATATGTTTAACAAAGCCGTTTAATCTATCTATGTTATATATAA
ATAGTAGTATCATAGTATGAACCTCGGCCGCCTGACTTGCTCCAAGGTTAGGTATTAGTAGTGTTAAAAT
GTGTTTTATTGGTGTAATTAAATATGAGATTTTATATAATTTAATATAATAAATTTAGAAGAATATCGAG
GCACAATTTTTATATACCATTAGTGTTTAATAATATTGTTCACTATCTTTAACGAACTATCTTTAAGGAA
AGATCTAAATTTATGATAAGTTTAACATAAAAAAAAATAAGTTTGTATTATATTTAACTCACTTTAATAT
TATATATGAAAAAAGAAATTAATTGATTATTTAATATTTTATTAAAAATATAGAAAAATATTATTTTTTA
TTCTTTTATTATATAAATAATAATAGTAATATAGTAATGTTTAGTGGTATTATTTATAGTAAATAAAAAA
ATAGTATTTATTATCGACTAAATTTAATGTAATAATATATTTTGTATTAAATTTGACACAATTTTTAGTA
TTTATCAAAGTTAGCACACTTTTTAGAACATCATTCATTAGAATATATTTTTTTTTTGTTGGCTATTAGG
ATTTTCGCCCACTAAATTTTGACATGTATCAAATCATGTCTTCTAAACTTTTCTAACCGTTAAAAATTCT
ATTTGAACTATTGAGATCGTTGAGTTTAAGGATTTTTGTTCAATTATATTCAATTTTACTAGTTCTATGA
TACTTCATATACTAAATCACGCTCTTTAAAGTTTGATATCTCTAAATCATGTTCCTCGAACTTTAACATA
TACCAAATTATGTATCTTGAATTTTCATCAATGTTAGATTTTTTTTTTTACTAAAATTGAACAAAAAATC
CTTAAATCACACAATCTCAATAGTTCAGGAAGAATTTTCAACAACTTAAAAAATTTAAGAGTATAATTTG
GAACATGTTAAAATTCAAGGAAATTTTTTTTAATTAATTTTTTTTAAGCTAATTAAGATTTTTGCCCTTG
AACTTTGACATGTACCAAATTATGTCTCATTAACTTTTAAGGTCGTTAAAAATACCCCTTGAACTATTGA
GATTGTTGGATTTAAGGATTTTTTTCTAATTTTAGTAAAAAATTCTAACATGGATGAAAGTTCAATGGAC
ATAATTTAGTAGTAGTAGTACATGTTAAAGTTTGAGGGGCATGATTTGATAGATATCAAAGTTTGAAGAG
CATGGTTTAGTACATAAACAATCACTAAAATAGTAAAATTATATAAAATTAGACAAAAGTCCTTTAATCT
AACAATCTCAATAGTTCAGGGAGTATTTTTAACAACCTTAAAAATTCAAAAATATGATTTGATACATATT
AAATTTATGAACAAAAATCTTAATTAGTTAGTTCAAAAAAAAAAATCTTAATTAGTATTTTTTAAAGTGT
ACTAAAATATAATAATATAATACTTTTTTAACACACTATTAAAGATGCTCTAAGTATTGTTAGAGTTTTT
TTTTGAAGGAAAGTATTGTTAGAGTTAGACACGTGATTATTGAATAAGTTAAGTTTTGAACGGCATTCCA
CACATGCAAATTTCAAATTTCAAGGTAAAAAATCAATAAAAGATCCATCTTTTCACGTGGCCCAACCTAT
TTGCTTACATTTTTTTTTTATTATTATTATTGATTATCTATTTTTACTTTCAGTTTTTTTTATTATTAGT
TGGCATAAAAATAACTTTACCATATATTTTCGTTAGTTTTGGTTAGGAGTGTGCAGAAAGTTATCCAATT
CAATCTTAACTGATCGATCTAATCTTGACCGATCTAATAGAATCGGATATCCAATCATAATTGGTCGGAT
CAGATGCAAATTTTAAAAATCCAATTGGATCGGATCGGATGTTGGATGAGACATCCGATCCAATGGATAA
CCAAACCGATCCAATTCAATATCATCCAATGTCCATCCAATCATATTTAATATTTATAATTTTATATATT
TAATTATTTTGTTTTAAAAAATATATTAATTATTAATAGGTTTTACTGTGCACCTGCACACATTGATTTA
ATATTTTATATAATATTTGCATTTGATGTATTGGACTTGTTTATTAAGACTTTTGCTTATTAAGTTAGAT
TTTTGTTATATTTTTATTATGGGATTATGAAAATTAGGTTGAATTTTGATTAAACTATTGTTTATTATTG
GATTATTAGGTTTTAAATTATGTTTTTTCATATTTTTTTTTTTTTGAATGAAATCAGCCTAAATAGTGGC
TAAAATAGATTGGATTCATCCATTGGATCCATTGGATGGATCCAATCCAATCCAATAAAAAATCAGTCAA
AACATCCAATGGATGGAACCGATCCAATCCAATACATCCATTGGATCGGATCGGATCGGATTAGATGACT
CAATTCAATTGGATTGGATCGGATGGCCAAATCCAATATCCAATAAATAATTGGATTGGATCGTATGGGT
CCAAATACATAAGATGTGATCCAATGAACACCCCTAGTTATGGTCGTAGCACTATTATAAACCTGGTGTA
ATATTAACTTAAAAAAAGTGATGTAATTGTACTCAAAAACAAAAGTGATGTAATATTTAATTAATATTTT
TAAATATAATTATAAAATAATAAAGAATATATTGTGACATAAGTGCCAAAAAGTTGATTTTAATGCAAAA
AAAATTCTAATCTAAAAAATTGACAGGAATAATGTCAAAAATCATATATTTGTGTTTGTCTGTTAGTGCC
CAATTTTAACAAATTCGTTAAATACTAATAAAATGCTACATGTCAGTTTTTTATTAGTTCAAATCATATA
ATTTCAATTAAAAATAATTTAAAATTCTTCAAAAAATTAAAATAATATAAAAAAACTAAACATGGGAAAA
ACTCTAATTTTATCCACCCACACACACTCTCTCTCTACCACACTATCTCTGTCTTCTCTCGTGTGGTGCT
GACTTAGTTGGGGGCCAAACATCTCCGACGACAGTGGTCCAAGCAAAGCATATATTTGGAATCCCCAGGT
CTCGAAACCCAAAACTCGGTCCTCCCTCCTTTACTTGACCACTCGAGCTCACCCCCTCTCTCATGTCTTT
CTCTTTTCTCTGTCAAACAGCCATGGCCAAGCCCGACCAACGACAACCATTCTCGATCGCCAAGGTCGAA
ATGAACCTCGAAAACTCAAAACTCAAATCTTGACCTTCCACCCTCTAGCCCCCTCATTGTCTGTCTTTCT
CCCCCTCTCTTTCTCAGTTGTGTACGATGCTGCTGACTCCAATAATTGAAGACCGAAATGGAGGCCACGG
ATGGCCTCTCCAAGTCTCGAGAGGCAAAAAAAATGAAGAGGATTTCGTCTGAGAAATTGAGGGTACAGTC
GAATTCATATAAATAGGGGATTTGAGTTTTTGTTTAAGGGGAATCTCAGGAGTAGAGTTACATGGCTGAG
ACTACATGTTTGAGTGAATTGGAGTTTCTTAGCTAGAGGTTTGACCATCTTGCTGAGAATTATAAGAAAA
TTGGCTAAGTCTGAAAGCTCTAATTTCTAAAGAGAGAAACTAGAGAGAGATGCTCTCGCTTGATGGAGAG
GAGCTCTTCTTTTATAGGGAAAGATGTGTTATTAAAATAATAATAAATATTTCAATAAATATGAAAAAAT
ATATTTAGGTTATTTTTGACTGTTGATGATGATCTGATAATGAAATTGAATTCAATGGTCGGTCGTCAAT
TTCTGAAACCTGAGTCGCGTTCCCAAGACCATCTTCGGGTAAGTTGTAGTTTAAATTCGTAACTCTCTTG
TGGACAAAATGTGGAGTTGATAATTTCAAAATTGTCATTGGAGTGTGAGACAAGACTTGATAGAGTATTA
AAATAAAATTAAAAGTCAAGTTGAATCGTGTGAATTAGATCAATATTGAGTGAGTTATGACCATTTTACT
GAATGATATTCTTGGACCAGCGCCCAGGTTGACATCCAGCTCTCAGGTTAACATTAAGCGCCTAGGTTGA
CATCTAATGCTCAGGTTGACATATGACGTCAACCTAAACGCTAGGTGAGTGGGAAAACGTGTTAGGAATA
TATTTTTTGATGCCTAAGTGATATTTTGACATTACTTAGCTAATTTTTGTGTTTTGGTGAAGTCATTCAC
TGATTCTTAGGGATGTTGTTGTTTCACGGAATTGAGAGACTCGAAATTGCTCGATTTATGAGTAAGTCAC
TTTGCCGAAAAAGTAAAAATATGAAGTTGTGAATTTGATTTGTCTGACTTCATAACTCTCAGTTACTATG
AAAAACTAGACGAATGCTTGATACAGAATTAGAATCGAATAAGCAGAACCCAAAGCACTAGGTCATCTGT
TAACTTGGGCATTGGGTGCTCTTTTTGGAGCTTCTGGGAAGCCGTTTAAATACTTCAAAGGTTATTGAAA
TTGAGGATGGGGTCTCCTACCCTATTTTCGACCATGACAAAGAGAATGCTCGGAGTAAAATTTGCATTTG
GATTATCGAAACCAGCGCACTAGGTCAACCTAGGCACTTGGCTCAATTTTCATGCCCCTAAAGTTCTCGT
TTTCTCCCCGAGATTACTTGTATCTTCATTATTTCTGATGACGAAAAAAAAGGCCCGGAACATTTTTTTA
GAAACATGATTGGTAACAGCCCAGGTTGATAAAATGTCAACCTGGGTGCTAGGCCCAACACCAGGTGTCA
ACTTGGGCACTGGGTCAGTTTCATGCCACCAAATGGTTCCGTTCAATTCCCAAAAAACTTGTATCTTAAT
CTTTGAAAAAAAAAAGGAGAATATGCCGAAAATAATTCTAAAAAAAACTTCTTAGAATTGGCTCAGGTTA
ACAAAATATCGACCTGGGCGCTGGCCCTCTTTCTGGCTCCCAAGACAGTCTGTTTCTTCTCTAAAAGTAC
TTATTTCCTCATTTTTTATGAAGACAAAGAAAATGCACAGGATAGTTCTTCAGTTTGATGCTTGGAAGCA
CCCCAGGTTGACAAAATGTCAACATGGGTGCTGGGTGCTTGGGGTACCTGGTGCTCTGGGTGCTCAAAAA
CGAAAGTGCTCCGAATTTGATTCTGATGCCTCAAATATATTAGTGACATGTCTAATTCATGTCCCAGTAC
AAAGTTTGATCCATTTTCACTAAGATGGCCACAAAAATTGAAGTCCTAGATGGGTTGTTAACTTGGACAC
TGGGTGAAACCCTAAGCGCCCAAGTTGATTTCTATGATATTGTTTCGTGTATTTTTAGTTTCAGGGCCTC
GGACTTGGATTCCTATTGACTTCATTACTCAGAATATTGAAGGATGATGACTTGGAAATAACTTGTTGGG
ATCTAAATACCTAATTCGAAGCCTCGAAGTCAACCTGGGCGCGAGGCTAGGGACCCTTTCCTAAGTTGAT
TGTTATGACTCAACTTCTTTCACTCCGGGAATGTTTTTCTTCTTGTCACATGTCAAATATTGATGTCCAC
GTTATCAAAACTACTTTTAGTATAAACATTTATCTACATGAAAGTAAATTTTATAGGAATTTATGCTGCA
ATATTTTTAAAAAAGTATATTAATTATTAAGATATAATTAAATTTTGTATCTTGTTATATGTGCGCTTAA
ATTTCACATAGCTTTTGTTTTACATCAAATTTGGTATAATTTTTGTCACGTTATTTTTTTTTTTTTAAAA
AAAATCCTTTTATCACACTAATGAAGCATATTATTTACAAAAATAAATTATATTTTAACAATCTATTACC
AATTTGCAAATGCTACATATAATTTGTAAAAGTTATCATCCCATATGTAAGTTGTAAGAATTTGTACACT
GTACACACAGATGGGGTCTCATAGCTGGACGGATTCCGGGTCGTAAAGCAGAAGAAATTGAGAGATTTTG
GCTGATGAAACATAGACAAGTGTTTGACAAATAAAAGAAGCTACAAACATCCATCCATATATGTAATTTA
TAATGCATAATTTTTTTTTTCTCTCCCTCATT
>transcript 
ATGTATATATCAGTTATACTATTTGTGGAAGTGAAAGTAATAATGGAGAAACGCCGAGGAAATAATGAAG
AACCCAACAACTGTATCAGCCCCTGCTCCCAAGTAGAGGTGAGCAGCATTGAGTGGGAGTTCATACACAT
GTCAGAGGAGCAAGAGGAAGATCTCATTTTTAGAATGTACAAGCTCGTCGGAGACAGATGGGGTCTCATA
GCTGGACGGATTCCGGGTCGTAAAGCAGAAGAAATTGAGAGATTTTGGCTGATGAAACATAGACAAGTGT
TTGACAAATAA
>AA 
MYISVILFVEVKVIMEKRRGNNEEPNNCISPCSQVEVSSIEWEFIHMSEEQEEDLIFRMYKLVGDRWGLI
AGRIPGRKAEEIERFWLMKHRQVFDK
XP_030491753.1 XM_030635893.1 CsMYB8
>genomic 
CAGTATATATACTATATATTTGAGTATACATAATAAATATATATAGATAAGAATATTTTTGGCACTGGTT
GGCTTCCCATTCCCAGGAATACTTGTTCTAAATGGCTGACTCAGAACACTCTTCTTGTGATGACAATTTT
GCTCACTCTCAAGCTGAAGAAGGTGACTACAATTTTTTGTTATTAATTAGTATATTTTTCCTATTTTTAT
TTATATATATTAGACTCATAATCTCAACTCTCTCTGGTTCTCCAAAATTAATTGTATTTGATGTATGGTA
TTTAGAAGAAGTGATGAGTGAGGAATCAATTAGGCGTGAAGTAGTTGAGGTTGAATTCTCTGAAGACGAG
GAATCACTTATCATCAGAATGTTCAATCTAATTGGAGAAAGGTGAGAGATTAAATTATTGTACTTCTGTC
TCTGCACACACACATATATATATATGTATATATATTATATAAATCACATAATTATGTGTTGGGATGGCAA
TTATACCTGCTGGTTCGGGGCCTATGGGGTGCATACGGGGTTGATTTTCGGGGACAGGGGCGGGTATGGG
TTTAAAGATTCATACTTGAGTCAGAAACGGGCCGGGGGAATAGATACCCGCCCCGATATAATATATGTAT
ATATTTAAGTTTTAAAATCATAACTATTACAATTAAAATAACTTCATGCTGTAAGCTTTTTATTGATTAT
ACTCTTTTTTTTTTTTTTACTGTACACACTATTCTACTTAAGTCTATTGTTTTACGAAGTTTTTATGATT
TTTTTTTTTTTAAATTTCTTTGAAACATGATTTTTTTTTTTTAAAATATATATGTAATGGGTAGCTGATG
GGAATCATTCCTCCGTCGGGTAATCCCCACCCCGCCCCTGCTTTAATTTAAACGGGTATGGGGTGGGGGA
GCAATCCCCGCACCCGCCCTGCCCCGTTTACATCCCTAATTATGTGTTTGTGTATATTTGAAGGTGGTCA
CTTATTGCTGGAAGAATTCCGGGAAGAACAGCAGAGGAAATTGAGAAGTATTGGGTATCAAAGTACTCAA
ACCACTCAACTAAAACCAACAACAACAATCAACAACTCACAGTTAAATTAAACCCCACATTGTAATTTCA
CTATTCTAGCTACTACTGTACTATTAGCGTCTTTTCAATAATAATTTCATGATCTAAAAAACTATTACAT
TGTCTTTATAATAAGGATTTCAATGTTTCAATAAGATGGTGGTTTGATTTTCATATCACTTA
>transcript 
ATGGCTGACTCAGAACACTCTTCTTGTGATGACAATTTTGCTCACTCTCAAGCTGAAGAAGAAGTGATGA
GTGAGGAATCAATTAGGCGTGAAGTAGTTGAGGTTGAATTCTCTGAAGACGAGGAATCACTTATCATCAG
AATGTTCAATCTAATTGGAGAAAGGTGGTCACTTATTGCTGGAAGAATTCCGGGAAGAACAGCAGAGGAA
ATTGAGAAGTATTGGGTATCAAAGTACTCAAACCACTCAACTAAAACCAACAACAACAATCAACAACTCA
CAGTTAAATTAAACCCCACATTGTAA
>AA 
MADSEHSSCDDNFAHSQAEEEVMSEESIRREVVEVEFSEDEESLIIRMFNLIGERWSLIAGRIPGRTAEE
IEKYWVSKYSNHSTKTNNNNQQLTVKLNPTL
XP_030491752.1 XM_030635892.1 CsMYB9
>genomic 
CAGTATATATACTATATATTTGAGTATACATAATAAATATATATAGATAAGAATATTTTTGGCACTGGTT
GGCTTCCCATTCCCAGGAATACTTGTTCTAAATGGCTGACTCAGAACACTCTTCTTGTGATGACAATTTT
GCTCACTCTCAAGCTGAAGAAGGTGACTACAATTTTTTGTTATTAATTAGTATATTTTTCCTATTTTTAT
TTATATATATTAGACTCATAATCTCAACTCTCTCTGGTTCTCCAAAATTAATTGTATTTGATGTATGGTA
TTTAGAAGAAGTGATGAGTGAGGAATCAATTAGGCGTGAAGTAGTTGAGGTTGAATTCTCTGAAGACGAG
GAATCACTTATCATCAGAATGTTCAATCTAATTGGAGAAAGGTGAGAGATTAAATTATTGTACTTCTGTC
TCTGCACACACACATATATATATATGTATATATATTATATAAATCACATAATTATGTGTTGGGATGGCAA
TTATACCTGCTGGTTCGGGGCCTATGGGGTGCATACGGGGTTGATTTTCGGGGACAGGGGCGGGTATGGG
TTTAAAGATTCATACTTGAGTCAGAAACGGGCCGGGGGAATAGATACCCGCCCCGATATAATATATGTAT
ATATTTAAGTTTTAAAATCATAACTATTACAATTAAAATAACTTCATGCTGTAAGCTTTTTATTGATTAT
ACTCTTTTTTTTTTTTTTACTGTACACACTATTCTACTTAAGTCTATTGTTTTACGAAGTTTTTATGATT
TTTTTTTTTTTAAATTTCTTTGAAACATGATTTTTTTTTTTTAAAATATATATGTAATGGGTAGCTGATG
GGAATCATTCCTCCGTCGGGTAATCCCCACCCCGCCCCTGCTTTAATTTAAACGGGTATGGGGTGGGGGA
GCAATCCCCGCACCCGCCCTGCCCCGTTTACATCCCTAATTATGTGTTTGTGTATATTTGAAGGTGGTCA
CTTATTGCTGGAAGAATTCCGGGAAGAACAGCAGAGGAAATTGAGAAGTATTGGGTATCAAAGTACTCAA
ACCACTCAACTAAAACCAACAACAACAATCAACAACTCACAGTTAAATTAAACCCCACATTGTAATTTCA
CTATTCTAGCTACTACTGTACTATTAGCGTCTTTTCAATAATAATTTCATGATCTAAAAAACTATTACAT
TGTCTTTATAATAAGGATTTCAATGTTTCAATAAGATGGTGGTTTGATTTTCATATCACTTA
>transcript 
ATGGCTGACTCAGAACACTCTTCTTGTGATGACAATTTTGCTCACTCTCAAGCTGAAGAAGAAGAAGTGA
TGAGTGAGGAATCAATTAGGCGTGAAGTAGTTGAGGTTGAATTCTCTGAAGACGAGGAATCACTTATCAT
CAGAATGTTCAATCTAATTGGAGAAAGGTGGTCACTTATTGCTGGAAGAATTCCGGGAAGAACAGCAGAG
GAAATTGAGAAGTATTGGGTATCAAAGTACTCAAACCACTCAACTAAAACCAACAACAACAATCAACAAC
TCACAGTTAAATTAAACCCCACATTGTAA
>AA
MADSEHSSCDDNFAHSQAEEEEVMSEESIRREVVEVEFSEDEESLIIRMFNLIGERWSLIAGRIPGRTAE
EIEKYWVSKYSNHSTKTNNNNQQLTVKLNPTL
XP_030485008.1 XM_030629148.1 CsMYB10
>genomic
GGGCCACTGTCTCTTTCTTATCACATCTCCTATTTATACTTAGATGTTAATTGGTTTTGTTACTCTCTAT
CCTCTCTGTTTTTGTTTTTCAATTCTCCCATATGGCTGAGATGACTCACTCCTCATCAGTCTCCTCTTCT
TATTCTTCCGTTAATTCAACAGGTAACCCAATTTAAATTTACAGCTTTTCCATTCAAAAATGCTTTCTTT
TCTGGTTATTGTAATCTCCAATACTCTCTACATTTGAATCCCAATGTTTTCATTTTCTAATGGATATCTT
TCTCCTTTAAAAAAAAAAAAAAAGGGTTTTGTTGGTGTTCATGTTCATGTGTGCTCTTTATCTTTCTTTC
TCTTTTTGTTTGGCAGAGGAAAGTAGCAAATTAGAATTTAAGCTTGATTTTTCAGAAGATGAAGAAGCCC
TTATTACTAGGATGTTTAATCTTGTGGGGGAAAGGTAAGTTAGACAAACTCTGTTTTTCTTTCTTTTACA
TTATTATTTGCCTTTACTTTTTTGGCTTTTTTTCTCTACTTTTACAACTTATTAGGTATTTATTAGGTGG
ACTTTAATTGCTGGAAGAATTCCTGGAAGAACAGCAGAGGAGATAGAGAAGTACTGGAGTACAAGATACT
CCACAAGCGAATAAAAAGTAATGGAATGAAATGAAAGAAAGGAATATATGTTTGGTGTTTCTTCATATTG
TGGTGAAATTTTTGGAGGAACTGTTAGGATCAAGTTTTGGTGTTACTTCATATTGTGGTATCTCTAATAT
TTGTAGTTTGTATCATCATATGGTTCTTGGTATGTAAAATGATGTAATGGTTGAACTTTTTCTTCATCAT
TGCCACTTCTAAATCTCTTCTATGCCTATGTGAATATGTTATTAAAATTCTTTTATAATTTGCAACAA
>transcript 
ATGGCTGAGATGACTCACTCCTCATCAGTCTCCTCTTCTTATTCTTCCGTTAATTCAACAGAGGAAAGTA
GCAAATTAGAATTTAAGCTTGATTTTTCAGAAGATGAAGAAGCCCTTATTACTAGGATGTTTAATCTTGT
GGGGGAAAGGTGGACTTTAATTGCTGGAAGAATTCCTGGAAGAACAGCAGAGGAGATAGAGAAGTACTGG
AGTACAAGATACTCCACAAGCGAATAA
>AA 
MAEMTHSSSVSSSYSSVNSTEESSKLEFKLDFSEDEEALITRMFNLVGERWTLIAGRIPGRTAEEIEKYW
STRYSTSE
XP_030506798.1 XM_030650938.1 CsMYB11
>genomic
ACATGTTGATGACAGCACTATTTGATGATGATGATGAAATTAAAGGTCAATATAGAAAATTAAAGATAGA
GAGAGAGAGAGAGAGATGGAAATAGAAACCAAACACACACACACATATAGTATAATAATATATATCATTT
CAGTATAGTAGTATAGTGTTTGGGTGTTGGGAAAATAGAAAAGAAAATATACATATAATAGCTAGGTTAA
TCTAGGGCTATAGATCAGAGAGAGGAGTTGCCATGGGAAGGCCTCCTTGTTGTGATAAGGTTGGCATTAA
GAAAGGTCCATGGACCCCTGAAGAAGACATCATTCTTGTCTCTTACATCCAAGAACATGGTCCTGGAAAT
TGGAGATCAGTTCCCACCAACACAGGTTAATTAATTATAATTAATATTAATATTAATTATTTATGTGTTT
GTTTGTATTATATATGAATATGATCATAATTTTATTACTTAATTATTTAGGGTTTTTGTTTTTATGGTTA
AATAGGTTTGATGAGATGTAGTAAGAGTTGTAGACTTAGATGGACAAATTATCTGAGACCAGGAATCAAG
AGAGGGAATTTCACTCCTCATGAAGAAGGAATGATTATTCATTTGCAAGCTTTATTGGGTAACAAGTAAT
AAATTCTTCGAACTCTTCTTCTTTATATAAATATATAGATATATAGATATTAATAATGTTATTAATTCAT
CTTCTTCTTCTATGATTTTTGATATATCGATCGAAATAAGAAACTTATTTTTCATTGGCTAATCGATGTC
TTAATCTCGGGTTTTTATTACTAATAATAATCATCGTCGTATGATGACATATTATTAGAATTGATGTCTA
AAATTTTGTGAATTAATTTATCTTGACTTATTAAAATCGATGTCTAAATTATTTAGCGAAAAAAAAATAA
TTTTGTTTTTTTATGTTTATATATAGATGGGCATCCATAGCTTCATACCTACCCCAAAGAACAGATAATG
ATATAAAGAATTATTGGAACACTCATTTGAAGAAGAAGCTCAAGAAGTTTCACTCAGCTTTGGAACCTAA
TAATGATATTAATATGTCTCATGATCACTCAACAACAACATCATCATCTCATCGCTTTCTATCTAACAAA
ACTCCCCCTCCTCCTCCGCCTCCACCTCCTCCAACTACTTCCACGAGTCATGGTGGTGGGAGTAGTGGTG
GAGGAGGTGGGGGTGGGAGCGGGGGCGGGGGAGGGTCATCAGATAATAATCTGAGCCTGAAGCAATCCTC
ATCATCATCTTCTTCTACAATTTATGCTTCTAGTACCGAGAACATATCTCGTTTACTAGAAGGTTGGATG
AGATCTTCTCCAAAGAGTACTAATAACAACAATAGCATATTAGTACCTCCAAGCAACAACGGGATAAAAA
CCGAGCAACAGGTACTACTAACAAATGGTGGTGGAGGTGGTGGCGGCAGTGGTGATTTGGTATCTCATGA
AGAGTTCGAGTCTATTTTGTCATTTGAAAATAATGTGAATAATATTATTATTAGTAATAATAATAATAAT
ATTTCTTTGTGGGACCGATCTTCAACAACTCATATGGATCATAATCATGATTACCATGATTATGATCACG
ATCGAAAAGAAAAGATTAATCATAATCACGATCATAATCATGATCATGATGATGATCATAATAATAATCA
TAATAATAAGCCTCCATTGTCTTTTCTTGAGAAATGGCTATTGGATGAAACAAGTACAACTAGTAATGCT
ACAACGGCTAGTCAAGTGGAGGAGTTGATGGAGTTGTCTCCTATATTGTTCTAACCCTAGCTAATTATAT
TAATTATAATTAATACTATATCTATTTATATATATTTATATATATGTTTGTATTTTCATGGTGGTGACAA
TAAGTGTACACAGCTTCTTTTTAGAGAAAATTAATGAAAAGATTAATAAAAGGAAGCTGTGGCCCTTGTT
GAATTAATTAGGGTTTTCTCAATAATTAATTTTCATAATTGCAGATATTATATATGCTTTTGTTTGAGAT
TTCAAGAAGTTGGAATCTTTTTCACTTTTTTTCA
>transcript 
ATGGGAAGGCCTCCTTGTTGTGATAAGGTTGGCATTAAGAAAGGTCCATGGACCCCTGAAGAAGACATCA
TTCTTGTCTCTTACATCCAAGAACATGGTCCTGGAAATTGGAGATCAGTTCCCACCAACACAGGTTTGAT
GAGATGTAGTAAGAGTTGTAGACTTAGATGGACAAATTATCTGAGACCAGGAATCAAGAGAGGGAATTTC
ACTCCTCATGAAGAAGGAATGATTATTCATTTGCAAGCTTTATTGGGTAACAAATGGGCATCCATAGCTT
CATACCTACCCCAAAGAACAGATAATGATATAAAGAATTATTGGAACACTCATTTGAAGAAGAAGCTCAA
GAAGTTTCACTCAGCTTTGGAACCTAATAATGATATTAATATGTCTCATGATCACTCAACAACAACATCA
TCATCTCATCGCTTTCTATCTAACAAAACTCCCCCTCCTCCTCCGCCTCCACCTCCTCCAACTACTTCCA
CGAGTCATGGTGGTGGGAGTAGTGGTGGAGGAGGTGGGGGTGGGAGCGGGGGCGGGGGAGGGTCATCAGA
TAATAATCTGAGCCTGAAGCAATCCTCATCATCATCTTCTTCTACAATTTATGCTTCTAGTACCGAGAAC
ATATCTCGTTTACTAGAAGGTTGGATGAGATCTTCTCCAAAGAGTACTAATAACAACAATAGCATATTAG
TACCTCCAAGCAACAACGGGATAAAAACCGAGCAACAGGTACTACTAACAAATGGTGGTGGAGGTGGTGG
CGGCAGTGGTGATTTGGTATCTCATGAAGAGTTCGAGTCTATTTTGTCATTTGAAAATAATGTGAATAAT
ATTATTATTAGTAATAATAATAATAATATTTCTTTGTGGGACCGATCTTCAACAACTCATATGGATCATA
ATCATGATTACCATGATTATGATCACGATCGAAAAGAAAAGATTAATCATAATCACGATCATAATCATGA
TCATGATGATGATCATAATAATAATCATAATAATAAGCCTCCATTGTCTTTTCTTGAGAAATGGCTATTG
GATGAAACAAGTACAACTAGTAATGCTACAACGGCTAGTCAAGTGGAGGAGTTGATGGAGTTGTCTCCTA
TATTGTTCTAA
>AA 
MGRPPCCDKVGIKKGPWTPEEDIILVSYIQEHGPGNWRSVPTNTGLMRCSKSCRLRWTNYLRPGIKRGNF
TPHEEGMIIHLQALLGNKWASIASYLPQRTDNDIKNYWNTHLKKKLKKFHSALEPNNDINMSHDHSTTTS
SSHRFLSNKTPPPPPPPPPPTTSTSHGGGSSGGGGGGGSGGGGGSSDNNLSLKQSSSSSSSTIYASSTEN
ISRLLEGWMRSSPKSTNNNNSILVPPSNNGIKTEQQVLLTNGGGGGGGSGDLVSHEEFESILSFENNVNN
IIISNNNNNISLWDRSSTTHMDHNHDYHDYDHDRKEKINHNHDHNHDHDDDHNNNHNNKPPLSFLEKWLL
DETSTTSNATTASQVEELMELSPILF
XP_030494553.1 XM_030638693.1 CsMYB12
>genomic 
ACTACTACTATACAATAACTCCATTTCTCTTTCTATATATACCAACGATGGACAACAAGGCAAACCCTGT
CTTGGACGCTTGTCCTTCCTACAAATATCATCCCTCTATATATGTACACACACATCCATACATTTACAAA
CAACAATACATATATAAAAGGAAACCTATCTTTCTCACTCAACTATAAACAGGGTTCTCTTTAAATTGTA
ATTACAATTATAGCTTGGAAATTATTATAAATAACTTTTCTTTGAGACTATAATCTCTCTCTCTCTCTCT
CTTTCTCTCTCTCTCTCCCTCTCTTATAGCTTCATCATCAATAGATTTTCGCCAAACGATAGTAACATCC
ATCTCATAAATAAAAGAAAATCGAGAATCAAAAATGGGAAGACCACCTTGCTGTGACAAAGTTGGGGTGA
AGAAAGGGCCTTGGACTCCCGAAGAGGATATCATTTTGGTTTCTTACATTCAAGAACACGGCCCTGGTAA
TTGGAGATCAGTGCCTACTCACACAGGTATACCTATACTTTTTTTCTCATATATATATATATATAAAGTA
ATTCACATCTTTTTCTTTTGGGTCATTTTGGAATTGTATTTTTTTATGTTTATTTGTGTGGATTTAGTTT
CAAACTAATAATGGTTGATATTTTTTTCTAGTAAGTAGTACATAGCTAAGTAATTTTATTTATTTGGATT
TTCAGGTTTGATGAGATGCAGTAAGAGCTGTAGGCTTAGATGGACTAATTATCTTAGGCCTGGAATTAAA
CGTGGTAACTTCACTGATCATGAGGAAAAGATGATAATCCACCTTCAGGCTCTTTTAGGCAATAGGTATT
TAATTTTCTTTTCCTTAATTCCTACTTTTTTTTTGTTATATATACATAATTTTTCACTCACTTCTCTTAT
CCCTCGAAGTTTGTGACTTGGTTTTTTCGAAAACTGGTGAATAATAAAAATAATATAATGGAGGAAAGAG
AGAGGGATTATGGAAATTGTCATTTCGATACATATATAGATTTGATTGAATATATGTACAAAGCTAAATA
GGTAGATTTTGTAGATTCAATGAAGTTGTTCTAATATGTAGTAATAGTTGTTTTATTTTTCTGTTTTGTG
GATTTAATGATGTGCTGATGCAAGTTTTTATCATGTTTTACTTTTTTCAGATGGGCTGCAATTGCTTCTT
ATCTACCACAGAGAACTGATAATGATATTAAAAATTACTGGAATACCCATCTTAAAAAGAAGCTCAGAAA
GCTTCACACTGGGCATGATGGTCAAAGCCATGATGAGTTCTCAACTGATAACAATTCGCACCAAATCTCC
AAAGGCCAGTGGGAAAGAAGGCTTCAAACAGATATTCACATGGCAAAACAAGCTCTTTGTGAAGCTCTCT
CCCTTGACAAACCAATTGATCATCATAATCACAATTTGGGGGAATCTAAACCGTCCATTACTACAACCAC
TTGTTTCCACACTAGTTGTGATCATCAAGATCATGATCATAAGAACACTACTAAATCACACCAACCACTA
TCATATGCATCAAACGCTGAGAACATTGCCCGATTGCTCGAAAGTTGGATGAAGAATTCCCCAAAATCGG
GGCAAACAAACTCCAACCCGACCCGGGATTTGCTCCAAAACCCGGTTGCTTACCAGCCCAATAATAATAA
TACTTGTACTAATACTACTTATTCAAGTTCAAGTGAAGGAGCTCAAAGTGGGACCACTACACCTGATCAC
AATCACCATAACAATCACCGTCAACATAACAATCAGGCCACTGCTAATAATACAAATTTTGAGTACTCTT
TGTTTAGTTTCAACTCCTCCACCGCATCAGAATCCTTGTCGGCCGACGAGACTGCAAATTTGACACCGGA
GAGGGCCACAAGTACTCTGTGCTTCCAAGATGAGAGCAAGCCTCATAATACCAAAATTGAGGAGCCAGTA
CAAGCTCCTCTCACATTGCTTGAAAAGTGGCTACTTGATGATGGTTCAGCTCAAGGGCATGAGGACCTTA
TTAACATGTCGCTAGAGGATAGTGCAGCACTCTTTTGATCTTCCTCGTCATACAAAAGAAATAAATAATA
AAGAAAGTAAATTATCAAAGTTTTTAGGTTTTTGTGGATATAGCTTGTTCTAAGCTGTTCTTAATTAGAA
CTTTTGTTTTTAAGCCTACGAAGACATAGTCAAAAGATGTAACAGTACTATGCATTATAACTCACTGAAG
GAAACAGGGAAACAGGAAAAAAAAAAGTGTAAATTATAGTATAACTACATATACATAAATATATGTGTAT
GATGTTTTATAAAATAATATATAGCTTTTTA
>transcript
ATGGGAAGACCACCTTGCTGTGACAAAGTTGGGGTGAAGAAAGGGCCTTGGACTCCCGAAGAGGATATCA
TTTTGGTTTCTTACATTCAAGAACACGGCCCTGGTAATTGGAGATCAGTGCCTACTCACACAGGTTTGAT
GAGATGCAGTAAGAGCTGTAGGCTTAGATGGACTAATTATCTTAGGCCTGGAATTAAACGTGGTAACTTC
ACTGATCATGAGGAAAAGATGATAATCCACCTTCAGGCTCTTTTAGGCAATAGATGGGCTGCAATTGCTT
CTTATCTACCACAGAGAACTGATAATGATATTAAAAATTACTGGAATACCCATCTTAAAAAGAAGCTCAG
AAAGCTTCACACTGGGCATGATGGTCAAAGCCATGATGAGTTCTCAACTGATAACAATTCGCACCAAATC
TCCAAAGGCCAGTGGGAAAGAAGGCTTCAAACAGATATTCACATGGCAAAACAAGCTCTTTGTGAAGCTC
TCTCCCTTGACAAACCAATTGATCATCATAATCACAATTTGGGGGAATCTAAACCGTCCATTACTACAAC
CACTTGTTTCCACACTAGTTGTGATCATCAAGATCATGATCATAAGAACACTACTAAATCACACCAACCA
CTATCATATGCATCAAACGCTGAGAACATTGCCCGATTGCTCGAAAGTTGGATGAAGAATTCCCCAAAAT
CGGGGCAAACAAACTCCAACCCGACCCGGGATTTGCTCCAAAACCCGGTTGCTTACCAGCCCAATAATAA
TAATACTTGTACTAATACTACTTATTCAAGTTCAAGTGAAGGAGCTCAAAGTGGGACCACTACACCTGAT
CACAATCACCATAACAATCACCGTCAACATAACAATCAGGCCACTGCTAATAATACAAATTTTGAGTACT
CTTTGTTTAGTTTCAACTCCTCCACCGCATCAGAATCCTTGTCGGCCGACGAGACTGCAAATTTGACACC
GGAGAGGGCCACAAGTACTCTGTGCTTCCAAGATGAGAGCAAGCCTCATAATACCAAAATTGAGGAGCCA
GTACAAGCTCCTCTCACATTGCTTGAAAAGTGGCTACTTGATGATGGTTCAGCTCAAGGGCATGAGGACC
TTATTAACATGTCGCTAGAGGATAGTGCAGCACTCTTTTGA
>AA
MGRPPCCDKVGVKKGPWTPEEDIILVSYIQEHGPGNWRSVPTHTGLMRCSKSCRLRWTNYLRPGIKRGNF
TDHEEKMIIHLQALLGNRWAAIASYLPQRTDNDIKNYWNTHLKKKLRKLHTGHDGQSHDEFSTDNNSHQI
SKGQWERRLQTDIHMAKQALCEALSLDKPIDHHNHNLGESKPSITTTTCFHTSCDHQDHDHKNTTKSHQP
LSYASNAENIARLLESWMKNSPKSGQTNSNPTRDLLQNPVAYQPNNNNTCTNTTYSSSSEGAQSGTTTPD
HNHHNNHRQHNNQATANNTNFEYSLFSFNSSTASESLSADETANLTPERATSTLCFQDESKPHNTKIEEP
VQAPLTLLEKWLLDDGSAQGHEDLINMSLEDSAALF
XP_030481432.1 XM_030625572.1 CsMYB13
>genomic 
AAGCAACACAAGCTAGTCATCTTACCCTTTACTCTCATCTCTTCCACAAACTAATTTTTTTTTCCTCTAA
CAATTTTTACAGTACCTGTTTTTTCTTTTCCTTGAAAAAGCCTTAGTTTGTACCACTATACATATATAAA
ATAGTACTATAGTGGACTGAATAAGAAAAACCAAGTGAAATGGGGAGACCTCCTTGTTGTGATAAAGAAG
GGGTCAAGAAAGGTCCTTGGACTCCAGAAGAAGATATCATTTTAGTCTCTTACATTCAAGAACATGGTCC
TGGAAATTGGAGGGCTGTTCCTACTAATACAGGTACAAATATTTCATTTTTTTTTTGTGTAAATTTTTTC
CTAATAAAATATAAATCCTAATTATTTTGATTATTATCAGGTTTGCTTAGGTGTAGTAAGAGTTGTAGGC
TTAGATGGACTAATTACCTTCGACCAGGGATTAAACGTGGTAATTTCACTGACAATGAAGAGAAGATGAT
TATACATCTTCAAGCTCTTTTGGGCAATAGGTATTTTATTTTATTTTTTTTTAAAAAAATTGTTTTTTTT
TTTTGTTATGAACAAAATGTTTATGTGAGTTTTGTTTGGTTATAATGGTTTTAGATGGGCAGCTATAGCA
TCATATCTTCCACAAAGAACAGATAATGATATTAAAAACTATTGGAATACTTACTTGAAGAAAAAGCTGA
GTAAGATTCAAAATCAATCATCATCAAGAGATGATCATGAAGAAGGGTTTTCATCTTCACAACCAAGTAT
GTCAAGAGGTCAATGGGAAAGAAGGCTTCAAACTGATATTCATTTGGCTAAACAAGCTCTGTCTGAGGCT
CTGTCTCCTGAAAAGTCAACATCTTTGACTCATCATGATCAAAAACCTTCTTCTTCTTCATCTGATCAGA
CACTTTCAACCACAACAACATATGCTTCAAGCACAGAAAACATATCAAGATTGCTCAAAAGTTGGATGAG
AAATCCACCAATAAAGAGATCTGGTGGTACAACAACAACAACAACAACAACAACAACAACTACTACAACT
ACTTCTAGTACTAATACAACATTACCAAATAATAATGTTGATTTGTCTGAGGCATTTGAGTCTTTGTTTG
GTTTTGAGTCATTTGAGTCTTCAAATAATAATTCTGATTTTTCTCAGTCACCAGATCAAGATCATGAGAG
TAAGCCCAATATTGGTAATAATGCTCATCAATTGCCATTTTCATTGCTTGAGAAATGGCTTTTTGATGAA
ACTGTTACTACTACAACTACTCAAGGCAAAGAAGTTGTTCTTAGTGATATGATTTTAGATGAAAATCCTA
ATTTTTTCTAATTATTTTATATATAATAAATATATATAAAGCTTCTTCCCCATCTTTTTGTATTATTATT
GGTTTTTAATTTTGCTTACTTTTGGATCTACAAGACTACTACTAATACTACTACAATATTATCTTGGAAA
TTGTTTGATGAATAAGCTGGAAAAGTTTGGTGGTGGTAGTTATAATTTGCCTTTATTTTTTATTTAAAGC
TTAGAACCAAAAGAAAAGTGTAAATTTTCATATATTATTATTAATTTGTGTTACGAGTAATTATTCCTTG
TTGATGATGATGACTAGATTTATAAACATCTCTCTTTTTCTTTTTTCATTTCATTCGATCAAATATATGT
GATCTTGGATCGATGGTATGATTTAACATAATGTATTAAAGAGAGATATTAATGTTGTAATGTAGAACAA
GAAGTTGACCTTATTACTGTAGACA
>transcript
ATGGGGAGACCTCCTTGTTGTGATAAAGAAGGGGTCAAGAAAGGTCCTTGGACTCCAGAAGAAGATATCA
TTTTAGTCTCTTACATTCAAGAACATGGTCCTGGAAATTGGAGGGCTGTTCCTACTAATACAGGTTTGCT
TAGGTGTAGTAAGAGTTGTAGGCTTAGATGGACTAATTACCTTCGACCAGGGATTAAACGTGGTAATTTC
ACTGACAATGAAGAGAAGATGATTATACATCTTCAAGCTCTTTTGGGCAATAGATGGGCAGCTATAGCAT
CATATCTTCCACAAAGAACAGATAATGATATTAAAAACTATTGGAATACTTACTTGAAGAAAAAGCTGAG
TAAGATTCAAAATCAATCATCATCAAGAGATGATCATGAAGAAGGGTTTTCATCTTCACAACCAAGTATG
TCAAGAGGTCAATGGGAAAGAAGGCTTCAAACTGATATTCATTTGGCTAAACAAGCTCTGTCTGAGGCTC
TGTCTCCTGAAAAGTCAACATCTTTGACTCATCATGATCAAAAACCTTCTTCTTCTTCATCTGATCAGAC
ACTTTCAACCACAACAACATATGCTTCAAGCACAGAAAACATATCAAGATTGCTCAAAAGTTGGATGAGA
AATCCACCAATAAAGAGATCTGGTGGTACAACAACAACAACAACAACAACAACAACAACTACTACAACTA
CTTCTAGTACTAATACAACATTACCAAATAATAATGTTGATTTGTCTGAGGCATTTGAGTCTTTGTTTGG
TTTTGAGTCATTTGAGTCTTCAAATAATAATTCTGATTTTTCTCAGTCACCAGATCAAGATCATGAGAGT
AAGCCCAATATTGGTAATAATGCTCATCAATTGCCATTTTCATTGCTTGAGAAATGGCTTTTTGATGAAA
CTGTTACTACTACAACTACTCAAGGCAAAGAAGTTGTTCTTAGTGATATGATTTTAGATGAAAATCCTAA
TTTTTTCTAA
>AA
MGRPPCCDKEGVKKGPWTPEEDIILVSYIQEHGPGNWRAVPTNTGLLRCSKSCRLRWTNYLRPGIKRGNF
TDNEEKMIIHLQALLGNRWAAIASYLPQRTDNDIKNYWNTYLKKKLSKIQNQSSSRDDHEEGFSSSQPSM
SRGQWERRLQTDIHLAKQALSEALSPEKSTSLTHHDQKPSSSSSDQTLSTTTTYASSTENISRLLKSWMR
NPPIKRSGGTTTTTTTTTTTTTTTSSTNTTLPNNNVDLSEAFESLFGFESFESSNNNSDFSQSPDQDHES
KPNIGNNAHQLPFSLLEKWLFDETVTTTTTQGKEVVLSDMILDENPNFF
XP_030481551.1 XM_030625691.1 CsMYB14
>genomic 
TTTTTTCTATAAATGAAGAGTGAACACAAAGCAACACAAGCTAGTCATCTTACCCTTTACTCTCATCTCT
TCCACAAACTAATTTTTTTTTTTCCTCTAACAATTTTTACAGTACCTGTTTTTTCTTTTCCTTGAAAAAG
CCTTAGTTTGTACCACTATACATATATAAAATAGTACTATAGTGGACTGAATAAGAAAAACCAAGTGAAA
TGGGGAGACCTCCTTGTTGTGATAAAGAAGGGGTCAAGAAAGGTCCTTGGACTCCAGAAGAAGATATCAT
TTTAGTCTCTTACATTCAAGAACATGGTCCTGGAAATTGGAGGGCTGTTCCTACTAATACAGGTACAAAT
ATTTCATTTTTTTTTTGTGTAAATTTTTTCCTAATAAAATATAAATCCTAATTATTTTGATTATTATCAG
GTTTGCTTAGGTGTAGTAAGAGTTGTAGGCTTAGATGGACTAATTACCTTCGACCAGGGATTAAACGTGG
TAATTTCACTGACAATGAAGAGAAGATGATTATACATCTTCAAGCTCTTTTGGGCAATAGGTATTTTATT
TTATTTTTTTAAAAAAATTATTATTTTTTTTTTGTTATGAACAAAATGTTTATGTGAGTTTTGTTTGGTT
ATAATAATGGTTTTAGATGGGCAGCTATAGCATCATATCTTCCACAAAGAACAGATAATGATATTAAAAA
CTATTGGAATACTTACTTGAAGAAAAAGCTGAGTAAGATTCAAAATCAATCATCATCAAGAGATGATCAT
GAAGAAGGGTTTTCATCTTCACAACCAAGTATGTCAAGAGGTCAATGGGAAAGAAGGCTTCAAACTGATA
TTCATTTGGCTAAACAAGCTCTGTCTGAGGCTCTGTCTCCTGAAAAGTCAACATCTTTGACTCATCATGA
TCAAAAACCTTCCTCTTCTTCATCTGATCAGACACTTTCAACCACAACAACATATGCTTCAAGCACAGAA
AACATATCAAGATTGCTCAAAAGTTGGATGAGAAATCCACCAATAAAGAGATCTGGTGGTAAAACAACAA
CAACAACAACAACAACAACTACTACAACTACTTCTAGTACTAATACAACATTACCAAATAATAATGTTGA
TTTGTCTGAGGCATTTGAGTCTTTGTTTGGTTTTGAGTCATTTGAGTCTTCAAATAATAATTCTGATTTT
TCTCAGTCACCAGATCAAGATCATGAGAGTAAGCCCAATATTGGTAATAATGCTCATCAATTGCCATTTT
CATTGCTTGAGAAATGGCTTTTTGATGAAACTGTTACTACTACAACTACTCAAGGCAAAGAAGTTGTTCT
TAGTGATATGATTTTAGATGAAAATCCTAATTTTTTCTAATTATTTTATATATAATAAATATATATAAAG
CTTCTTCCCCTTCTTTTTGTATTATTATTGGTTTTTAATTTTGCTTACTTTTGGATCTACAAGACTACTA
CTAATACTACTACAATATTATCTTGGAAATTGTTTGATGAATAAGCTGGAAAAGTTTGGTGGTGGTAGTT
ATAA
>transcript 
ATGGGGAGACCTCCTTGTTGTGATAAAGAAGGGGTCAAGAAAGGTCCTTGGACTCCAGAAGAAGATATCA
TTTTAGTCTCTTACATTCAAGAACATGGTCCTGGAAATTGGAGGGCTGTTCCTACTAATACAGGTTTGCT
TAGGTGTAGTAAGAGTTGTAGGCTTAGATGGACTAATTACCTTCGACCAGGGATTAAACGTGGTAATTTC
ACTGACAATGAAGAGAAGATGATTATACATCTTCAAGCTCTTTTGGGCAATAGATGGGCAGCTATAGCAT
CATATCTTCCACAAAGAACAGATAATGATATTAAAAACTATTGGAATACTTACTTGAAGAAAAAGCTGAG
TAAGATTCAAAATCAATCATCATCAAGAGATGATCATGAAGAAGGGTTTTCATCTTCACAACCAAGTATG
TCAAGAGGTCAATGGGAAAGAAGGCTTCAAACTGATATTCATTTGGCTAAACAAGCTCTGTCTGAGGCTC
TGTCTCCTGAAAAGTCAACATCTTTGACTCATCATGATCAAAAACCTTCCTCTTCTTCATCTGATCAGAC
ACTTTCAACCACAACAACATATGCTTCAAGCACAGAAAACATATCAAGATTGCTCAAAAGTTGGATGAGA
AATCCACCAATAAAGAGATCTGGTGGTAAAACAACAACAACAACAACAACAACAACTACTACAACTACTT
CTAGTACTAATACAACATTACCAAATAATAATGTTGATTTGTCTGAGGCATTTGAGTCTTTGTTTGGTTT
TGAGTCATTTGAGTCTTCAAATAATAATTCTGATTTTTCTCAGTCACCAGATCAAGATCATGAGAGTAAG
CCCAATATTGGTAATAATGCTCATCAATTGCCATTTTCATTGCTTGAGAAATGGCTTTTTGATGAAACTG
TTACTACTACAACTACTCAAGGCAAAGAAGTTGTTCTTAGTGATATGATTTTAGATGAAAATCCTAATTT
TTTCTAA
>AA
MGRPPCCDKEGVKKGPWTPEEDIILVSYIQEHGPGNWRAVPTNTGLLRCSKSCRLRWTNYLRPGIKRGNF
TDNEEKMIIHLQALLGNRWAAIASYLPQRTDNDIKNYWNTYLKKKLSKIQNQSSSRDDHEEGFSSSQPSM
SRGQWERRLQTDIHLAKQALSEALSPEKSTSLTHHDQKPSSSSSDQTLSTTTTYASSTENISRLLKSWMR
NPPIKRSGGKTTTTTTTTTTTTTSSTNTTLPNNNVDLSEAFESLFGFESFESSNNNSDFSQSPDQDHESK
PNIGNNAHQLPFSLLEKWLFDETVTTTTTQGKEVVLSDMILDENPNFF
XP_030496432.1 XM_030640572.1 CsMYB15
>genomic 
GGATTTGGGGGTGGCACCTATACATATATACATACATACATATATAGCACTCTACTACATGAGCCAAATC
TTCTTCTTCATTATTAATTTGGAAAAATAATACATATAACCATGGGAAGATCTCCTTGTTGTGATGAGAG
TGGTCTTAAGAAAGGCCCTTGGACCCCTGAAGAGGATCAGAAGCTTGTTAAGTTTATTCAAAAGAATGGT
CATGGAAGCTGGAGAGCTCTTCCTAGACTTGCAGGTACATATATATTGCAATTTTAATTATTGGATGAAA
TTGGGTGTAATCTTATACATTAATAGAATTATACATATGTTATTTTGTATTCGTAACACAGGGCTAAACA
GATGTGGGAAGAGTTGTAGATTGAGGTGGACAAACTACTTGAGGCCAGATATCAAAAGGGGGAAATTTTC
TCAAGAAGAAGAAGAAACCATACTCAATCTTCACTCCATCCTTGGAAACAAGTAATAATTTTTAATTAAT
AATATATTGGTCATTTTCTTTTTCTCATTTTTCTCTGTTTTCACAATGAGTGAATAAATGAATTAATGAT
CATTGTATTTGTTATTTTTTTTCAAAAAAAAAAAGATGGTCAGCAATAGCTAGCCACCTACCAGGGCGTA
CGGACAATGAAATAAAGAACTTTTGGAACACCCACCTGAAGAAAAAGCTGATCCAAATGGGGATTGATCC
AATGACTCACCGTCCTCGTACTGACATATTTTCAAGTTTGCCTCATCTCATAGCTTTAGCCAATCTCAAG
GAGCTTATGGATCATCCTTGGGAAGAACACGCTGTCAGAATCCAAGCCGAAGCTGTTCAAAACATGGCCA
AGCTTCACTACTTACAGTACCTTCTTCAACCACCTAATAATAATAATAACAACAACAATCTCAACACTTC
TGACATCGAAACCATCAACCTTCTCAACTCCTTATCTTCTTCATTCAAAGACAACAACAACAACAACAAC
AACAGTACCCAAACTGTTTTTGATTCTCCTCATGATCTATTCCAAAACCCAATTACTACTACCACCACTC
ATCATAATGACCTTATTCTTCAATCTCTCCATGATTCATCACTCTCTTTCGCTCACTTGCCTGACTTGAA
AATCCCATGTAGTAATGATCATAACAACAACAACAACCAGGATGATGAGAGGTCACCACTACACAACAAA
CAAATGGCTAATAACGATCAAGTACTTTCAGTAGACACGGCAATGTTCAGCCTTAATACTAATAACAACC
AATTATTGGTAGGCCAAGATGAGATGATCTTCTCATCATCATCATCATCAACTGCTTGGCTTCCTCCTTC
TGCTTGTACTACTCCCTCTCCACCTTCCGGGGCGGCGGCTGCTGGGATCAACACCACCCCCAATACTACA
GTACTAGAGAATAATCAGAGTACCTATGGTTGCATTATTAATTCAAGCTATGGAGATCATGAAGTGACCC
ATTCTGTTTGGCCTGATCACCTCCTTGATGACTCTTTATTTCAGGACTTTGCCTAGCTATATATAATATT
ATAAATTAAGTAGAGTTCTTTTGTTTGTTTCATATATAAGCACCCCTTTTTTTTGTTCTTTTCTTTATTT
GCCCTGAGAAACTGCTATCACTATCACTATTACTTACTATTGTGTATTATTATGTTATATAGTATTGTTC
ATATTATATATGTGTACAATATATATATCCTTCAGGATGCATAAGATATAGATTTGTTCATGAGTTTTTT
ATGCATGAGTTTGTTTGAATGCTAT
>transcript 
ATGGGAAGATCTCCTTGTTGTGATGAGAGTGGTCTTAAGAAAGGCCCTTGGACCCCTGAAGAGGATCAGA
AGCTTGTTAAGTTTATTCAAAAGAATGGTCATGGAAGCTGGAGAGCTCTTCCTAGACTTGCAGGGCTAAA
CAGATGTGGGAAGAGTTGTAGATTGAGGTGGACAAACTACTTGAGGCCAGATATCAAAAGGGGGAAATTT
TCTCAAGAAGAAGAAGAAACCATACTCAATCTTCACTCCATCCTTGGAAACAAATGGTCAGCAATAGCTA
GCCACCTACCAGGGCGTACGGACAATGAAATAAAGAACTTTTGGAACACCCACCTGAAGAAAAAGCTGAT
CCAAATGGGGATTGATCCAATGACTCACCGTCCTCGTACTGACATATTTTCAAGTTTGCCTCATCTCATA
GCTTTAGCCAATCTCAAGGAGCTTATGGATCATCCTTGGGAAGAACACGCTGTCAGAATCCAAGCCGAAG
CTGTTCAAAACATGGCCAAGCTTCACTACTTACAGTACCTTCTTCAACCACCTAATAATAATAATAACAA
CAACAATCTCAACACTTCTGACATCGAAACCATCAACCTTCTCAACTCCTTATCTTCTTCATTCAAAGAC
AACAACAACAACAACAACAACAGTACCCAAACTGTTTTTGATTCTCCTCATGATCTATTCCAAAACCCAA
TTACTACTACCACCACTCATCATAATGACCTTATTCTTCAATCTCTCCATGATTCATCACTCTCTTTCGC
TCACTTGCCTGACTTGAAAATCCCATGTAGTAATGATCATAACAACAACAACAACCAGGATGATGAGAGG
TCACCACTACACAACAAACAAATGGCTAATAACGATCAAGTACTTTCAGTAGACACGGCAATGTTCAGCC
TTAATACTAATAACAACCAATTATTGGTAGGCCAAGATGAGATGATCTTCTCATCATCATCATCATCAAC
TGCTTGGCTTCCTCCTTCTGCTTGTACTACTCCCTCTCCACCTTCCGGGGCGGCGGCTGCTGGGATCAAC
ACCACCCCCAATACTACAGTACTAGAGAATAATCAGAGTACCTATGGTTGCATTATTAATTCAAGCTATG
GAGATCATGAAGTGACCCATTCTGTTTGGCCTGATCACCTCCTTGATGACTCTTTATTTCAGGACTTTGC
CTAG
>AA 
MGRSPCCDESGLKKGPWTPEEDQKLVKFIQKNGHGSWRALPRLAGLNRCGKSCRLRWTNYLRPDIKRGKF
SQEEEETILNLHSILGNKWSAIASHLPGRTDNEIKNFWNTHLKKKLIQMGIDPMTHRPRTDIFSSLPHLI
ALANLKELMDHPWEEHAVRIQAEAVQNMAKLHYLQYLLQPPNNNNNNNNLNTSDIETINLLNSLSSSFKD
NNNNNNNSTQTVFDSPHDLFQNPITTTTTHHNDLILQSLHDSSLSFAHLPDLKIPCSNDHNNNNNQDDER
SPLHNKQMANNDQVLSVDTAMFSLNTNNNQLLVGQDEMIFSSSSSSTAWLPPSACTTPSPPSGAAAAGIN
TTPNTTVLENNQSTYGCIINSSYGDHEVTHSVWPDHLLDDSLFQDFA
XP_030494441.1 XM_030638581.1 CsMYB16
>genomic 
TATCACAAGAACTTAACAATTTAGAGACAATATGGTTGATCGTTTGAAGAGAGGTCCATGGAAACCAGAA
GAAGACAAAAAGCTCTTAGCCTATATCCAACAACATGGCCATGGAAGCTGGCGTTTGGTGCCCAAAAAAG
CTGGTAGCTACTTCATCTTTCATTATTAATAAATAAAATGCACACCATCTCCATATTTAGATATATAACC
TAGTTTTAATTAATATATAACCTATGATCCAAAAACAGGTCTCCAAAGATGCGGAAAAAGCTGCAGATTG
AGATGGACAAATTATCTTAGACCAGATATTAAGAGGGGAAAGTTCACATTACAGGAAGAAAGAACAATCA
TTCAACTACATGCTCTATTAGGAAACAGGTACCATACTGTATATTATATAAATGTCACTTTCTTTTTAGT
TTCTATTAATTTTAGTTTCTAAAAGTATAACCTTTTATTTAGGTGGTCAGCAATAGCCTCTCACTTGCCA
AACAGAACAGATAATGAGATAAAGAACTACTGGAACACTCATCTGAAGAAAAGGTTGACTACGATGGGTA
TTGACCCAGTCACCCATAAGCCTCTAAAGCACACTCTCCGCTCAGTCGCCGCTGACCCAAAAGACGTTTC
CAAGCTCAGCCACATAGCTCAGTGGGAGAGCACGAGGCTCGAAGCGGAGGCTCGGCTTGTTAGAGAGTCA
AGGCTCCTTAGAGAAATAGACGAGAGAAACAGTAATAAGAGTAACACTAGTACGCCGTCCGATATACTCG
CCGCCACGTCGGATGAGATACTGAAGAAGATGCCCACCACATTCGCTCCGCCGCGGTGCTTCGACATTTT
GAAAGCGTGGGAGAGCCGTCTGTTCTTTTCGAAAAACAAAGAAAGAAGTTATCATCGTGACCGTACATTT
AATGACACTAGTATTAACGGTGATGGTGAAGCCAGAGCCAGCTTATCCTTTGGTTTCACTGGTAGTACTA
CTGATACTACGGCTGAGCTTAGCTACATGACGGCGCCGTCAAGCCGTACTAACGGGGGGTCACCGTTAAG
ATTTGACGAGATATTCGAGAACTGGGACGGCGGAAGTGATGATTTATTTTCAGAGCAGGTGTTCAGCACG
CGCCTCATGGAAGCTGAAATTAATCCAGCGATATGTAATGATCATCAGGACATTGGGAATCACACTGAAA
GAGGCATTTGCGATGTGCAATATGAAGTGAACAGGAACCATTGTAATGGGGGTATTTAATAATGGCTATT
TGTTGAATAATTGTTGACCCTCAAATTTACCCGTGCTCTAAACTAGTTTGATTTGAAACTTTGTCTCATG
TGTGCATGTCCTATTTTAATGAATCAAACGAAGCAACTTAATTAAAA
>transcript 
ATGGTTGATCGTTTGAAGAGAGGTCCATGGAAACCAGAAGAAGACAAAAAGCTCTTAGCCTATATCCAAC
AACATGGCCATGGAAGCTGGCGTTTGGTGCCCAAAAAAGCTGGTCTCCAAAGATGCGGAAAAAGCTGCAG
ATTGAGATGGACAAATTATCTTAGACCAGATATTAAGAGGGGAAAGTTCACATTACAGGAAGAAAGAACA
ATCATTCAACTACATGCTCTATTAGGAAACAGGTGGTCAGCAATAGCCTCTCACTTGCCAAACAGAACAG
ATAATGAGATAAAGAACTACTGGAACACTCATCTGAAGAAAAGGTTGACTACGATGGGTATTGACCCAGT
CACCCATAAGCCTCTAAAGCACACTCTCCGCTCAGTCGCCGCTGACCCAAAAGACGTTTCCAAGCTCAGC
CACATAGCTCAGTGGGAGAGCACGAGGCTCGAAGCGGAGGCTCGGCTTGTTAGAGAGTCAAGGCTCCTTA
GAGAAATAGACGAGAGAAACAGTAATAAGAGTAACACTAGTACGCCGTCCGATATACTCGCCGCCACGTC
GGATGAGATACTGAAGAAGATGCCCACCACATTCGCTCCGCCGCGGTGCTTCGACATTTTGAAAGCGTGG
GAGAGCCGTCTGTTCTTTTCGAAAAACAAAGAAAGAAGTTATCATCGTGACCGTACATTTAATGACACTA
GTATTAACGGTGATGGTGAAGCCAGAGCCAGCTTATCCTTTGGTTTCACTGGTAGTACTACTGATACTAC
GGCTGAGCTTAGCTACATGACGGCGCCGTCAAGCCGTACTAACGGGGGGTCACCGTTAAGATTTGACGAG
ATATTCGAGAACTGGGACGGCGGAAGTGATGATTTATTTTCAGAGCAGGTGTTCAGCACGCGCCTCATGG
AAGCTGAAATTAATCCAGCGATATGTAATGATCATCAGGACATTGGGAATCACACTGAAAGAGGCATTTG
CGATGTGCAATATGAAGTGAACAGGAACCATTGTAATGGGGGTATTTAA
>AA 
MVDRLKRGPWKPEEDKKLLAYIQQHGHGSWRLVPKKAGLQRCGKSCRLRWTNYLRPDIKRGKFTLQEERT
IIQLHALLGNRWSAIASHLPNRTDNEIKNYWNTHLKKRLTTMGIDPVTHKPLKHTLRSVAADPKDVSKLS
HIAQWESTRLEAEARLVRESRLLREIDERNSNKSNTSTPSDILAATSDEILKKMPTTFAPPRCFDILKAW
ESRLFFSKNKERSYHRDRTFNDTSINGDGEARASLSFGFTGSTTDTTAELSYMTAPSSRTNGGSPLRFDE
IFENWDGGSDDLFSEQVFSTRLMEAEINPAICNDHQDIGNHTERGICDVQYEVNRNHCNGGI
XP_030481714.1 XM_030625854.1 CsMYB17
>genomic 
CATGTTCTTACTTTCCCAAATCTCTTTAGGGCATTTCTCTAGCTTATAACTTATTATTAAGAGATCGGTC
TCATCTTTTGATAATCAAGTTCTCTCTGTATATCATCATCATATAAGCTATAGCTTAATAAGGGCTAGCT
CTTCTAGTATTTCGGTCTTTGGAATCAATAGAAAGAAATAACTAAAATGGGAAGGTCTCCATGTTGTGAG
AAGGTAGGGTTGAAAAAAGGACCATGGACTCCTGAGGAAGACCAGAAGTTATTGGCTTACATCGAAGAAC
ATGGCCATGGAAGCTGGAGAGCCTTGCCTGCTAAAGCTGGTGATTTTCAACAAAGCATTAAAATAAAAAA
ATACTATTATATATATAAGCTTATGATCAATACACACACAGACCATATATGCAAATATATAGTACTAGTT
TTGTTCGTCTTTTCCTATATAGCTTATAAAATTTTCTTGTGTATGTTATATTTGTAGGGCTTCAAAGATG
TGGGAAAAGCTGCAGACTGAGGTGGACAAACTATCTTAGGCCTGATATAAAAAGGGGAAAGTTTAGTTTA
CAAGAAGAACAAACCATTATTCAACTCCATGCTCTCCTCGGAAACAGGTAAACTAAATTAAAAGATTCAA
AAAGTATTACTCTTTTTTTGCTTATTTGTTTACTTTCTGAAGTTTCATATTGTGTATGTAATAAATATAT
TTGTAGTAAATACTAACTACATATATGATGACTACTGAGTCCGTATATTAACTTTTCCTGCCACACTGCT
TAAATTGTTTTGTAGTTTTCTTCGCAGAACTAACTTCATAACAGTTACACACCCACATATATTCACTGCG
TATTATATTGACAACTCAATTGATTAAGGAAAAATTATTCACGGGCTACATATCTATGTACAACTGTATG
TATATATGATCAGTAATATTATACATCTAATCATTACTTACACAGCTAAAAATAAGAGCCCTATAATATT
TGTATCGTACAATATTAATTAATCAATATCGTTGAGATAATAACTTCACATTATTATTTCTTTTTTTCTG
AACCCTTTTTTTGTTATTATTTTTAAAAGATGGTCAGCTATAGCAACTCACTTGCCAAAGAGAACAGACA
ATGAAATCAAGAATTACTGGAACACTCACTTGAAGAAAAGACTGACCAAGATGGGAATAGATCCCGTCAC
CCACAAACCTAAGATAGATGCCCTTGGCTCTGGCTCTGGCAACCCAAAAGACGCCGCTAACCTAAGTCAC
ATGGCTCAGTGGGAGAGCGCTCGGCTCGAAGCCGAAGCCAGATTAGTTAGAGAATCCAAGCTGTTGCTAA
CCAGCAATAACAACAATGCCAACAACAGCATGGCACTACCACATCATCACAACCACCAACTGGGCTCGGC
TAATCATTTCATGAACAAGCCAGGCGGAGCCATAACCCCACCACCGTGCCTGGACGTTCTCAAAGCGTGG
CAAGGCGCGTGGACTAAGTCGAGTAACAGTAGCAGTCGAGATTGTAATACTCTCGCGGGAATGATGGCTA
TGGACGACCTTGAATCTCCAACGTCCACGCTGAACTTCCCGGATGCCAACCATAATTACCCTAGGATTAA
TAATCAAACTGCTACCACAGTTGGATTCGGTACTAATGATACCACTGCTGATCATGACGGTTGGAAGTCG
TGCTACGGCACGACCTCAGTTAACAACACTTCTACAAACACTAACAAAGTAGTAGTAGCAGCAGCAGCAG
CGGCAACGATGAATAGTGATGATAATCACGACCACAACAGCAACATTAACCATATGGTGGCTCCACCTAC
CCCGCCGGAGTTCAAGGAGAGAAATATGGAACATGGTAATACGATGTCCTTGCAGGACATTGCGTTCGCT
TGTAGTGAAGGAGGAGCCTGGTTTGTCGATCATGGGTTTAGAGCTGCAGCGGCCAGTAGCGACGGTGTGG
CTGCAGTGTCGAATATCATCGAAGGATTCACGGATGCTTTCATGTACAACTCTGAGGAGCCGAACTCGGC
GGACGTGGTTGGAGATGGTGAGAACTCAAACGACTGCGGTGGGGCCGGCGGAGAAGGAAGCTGTGGAGCT
AGCGGGTTATTTGAAGAGAACAAGAACTACTGGAATAGTATACTGAATTTGGTGAACACGTCACCGACTG
GGTCGCCTGTGTTTTGATATTAGAGTTTTAATTTGTTGTAGTAGCCAGTAATGGTAACTATTGTTTCTTA
ATGATTTGTTTAATTAGTGACTATATATAGGGCTAGTCAAAGATTATCATAGTGGCCTTATTAAACATGA
TTAGCAAGTTAGTGTACTAATAATGATGGAAAACTCCTAGTTAATAATAATAATAACATGTCCTTTTTTA
GTTTTTAA
>transcript 
ATGGGAAGGTCTCCATGTTGTGAGAAGGTAGGGTTGAAAAAAGGACCATGGACTCCTGAGGAAGACCAGA
AGTTATTGGCTTACATCGAAGAACATGGCCATGGAAGCTGGAGAGCCTTGCCTGCTAAAGCTGGGCTTCA
AAGATGTGGGAAAAGCTGCAGACTGAGGTGGACAAACTATCTTAGGCCTGATATAAAAAGGGGAAAGTTT
AGTTTACAAGAAGAACAAACCATTATTCAACTCCATGCTCTCCTCGGAAACAGATGGTCAGCTATAGCAA
CTCACTTGCCAAAGAGAACAGACAATGAAATCAAGAATTACTGGAACACTCACTTGAAGAAAAGACTGAC
CAAGATGGGAATAGATCCCGTCACCCACAAACCTAAGATAGATGCCCTTGGCTCTGGCTCTGGCAACCCA
AAAGACGCCGCTAACCTAAGTCACATGGCTCAGTGGGAGAGCGCTCGGCTCGAAGCCGAAGCCAGATTAG
TTAGAGAATCCAAGCTGTTGCTAACCAGCAATAACAACAATGCCAACAACAGCATGGCACTACCACATCA
TCACAACCACCAACTGGGCTCGGCTAATCATTTCATGAACAAGCCAGGCGGAGCCATAACCCCACCACCG
TGCCTGGACGTTCTCAAAGCGTGGCAAGGCGCGTGGACTAAGTCGAGTAACAGTAGCAGTCGAGATTGTA
ATACTCTCGCGGGAATGATGGCTATGGACGACCTTGAATCTCCAACGTCCACGCTGAACTTCCCGGATGC
CAACCATAATTACCCTAGGATTAATAATCAAACTGCTACCACAGTTGGATTCGGTACTAATGATACCACT
GCTGATCATGACGGTTGGAAGTCGTGCTACGGCACGACCTCAGTTAACAACACTTCTACAAACACTAACA
AAGTAGTAGTAGCAGCAGCAGCAGCGGCAACGATGAATAGTGATGATAATCACGACCACAACAGCAACAT
TAACCATATGGTGGCTCCACCTACCCCGCCGGAGTTCAAGGAGAGAAATATGGAACATGGTAATACGATG
TCCTTGCAGGACATTGCGTTCGCTTGTAGTGAAGGAGGAGCCTGGTTTGTCGATCATGGGTTTAGAGCTG
CAGCGGCCAGTAGCGACGGTGTGGCTGCAGTGTCGAATATCATCGAAGGATTCACGGATGCTTTCATGTA
CAACTCTGAGGAGCCGAACTCGGCGGACGTGGTTGGAGATGGTGAGAACTCAAACGACTGCGGTGGGGCC
GGCGGAGAAGGAAGCTGTGGAGCTAGCGGGTTATTTGAAGAGAACAAGAACTACTGGAATAGTATACTGA
ATTTGGTGAACACGTCACCGACTGGGTCGCCTGTGTTTTGA
>AA
MGRSPCCEKVGLKKGPWTPEEDQKLLAYIEEHGHGSWRALPAKAGLQRCGKSCRLRWTNYLRPDIKRGKF
SLQEEQTIIQLHALLGNRWSAIATHLPKRTDNEIKNYWNTHLKKRLTKMGIDPVTHKPKIDALGSGSGNP
KDAANLSHMAQWESARLEAEARLVRESKLLLTSNNNNANNSMALPHHHNHQLGSANHFMNKPGGAITPPP
CLDVLKAWQGAWTKSSNSSSRDCNTLAGMMAMDDLESPTSTLNFPDANHNYPRINNQTATTVGFGTNDTT
ADHDGWKSCYGTTSVNNTSTNTNKVVVAAAAAATMNSDDNHDHNSNINHMVAPPTPPEFKERNMEHGNTM
SLQDIAFACSEGGAWFVDHGFRAAAASSDGVAAVSNIIEGFTDAFMYNSEEPNSADVVGDGENSNDCGGA
GGEGSCGASGLFEENKNYWNSILNLVNTSPTGSPVF
XP_030500440.1 XM_030644580.1 CsMYB18
>genomic 
TACACATATTGTTATTGTTGTTGACATGTGTTTCCAAAGCTTGATCAATCTCTCTCTAAGCATCTTCATT
TAACAAGATTCATTTTTTACTCATAATTCCCACCATAATATATATAACAATAATCTCGATCTTTTCTTGT
AGAGTTTGTTGTTAAATAACTAATTATATATAGATATATTATTATTATTATATTATGGGAAGATCACCAA
GTTGTGATGAGAATGGATTGAAGAAAGGGCCATGGACACCAGAAGAAGATGAGAAGCTTGTGGATTACAT
AACAAGAAATGGGCATGGAAGTTGGAGAGCTCTTCCTAAGCTTGCAGGGTTGAATAGGTGTGGCAAGAGT
TGCAGGCTTAGGTGGACCAATTATCTTAGGCCGGATATCAAGAGAGGCAAGTTTTCTGAGGATGAAGAGA
AGCTCATCATCAATCTCCATGCTGTTCTTGGCAACAAGTAAGTTCATGCATATTTTATGATCTAGTATTC
TTAGAAATTTGACGAGCATAAATACCCTCTTTCAACTTCTATTCTGATTGATTGAATAATGCGCCTCTTT
ATTAGGACTATTTTAGTAAGAGGTTCTATAGAAACTAGACAATCTTATTTGGTCAAATATATCTAGCGAC
AAATTCTTATGTTCCTTTCATTTACAGTATTACAGAATCAGAATGATCAGGATCGTAACCTAATTAATTG
TGAATAGTTTGTTGTTCTTTTCTCTTATACTCACAAGTTGTCCCTGATAGCTTCTACTAGTTGGTCAAAG
AGCATTGTTTTCAGGAACAACCATTTTTTATTAGGAACGACAAAGAAAGCTTTCAGGGACGACTGTTGTC
ATTCCTGATGATCATCATTTTTCTTGTAGTGATCAGAATCGTAACCTATTTTATTACTTGTGTGTTTGTT
TTGATTAAACAATAGGTGGTCTACTATAGCGGGACATCTTCCAGGGAGAACAGATAACGAAATAAAGAAT
TTATGGAACACACATTTGAAGAAGAAGCTTTTACAAATGGGAATTGATCCAGTTACACATAGACCTAGAA
CAGATATTCATCTCAATCTTCTCTCAAATCTCCCACAACTCATTGTTGCAGCCAACTTTGCCTCAAATTT
CCTCAACAACAACAACAATACTACTAATCAATCACTATCCAAACTCCAACTTCTTCAAAATATCTTCCAA
GTTCTAGGCCCCACTTCTAACCCTAACCCTAACCCTAACCCTAACCCTAATATGGATCAAGCAATGCTTC
ACAATCTCTTGGGATCATCATCATCATCACTATCATCACTAAATCATTATATGATTAACAATACTCATCA
AGATCATCAACCCTTTATGGTTGATGAGTATTTAAGATCATTGGAGCATGGAATAAGAGTAGATAATTAC
AACAACATTAATCATATTGTTAATTATGATCATGATCATCATAATCATAATCATTTTGTTACTAACAATA
TTACTACTTTTCCAACTCATCATAATCAAGAATCTATTGTGAACATTAATATAGATGATCCTAATATGAA
TATGATCATAGATAATAACAATAATAATGATGATGAGCTTCCTAAGTTAGCTGATGATCATGATCATGAT
AAGATTAATAATAATAATAATAAAAAACAAAAGATTAATAATTTATCATCAATGACATCATCATCTACTA
CTAATGAAGCTTGGGGAGATCTTATTACAAATAATCAAGATCAAAATAATCATGAACAAGCAGCTGATCA
TGATTCTTGCTATTGGAAAGATATTATGGAGTAAGTTTAATTAATTAATTAATTATTAATTATATATATT
ATTCATAATTATTTGTTTTTATTATTAATTAATTAATTATAATTATTAAATTTGGGTGCAGGTTAGCATC
TTCACAGACATTGGTCAACCTCGTTGACTAAATTTGAAGCTTCATATTTCATCATGATTAGTATCTCTGG
GTCATATATATATATATAGATATATATATAAGGGTTTGTTCATAAAGAGATATATCATGTGCATATATAG
AAACCAAGTATTTTAATTATTAGAAGTTTTTGATGAATTAATATTATAGATACTGAATTTTAATTCATTT
GT
>transcript 
ATGGGAAGATCACCAAGTTGTGATGAGAATGGATTGAAGAAAGGGCCATGGACACCAGAAGAAGATGAGA
AGCTTGTGGATTACATAACAAGAAATGGGCATGGAAGTTGGAGAGCTCTTCCTAAGCTTGCAGGGTTGAA
TAGGTGTGGCAAGAGTTGCAGGCTTAGGTGGACCAATTATCTTAGGCCGGATATCAAGAGAGGCAAGTTT
TCTGAGGATGAAGAGAAGCTCATCATCAATCTCCATGCTGTTCTTGGCAACAAGTGGTCTACTATAGCGG
GACATCTTCCAGGGAGAACAGATAACGAAATAAAGAATTTATGGAACACACATTTGAAGAAGAAGCTTTT
ACAAATGGGAATTGATCCAGTTACACATAGACCTAGAACAGATATTCATCTCAATCTTCTCTCAAATCTC
CCACAACTCATTGTTGCAGCCAACTTTGCCTCAAATTTCCTCAACAACAACAACAATACTACTAATCAAT
CACTATCCAAACTCCAACTTCTTCAAAATATCTTCCAAGTTCTAGGCCCCACTTCTAACCCTAACCCTAA
CCCTAACCCTAACCCTAATATGGATCAAGCAATGCTTCACAATCTCTTGGGATCATCATCATCATCACTA
TCATCACTAAATCATTATATGATTAACAATACTCATCAAGATCATCAACCCTTTATGGTTGATGAGTATT
TAAGATCATTGGAGCATGGAATAAGAGTAGATAATTACAACAACATTAATCATATTGTTAATTATGATCA
TGATCATCATAATCATAATCATTTTGTTACTAACAATATTACTACTTTTCCAACTCATCATAATCAAGAA
TCTATTGTGAACATTAATATAGATGATCCTAATATGAATATGATCATAGATAATAACAATAATAATGATG
ATGAGCTTCCTAAGTTAGCTGATGATCATGATCATGATAAGATTAATAATAATAATAATAAAAAACAAAA
GATTAATAATTTATCATCAATGACATCATCATCTACTACTAATGAAGCTTGGGGAGATCTTATTACAAAT
AATCAAGATCAAAATAATCATGAACAAGCAGCTGATCATGATTCTTGCTATTGGAAAGATATTATGGAGT
TAGCATCTTCACAGACATTGGTCAACCTCGTTGACTAA
>AA
MGRSPSCDENGLKKGPWTPEEDEKLVDYITRNGHGSWRALPKLAGLNRCGKSCRLRWTNYLRPDIKRGKF
SEDEEKLIINLHAVLGNKWSTIAGHLPGRTDNEIKNLWNTHLKKKLLQMGIDPVTHRPRTDIHLNLLSNL
PQLIVAANFASNFLNNNNNTTNQSLSKLQLLQNIFQVLGPTSNPNPNPNPNPNMDQAMLHNLLGSSSSSL
SSLNHYMINNTHQDHQPFMVDEYLRSLEHGIRVDNYNNINHIVNYDHDHHNHNHFVTNNITTFPTHHNQE
SIVNINIDDPNMNMIIDNNNNNDDELPKLADDHDHDKINNNNNKKQKINNLSSMTSSSTTNEAWGDLITN
NQDQNNHEQAADHDSCYWKDIMELASSQTLVNLVD
XP_030485058.1 XM_030629198.1 CsMYB19
>genomic 
ATTGATGTCTCCTTCTTATCCCATTTAAATCGCTGACCTTCCTCTTCCTATTCCCATCTCTATTCATTTT
TCATTTTTATTCATCAAAAAAAAAAAAAAACTCATATACTCTTTCTCTCTCTGTCTAATTTTCTTATATT
GTATCATCATCATCATCGCTATTATAATACATATAGATCGATCATATATATATATATATATGGGTCGGTC
ACCATGCTGCGACAAAGTGGGATTGAAGAAAGGGCCATGGACACCTGAAGAAGACCAAAAGCTCTTGGCT
TATATCGAACAACATGGCCATGGAAGTTGGCGAGCTTTACCCGCTAAAGCAGGTGTACTACTACTTCTGC
TTTCTCTTTTTACCTAACTAACTTCTCAAACTTACCGATTCTGTTAGAAACAGATTTAAGTGTGTTTTAT
TATTATATATTTATATATTATATATAGGGCTTCAAAGATGTGGAAAGAGTTGTAGACTAAGATGGACTAA
TTATTTAAGACCTGATATAAAGAGAGGCAAGTTCAGTTTGCAAGAAGAACAAACCATTATTCAACTCCAT
GCTTTACTAGGCAACAGGTATATATATATATATATATATATATATATATATATATGAATCTATACATTTC
TTCAAGCTACAATATGTTATCAAATTCAAATGTGTATATGCATGTATGTACGTGTTTGGTTAGTTTTGTG
TACTAGTTAATCAATCATCTTAAAACCTAGCTAGCTTTATATAATTTTTCAACATTTTAGATATATGTAA
ATATTGTTTATATTACATATAATATAAGAAAAAATAAAGTAATAATATTACAAAGTTTTCAACTAATAAT
AATAAGTTTCTTTGACAAATGGGGAATTATTATTAATGTGGCTTTACACAGACTACAGCATGTAGTGTTT
ATAAATATATAATTAATATAAAGTTTCATATTTATTTTTAGAAAAATGAAATTTATCATATATATATAAA
TCGAGTAACAGTACTAATACATTGAACTCTACTATACTCTTTTTCGTGATACGCTTTAAATGTAGTATAT
ATATAGTCACTCTCCTCTGACCTAAAATTATATAAAATTATTTATTATATATATTAATTACATAATTCTG
ACCATCATTTTTCTGCCATTTTTGTTTTTAAAATATTTATTATACTTCTGATCATACTCTCAGAAAATTC
ATCATATAATAATAAACACATAATAAATGATCATCTTTTTCTTTGAAACTCATCAATTTTATTTATTTAT
TTTTTTACATAATCAAATGGTCCATATATATAATAATAATAATTTACTTTTATTTTAACTTAAATTATTT
TTATTTTTTATTTTAGGTGGTCGGCTATAGCAACTCATTTGGCAAAAAGAACAGATAATGAAATAAAGAA
TTATTGGAACACACATCTAAAGAAACGTTTAGCCAAAATGGGAATTGACCCAATTACCCACAAACCAAAG
AACGACAATCTTCTCTCTCAACAAGACGGTGGTCAATCCAAGAACGCCGCTAACTTAAGCCACATGGCTC
AGTGGGAAAGCGCTCGGCTCGAAGCCGAAGCTCGGCTCGTTAGAGAGTCCAAGCTTCGTACCACTACCAA
CAACAATATCATTCATCATCATAATCATTTCTTCCTTCATCATAATCTCATCAACAACAACACTACCATC
GGCTCGGCTTCAGCTTCATCAGCTTCGGCTTCAACTCACCTTATTGACAAAACGACGTCGTCTTCCCATA
ATAACGTGTTTATTGAGTCTGCCACGTGGAACAATACTAGTGGTGGTGGTGGGGTCCGCAGTGACCTTGA
GTCACCCACATCTACATTAACATTTTCTGAGAACGCGCCGCCGTCCGTGGCTGCCGGAGATACTACTACC
GCCACCGCCTCGGAGAGTAATGGTGAGATCTTTAAAGAAGAATATTTGGGAGAACAAAATTGGAAAGGTA
ATAATAATAATAAAAATTGTGAAGAAGAGGAAGATGAAGATGGGTTAGATGATAATAATAATTCATTAAT
GTTGTCATTTAATATTAATGGAGATCATCAAGGCTTTACTAGTCTTTTGCTTAATAATAATATCTCCGAG
GAGCCTAGCTGTTCCGGTGGCGGTGGCGCCAAAAATGGTGGTGGTGGTGGTGGAAGTGGAAGTAGTGAAC
ATAATAATTATGGAGATAATGAGAATTATTGGAATAGTATTCTCAATTTGGTGAATTCTTCTCCTTCAGA
TTCTCCTATGTTCTAATTCAGTATGTATAATGTAGTAGCTATATTATAAGAACCCTAGTTAAATTAAAGA
ACACTTTTTCTTTGTTTAATTTTAATGTTAATTATTATATTGTGATTAA
>transcript 
ATGGGTCGGTCACCATGCTGCGACAAAGTGGGATTGAAGAAAGGGCCATGGACACCTGAAGAAGACCAAA
AGCTCTTGGCTTATATCGAACAACATGGCCATGGAAGTTGGCGAGCTTTACCCGCTAAAGCAGGGCTTCA
AAGATGTGGAAAGAGTTGTAGACTAAGATGGACTAATTATTTAAGACCTGATATAAAGAGAGGCAAGTTC
AGTTTGCAAGAAGAACAAACCATTATTCAACTCCATGCTTTACTAGGCAACAGGTGGTCGGCTATAGCAA
CTCATTTGGCAAAAAGAACAGATAATGAAATAAAGAATTATTGGAACACACATCTAAAGAAACGTTTAGC
CAAAATGGGAATTGACCCAATTACCCACAAACCAAAGAACGACAATCTTCTCTCTCAACAAGACGGTGGT
CAATCCAAGAACGCCGCTAACTTAAGCCACATGGCTCAGTGGGAAAGCGCTCGGCTCGAAGCCGAAGCTC
GGCTCGTTAGAGAGTCCAAGCTTCGTACCACTACCAACAACAATATCATTCATCATCATAATCATTTCTT
CCTTCATCATAATCTCATCAACAACAACACTACCATCGGCTCGGCTTCAGCTTCATCAGCTTCGGCTTCA
ACTCACCTTATTGACAAAACGACGTCGTCTTCCCATAATAACGTGTTTATTGAGTCTGCCACGTGGAACA
ATACTAGTGGTGGTGGTGGGGTCCGCAGTGACCTTGAGTCACCCACATCTACATTAACATTTTCTGAGAA
CGCGCCGCCGTCCGTGGCTGCCGGAGATACTACTACCGCCACCGCCTCGGAGAGTAATGGTGAGATCTTT
AAAGAAGAATATTTGGGAGAACAAAATTGGAAAGGTAATAATAATAATAAAAATTGTGAAGAAGAGGAAG
ATGAAGATGGGTTAGATGATAATAATAATTCATTAATGTTGTCATTTAATATTAATGGAGATCATCAAGG
CTTTACTAGTCTTTTGCTTAATAATAATATCTCCGAGGAGCCTAGCTGTTCCGGTGGCGGTGGCGCCAAA
AATGGTGGTGGTGGTGGTGGAAGTGGAAGTAGTGAACATAATAATTATGGAGATAATGAGAATTATTGGA
ATAGTATTCTCAATTTGGTGAATTCTTCTCCTTCAGATTCTCCTATGTTCTAA
>AA
MGRSPCCDKVGLKKGPWTPEEDQKLLAYIEQHGHGSWRALPAKAGLQRCGKSCRLRWTNYLRPDIKRGKF
SLQEEQTIIQLHALLGNRWSAIATHLAKRTDNEIKNYWNTHLKKRLAKMGIDPITHKPKNDNLLSQQDGG
QSKNAANLSHMAQWESARLEAEARLVRESKLRTTTNNNIIHHHNHFFLHHNLINNNTTIGSASASSASAS
THLIDKTTSSSHNNVFIESATWNNTSGGGGVRSDLESPTSTLTFSENAPPSVAAGDTTTATASESNGEIF
KEEYLGEQNWKGNNNNKNCEEEEDEDGLDDNNNSLMLSFNINGDHQGFTSLLLNNNISEEPSCSGGGGAK
NGGGGGGSGSSEHNNYGDNENYWNSILNLVNSSPSDSPMF
XP_030483723.1 XM_030627863.1 CsMYB20
>genomic 
TGGACCGAAGTGACTTGGTAATAATAATAATAGAGAGAGCAGACACAATATTAATAATAATAGTACTTAA
TGGTATCTTCAATGAGTTGGGGGATGACTAATCAAGATCAGCAGCAAGGTTGGAGAAAAGGCCCTTGGAC
TCCAGAAGAGGATAAGATGCTTACTGAATATGTCAGCTTCAATGGTGAAGGAAGATGGAGCTCTGTAGCT
CGTTCTGCAGGTATATATATATATTGTATATATGTATATATATGTATATGATCTATGTAATATGTAATAT
GTATGTACATGACACATATATATATATGATATATCAGGATTGAATAGGAGTGGGAAAAGCTGCAGACTTA
GGTGGGTGAATTATCTAAGGCCTGGTCTTAAGAGAGGCCAGATAACACCACAAGAGGAAGGCATCATTAT
TGAACTTCATGCTCTTTGGGGTAACAAGTAAGTAATTTAATTATTTAATTATCTATCTTAATTAGTCTTA
ATTTATTACTCATGTATATATGTATATGTGTAGATGGTCAACCATTGCTAGATACTTACCAGGAAGAACA
GATAATGAGATAAAGAACTTCTGGAGAACACATTTCAAGAAGAAAGACAAAGCTAAATATTCTCGTAAGC
AACAAAAGAGAAGATCATCATCTCAACTACTTCTCAATAAAGAATTACAAAAACTCCATCACCACCACCC
ACAGACCCCTATTAACAATAATCAACATCATGATGATAATGATAATCATCATATAGTCATGACAAAGCAT
GATGATGAGAATAATAATATGGATCAGATCATCAACAGCTCATCTCAGATTCAAACCAATAATACCATAC
CAGCGGCTGCTATGGTGTATCAAGACGACGCCGTTTCATATTCGTTATTGTCTGATCATTTATCAATAAC
AGCTGATCAAGAATTTTATTATGGTAATTTATGGAGTGGGATCTGGAACCTAGATGATCAGCCGTACGGT
CGTATGAATACTACTACTACTAATACTCAAGTTACGGGTACGGCTGCTACAACTCCTAATAATAATAATG
GTAATTATTATAGTAATTGTTATAATAATTATGGTGGAGAGAATTATATTATTAATCATCACTCGAATAA
GAATAATAATATCATACCAATTCAAAACCAAGCTGCTAAAGCTTTTTCTTCTTATGGAGGGTTCATTTTC
TAAGGATTATGATCGATGATGATCATGGTGTACTTGTCTCTAGCTATACATGGGTGGCTGCACATTATTA
ATTGAAATTTATTAATATATATGTATACTTGTGATGATGATTTTAAATTTTTAATGTATGATATTAATTT
AGTCATGATTCCATAACCTATGTGTACGCAGTAGTTCTACTATATTGTAATAAAAATTTCAGATTTAAAG
TACTGATTAATTAATGTAATGATTATGAATAATTATACATTTTTATATAATGTAGTACTTTCATTTCATA
TTATTATATGTATAGATTATTTTGATCGTAATTATATTAATGCTTTGATTTGGGTTGCGCGGCCGTATTC
TTATTATGATAATATAAGAAAGTACTAATTTAAAGACATTTTTGTAGTGATGCTAATCATTAGTGTTTTA
TCTATATGGAGAATCTACTAAGATCGATCTCTAATTAAGTACTTCAGTGGAAATTTCCCTTTGCCAATCA
CCCTATTAAATTCACCATATCAAACAAAATAAAATAAACACACATATAATTTTTTTAAAAAAAAACTACA
TCATAATGTGGCTTGGCTAATGGCTAGTGAAGTACCATATTTAACAATATGGTCTTGACACAAACAATTT
ATTAATAGTACTATAATTAATTTCAAACTCATTCTGCGATCTTAAGTCTTAATATAAGATAACATAATTA
GTGCCCAATATATTTCACACAAAAAAATATACAAACTATTACATTTAGTAGTGACAATGACAATATTTTT
CAACTAGTGATAAACTCATCATAATTTTTTTTTTTTTTTAAAAAAAACATAACATGTATACACATTATAT
TTAATTTTGGAGCATATATATATTGCAGTGCTCATTAGGATATTTTTAATACCCATGCAATTGATTATTT
TAAATTTTATTTAATGTCATAAATTATTCAAAATTCTCATATACCGTCATATAAAAAATAAAATTTAATC
TCATCTCTAGGTTTCTAGAAAAAAATATAAATACACTTAATTACCATAAGAAAAATGAAGCTGCCAACTC
AAAATACTCCCAAACAAATATTTAATTTAATTTGATAGATATATAGTATATATGCTAATATAATGATCAT
AGTTTATTATTTATATATATATATTTATAGTTATTATAAGATATTCAATATCACATGAGATAGCATTTTA
TATAATTAGTAATTATTAATATTACTTATTTGATTAAAATATATATGAAAATCACTAATAACTTTTAATA
ATTCTTATAATATTTATATTATTAATATATATGCCGTAGCTACATGATACTTATACGTATATAATATATA
CTTAAAAAATTTGTGTATATATGTACGTGGTGCCGTGGTGGATGTACATCTTGACAAATTTAGTTATTAT
ATATAAACCTAATTTTTTATTAATTGAAACCCAAAACAACAAACTTTAATACATCTTTATTTTATAGTAC
GTACGTACATCCATATAAATATTCATCAGCAAAATATTATAATTAATAATAAGAAAATACACCTCTAGAT
GTTAATTTTAATAACATTACGCGCTATATGGTTATAATATATAGAATTTTATCTTGCCAGCATAACAACT
CCTCTGTGTGTATGTATAATATAGTATTAATATATATTAATTACTTCACTCAAAGATTCTTTTGCAATAT
GCATGTGTGCCCTGCATGAAGTTCACTATTATAAATATTCACGCTGATTCATGATTAATAGTTTACAATT
TTTTAGATGTACAATTATTTAATAGAACGATAGTATTATTACCAGTTATAGAAAGTAGGTGTCGTCTATA
TATTATATATAAATAAACTATGTTTTCAACAAACCATTATAGCTTTGTTTTAAAAAAACGTCATTAGCTA
AATAATATAAAACAATACTAACCCAGCTAATTTAATTCTATACAGAACGAGCATATGATATATGTGACAC
GTATTCAATATCTATAATACTATATATAGCTATATATCTACCATGTCCATATAATTTAGTTATTTAACAT
TCTTTGCTTTTCTAATTTGCTGCATTAAGCAAATAAAATATATATTATATTAATTATATATATAAAAAAT
AATAATAATAAACACAGGTTACGCACAGCATGCAAAAGCTCTTGTGCCATGTGTATGTTTAGTTACGTGT
ACAAGTGAAAACGAAATATACTACAAAAGAATTAAAAAAAAAAACCTAATTAAAGATAAATATTAAAAAC
AAACATTTCCTTGATATTCTAATTAGAATATCCTTTAATTCTTGTAATTAATTTGATGGCCTTGTCCCTG
GGGGTAGAGGAGACATACTATTACTTAATTATGTAAGAGCCTCACAGGCTGACAGATATTGTCACACGCA
CACATATATGTATAAATATATATAAAAAATCACTAAGCTAGGGTTATATAAATGCTATTGATCTATATAT
TATATATGGTGGCACTCGTACTGTAAGCACAACCAAGAAGATTAGTTTTATCAATTAAAATTTAAAAGTA
CCTTCCAATAATCTGGCAATAATAATGGGCGGTCTCACCCACTTTCCCTCACCTTGATGATGGTCCACTA
GTTGTGCTCATGTTCTGTCTCTCTAATCTTCATAAGAAATTTTATTTATCTTATCAACTTATAATAAAAT
AATAATAAAAAAAGTGTACTATGTGTGTTAGCTTAAGATATATTAGCTATATATAGGTTCTATATCAAAA
GGATTAATGAGTTGAATGATTTATAATTAATGTCATTTATTATATTATTTGTTGTAAATAATATAATATG
TATAGATTAAATATATTGTGATAAAATTAAATACATAATATAAACCATAAACCCTAAATATCAACTTCAT
TAATTTAGCATTGTGAATGTACAAAATAGTTTAGAGATCAGTAGGAATAGAAGTTCTTAAAATGCTACGA
CCAAATAAGGATTGAGCGTGCCTAGCAACAAAGTGGGTAGCTCGATTTGCTGATCGTCTAACAAAATGTA
AATGAACATTAGAAAGAGAGAATAATAAATTTTTGCAATCATTAACAACTAAACCAAACACAGAAAACAT
TGGTTGAGTAGAATGAATGGCTTGAACGGCGAGCATACTGTCACTCTCTATCGTAACATCTTTCCAATAT
TTTAAGTAAAATGTAATATTTTATTTTAAGCTAAAATGCATGTGTGTTAGGCTATTTTTAGCCTAAGTTT
TGGGTCACATTTTATAGTTGTTTTTCTTCCTTATTATTGTTTCTGGAATAGAATTACGCTTGTTTTCTAT
GATTTCAGGTTTCTACACTTGGGATGTATAAATTGGATAAATTTCGGAAAACAGTGATCTATAAAATAGA
GAAAATTTTGAAAGAGAATAAAGCTGAAACTTCAAGCCTAAATTCGACTATGTTCTGATCATATTTTGGA
AAAAGTCAAAACATAAAAGTTTTAGATCTCTTTCTTATCTTTCCAACGCATCTTGAATCAGCCCATTTAG
AGTTTGTATGAGAAAGTTATGCCCATTTTATTAAAAGATGTCGAAGCTGAAAAATTCCATCTCATTGTGC
GAGATTTCCATGGTTGTGACTAGAAAGTCAGGCGAACGTAGTTTTTGATGCACTTTGGCCTTGGCGAGAC
CAACCACAGCATGGTGAGCATCCATGCTGGTCAGGGGTATTTTTGTCCAACGAACCCTAAAAATTAGATA
TAAATAGAAAACTGCGATTGGAAGTCAAGAGAAGCGATTTGGAATCCTAAAACACAGCAGAGAGCGGCAG
GAAGAGCAGAGAAAATCAAAGTGAAGATCCAGAATTCATCCACCAACAGTTTCTTTCTCTATTCCTCTTT
AATTTATTTATGTTGAATATTGTTATAGGAATGGTTATGGATTTATTTCTGAACTAAATTTCCCATTTAG
GGAGGATGATGATTGTTGTTTAATGTTTTGCCTAGTTAATGTTTAATTACCATTCCTCAATTCTTGTTTG
TGAAATTATCTTAATTTGTGTTTAATTTCATGTTTAAGATTGATCACCTTGTACATGCTCTATGATCTCA
ATTCGAAATCTGAAAAGTGAGAATTGAGAATGCTAAAATTGGGATAATCGATGTTCTATGTGAAACGAAA
GTATTCACATGACTTATGTGACGAGTAGATTATTACTTAATGCTGATTTCATGTTAGTTTAATTAAGGAA
TTAATTAAATAACATGTGATTTAGAATCTAGAAGATCTGAAAGGAGCTAGGTTATTTCATAATCTGTCAT
TCACTTCAAGAATAGGATAGTAATTAAGCATTAACGATTTGGGTAAACAACAACAGGATTCTCCTCCCTA
TTATCTCATCTTGCTCAACTTTCAATTGTGTTATTAAGTTTTCTGAATTACTTTCATACTTTACTGTTTT
TAAATCATAATTACTTTTGATCTGCCAAATAGAATTATAAGTATAGTTTAGTGGTATTTAATCCAATTCC
CTGTGGGATCGACCTCACCTGTGTGAGATTTACTACTTGATTGCGTATACTTGCGTAGTGTTTATAAATT
ATAGCAACAATGTGATTCAATAACTGTTAGTGTAAGTAGTTAATTTTGTTATCACAGTTAGTTAGTCTAA
TTGTTTTACAACAGAATGTGCTTATGTGTGTTGTATCAAATTTTATTTTACCACTTTATTATCTTTCTAG
TGTATATAAGCATAATTGAATCAATAAACAAATTCAATTTTTGGGTTTTATGTTTTCTCTCTCAGAATTC
TCTCTTTATTTTCTGTCTTACTTTGTTCTTGAATTTCATACCGTCGACTAACTTCATCCATGAAATCCAC
TTCCATCGATCCGAATCCAGCTCCCACTGTCATACCGTCGACAACTGCCCACACCAGCTGAACTTCAACT
GGAACCCATTCTCTAGCTCTCTCAGCTGTTTTTATTGTCAAATTAGACCGTACTAATTTGTTGTCTTAGA
AATCTCAAGTAATTCCTACAGTGATTGGATACGATCTTGATCAGATCTTTCTTATTGGCATTCCTCCGCC
GTCCACGTTGATCACTGGAGAACCCAACCCTGAGCATAGTAATTGGAAGCACAAGGATCAATTGATTTTG
TCCTGGTTGAGATCGTTAATGACAGAAGGTGTTCTTGCCTTTATCGTGAGCTTTTACTCCTCATTTAGTA
TGGTATGCGCTTGAACAAAAGTTCTTTAATTAGTCAAAAGCTAGATTACTTCAACTCAAGAATCAATGCT
CCACAATTCACAAATATGGACAAACTGTCTCTGACTACGTCGACAAGATTTAGTCGATAAATGACTCTCT
GGCTATTGCTGGCTCTCCTATTCCTAATCAAGATCTCATCCTACAGTTGTTAAACGGTCTTGGACCAAAA
TACAATCCAGTGGTATCAGGGATCACCGCATGAAGTGATGTTCTCATATTTGAAGAGGCTCAAGCACTGT
TACTATCTCACGAGAGTCGTCTTGAACATCACAACTCCATGATAGAGCTTACGATGAAGATCCAATGTAG
CTTTCACAGGCTCAAGAAACACTCCCTATCGTCCTCCACAGGGTTTCAAGAATGGTGGTAGATGAGGCTT
TCGTGGTAAACTGAATCGTCCCTTGTGCTAATTATGCCTTCGATATTTCCATACAACACCTATTTGTCAC
TACAGGTTTGACAAAAATTGGGTCACACCCAAACCTGGTTCAGCTGGTCAATCAACAGCCACAACTAATC
CCTCTCCTCGAGCTTACATCACAAAACATGAGTTTGATTACGATCCACAAGCTTTTTCCATATCGTTCAT
ACCTGATTTTGGTGATGATTCAGGGTGGTTTGTGAACACCAGTGCTACCAATCATATGACTCATGGCCTT
GAAAATTTGGACTCATCAGTATTACCCAAGTCTTAA
>transcript 
ATGGTATCTTCAATGAGTTGGGGGATGACTAATCAAGATCAGCAGCAAGGTTGGAGAAAAGGCCCTTGGA
CTCCAGAAGAGGATAAGATGCTTACTGAATATGTCAGCTTCAATGGTGAAGGAAGATGGAGCTCTGTAGC
TCGTTCTGCAGGATTGAATAGGAGTGGGAAAAGCTGCAGACTTAGGTGGGTGAATTATCTAAGGCCTGGT
CTTAAGAGAGGCCAGATAACACCACAAGAGGAAGGCATCATTATTGAACTTCATGCTCTTTGGGGTAACA
AATGGTCAACCATTGCTAGATACTTACCAGGAAGAACAGATAATGAGATAAAGAACTTCTGGAGAACACA
TTTCAAGAAGAAAGACAAAGCTAAATATTCTCGTAAGCAACAAAAGAGAAGATCATCATCTCAACTACTT
CTCAATAAAGAATTACAAAAACTCCATCACCACCACCCACAGACCCCTATTAACAATAATCAACATCATG
ATGATAATGATAATCATCATATAGTCATGACAAAGCATGATGATGAGAATAATAATATGGATCAGATCAT
CAACAGCTCATCTCAGATTCAAACCAATAATACCATACCAGCGGCTGCTATGGTGTATCAAGACGACGCC
GTTTCATATTCGTTATTGTCTGATCATTTATCAATAACAGCTGATCAAGAATTTTATTATGGTAATTTAT
GGAGTGGGATCTGGAACCTAGATGATCAGCCGTACGGTCGTATGAATACTACTACTACTAATACTCAAGT
TACGGGTACGGCTGCTACAACTCCTAATAATAATAATGGTAATTATTATAGTAATTGTTATAATAATTAT
GGTGGAGAGAATTATATTATTAATCATCACTCGAATAAGAATAATAATATCATACCAATTCAAAACCAAG
CTGCTAAAGCTTTTTCTTCTTATGGAGGGTTTGACAAAAATTGGGTCACACCCAAACCTGGTTCAGCTGG
TCAATCAACAGCCACAACTAATCCCTCTCCTCGAGCTTACATCACAAAACATGAGTTTGATTACGATCCA
CAAGCTTTTTCCATATCGTTCATACCTGATTTTGGTGATGATTCAGGGTGGTTTGTGAACACCAGTGCTA
CCAATCATATGACTCATGGCCTTGAAAATTTGGACTCATCAGTATTACCCAAGTCTTAA
>AA 
MVSSMSWGMTNQDQQQGWRKGPWTPEEDKMLTEYVSFNGEGRWSSVARSAGLNRSGKSCRLRWVNYLRPG
LKRGQITPQEEGIIIELHALWGNKWSTIARYLPGRTDNEIKNFWRTHFKKKDKAKYSRKQQKRRSSSQLL
LNKELQKLHHHHPQTPINNNQHHDDNDNHHIVMTKHDDENNNMDQIINSSSQIQTNNTIPAAAMVYQDDA
VSYSLLSDHLSITADQEFYYGNLWSGIWNLDDQPYGRMNTTTTNTQVTGTAATTPNNNNGNYYSNCYNNY
GGENYIINHHSNKNNNIIPIQNQAAKAFSSYGGFDKNWVTPKPGSAGQSTATTNPSPRAYITKHEFDYDP
QAFSISFIPDFGDDSGWFVNTSATNHMTHGLENLDSSVLPKS
XP_030503339.1 XM_030647479.1 CsMYB21
>genomic 
ACTCGGTCAAAACTCTCCATTAATCAATCCCCTGATCTTTAATTTCTTTGTCTTGTCTTTATTTTCCTTC
TACTATATATAAATATACAAGTATATAAATTCCTTATTGTTACATATAATTTGATCATATATTAATTGAT
ATTAATAAGTATGGGGAGATCTCCTTGTTGTGAGAAAGAGCACACAAACAAAGGTGCATGGACTAAAGAA
GAAGATCAACGTCTCATTCACTATATCAAACTCCATGGTGAAGGTTGCTGGAGATCTCTTCCCAAAGCAG
CTGGTATATATATATATATATATATATATAAATTTATATACATACATATATACTTCTTATTCATATGATA
TGGTATGAATAAAGACTGCTCATAAATTAATTGTGCATGCACTTAAAAGTCTGAATTAGCTTCAATTGAA
GATTTTCTATCTACTTTGATTTGAAAAAGTATATATATATTAATTATATGTACATATATGTACAGGTTTG
CTTAGATGTGGTAAAAGTTGTAGGCTTAGATGGATAAATTACCTAAGGCCAGATTTGAAGAGAGGGAATT
TCACAGAAGATGAAGATGAACTCATCATCAACCTTCATAGCTTGCTTGGAAACAAGTAATAATTATTTTT
CATTTAATAATAATAATTGTTAAATAATTTTATTTATTGCACTTAACTATATATATATATATATTAAAAT
TATACTTATAGAATCTATATGATTGTGTTATGATAGGTGGTCTTTAATAGCATCAAGATTGCCCGGTAGA
ACAGATAATGAAATAAAGAATTATTGGAATACTCACATCAAAAGAAAGTTGTATAGTAGAGGAATCGATC
CACAAACACATCGACCACTTCTACTCATGTCTACTACTACTACTAATAATAAAACTAGTACTAGTACTAG
TATTCTTCCAGTAACGAAAACTAGTACTAGTACTAATAGCAGTAGTAGCAGCAGCAGCAGCGATCATGAT
CACCGTGATCATAACAAACTTATTATGTTTGAGAAGAGTAATAACATTCCCAATCCCAACACCAACTTAC
TACTTCATCATCATAATCATCAAGTTGGGATTATTGAAAGGAGTAGTAGTAATAATAGTAGTGATCATCA
TCATCATAATCGAAATGATGTTATTATAAGTGATACACAACATGGGCTCATCAACTTGGACCTCTCCATA
GGCCTACAACCATTTGGACTCCCTACTCCTACTCCCACTACTACTACTACTAGTACAAGTACAAGTACAG
AGCAAAAACAACAACAACAACAACACTTGTTTACTACTCATGTGTGTTTGTGTTACAATTTAGGATTGCA
AAAAAGCCAATCATCATCATTATGTAACTGCAATAGTAATATTAATACTACTACTCATGACTCTGAGTCT
CAGTCTCATCAAAGAGTAGTAAAACCTGTATTAGTACCCACCACCACCACTACTACTACTACTACTAGTA
CTCCTCATAGTAATTATCTCTATACATATTATACAACAACTAGTACTACCTAATATAATGGTTGATAAAA
AAATCTC
>transcript 
ATGGGGAGATCTCCTTGTTGTGAGAAAGAGCACACAAACAAAGGTGCATGGACTAAAGAAGAAGATCAAC
GTCTCATTCACTATATCAAACTCCATGGTGAAGGTTGCTGGAGATCTCTTCCCAAAGCAGCTGGTTTGCT
TAGATGTGGTAAAAGTTGTAGGCTTAGATGGATAAATTACCTAAGGCCAGATTTGAAGAGAGGGAATTTC
ACAGAAGATGAAGATGAACTCATCATCAACCTTCATAGCTTGCTTGGAAACAAGTGGTCTTTAATAGCAT
CAAGATTGCCCGGTAGAACAGATAATGAAATAAAGAATTATTGGAATACTCACATCAAAAGAAAGTTGTA
TAGTAGAGGAATCGATCCACAAACACATCGACCACTTCTACTCATGTCTACTACTACTACTAATAGCAGT
AGTAGCAGCAGCAGCAGCGATCATGATCACCGTGATCATAACAAACTTATTATGTTTGAGAAGAGTAATA
ACATTCCCAATCCCAACACCAACTTACTACTTCATCATCATAATCATCAAGTTGGGATTATTGAAAGGAG
TAGTAGTAATAATAGTAGTGATCATCATCATCATAATCGAAATGATGTTATTATAAGTGATACACAACAT
GGGCTCATCAACTTGGACCTCTCCATAGGCCTACAACCATTTGGACTCCCTACTCCTACTCCCACTACTA
CTACTACTAGTACAAGTACAAGTACAGAGCAAAAACAACAACAACAACAACACTTGTTTACTACTCATGT
GTGTTTGTGTTACAATTTAGGATTGCAAAAAAGCCAATCATCATCATTATGTAACTGCAATAGTAATATT
AATACTACTACTCATGACTCTGAGTCTCAGTCTCATCAAAGAGTAGTAAAACCTGTATTAGTACCCACCA
CCACCACTACTACTACTACTACTAGTACTCCTCATAGTAATTATCTCTATACATATTATACAACAACTAG
TACTACCTAA
>AA 
MGRSPCCEKEHTNKGAWTKEEDQRLIHYIKLHGEGCWRSLPKAAGLLRCGKSCRLRWINYLRPDLKRGNF
TEDEDELIINLHSLLGNKWSLIASRLPGRTDNEIKNYWNTHIKRKLYSRGIDPQTHRPLLLMSTTTTNSS
SSSSSSDHDHRDHNKLIMFEKSNNIPNPNTNLLLHHHNHQVGIIERSSSNNSSDHHHHNRNDVIISDTQH
GLINLDLSIGLQPFGLPTPTPTTTTTSTSTSTEQKQQQQQHLFTTHVCLCYNLGLQKSQSSSLCNCNSNI
NTTTHDSESQSHQRVVKPVLVPTTTTTTTTTSTPHSNYLYTYYTTTSTT
XP_030503338.1 XM_030647478.1 CsMYB22
>genomic 
ACTCGGTCAAAACTCTCCATTAATCAATCCCCTGATCTTTAATTTCTTTGTCTTGTCTTTATTTTCCTTC
TACTATATATAAATATACAAGTATATAAATTCCTTATTGTTACATATAATTTGATCATATATTAATTGAT
ATTAATAAGTATGGGGAGATCTCCTTGTTGTGAGAAAGAGCACACAAACAAAGGTGCATGGACTAAAGAA
GAAGATCAACGTCTCATTCACTATATCAAACTCCATGGTGAAGGTTGCTGGAGATCTCTTCCCAAAGCAG
CTGGTATATATATATATATATATATATATAAATTTATATACATACATATATACTTCTTATTCATATGATA
TGGTATGAATAAAGACTGCTCATAAATTAATTGTGCATGCACTTAAAAGTCTGAATTAGCTTCAATTGAA
GATTTTCTATCTACTTTGATTTGAAAAAGTATATATATATTAATTATATGTACATATATGTACAGGTTTG
CTTAGATGTGGTAAAAGTTGTAGGCTTAGATGGATAAATTACCTAAGGCCAGATTTGAAGAGAGGGAATT
TCACAGAAGATGAAGATGAACTCATCATCAACCTTCATAGCTTGCTTGGAAACAAGTAATAATTATTTTT
CATTTAATAATAATAATTGTTAAATAATTTTATTTATTGCACTTAACTATATATATATATATATTAAAAT
TATACTTATAGAATCTATATGATTGTGTTATGATAGGTGGTCTTTAATAGCATCAAGATTGCCCGGTAGA
ACAGATAATGAAATAAAGAATTATTGGAATACTCACATCAAAAGAAAGTTGTATAGTAGAGGAATCGATC
CACAAACACATCGACCACTTCTACTCATGTCTACTACTACTACTAATAATAAAACTAGTACTAGTACTAG
TATTCTTCCAGTAACGAAAACTAGTACTAGTACTAATAGCAGTAGTAGCAGCAGCAGCAGCGATCATGAT
CACCGTGATCATAACAAACTTATTATGTTTGAGAAGAGTAATAACATTCCCAATCCCAACACCAACTTAC
TACTTCATCATCATAATCATCAAGTTGGGATTATTGAAAGGAGTAGTAGTAATAATAGTAGTGATCATCA
TCATCATAATCGAAATGATGTTATTATAAGTGATACACAACATGGGCTCATCAACTTGGACCTCTCCATA
GGCCTACAACCATTTGGACTCCCTACTCCTACTCCCACTACTACTACTACTAGTACAAGTACAAGTACAG
AGCAAAAACAACAACAACAACAACACTTGTTTACTACTCATGTGTGTTTGTGTTACAATTTAGGATTGCA
AAAAAGCCAATCATCATCATTATGTAACTGCAATAGTAATATTAATACTACTACTCATGACTCTGAGTCT
CAGTCTCATCAAAGAGTAGTAAAACCTGTATTAGTACCCACCACCACCACTACTACTACTACTACTAGTA
CTCCTCATAGTAATTATCTCTATACATATTATACAACAACTAGTACTACCTAATATAATGGTTGATAAAA
AAATCTC
>transcript 
ATGGGGAGATCTCCTTGTTGTGAGAAAGAGCACACAAACAAAGGTGCATGGACTAAAGAAGAAGATCAAC
GTCTCATTCACTATATCAAACTCCATGGTGAAGGTTGCTGGAGATCTCTTCCCAAAGCAGCTGGTTTGCT
TAGATGTGGTAAAAGTTGTAGGCTTAGATGGATAAATTACCTAAGGCCAGATTTGAAGAGAGGGAATTTC
ACAGAAGATGAAGATGAACTCATCATCAACCTTCATAGCTTGCTTGGAAACAAGTGGTCTTTAATAGCAT
CAAGATTGCCCGGTAGAACAGATAATGAAATAAAGAATTATTGGAATACTCACATCAAAAGAAAGTTGTA
TAGTAGAGGAATCGATCCACAAACACATCGACCACTTCTACTCATGTCTACTACTACTACTAATAATAAA
ACTAGTACTAGTACTAGTATTCTTCCAGTAACGAAAACTAGTACTAGTACTAATAGCAGTAGTAGCAGCA
GCAGCAGCGATCATGATCACCGTGATCATAACAAACTTATTATGTTTGAGAAGAGTAATAACATTCCCAA
TCCCAACACCAACTTACTACTTCATCATCATAATCATCAAGTTGGGATTATTGAAAGGAGTAGTAGTAAT
AATAGTAGTGATCATCATCATCATAATCGAAATGATGTTATTATAAGTGATACACAACATGGGCTCATCA
ACTTGGACCTCTCCATAGGCCTACAACCATTTGGACTCCCTACTCCTACTCCCACTACTACTACTACTAG
TACAAGTACAAGTACAGAGCAAAAACAACAACAACAACAACACTTGTTTACTACTCATGTGTGTTTGTGT
TACAATTTAGGATTGCAAAAAAGCCAATCATCATCATTATGTAACTGCAATAGTAATATTAATACTACTA
CTCATGACTCTGAGTCTCAGTCTCATCAAAGAGTAGTAAAACCTGTATTAGTACCCACCACCACCACTAC
TACTACTACTACTAGTACTCCTCATAGTAATTATCTCTATACATATTATACAACAACTAGTACTACCTAA
>AA 
MGRSPCCEKEHTNKGAWTKEEDQRLIHYIKLHGEGCWRSLPKAAGLLRCGKSCRLRWINYLRPDLKRGNF
TEDEDELIINLHSLLGNKWSLIASRLPGRTDNEIKNYWNTHIKRKLYSRGIDPQTHRPLLLMSTTTTNNK
TSTSTSILPVTKTSTSTNSSSSSSSSDHDHRDHNKLIMFEKSNNIPNPNTNLLLHHHNHQVGIIERSSSN
NSSDHHHHNRNDVIISDTQHGLINLDLSIGLQPFGLPTPTPTTTTTSTSTSTEQKQQQQQHLFTTHVCLC
YNLGLQKSQSSSLCNCNSNINTTTHDSESQSHQRVVKPVLVPTTTTTTTTTSTPHSNYLYTYYTTTSTT
XP_030500483.1 XM_030644623.1 CsMYB23
>genomic 
GAAAACTATATACATATATATATATATTGAAATTGTATATATAATTATGGGGAGATCACCATGTTGTGAT
GGGATTAATATTGGGTTGAAAAAAGGGCCATGGACTCCTGAGGAAGACAAGAAATTAATTGATTATATTG
AAAGGAATGGTCACCATGGAAGCTGGAAATCTTTGCCAAAACTTGCTGGGTTGATTAGATGTGGTAAGAG
TTGTAGATTAAGGTGGAATAATTACCTTAGACCTGATATTAAAAGAGGCAAATTTTCTGAAGATGAAGAG
AGAATCATCATCAACCTTCATTCTGCTCTTGGAAACAAGTAACTCATTTTCTTATTTATATATGTATTCT
TTTCTTTTAATTTTTAAATATAGATATGAGAATTAATTATTAGTATTATTCACTTAAATTATTTTTTAGC
CTAGAACATGGATTTTACCAACAAAAATAAAAATAGTATGAAAGAAAATATTTTTCATAAATTTGTTATT
ACATACATTTTTTTTTTAATATTTACTTTATATATTTGCAATTAATTTAAATTTCACAAAATTATATTCC
ATTCAAGTTTTATTTTTATTTTTATCAAAAAGATAAAAAAAATGTTTTAATTATTTTTTCTGAAAATAGA
ATGCTCTTAATCAATCCAAGAGAAAGTTAAATCTTTTAATTATTAGAATTTTTATTTTTACATAGTTTTA
TATATATATATTTACAAAAATACACATAACAACCTACATAAAAATTATTAGAATAATCTAAACTATAAAT
TTAAAAAAACTTAAAAAAAATAGTATATAGAACAATTCCCTTTAATTATATATATAATTTTTAGGGTATA
TATATAGATTCTATATTATTTTCATTATTTTTTTTTGTTTAAAAAAAAAAGTGCATTATATCTAATAATT
TATTGAAACAATAATTTTGGTGTAGGTGGTCAAGGATTGCATCACATCTTCCAGGAAGAACTGATAATGA
AATCAAGAATTTTTGGAACACTTATCTAAGGAAGAAGCTTCTTCAAATGGGTATTGATCCACAAACTCAT
AAACCAAGAACTGACCTAAATCACTTTCTCAATATTTCTCATCAAATGCTTACCCAATCAAACTTCATCA
CCAACCTCATCTTCAATAATAATAATAATAATAATAATAATAATAATAATAATAATAATAATAATAATCC
AATAAATTCCCTCAAATTCTTACAGCCAGATCATCAATACATGGCCAAAGTCCAATTGTTGCAAAACCTC
ATGCAATTTATAAACCCTAGTTCTACTACTATTCCTCAAAATTACAATAGTAATGTCATTCTCAATAATA
CTCATTCTCAAGCATCGAAAGATTGTTACCATCTCGAAAGCAGTACTACTACTCATGTACTCCCTACTCT
TGTAAATCCCAACTCTTTGGAATGTACAGAAGTAGGGACCAACATTGGCTATGACCGCAGTGATCAAGCT
CATGATCGTGAGAAGAATAACTCATCATCATCAAATCAACCTGATGATGATGAGATTTTTGATCAACTTC
CTGGACTAGTTTCGGAACTACCATTATTAAATAATAGTAGTACTAGTACTAATAGTACTAGTAACTATGA
TCTCATGGAGAATAAGAGCGATAAATACTATTCAGGTAAGACGACGTCATTTGGTGGCCATTCATCGTCA
TCTCCCAATTCTACTGTTTCTGAAGCTTGGGAAAAACTCATGGATAACGACCAAACAAATGAATCTTACT
GGAAAGATATTTTAGAGTACGTATCTCTCTACTAATTAATTTATTATTTTTATTTTTACTGGTAAAGACG
TCTCTATTTTATGCATTTTATATATAGAAATTATAATTATAGCACATGTACACTCTACTTATTTTTTTAA
AAAAAAAAATTAAAATAATTTACAGTGCCAAAAATAATGCTTAAATATTCAATTACACTCGAACTTATTT
TTTATTATACGCATACAATATTAACTATATATTTGAAATTTTAATTTCAGCATCATAAATTATTCAAAAA
TTTATTTAGAAAAAAAAAAGATTATTAAGAAATTTCCAAACACATAAAAGTGACACCTCTATTATACATA
GTACTTACTTCATACACAAAAAATATTATAATAATAATAATATTTTTTGCTTTGTATATTTGCAGATTGA
TGTCATAATTAATAAGATTGGCCAACTTATTATATCTACTGCAGAACCCATCAAATTGAAGTTTTTATGC
AGATTAATTAGATTATTAGGGCTGGATTAAAGATAATAAGTTCTTTCATTAATTACTTATTCTTTCATAA
AATTTGATGTTATTTCTTTATTTTCAATTTTATTATTATTGTGGAGCTAGCTAGGGCTTATTTTATTAAT
AGGCCGTATACGTACAATTGTTGAATTTTTATATATGTAAAAAAAACAATATATATACATATATACTTGT
TTATTTGTTA
>transcript 
ATGGGGAGATCACCATGTTGTGATGGGATTAATATTGGGTTGAAAAAAGGGCCATGGACTCCTGAGGAAG
ACAAGAAATTAATTGATTATATTGAAAGGAATGGTCACCATGGAAGCTGGAAATCTTTGCCAAAACTTGC
TGGGTTGATTAGATGTGGTAAGAGTTGTAGATTAAGGTGGAATAATTACCTTAGACCTGATATTAAAAGA
GGCAAATTTTCTGAAGATGAAGAGAGAATCATCATCAACCTTCATTCTGCTCTTGGAAACAAGTGGTCAA
GGATTGCATCACATCTTCCAGGAAGAACTGATAATGAAATCAAGAATTTTTGGAACACTTATCTAAGGAA
GAAGCTTCTTCAAATGGGTATTGATCCACAAACTCATAAACCAAGAACTGACCTAAATCACTTTCTCAAT
ATTTCTCATCAAATGCTTACCCAATCAAACTTCATCACCAACCTCATCTTCAATAATAATAATAATAATC
CAATAAATTCCCTCAAATTCTTACAGCCAGATCATCAATACATGGCCAAAGTCCAATTGTTGCAAAACCT
CATGCAATTTATAAACCCTAGTTCTACTACTATTCCTCAAAATTACAATAGTAATGTCATTCTCAATAAT
ACTCATTCTCAAGCATCGAAAGATTGTTACCATCTCGAAAGCAGTACTACTACTCATGTACTCCCTACTC
TTGTAAATCCCAACTCTTTGGAATGTACAGAAGTAGGGACCAACATTGGCTATGACCGCAGTGATCAAGC
TCATGATCGTGAGAAGAATAACTCATCATCATCAAATCAACCTGATGATGATGAGATTTTTGATCAACTT
CCTGGACTAGTTTCGGAACTACCATTATTAAATAATAGTAGTACTAGTACTAATAGTACTAGTAACTATG
ATCTCATGGAGAATAAGAGCGATAAATACTATTCAGGTAAGACGACGTCATTTGGTGGCCATTCATCGTC
ATCTCCCAATTCTACTGTTTCTGAAGCTTGGGAAAAACTCATGGATAACGACCAAACAAATGAATCTTAC
TGGAAAGATATTTTAGAATTGATGTCATAA
>AA 
MGRSPCCDGINIGLKKGPWTPEEDKKLIDYIERNGHHGSWKSLPKLAGLIRCGKSCRLRWNNYLRPDIKR
GKFSEDEERIIINLHSALGNKWSRIASHLPGRTDNEIKNFWNTYLRKKLLQMGIDPQTHKPRTDLNHFLN
ISHQMLTQSNFITNLIFNNNNNNPINSLKFLQPDHQYMAKVQLLQNLMQFINPSSTTIPQNYNSNVILNN
THSQASKDCYHLESSTTTHVLPTLVNPNSLECTEVGTNIGYDRSDQAHDREKNNSSSSNQPDDDEIFDQL
PGLVSELPLLNNSSTSTNSTSNYDLMENKSDKYYSGKTTSFGGHSSSSPNSTVSEAWEKLMDNDQTNESY
WKDILELMS
XP_030500170.1 XM_030644310.1 CsMYB24
>genomic 
ATGGGAAAGATAGCATGTTGTGACAAGAATGGAGTGAAGAAAGGGGCATGGACACCAGAGGAAGACCAAA
TCTTAGTCAACTACATCAAACGCCATGGTCATGGCACCTGGCGTTCTCTTCCTAAGCATGCTGGTCTCTC
TTTTTTGTTTACATTTGTTATAGATGTTTTTAGTTCTTATAAATATAATATAATAAACTACTACTTGTAT
AGGTAAAGAGTTTAACAAAGAAAACATTATCTGACTACTTGTTCAGGTTTACTTCGATGTGGAAAAAGTT
GTCGGCTTCGATGGACAAATTATCTTCGTCCTGGTATTAAGCGTGGTCCCTTCTCTCAAGAAGAAGAGAG
CACTATAATCCAACTTCATGCCATGTTTGGTAACAGGTAAAATAACGTTGTTCCAATCATTTTTTTATGC
TTTCTTTTATATCTTTTGCTGCACATCCATATATGTATATATACTTTTTGTCTTTTTGAATATACACACA
CAACACAATTTCAAACCCACAGTAGTACACTGAGAGGGATCACTACTTTCAAGACTGCAAAATGAAACTT
TTTGCATACATATCAAAAGTTCCAAACTTTTTTACAAGTGTTTGGTTTGGATGAAAGCTCCTGATTCTCA
ACACGATACGAGAACTATATTCTTTACGGGCATGTAATCCTATCTAATCTGTACATATCCAGATAGTGAC
TATGTTTATTTTAATACAGAGTTTAAGATTGGTGAATAAAAAAATAGCCAATATTTTGAGAGGGAATATT
GTGGACATTGTCCCACATAGAATAAATAGTAGAATAATGAGCCATATATAAAAATATAAGCTATAGCCAA
TTAATTTTGAGATGGAATCACATAATTCTCAACAACATGACACATTAATTTTTTATGTGCAATGCCAATA
ATAACACTTTCTACAATATATTCTGTAAAGGGTGTTTTTTGTTTGTTTTGTTTTGTTTTTTAACATGGTC
TCCTATCCTTGAATATATATTTGTTGTAAAATTGAGTTTTCATAAGCTGGTATTGATAATAAAGGACCTA
AAATGATTCAATTTTGGCCTAAGGTGGGCTGTCATAGCATCTCAGATTCCAGGAAGAACAGACAATGAAA
TAAAGAACTATTGGAACACTCATTTGAAGAAGCGTGGCATTTGCTTGGCTGAAAACCTCCAACACAGCTT
GCTCTTATGTCAATCTGATAATCCAAGCCATAACAAGGACCAAGTATCCCCTTTAACTCGCCACTCTATA
CAATGGGAGAGTGCTAGATTAGAAGCTGAGCTGAGACTTTCTATGGAATCATCACAACTTAGCTCATCGA
CTAATAAGATTGCAGATCACTTCCTACTCCTATGGAATTCAGAGATTGGAAAATCGTTTCGCCAGATCAA
ATCAAAACATGAAGACCTGTACCGAAGCCATGTACCCGAAATAGCTTCCACTGCAAAATTCGGGTCAAGT
TCTTGTGTGCCTATACAAGCAGGAAACATAAACAACAATCACTCAACTAACATGATTCAACAAGAAGAAG
ATGGCTATAAACCAAGTACTGATTCCAACTCATCTAGCCTTTGTGAACTGTCTGATTTTACTAATACAGT
TTCTGATATGCTGCTAGATTCCCCAGTTGGCTTTGATTTGGATTTCTTTCAAGGAAATGAAGATGGTTTT
GCCATCTCCCTTGACAGATCACCTGATAACTCTCTTATGTTTTAGCTCATTATTAGGCTATCTTCAGTGT
TAGATGTTTAAACTTAGAATATATATATGTGTGTGTTTAGCCTTTAGGTTACTAAAAGTGATACAAGGAC
TTCTAAACTTCTAATGTTTAGAAGTCATTTCAATGGAAGTTCTTTCTTGCTGTGTGTTTTAGT
>transcript 
ATGGGAAAGATAGCATGTTGTGACAAGAATGGAGTGAAGAAAGGGGCATGGACACCAGAGGAAGACCAAA
TCTTAGTCAACTACATCAAACGCCATGGTCATGGCACCTGGCGTTCTCTTCCTAAGCATGCTGGTTTACT
TCGATGTGGAAAAAGTTGTCGGCTTCGATGGACAAATTATCTTCGTCCTGGTATTAAGCGTGGTCCCTTC
TCTCAAGAAGAAGAGAGCACTATAATCCAACTTCATGCCATGTTTGGTAACAGGTGGGCTGTCATAGCAT
CTCAGATTCCAGGAAGAACAGACAATGAAATAAAGAACTATTGGAACACTCATTTGAAGAAGCGTGGCAT
TTGCTTGGCTGAAAACCTCCAACACAGCTTGCTCTTATGTCAATCTGATAATCCAAGCCATAACAAGGAC
CAAGTATCCCCTTTAACTCGCCACTCTATACAATGGGAGAGTGCTAGATTAGAAGCTGAGCTGAGACTTT
CTATGGAATCATCACAACTTAGCTCATCGACTAATAAGATTGCAGATCACTTCCTACTCCTATGGAATTC
AGAGATTGGAAAATCGTTTCGCCAGATCAAATCAAAACATGAAGACCTGTACCGAAGCCATGTACCCGAA
ATAGCTTCCACTGCAAAATTCGGGTCAAGTTCTTGTGTGCCTATACAAGCAGGAAACATAAACAACAATC
ACTCAACTAACATGATTCAACAAGAAGAAGATGGCTATAAACCAAGTACTGATTCCAACTCATCTAGCCT
TTGTGAACTGTCTGATTTTACTAATACAGTTTCTGATATGCTGCTAGATTCCCCAGTTGGCTTTGATTTG
GATTTCTTTCAAGGAAATGAAGATGGTTTTGCCATCTCCCTTGACAGATCACCTGATAACTCTCTTATGT
TTTAG
>AA 
MGKIACCDKNGVKKGAWTPEEDQILVNYIKRHGHGTWRSLPKHAGLLRCGKSCRLRWTNYLRPGIKRGPF
SQEEESTIIQLHAMFGNRWAVIASQIPGRTDNEIKNYWNTHLKKRGICLAENLQHSLLLCQSDNPSHNKD
QVSPLTRHSIQWESARLEAELRLSMESSQLSSSTNKIADHFLLLWNSEIGKSFRQIKSKHEDLYRSHVPE
IASTAKFGSSSCVPIQAGNINNNHSTNMIQQEEDGYKPSTDSNSSSLCELSDFTNTVSDMLLDSPVGFDL
DFFQGNEDGFAISLDRSPDNSLMF
XP_030503989.1 XM_030648129.1 CsMYB25
>genomic 
TAATTATAGCTTTTCCCTTATTTGGTTTGGTGCATGCACATATATACTTGACTCTTCCTCTTCTTCTTTC
TCATTATTAATTAATTAATTTATATATATGTATATTTATAAAGCTCATACGATAATAAATTAAAAGTGAG
AAAGAGAGATGGGTAGTAGGAGAGCATGTTGTGAGAATATGGGACTGAGAAAAGGACCATGGACCCCTGA
AGAAGATCACATACTCATTTCTTATATCCAACAATTCGGTCATGCAAATTGGAGGGCTCTTCCTAAACAA
GCAGGTATAATGTATGTTATTAATAGTAAAATGTACATTAATCTTCTAATTGAAAAAAGTTCTATTATCT
CATTTCATATCTAATAATAGTTACACAACTATATATTTATAGACTTTCACATTCTTTGCAAATTACTAAT
AAGCACCAATAATATTTTCATATTCTAATATTTTTCAACCTTCTCCTCTTGGTGGTAAAATTAAAAATAA
AACTAAAAATAAGCACAAACATATAAGGTAAATGCTAATTACAGCCCATTTCATCTTTTTTTTTATTATT
TTTTTAAGCCCAAGCCCAAAAATCTCTAAGCCAACACAATCAATCTTCTTTTATATTATTTTTTCTAGAT
ATTTTATCTATATTTTTCTTTCTTAAAAAATAAATAAAAAAATTATTAATATTCTCCCAAGATAGGTTTG
TTAGAGAGATATGTGGTTAAGATGATTTTTTTAATTTAAAAAGAGATTATTAATATTTAAAAGATTGTTT
ATTTCAAAGATTGTTTAATTTTTTGGGTTTAATTATTGGGTTTATTTTTTAACGGGAGATCAAATCTAAT
CGTTAAATTTAACAGAATATTCTTTTATTTTTATTTTTAAGTATATTCTGTTAAACCAAGAATGTTAAAC
CAAAAAATGCCGTTAAATAGGCACTTTTAATATATAAAGAGATATATATATATATATATAAATGCATATA
AAATAAACAGATATCAATGGCGTGTATTTTTTTGATATATGTGTATACATATATATAAATAACGACTTTT
GATATTGTTGGTGTATATGTATAGGTCTGTTAAGGTGTGGAAAGAGCTGTAGGCTTCGTTGGATAAATTA
CTTGAGGCCTGATATTAAAAGAGGAAACTTCAGCAAAGAAGAGGAAGACACCATCATCAAGCTACATCAC
AATCTTGGAAATAGGTATATATATACTCTACTTCTTTTTTGGCAATGAATATTAATTAAGATCTATATAT
ACTCTTATATATGTTATAGTTGCTATGAGATTAATTGATTATGATATGTATTAATTATAATATCAGATGG
TCTTCTATAGCGACCCAATTACCAGGAAGAACAGACAACGAAATAAAAAACTTCTGGCACACCCACTTGA
AGAAGAAGATCAAGAAGAAGTTAATAATGAAACAAAGTAGTAATAGTGAAACTGATCATCTTGACCATGA
AGCAATATTACAACCCATGACGATGATGATGATGGTCAATAATGCCAGAACTAGTAGTAGTAATACTACT
ACAGTTGTTAATAATAATGTCCATCACCAACAACACCATTATTACAAGCATTCTACTACCAGGACAGTCT
TTTTTGATCCAAAATTACAGATCTCATCATCATTATTGTTAAACTCTGATGATGTACATCACTCATTCAT
GGATCATAATAACAATTATAATACTGATGAGGATGATGTTATGGAGGAAGGCATTCACAACTTTTGGTAC
AAACTTCTTGTGAAGTCAGCAGAGACTGCTACTGCTGCTGCTTCAGTACCACCAGCTCTTGCAAATTTTG
GATAATTATTATAATTTTCTTTTCATTTTCAACGTAGATTTTTTTTTTTTTTTTAAAGTTTGAAATTTGG
TTATCTCTACTTTTGACTTTATTGTGTGATGGTGAAATTAATTTAGTTGAATGAGAT
>transcript 
ATGGGTAGTAGGAGAGCATGTTGTGAGAATATGGGACTGAGAAAAGGACCATGGACCCCTGAAGAAGATC
ACATACTCATTTCTTATATCCAACAATTCGGTCATGCAAATTGGAGGGCTCTTCCTAAACAAGCAGGTCT
GTTAAGGTGTGGAAAGAGCTGTAGGCTTCGTTGGATAAATTACTTGAGGCCTGATATTAAAAGAGGAAAC
TTCAGCAAAGAAGAGGAAGACACCATCATCAAGCTACATCACAATCTTGGAAATAGATGGTCTTCTATAG
CGACCCAATTACCAGGAAGAACAGACAACGAAATAAAAAACTTCTGGCACACCCACTTGAAGAAGAAGAT
CAAGAAGAAGTTAATAATGAAACAAAGTAGTAATAGTGAAACTGATCATCTTGACCATGAAGCAATATTA
CAACCCATGACGATGATGATGATGGTCAATAATGCCAGAACTAGTAGTAGTAATACTACTACAGTTGTTA
ATAATAATGTCCATCACCAACAACACCATTATTACAAGCATTCTACTACCAGGACAGTCTTTTTTGATCC
AAAATTACAGATCTCATCATCATTATTGTTAAACTCTGATGATGTACATCACTCATTCATGGATCATAAT
AACAATTATAATACTGATGAGGATGATGTTATGGAGGAAGGCATTCACAACTTTTGGTACAAACTTCTTG
TGAAGTCAGCAGAGACTGCTACTGCTGCTGCTTCAGTACCACCAGCTCTTGCAAATTTTGGATAA
>AA 
MGSRRACCENMGLRKGPWTPEEDHILISYIQQFGHANWRALPKQAGLLRCGKSCRLRWINYLRPDIKRGN
FSKEEEDTIIKLHHNLGNRWSSIATQLPGRTDNEIKNFWHTHLKKKIKKKLIMKQSSNSETDHLDHEAIL
QPMTMMMMVNNARTSSSNTTTVVNNNVHHQQHHYYKHSTTRTVFFDPKLQISSSLLLNSDDVHHSFMDHN
NNYNTDEDDVMEEGIHNFWYKLLVKSAETATAAASVPPALANFG
XP_030506627.1 XM_030650767.1 CsMYB26
>genomic 
AGTGGTATTTTCCACTTTGTTTATCTACAAGCCTCTCTCTACTACTCGATCAACTCTAACTTTCTTCCTC
TTTCTCTCTCACTATAAACTACACCTGTCTTTCATTTTCTCTCTGGACAAAACTTTTAATTAACTTTAAA
CAGTTTTTTATTTATATACCGAAGAAGAAAGAGCTATAAAAGTAGTGGGATTTCCTTGTTTGAGAGGGTG
AATTTGAAAGGAAAGATATTAAGATGGGAAGACAACCGTGCTGTGACAAAGTGGGGCTGAAGAAAGGGCC
TTGGACAGCCGAAGAGGACAAGAAGCTCATCAACTTCATACTCACAAATGGCCAATGCTGCTGGAGGGCT
GTACCTAAGCTCGCAGGTCTCTATTCATTGTAGTATATATATATATATATATCTCTTTTCTTTTTTTCAT
TGACATTTTAGTCACATACACATAAATAATATTGGCAATTTTCTGGAAGTTGAAGGATTCCAAGTTAATG
TTACTCATGTGTAGCTTTTCGGTTCAGTTTTTTCCCTTACACTAAATTATAAACTTCTTGTTTTTATTGT
TTTTTTGGTTTATTAAAGTGGGAACAAAGTGTGCTTGGAAAAGAGAAAAAAAGTTCACTGTAAAAATGAA
AAATATGCAAAAGGGAGAAGGACAAAGAGAATCAAATTAATGATTATATGGGGGCGTGATTTTTATCATT
ATTATTTTTTCAGGATTACTAAGGTGTGGAAAAAGTTGTAGGCTGAGATGGACCAATTATCTTCGCCCAG
ATTTGAAGAGAGGTCTTTTATCTGATTACGAAGAGCAAATGGTCATTGATCTTCATGCCCAACTAGGCAA
CCGGTATATATTTTTCCTTTTTTTCTTTTGTTTAATTCTTCAAGGAAATCATATTTTCCAACATCAACTT
ATTTCGTCCCTGAATTTCATGCTTTAGCTAAAGCTGAATAAAAAAAATAGGACGATTTCCAACCCAAACT
TCTAAATAATGTATTATTCTATTATAGGGTGACCAGCTCGTATTTTTTCTTTTTTAATTCATCAAGATTT
TTTCTACATTAATTTTTCTCCCTTTATTAATTAATTGATTTCAAATGGATATATTAGACCGACCAAGTCC
CATTACCATATACATATATATTACCTTTTTTTATTATCAAGTAATAAGTAAAATAAATAAAGAATAATAA
TTTCAGGACTTTTAAAGGTAGTGGCCGGAAAGTCAAAAACCTTTTTCACTTTTTTACATCTTTAATTAAT
TAATTAATTACTGTTTATACATATAATAATTGCAGATGGTCTAAGATTGCATCTCATCTCCCTGGAAGAA
CAGACAATGAGATTAAAAACCACTGGAATACTCACATCAAAAAGAAGTTGAAGAAAATGGGGATTGATCC
TCTCACCCACCAGCCACTTTCTTCTACGGTCACAGACCAATATTCTCATGATGATGATCAACAGAAACCT
GAGGAAAAGCAAGACAAAACGACGTCGTCGTCTTCAATTCACTCATCATCTAACTCAGTGACGGAACCAA
AAGATGATGAGTTAGCTGAGAACTACAGCCCGACCAGCACATTATTCGTGGTTGATGAAGATGGAATGGA
GCTCATCAATGACGGATTTTGCACAGACGAAGTCCCACTCATGGAGCCTCACGAGATTATTAATGTCGTT
TCATCTTCTTCTGATGCAACGACGACGACGTCGCATTCATATTCGTCTTCTTCTACTTCTTCTTCCTCTT
CGTCTAACAACTTCCTGGAAGACTTTCAGTTCATGCCGGAATTCGAATGGCCACCATCTGATTATGGGAA
TAATATTAATGGAGGGAGTAGTAGTAGTAGTAGTAATACTACTACTAGCGCCCCGATGATTGGATTGTGG
GACGATTATTTCAACGGTTGGGATTTGTTGATGGATGATGTTGACAGAAAGCAGATGGGTGATCCTTCTC
TCACTCATCAGGACCCCCAAACTGTTTTGGATCATGATGACTATTGGCCCTTTGATCTTTTGTAAAAACA
AAATTTTACTGCTTCTTTTTCCCTCCGTTTTGGTAATTGCGGATTTGTTTTGCAATAAATTAACAGGAAA
ATCCCATATGTTTATCAGCATTTCACCCACAAAATGATTTTGTAAATGAGAATGAGCGACAAAAATATAC
ACAATATATTTTTCTTTCAGAATATA
>transcript 
ATGGGAAGACAACCGTGCTGTGACAAAGTGGGGCTGAAGAAAGGGCCTTGGACAGCCGAAGAGGACAAGA
AGCTCATCAACTTCATACTCACAAATGGCCAATGCTGCTGGAGGGCTGTACCTAAGCTCGCAGGATTACT
AAGGTGTGGAAAAAGTTGTAGGCTGAGATGGACCAATTATCTTCGCCCAGATTTGAAGAGAGGTCTTTTA
TCTGATTACGAAGAGCAAATGGTCATTGATCTTCATGCCCAACTAGGCAACCGATGGTCTAAGATTGCAT
CTCATCTCCCTGGAAGAACAGACAATGAGATTAAAAACCACTGGAATACTCACATCAAAAAGAAGTTGAA
GAAAATGGGGATTGATCCTCTCACCCACCAGCCACTTTCTTCTACGGTCACAGACCAATATTCTCATGAT
GATGATCAACAGAAACCTGAGGAAAAGCAAGACAAAACGACGTCGTCGTCTTCAATTCACTCATCATCTA
ACTCAGTGACGGAACCAAAAGATGATGAGTTAGCTGAGAACTACAGCCCGACCAGCACATTATTCGTGGT
TGATGAAGATGGAATGGAGCTCATCAATGACGGATTTTGCACAGACGAAGTCCCACTCATGGAGCCTCAC
GAGATTATTAATGTCGTTTCATCTTCTTCTGATGCAACGACGACGACGTCGCATTCATATTCGTCTTCTT
CTACTTCTTCTTCCTCTTCGTCTAACAACTTCCTGGAAGACTTTCAGTTCATGCCGGAATTCGAATGGCC
ACCATCTGATTATGGGAATAATATTAATGGAGGGAGTAGTAGTAGTAGTAGTAATACTACTACTAGCGCC
CCGATGATTGGATTGTGGGACGATTATTTCAACGGTTGGGATTTGTTGATGGATGATGTTGACAGAAAGC
AGATGGGTGATCCTTCTCTCACTCATCAGGACCCCCAAACTGTTTTGGATCATGATGACTATTGGCCCTT
TGATCTTTTGTAA
>AA 
MGRQPCCDKVGLKKGPWTAEEDKKLINFILTNGQCCWRAVPKLAGLLRCGKSCRLRWTNYLRPDLKRGLL
SDYEEQMVIDLHAQLGNRWSKIASHLPGRTDNEIKNHWNTHIKKKLKKMGIDPLTHQPLSSTVTDQYSHD
DDQQKPEEKQDKTTSSSSIHSSSNSVTEPKDDELAENYSPTSTLFVVDEDGMELINDGFCTDEVPLMEPH
EIINVVSSSSDATTTTSHSYSSSSTSSSSSSNNFLEDFQFMPEFEWPPSDYGNNINGGSSSSSSNTTTSA
PMIGLWDDYFNGWDLLMDDVDRKQMGDPSLTHQDPQTVLDHDDYWPFDLL
XP_030490065.1 XM_030634205.1 CsMYB27
>genomic 
GAAATAAATAAAACTAATATATATTTATATATTTATTTTCCCTCAATAATTATATATATGTTTGTTTGTG
TGTTTATTAAAGTCTGATCTGAAAGCATTTTGAAAGTTTGGTTCTGATCCTGGTTGAGGATTAAAAGGAA
GACACACAGAGAGAAATGGGAAGAACACCATGTTGTGACAAGAAGGGCTTGAAGAAAGGGCCATGGACTG
CTGAAGAAGATGAGACTCTTGTTGAATATATCAAGAAAAATAATGGCCATGGAAGCTGGCGTTCTCTACC
TAAGCTGGCAGGTTTTGACTCTTTCTTCTCTTCTTCTTCTTCCATCTGTTATTTTCTTTTTCTTTTCTGT
TTTGTTTTCTAGCTTTGGATCTTTGTTTGTTGTCCTGAAACATATGCACTATACTTTGGCTTTTTGGAAG
AAAAGAGAACAAAAAGTGTGCTTCAGATTGTAGTTTTGTTCTGAGTAATAAGACAAAGAGTTTCAAAAGT
TGTGAAAGGACCTCCAAATGGGGTAGTAGAAAAAATGAAATGTTGTCTTTAAAGAAATTACCTTTTCGTT
GACTTTTATTCTTTTGCTACTGAGTCACTAAGTGGTTTGTGTTTGTTCAAGTACTCTTTTTTTCTTTTTT
TGTTTTTCTTCCAGGCATGCTGAGTTGATGCAATTTTTGTCTTAGTTTTTGATGGTTTCATTTTCATTTT
CTCATTTTCTTCACTTTTCAATGTCCTTGCTTATCTTGCTTGAGCTGCAAGAAAATCTCAGGTTACCTAC
ACTACACAATCCTTTTTAGGTGAGAAAACTTGATGTAACACTGTATAAGTCTGTAATATCCTTCCAACAT
GGTATTTTCTTGGAGGGAGGTATGGTTTAGGTCCTTCAAGTTTTAAATCAAACGGTTTCTTATCTCCAAT
TTCTTACAGATTCTTTTAAAGTAAAAAATAAATAAAGGCCATTGTTTTGTTCTTTAAGCTTTGAAGTCAT
TTGCCGTTTTCTCACATATATGCATGCAGACTAATAGCAAGTTCTACTAGTTAACCCCTAACCCTTCTTT
TTGGTTTGCTTTATGAGTCAACTTAATAATCAGTATGTAAACTAATATCAAGTTCTCTGTTGCTTGCTTT
TTCTCAAGAAGGCATTTTCAGATTTTCTTAGTTCATTTTTTGGGGTCTTAGTCATAATGCTAAATTTATG
CATATTTTAAAACAGCATCTATGCTATATTTGTATTTACAAAAATTATCACACCTACGAGTGAAACTGTA
GTCCATTAAATAAAAATAGTAGTACTGAACTATTTCTCCAACTGAGTCTACAGTAATATTGATCTGAACT
ATTTCTCCCACTGGGTCTACAGTAATAATATTCACATTTCCATTAAATATTTTAGGTCTTCTCTTTGTTT
TTAGGTCTTCTTCGTTGTGGGAAGAGCTGCAGGCTTAGGTGGACAAACTACCTTAGACCAGACATTAAAA
GAGGGCCGTTTACTCAAGATGAAGAGAAGCTTATCATCCAGCTTCATGGCATGCTTGGAAATAGGTACTT
ATATCTTATTTCTTTGCCTACTTCATGTATAAGAAGAAAACTAATGTAATATGAGATAGACTTCAATTTA
ATAATTTTAGCTCAACTATTTCTCAGTACATCCATTCAAACCAGTTACTTATATGATCACTACATCATGT
AATATGTGTGTTTACATTTCAGGTGGGCTGCTATAGCTTCTCAACTTCCAGGAAGAACTGATAACGAGAT
CAAGAACCTATGGAACACTCACTTGAAGAAACGTCTACTCTGCATGGGACTAGACCCTCTAACTCACGAA
CCCTTCAACTCAAATTCTCATTATCCACCCACTGCTTCTTCCCCTGCTTCTCCCACAACACGTCACATGG
CGCAGTGGGAGAGTGCAAGGCTCGAAGCCGAGGCACGCCTCTCAAAGGAGTCAACCCTCTTTACTACTTC
TTCTACTACTCAACCTTTCACAACAAAATCCAATGACTCTGACTTCTTCCTACGCTTGTGGAACTCTGAT
GTGGGAGACTCATTCCGAAAGGTAGCAGGAGTAGCTATCAAAGATGAAAAAATGGCTTGTTGCAGCCCAA
TTTCGCAGGCTTCTGTTTCGGCCTTGACCACTGAGGGTGGCACGAACAGGACTGGATTCGATACTCCGGT
TAATGACCAAGCCGAAGACATGGATTGCAAGAGCTACCTCGTTAAGTATTGCCCCAACAATGAAGATGAT
CATCATGTAGTGATGGGTGCAGGCTCTGATTCTTCGTGCTCGAATGACATGGAGGATGATTCATCAGATA
GTTCTGCATTGCAGCTGCTGTTAGACTTCCCCATCAACAATGACATGAGCTTTTTGGAAGAGAATTGCGG
TGATCATTACGCCTCTGATCACGCCATGTTGTCTGAAAATTCATTCATCTGTCATCTCTAAAAAGCTTTT
AGGCTTGCGAAAGTAGTTAGATGTTAGGCCATGTTGATCACTGTTTTTTTTGGTTTTTTGGATGTTCTTT
TTGCATTTTAAGATGTCAAAGTGAGAAAGGATTGGCACCACTGGTAGTACTAGTTAGTAACTATGGTGAT
TTTGGCTTATGTAGTTGAGAGGTAGGGAGACAATGGAGTCGTTAATTAATCTCAGGTCAACTAATTAGGA
TTTAGTTTTTATGTATAGACAAGACTTATATGTATAATATTATTATTGAAATTATATGATATTCTAGACT
CTAATTGGAAGGAGTATTCTACGAATAGTCCAAGTGGAA
>transcript 
ATGGGAAGAACACCATGTTGTGACAAGAAGGGCTTGAAGAAAGGGCCATGGACTGCTGAAGAAGATGAGA
CTCTTGTTGAATATATCAAGAAAAATAATGGCCATGGAAGCTGGCGTTCTCTACCTAAGCTGGCAGGTCT
TCTTCGTTGTGGGAAGAGCTGCAGGCTTAGGTGGACAAACTACCTTAGACCAGACATTAAAAGAGGGCCG
TTTACTCAAGATGAAGAGAAGCTTATCATCCAGCTTCATGGCATGCTTGGAAATAGGTGGGCTGCTATAG
CTTCTCAACTTCCAGGAAGAACTGATAACGAGATCAAGAACCTATGGAACACTCACTTGAAGAAACGTCT
ACTCTGCATGGGACTAGACCCTCTAACTCACGAACCCTTCAACTCAAATTCTCATTATCCACCCACTGCT
TCTTCCCCTGCTTCTCCCACAACACGTCACATGGCGCAGTGGGAGAGTGCAAGGCTCGAAGCCGAGGCAC
GCCTCTCAAAGGAGTCAACCCTCTTTACTACTTCTTCTACTACTCAACCTTTCACAACAAAATCCAATGA
CTCTGACTTCTTCCTACGCTTGTGGAACTCTGATGTGGGAGACTCATTCCGAAAGGTAGCAGGAGTAGCT
ATCAAAGATGAAAAAATGGCTTGTTGCAGCCCAATTTCGCAGGCTTCTGTTTCGGCCTTGACCACTGAGG
GTGGCACGAACAGGACTGGATTCGATACTCCGGTTAATGACCAAGCCGAAGACATGGATTGCAAGAGCTA
CCTCGTTAAGTATTGCCCCAACAATGAAGATGATCATCATGTAGTGATGGGTGCAGGCTCTGATTCTTCG
TGCTCGAATGACATGGAGGATGATTCATCAGATAGTTCTGCATTGCAGCTGCTGTTAGACTTCCCCATCA
ACAATGACATGAGCTTTTTGGAAGAGAATTGCGGTGATCATTACGCCTCTGATCACGCCATGTTGTCTGA
AAATTCATTCATCTGTCATCTCTAA
>AA 
MGRTPCCDKKGLKKGPWTAEEDETLVEYIKKNNGHGSWRSLPKLAGLLRCGKSCRLRWTNYLRPDIKRGP
FTQDEEKLIIQLHGMLGNRWAAIASQLPGRTDNEIKNLWNTHLKKRLLCMGLDPLTHEPFNSNSHYPPTA
SSPASPTTRHMAQWESARLEAEARLSKESTLFTTSSTTQPFTTKSNDSDFFLRLWNSDVGDSFRKVAGVA
IKDEKMACCSPISQASVSALTTEGGTNRTGFDTPVNDQAEDMDCKSYLVKYCPNNEDDHHVVMGAGSDSS
CSNDMEDDSSDSSALQLLLDFPINNDMSFLEENCGDHYASDHAMLSENSFICHL
XP_030482047.1 XM_030626187.1 CsMYB28
>genomic 
TATTACAATTAAAGTACCTATACCACCTTTCTAATAAACAGGCTATAGTACTGTCTTCACTCCTACCTTA
TCCAAAAGAAGAAAAACAAGTATGGGAAGAGCTCCTTGTTGTGACAAAAATGGTCTCAAGAAAGGTCCAT
GGACCCCTGAAGAAGATCTTAATCTTATCAACTATATTCAGAAGAATGGACCTGGAAACTGGAGAAACCT
TCCAAAGAACGCTGGTAATTAAATATGGTTTAAATATATCTTAATTATTACTTTATTTTATAATTTTAAC
TTCATACATTATTAATATTGTTATTATTATAGGGCTACAAAGATGTGGCAAAAGTTGTCGCCTCCGATGG
ACAAATTATTTGAGGCCTGACATTAAGAGAGGAAGATTCTCATTTGAAGAAGAAGAGACTATAATCCAAC
TACACAGTGTCTTGGGAAACAAGTATGTTCATGTCCAATTAATTAATCTTATTTTTTTTTTAATTATCAT
TTTTGGATTGACCCTCTAATAGTTTTTTTTTTTCTTTTTAAAACAATATTTTAGGTGGTCAGCTATCGCT
GCTCGTTTGCCAGGAAGGACTGACAATGAAATAAAGAATTACTGGAATACCCACATAAGAAAAAGGTTGC
TTAGAATGGGAATTGATCCAGTGACTCATGCACCTCGTCTTGATTTTTTGGACTTGTCTTCCATTCTTGC
TGCTAACTCCTCATCTTTTTGTAACCCTTCACTTCTAAATCTCTCAAGCCTTTTGGGTAGTACTCAACCC
CTTTTCAATCCAGAACTCCTAAGGTTAGCTTCCACCATTTTATCACTCAATAATAATAATAATAAGCTAG
ACCATCAAAATATCAATCCCGAGTTGTTTAATAATCCCCAAAATCTACAAGAAAGTCATCACTTATTTTC
TAATGGTCAAATCCCACAATTGGTACAGCCCAACAATCAGTTTCTTCAAACTGCTCCTATCTCATCAGAA
GGCTTTAATAATCCTATGCTAGCTCCAAATAATGTTGATAATAATCAATCAAACATGCCAAAAATCATCT
CTTCATCTTGTCCAATACTTTCGAGCCAAGAAAATATAATTTCACAACCAAACTATGTGGACTGTAGGTC
TAATAATAGCAGTACTAGTAATATTCCAAGCCTTAATATTGGTGATTTTCCTGAAAGTTCATACTTCCAA
AACTTATTGGATAGTTATAGTGATGATCATCACGAGGCTTTTGGCTTGAATTCTGTTATGTCAACGCCTT
CATCATCGACCAATAATACTACGGTCAATAATAATATCAACAGTACAAGCAGCACCGAGGACGAGAGAGA
AATTAGCTACTGCAGCAACTTGTTAAAGTTCGAAATCCCTGAGAGCTTGGACATCAATGATTTCTTGTAA
ATTAATATTTATATATATACATATAATAATAGAGATCGATTATAGTATACTTAGCTAGACTGCTATGATA
TACATCAGCTAGAGTTTCTAGTCTTCTGTTTTTCTTTATTTGATGAGTTTTTGTTGATAAACATTTGTTT
TATTTGGTTTTCTTTCTTCCCTAGTTTTTGTATCGTGTTCGTGTGTAAGTAGATGAAGTTGATGAAATTA
TTTTTTGGTTTTTTCATTCACTTTAATAATTCATATTTATATGTATTTA
>transcript 
ATGGGAAGAGCTCCTTGTTGTGACAAAAATGGTCTCAAGAAAGGTCCATGGACCCCTGAAGAAGATCTTA
ATCTTATCAACTATATTCAGAAGAATGGACCTGGAAACTGGAGAAACCTTCCAAAGAACGCTGGGCTACA
AAGATGTGGCAAAAGTTGTCGCCTCCGATGGACAAATTATTTGAGGCCTGACATTAAGAGAGGAAGATTC
TCATTTGAAGAAGAAGAGACTATAATCCAACTACACAGTGTCTTGGGAAACAAGTGGTCAGCTATCGCTG
CTCGTTTGCCAGGAAGGACTGACAATGAAATAAAGAATTACTGGAATACCCACATAAGAAAAAGGTTGCT
TAGAATGGGAATTGATCCAGTGACTCATGCACCTCGTCTTGATTTTTTGGACTTGTCTTCCATTCTTGCT
GCTAACTCCTCATCTTTTTGTAACCCTTCACTTCTAAATCTCTCAAGCCTTTTGGGTAGTACTCAACCCC
TTTTCAATCCAGAACTCCTAAGGTTAGCTTCCACCATTTTATCACTCAATAATAATAATAATAAGCTAGA
CCATCAAAATATCAATCCCGAGTTGTTTAATAATCCCCAAAATCTACAAGAAAGTCATCACTTATTTTCT
AATGGTCAAATCCCACAATTGGTACAGCCCAACAATCAGTTTCTTCAAACTGCTCCTATCTCATCAGAAG
GCTTTAATAATCCTATGCTAGCTCCAAATAATGTTGATAATAATCAATCAAACATGCCAAAAATCATCTC
TTCATCTTGTCCAATACTTTCGAGCCAAGAAAATATAATTTCACAACCAAACTATGTGGACTGTAGGTCT
AATAATAGCAGTACTAGTAATATTCCAAGCCTTAATATTGGTGATTTTCCTGAAAGTTCATACTTCCAAA
ACTTATTGGATAGTTATAGTGATGATCATCACGAGGCTTTTGGCTTGAATTCTGTTATGTCAACGCCTTC
ATCATCGACCAATAATACTACGGTCAATAATAATATCAACAGTACAAGCAGCACCGAGGACGAGAGAGAA
ATTAGCTACTGCAGCAACTTGTTAAAGTTCGAAATCCCTGAGAGCTTGGACATCAATGATTTCTTGTAA
>AA 
MGRAPCCDKNGLKKGPWTPEEDLNLINYIQKNGPGNWRNLPKNAGLQRCGKSCRLRWTNYLRPDIKRGRF
SFEEEETIIQLHSVLGNKWSAIAARLPGRTDNEIKNYWNTHIRKRLLRMGIDPVTHAPRLDFLDLSSILA
ANSSSFCNPSLLNLSSLLGSTQPLFNPELLRLASTILSLNNNNNKLDHQNINPELFNNPQNLQESHHLFS
NGQIPQLVQPNNQFLQTAPISSEGFNNPMLAPNNVDNNQSNMPKIISSSCPILSSQENIISQPNYVDCRS
NNSSTSNIPSLNIGDFPESSYFQNLLDSYSDDHHEAFGLNSVMSTPSSSTNNTTVNNNINSTSSTEDERE
ISYCSNLLKFEIPESLDINDFL
XP_030510090.1 XM_030654230.1 CsMYB29
>genomic 
AAACTTCTGTCATTTTTTCCTTTCACATATATCACAGAGCTCAAAAAACACTTTTCTAACACAACAAATT
AACTAGCTATCTAATTCATTACTCTTCCTATTGTTGTATCTCTTGTGATCACTATCCACTTTTTTGTGAA
TCACTCATATTTTTCGATATATATAATCAAGTTAAGAATTTAGTATGGGAAAAATAACATGTTGTGAAAA
AAATGGACTGAAAAAGGGTCCATGGACACCAGAAGAAGATCAGGCTTTGATTGATCACATTAAAAGGAAT
GGCCATGGTAGATGGAGAACCCTTCCCAAAAATGCAGGTAGACATATATATATAAGTTCGATTATAGTTT
GTTATTTATCTCTATATACTATGATTAATCACAAGCACTTTTTCATTAATATGTTTATTAATTCATGTGG
TGTGTAAGTTATGTATTGATTTAGTTGATTATAATATATTAATTATTATATACAGGACTGAAAAGATGTG
GAAAGAGTTGTCGACTTCGGTGGACTAACTATTTGAGACCAGACATTAAGCGAGGAAGGTTCTCATTTGA
AGAAGAAGAGACCATAATTCAATTACACAGTGTCTTGGGAAACAAGTATGTGGTAACATATATATTTTAT
TTTATCCTATATAATTGTAGAAACATCATGAAGACTTATCCTTTTCCATACTTTCCATACAATTATTTAA
AATATAGGACATAATTTTGTACAAGGACTACTTAACTATATATAAGTAGCTAGCTAATTCAAATATATAT
ATATATATATATGTATATGTTTTTGTTTCACACACACACTATAATTTTTATTATTTTTTTTTGTAGGGAC
ACACACACTAAAATTTGATTATATTTAATTGTTCGCGAAAGTCAAATGTATTAGCTGTCTTGTCAATTAT
TTTAAGTTCAAATAATGAATGACCAGCATTGTAACATGAAAAAAAAAATAACCTCCAATATTCTTCTTCA
TGATTAACTTGTTATACCTAATATAAACACATATTTTTTATATATCTTTAGGTGGTCTGCAATTGCAGCT
CGATTGCCTGGAAGAACTGACAATGAAATAAAGAATTATTGGAATACTCACATCAGAAAGAGGCTACTGA
AGATGGGAATTGATCCAGTGACTCACACCCCACGCCTTGATCTTCTGGAGCTGTCTTCACTCCTCAACTC
AACACTCTACAACTCTCACCTCAGTTACTTAATTAATAATTATAATAATAATCATAACAACAACAATAAT
CTGCTTGGAAACATGGGACCACCTCTTGTGAATAACGAAAACTTGCTTAGCTTGGCCTCAGCTCTCTTAT
CATCATCTAACCAGCAAAATATTGTGCCACAAAACATTGTTCAAAACCAAAACCAAATCTATGATAATAA
TGATGATCATTCTCAATATTGTGGTCAGCTCCCATTTCTAAGCGAAACCCCATTCATGCAATCCAAAATG
GAGCAATTCCCTCAAAGAACTATTCATGATGATCAATCTCAACAAAACCATGATTTATATCATATTTCAA
ATCAGGGTCTAGCCACAGGTGTAGAGAGTTCTACTATTACCACTACTGTTGCTCCTATGGAATTGATTGA
TCATAGCGGATATATTTCAGCTCGATCTTCGTCCTCTTCCACAACATTATTGATTCTAAACTCTTCGCCG
GTAAAAAGCCAACGGCCGGGACTTGATTATTCCGGCACCGGTAATAATGGTATTGGTCAGATCACTACTC
ATATGAATATGATGATACCAAACAATAATATTAATAATACAATGAGTACTTTTGGTAGATCATCACTTCT
GTCAACGCCTTCGTCGTCAAGTTCAGTACCAGTGAATACTTATAATAATTTGAATAGTGGAAGCACTACA
ACAACAACAACAACTACTACTACTACTCAGGAAGATGAGAGGGATAGTTTCTGTAGCAATTTCTTGATGT
ATCATGATATAGCGAATGCCTTTAATGGCAACGAACTTATTATGTAGCAAATTAAATCTATGTACTTAAT
TTCTTTTCTTACA
>transcript 
ATGGGAAAAATAACATGTTGTGAAAAAAATGGACTGAAAAAGGGTCCATGGACACCAGAAGAAGATCAGG
CTTTGATTGATCACATTAAAAGGAATGGCCATGGTAGATGGAGAACCCTTCCCAAAAATGCAGGACTGAA
AAGATGTGGAAAGAGTTGTCGACTTCGGTGGACTAACTATTTGAGACCAGACATTAAGCGAGGAAGGTTC
TCATTTGAAGAAGAAGAGACCATAATTCAATTACACAGTGTCTTGGGAAACAAGTGGTCTGCAATTGCAG
CTCGATTGCCTGGAAGAACTGACAATGAAATAAAGAATTATTGGAATACTCACATCAGAAAGAGGCTACT
GAAGATGGGAATTGATCCAGTGACTCACACCCCACGCCTTGATCTTCTGGAGCTGTCTTCACTCCTCAAC
TCAACACTCTACAACTCTCACCTCAGTTACTTAATTAATAATTATAATAATAATCATAACAACAACAATA
ATCTGCTTGGAAACATGGGACCACCTCTTGTGAATAACGAAAACTTGCTTAGCTTGGCCTCAGCTCTCTT
ATCATCATCTAACCAGCAAAATATTGTGCCACAAAACATTGTTCAAAACCAAAACCAAATCTATGATAAT
AATGATGATCATTCTCAATATTGTGGTCAGCTCCCATTTCTAAGCGAAACCCCATTCATGCAATCCAAAA
TGGAGCAATTCCCTCAAAGAACTATTCATGATGATCAATCTCAACAAAACCATGATTTATATCATATTTC
AAATCAGGGTCTAGCCACAGGTGTAGAGAGTTCTACTATTACCACTACTGTTGCTCCTATGGAATTGATT
GATCATAGCGGATATATTTCAGCTCGATCTTCGTCCTCTTCCACAACATTATTGATTCTAAACTCTTCGC
CGGTAAAAAGCCAACGGCCGGGACTTGATTATTCCGGCACCGGTAATAATGGTATTGGTCAGATCACTAC
TCATATGAATATGATGATACCAAACAATAATATTAATAATACAATGAGTACTTTTGGTAGATCATCACTT
CTGTCAACGCCTTCGTCGTCAAGTTCAGTACCAGTGAATACTTATAATAATTTGAATAGTGGAAGCACTA
CAACAACAACAACAACTACTACTACTACTCAGGAAGATGAGAGGGATAGTTTCTGTAGCAATTTCTTGAT
GTATCATGATATAGCGAATGCCTTTAATGGCAACGAACTTATTATGTAG
>AA 
MGKITCCEKNGLKKGPWTPEEDQALIDHIKRNGHGRWRTLPKNAGLKRCGKSCRLRWTNYLRPDIKRGRF
SFEEEETIIQLHSVLGNKWSAIAARLPGRTDNEIKNYWNTHIRKRLLKMGIDPVTHTPRLDLLELSSLLN
STLYNSHLSYLINNYNNNHNNNNNLLGNMGPPLVNNENLLSLASALLSSSNQQNIVPQNIVQNQNQIYDN
NDDHSQYCGQLPFLSETPFMQSKMEQFPQRTIHDDQSQQNHDLYHISNQGLATGVESSTITTTVAPMELI
DHSGYISARSSSSSTTLLILNSSPVKSQRPGLDYSGTGNNGIGQITTHMNMMIPNNNINNTMSTFGRSSL
LSTPSSSSSVPVNTYNNLNSGSTTTTTTTTTTTQEDERDSFCSNFLMYHDIANAFNGNELIM
XP_030491561.1 XM_030635701.1 CsMYB30
>genomic 
CCTATTTATACCAAGTACGTCGCATACGGACCCTACAAACCCATCTCTCTCTTCTCTCTTCATATAAATA
TATATAATCTTCCCTCTCTACTCCTAAATACAATTACATTTATAATAAGCTATAATTAGAAAGAACTCTT
GGATAGATTGAGCATAATAGCATTTGATTGGAATATAAAGGAACATTTTCACATATACCAATATGGGTAG
AGCACCGTGTTGTGATAAAAATGGGCTCAAGAAAGGGCCTTGGACTCCTGAAGAAGATCAAAAACTAGTT
GATTATATTCAGAAACATGGATATGGTAACTGGAGGACACTTCCCAAAAATGCAGGTATGCATATTTTAT
TAGTTACGTCCTTTAATTTGTTTCTCATGATGTACATATATATATAGTACATATGCGTGGTGTTTAATTA
TTTACTATATACTAATTCATACTAAATTTATGTATAACAGGACTTCAAAGGTGTGGAAAGAGCTGTAGAC
TTCGATGGACAAACTATCTCAGACCAGATATCAAAAGAGGACGATTTTCTTTTGAAGAGGAAGAGACAAT
TATTCAACTCCACAGTATTTTGGGAAACAAGTAAGCGCTAAATTTTCTTAAATCTTTTGAAAAAAATAGC
TCACATTTCATTTTCCTATTTGATAAAATTACGAGTGTTTTTCCTAATATAATATTTATTGTGTCTTTTC
TTTAGATGGTCTGCTATTGCTGCTCGGTTACCAGGAAGAACTGACAATGAAATAAAAAATTACTGGAACA
CCCACATTAGAAAACGGCTCCTCCGAATGGGAATTGATCCAGTGACTCACAGTCCTAGGCTAGATCTCCT
AGACCTCTCCTCCATTCTAAGCTCTTCATTCTACAACTCATCTCATCATCATCAGATGAACCACATGAGC
AGGTTCTTAGGTGTCCAACCAGCAGCTGTAATGAACCCTGAACTTCTAAAACTAGCCACTTCTCTCATGT
CTTCCTCAAATAACAACAATTCTCAACAACGTGGGAATACTTCTTCATCAACAAACAACCAAAACAGTAA
CACCACTACTTTCTACTTCCAAAACTCTCAACAAGAAGTTGTCGATCACCAAAACCAGCTTTATAACAAC
ATTAATCAATTCCAACAACAAGTACTGTACCAACCTAACCAACTCCATGAAATCTCACAACCTGGTTGCC
CCACTACTACTACAAGTACTTTAGATCACGTGTCTTGTGCCCCACTTTCTAATGATGAACTAGTACATCA
GGACCTATCAAATTTCACAAATTTCAGTTCCCCAAGTTCCCAAATCAGTCATGAATGGCAAAGTAGTAGT
ACAACAACAACAACAAATGGGATGCCTTCAAATTTTACGGAAGCAGATCACTATGCTCCGAGTTTACCGG
GTTACAGTTCTTACAGTACTTATCATGATAATCATTATCATCATCAACAACCTACGGTGATTGATCCCTC
AACGGAGAGCTACCAGTCAAATCAAAACTTTAGTTTTACTACTACTACATCGGTTTTGTCTACTCCTTCT
TCGAGTCCTACGGCGTTGAATTCGAATAATTCGACCAATTATTTGAATAGTACTACTTGTTCAACTGAGG
ATGAACCGGAGAGCTATTGCAGCAGTATGTTGAAGTTTGAAATCTCAGATATCTTGGATGTTAATGAATT
TAATTATGTAATGTAAATCATGATTAGAACTACTACGGATTATAACTGATCCAGGAGAAGGATTTTTTTT
TAATTTAATTTTCTATTTTTCAAAATGTTTAGGGTCTTGGGTTTGGTGGTGGTATTGATGCGTGTAAAAT
TTACTAATAATTAATTGTTTTTTTCTTTTTTAATCTTCGTAAGCCTTACTGTATCGGGAAGAAAAAGATC
TAGCTGTTAGTATTTTCTTAATGGAAAATTTCCATTATTGAGATTATGTTTTCTTGTCCT
>transcript 
ATGGGTAGAGCACCGTGTTGTGATAAAAATGGGCTCAAGAAAGGGCCTTGGACTCCTGAAGAAGATCAAA
AACTAGTTGATTATATTCAGAAACATGGATATGGTAACTGGAGGACACTTCCCAAAAATGCAGGACTTCA
AAGGTGTGGAAAGAGCTGTAGACTTCGATGGACAAACTATCTCAGACCAGATATCAAAAGAGGACGATTT
TCTTTTGAAGAGGAAGAGACAATTATTCAACTCCACAGTATTTTGGGAAACAAATGGTCTGCTATTGCTG
CTCGGTTACCAGGAAGAACTGACAATGAAATAAAAAATTACTGGAACACCCACATTAGAAAACGGCTCCT
CCGAATGGGAATTGATCCAGTGACTCACAGTCCTAGGCTAGATCTCCTAGACCTCTCCTCCATTCTAAGC
TCTTCATTCTACAACTCATCTCATCATCATCAGATGAACCACATGAGCAGGTTCTTAGGTGTCCAACCAG
CAGCTGTAATGAACCCTGAACTTCTAAAACTAGCCACTTCTCTCATGTCTTCCTCAAATAACAACAATTC
TCAACAACGTGGGAATACTTCTTCATCAACAAACAACCAAAACAGTAACACCACTACTTTCTACTTCCAA
AACTCTCAACAAGAAGTTGTCGATCACCAAAACCAGCTTTATAACAACATTAATCAATTCCAACAACAAG
TACTGTACCAACCTAACCAACTCCATGAAATCTCACAACCTGGTTGCCCCACTACTACTACAAGTACTTT
AGATCACGTGTCTTGTGCCCCACTTTCTAATGATGAACTAGTACATCAGGACCTATCAAATTTCACAAAT
TTCAGTTCCCCAAGTTCCCAAATCAGTCATGAATGGCAAAGTAGTAGTACAACAACAACAACAAATGGGA
TGCCTTCAAATTTTACGGAAGCAGATCACTATGCTCCGAGTTTACCGGGTTACAGTTCTTACAGTACTTA
TCATGATAATCATTATCATCATCAACAACCTACGGTGATTGATCCCTCAACGGAGAGCTACCAGTCAAAT
CAAAACTTTAGTTTTACTACTACTACATCGGTTTTGTCTACTCCTTCTTCGAGTCCTACGGCGTTGAATT
CGAATAATTCGACCAATTATTTGAATAGTACTACTTGTTCAACTGAGGATGAACCGGAGAGCTATTGCAG
CAGTATGTTGAAGTTTGAAATCTCAGATATCTTGGATGTTAATGAATTTAATTATGTAATGTAA
>AA 
MGRAPCCDKNGLKKGPWTPEEDQKLVDYIQKHGYGNWRTLPKNAGLQRCGKSCRLRWTNYLRPDIKRGRF
SFEEEETIIQLHSILGNKWSAIAARLPGRTDNEIKNYWNTHIRKRLLRMGIDPVTHSPRLDLLDLSSILS
SSFYNSSHHHQMNHMSRFLGVQPAAVMNPELLKLATSLMSSSNNNNSQQRGNTSSSTNNQNSNTTTFYFQ
NSQQEVVDHQNQLYNNINQFQQQVLYQPNQLHEISQPGCPTTTTSTLDHVSCAPLSNDELVHQDLSNFTN
FSSPSSQISHEWQSSSTTTTTNGMPSNFTEADHYAPSLPGYSSYSTYHDNHYHHQQPTVIDPSTESYQSN
QNFSFTTTTSVLSTPSSSPTALNSNNSTNYLNSTTCSTEDEPESYCSSMLKFEISDILDVNEFNYVM
XP_030505001.1 XM_030649141.1 CsMYB31
>genomic 
ATGGGAAGATCTCCTTGTTGCGACAAGGCAAATGTGAAGAAGGGGCCATGGTCTCCAGAGGAAGATTTAA
AGCTGAAGGAATACATTGAAAAATATGGAACTGGTGGAAATTGGATTGCACTTCCGCAAAAAGCTGGTAA
CACAAAATTTCCATTGATGGGTTTATAGGTATATATAATCGTCGTGTATATACAGTATCATTGTGTATTT
ATATATGTATATATATTTGTTGGTTTTGTTCTGGATCAGGTCTGAAGCGATGTGGGAAAAGCTGCAGGCT
CAGATGGCTTAACTATCTAAGGCCTAACATTAAACATGGTGAATTCTCAGATGAGGAAGACAGAATCATC
TGCAACTTGTTTGCTAACATTGGAAGCAGGTACAGTAATTTCTTAATCATCATCATCATCTTCTTCTTCT
TCTTCTTCTTATTATTATTATTATTTTTTTATTATTTTTTTTTTTTTTGATGAAAGCTTCTTCTGCTTCA
TTAGAATTAATATTTTTAAACGGTTGTAATGGTGTGTAAATAGAGTTACTTTTCACATAATTGTGTGTTA
TGTTTGTGTGTGTGTTCATATCATTACTTTGTAAATATATATATATGTGTGTGTGTGCCTATAGTTATTT
TTGTATAGCACTAATTCGATATATTTCCTTATTTCGATTTTCCTAATAAACATATGAGGTAAGATCATCC
TAAAACAGTAACAATTGAAATGTGATTAATTTTTTTTTAATGTACCCTACAATGTCAAATGTGTCTAAAT
TAAGTTTGCATTTCTCAGCGAAGAGAATCAACTTAATCTTGGGTAATTCCTATGCGTGCATGCCATGTTT
AGATCTAAAATAAAGTATCCACTTACAGCTATTAATTAGTAACAATAGAAATCGGCCAGCTTCTGTTTTT
CTTCTAATTATACTAAATTTAATTATTATTTTTTACAAAATGTTTTGAACTTTTAACTTAATCACAGGTG
GTCAATTATAGCTGCTCACCTGCCAGGAAGGACTGATAATGATATCAAGAACTATTGGAACACAAAGCTC
AAAAAGAAACTCATGGGTTTGGCACCTCAAATTTCTCAGAGAAAAGTTCCACTAGTACCATTTCCTAATT
CTTCTCATGAGATCCTTACTACTTCCATTTATAATATTGAACCTCTACTTCCTATACCGTCACTTTATAG
GCCTTTTTCTTCAGGCTTAGAAGATCAAAAGTTAAATAGGATGTTGTCTTCCTCTTATCCAAAAATCCCA
CCTAGTGCTACTACTTCATTTAATTTTCAAACTCAAATGCCAGAGAAGTATTTGGTTGCTAATGCTACTA
AAACTACAAATAATGATAATGATACTGATAGTAGCCCTATCTCATTCTCATATAACTGTATCCCTGTGAA
GGATAACAATATTCTTTCTTTCGGAAGTAATCAAGGAAGAAGCTGTAGTAGTTCATCTGATGGGAGCTGC
AACAAGCTGATTAGCTATGGTGGCTGTAAACTCAAGCAAGAGGAACTACAAATGGCTTTTCATCATCAAC
AACCATATAACATTAATATGGGTAATTTTAATAATGTTTTTCAAGAACAGATGATAATCAACTATGACGA
TAATAATCTGACCTGGGCTGCTCAAAAGCCAAATGGGTATTTTGGAGAGAGCTCATTAGAGAAATATTCA
TGCGGTCTTGATCAAGATCATGATGTTAAGCAGCTAATTAGTAGTAGTATTAATAATAATAATAATAATA
ATAATAATTTTATTAATTTTGATGAAAAAAAGACACAGGACAAGGTCATGTACTTCTACTAAATATATTT
ATGTACATATATATTATTAATATTATTTTTCATTTTGAGCTGAGATATGACTGACTGCAAGTGAAATCAG
AAAGATTTGATGGGGTAAGGGGGCATGGTCGTGCGGTGGGGCAAAAAAAGAGATTCAGTCATAAAAGGAA
AAGAGACTTTATTTGAGGAGTTGATGTGGTTTATTTATTTATTTATTTTTTTTTGGATGAAAAGAGACTT
TTATGTTGTGCATATTTCTTTTTCTTTTCACAACCTTGCGGTAATAATAATAATATTATTAAGGATAAAT
AGCGGCATAACTACCAAAAGTTTTAAGTTTGTAAGTTACATAATCTTAATGTTTATTTTTAGCAGCATAA
GTACCCCATGTTTGTAAAATTATAATTTTTTTCTAATTTTGTCAGTACAAACTATGTTATTTTCTTAAAT
AGATCACATATAAGATCCAAATTTTAGATCATTGGGTCTAGATATAAATATATAGTATCATTTACTTTCA
AATGCTTCTTTAAGAAATTCAAAAGAGAGTCTGTACTCACAAAATTAGAGGAAAATTACAGTTTTACAAA
CATTGGGTACTTATGCCACTAAAAATAAACATTAATTTTATGCCTCTTATAAACTTAAAACTTTGAGTAC
TTATGTCACTATTTACCCTATGGTTAATATTAATACTTCAGGGCAAACCTAGAATCGTGGCCCCAATATG
TTGTCAGCCGAACTAGATAGAAAAATAATTATAATAATAAGAGAGTTATCTATAATTGTATTATTAATTA
TATATTGTTTTAAGAACAAGAATCTTATGCCCAAACGAAACCAACAAATGCAACTCTAATAATATTATAG
TTTATACAGCTTTTTTGATATTTTATAATCTATATATAAACTAATATAAATATGTATATATGGATATTTT
TTAATAGGTATTACCCATACTAAACAAATTTAACTATAAATATTAATTTTAAAAATATTAAATCATCAAA
TTTTGATCTAATAACCAATAATAAAAGAGAAATTTGAATTTCTATGATTAGTTTAACTACTTAATTAAAA
AAAATATATCAAAAAATATTTCTTTTTATACTATTTCAAAAATATGTTCACATAAAAATATTTAAGTGAA
ACTCAACTTTTACTTATCTTTTTTTTGCTAAAAACTTTTTTTTAATTTTTTTAAACCGATAGAACAATCT
CAGCTCATATGATATAAAAGTGACAAATTTTTATAATTATATAGAAAAATTAAGCTTAAAAACTCAATTT
TTTCTAATTTTATCCATTCATAGGTAATACCCATCAAGAGTGCACCCATATATATATATATATAACAGAG
ATATAAAGCACTCAGGTGCTATAGTTTAATATTACTCTAAATAGCTTAATCTACTCTTTTCTTAATTCTT
TCATATTTTTAATTTTTTTAGGCTAATAGGATTTTTGCCCCCTAAACTTTGACATGTACCAAATCATGCT
CCCTGAACTTTTAATGTCGCTAAAAATGCCCTCTGAACTATTGAGATTGTTGGATTTAAGGACTTTTGTC
TAATATTTTCATTCAATTTTACTATTTCAGTGATTGTTTAAGTACTAAACCATGCTCCCCGTACTTTGAT
ATCTACCAAATCATGCCCCTCGAACTTTGACATGTTTTAAATTATGGCACCTAAACTTTCATCCATGTTA
GATTTTTTTTACTAAAATTGGAAAAAAAATCTTTAAATCGAATAATCTCAATAGTGCAGGGGGCATTTTT
AACGACCTTAAAAGTTCAGGGGGCATGATTTGGTACATGTCAAAGTTTTGGGAGAAAAAATCCTTATTAG
CCTTTTTTTATTAGATTAATAATTACTAATCAATTAATTAATCTACCACTACATATTAGAATTTGGGATA
ATGTGAACGAGGTTTCATCTCAAAACTAATTGGCAATGGGAGGAAGAGCTCATTCATGTTATTGTTGGGT
TTTGTGCCCTAAATAAAACCTTTTACAATCTGATTAGTTATCAATATAAGAAATTTGAAGTGATTTATGT
TTGCATGAATTTTACATGCTAATGGTTTAATATGTTTATTACATTACACACAAAATCAGTTAAGTCCAGA
TCATATGTTCATTGAAAATTACTGTATCGTCAACACAGTGGAATGTGATTGTGATCATATGAATCAAAAG
ACTAAGTCCTTGTTTCATCAGTGTTTTGGATTTACACTAATGTGATAATCAGCGATGTGTATGTTCTTTC
CAGGACATTAGTAAAGTATACTAGTTTCGAATGTATGGAGTATACATTGGACTGGACCGATATTGCAACT
TAGTTAAGATATTATAAACTTACTGCTATATCTTTCCAAGTCAATATCAGTAGTTGATCTTAAGATTAAA
AGAATCTAAATCCTGATATGCTTAGGCTCGACTCAGGAGTACTATTCATGTTCTTTGATTTATTAGTTAA
GCCTACTTTGGGTCGTGATGATACGATATTTTGGGAACATGATAGTATGATTGAGTGGGAGTGCTGAACA
TAAATATGGAATCTATAGCTTCTACTGGTGTATAGAAGTCAAGTGATGATTCCCTTCGAGCTTAGCTAAA
TAGAAGTAAATGGATGAGCTCTTGTTTAAGTGACTAATTCTTAGATCACTAAACATCATTTACAGGTAGC
TAAGTGTTTTAAGGGGCAAAATACAATGAGGGGTGAGAACGGTAAAATTATCCCATCTCGATGTAAATCA
TCTATATAGAGGATCTTTGATCATAATAAGATTATAACAATGGTTAAAGGAGATAGCATATCTATATCGT
GGAACATATAATATGCTCTATATAAGTCTGAGAGTGCAATTCTAAGATCTAAGAGTGGATTCAACGAAGA
ATTAATAAGTAGGGATTTACTTAGTAAATTCGGTTCACTTATTGGAAGCTCAGCATATAAATCCATGGTC
CCCATTCTAGTTGAGAATATATTGCTTGTAAGACTCAATAATTGATTTGTGATTAATCAATTATAATTCT
AAAGTTAGACTATGTCTAATTTGTGAATTTTCACTAAGTAGGGGCGAAATTGTAAAGAAAAGAGATGCTA
GGTTTATTTATTTATTAATAGACTTTATATGTCTAATTAATAATTAAATTAAATGACAATATTATTTAAT
AATCTATTTTAGTTATTAAATAATTAGTTTTGGCATTTAAATGGTTAGAATTGGAAAATTAGCGTTTTTT
AGAAAATAGAAATAAAATTTGTGAAAACTGCAAAAACCAAGTGGGGCCCATTACACACCATGGCCGGCCA
CCTAAAGTGGTTTTTCAAATTGATATTTTCATTATTTTAATGCCAAATAATTCCTAACCGAAACCTGGTA
GTTGCCTATAAATAGAAAGTGATGGCTCAGTCAAATGACAAGTTTTCAATAACCTTTTCTGTCAGAAAAT
TCTCTCTTCAGAAAAACTAAGCCTTCCCTTTTCTCTCTATAGCCAAAATCATATCTCTCTTTTCCTCTTC
ATAAATTTCGAACCTTAGTGATAGAGTAAGTGCCCACACACAGCAAGTAGTACCTCAATCATAGATTAGA
AGACTGTGAAGGATCACACACAAAGAGAAGGACATTCTGCCCGATGTTGATAATACTCACACCAAAAGGA
TACAAGGGTTAGAGATCTGAGTGGAAGGAGACATTAATTCCGCTGCCATCAATGTAAGGTTTTCTTAACT
TTATATGTGTTTATTTATCGTTTTAGAAAGTTCATATTTAGGGTGTTAAACACCATACTTGTGAGTAGAT
CTAAGACCCTGGTAAAATAAATTCCAACAGTTATATATGACAAGTTATTTCCACACATTGGCAATGTGGT
ACTAACTCTAATATACCCTCCTCACGTTTGGGCCTAAAAAGTGTGAGTATAACGAACGACCTTTAAGAGA
CCACAGAGCCGAACGTGACATTTGAAAGAATCCCACAAGGCCAAATATTAGGATATTTGTGGGTGTATAC
GTCGAGAAATTTATTGATATTGAAATAGGTCAAATATCCTGTTATACCCGAAATTTGGCTGGAGGACACG
TGTCAAGGTAAAGGGAATGTGAATCGGTGCAATACCTTTTTATGGAATAACTCATTAATTGCGTAAGTAT
CAGAGTACATTTATAACATGCTGACTATAAGTTCTTAGGCGAGGAATCAATGTAGAAACTGGCACTTAGT
GTATTAACGAGAAACAATATGTCGCTAAAGGGGAATAGCGAGGCACCAGTTAAAAGTGACACATACCTTA
GCTTGCAATGAGCAAACTAAGTGTAAAAGTCAGATCGGCTCAAAGAACAAGTATGCGAGATGACCATCTC
GCTATGAGGAAACTTCCTATAGTTTCATCAAACTAACAAGAGCGAGGCTCATAACCCTGGCAAGTCAGAG
GATTTCTGTATACCAGCAATCGACGTAAGACATACATTGTCGACCTCGGAAAGAAGAATGGTCCCAGCTC
GCTATTGGGATCACTACAATCAAGTTTCTGTCGAGACATCTCTAGATTCAACAATTAAAGACGTGTTTAA
TACACGATATTCTTAACCCAGTAAAAGCAGGAAAATTACAGCTATACGATCTTCAAAATCATACACTGCA
TTTACATTTTGTGATATGTAATCAGATCCCACGATTTTATGGATAATGGCTGTAAACATATTTTGGTGGG
ATAATGGCTGTAAACATATTTTGGTAAGCTTTGTAATTAACTGCCACTATACAATTATAAATAGTGGCAA
ACAATCTCAAAAAAGGGATGAAAAAACTCTTATGAAAGAGGTCCTGAAAAAATACTTAGAAATTTGAATA
AGACCGACTCGTGGACTATGCAGAATTTTAACTGCAAGACCACGTAAAAAACGCTATGTTCATATTTTAT
TTTTCTATAGCTTTTTTTTTTTTGTGTTGAATTATCATCGTGAGGCTCAAATTTGGTTAACGAAAATGTG
CGTTAACAGTTTGGTGATTTCATTGATAGCCTCAGTGAAAAAGCTTAGAAAAAGCCATCCCTTCTTTTAA
AGAAAAACCTTCTCCTTTATGGCTAAAAATCCAGAGAATATTAACACCCCACATGAGAAAACTAACCATC
GTTCTGGAAAAGAGCCCATGGGCTCTAGAAGATCTACCAATCCGCAGTCCAGAAGGACAACCTGTTCAAA
GAGGGCCCAACCTGAGGATGGCCCCAGTGCTCAGACCACACTTCCCCCGAGAACTCAGCCCGAAGTTGGT
CTTAGTACGTGAACAATGCGCTCGAGGAGAACTCAGCGTAGGAATTGTTAGAATCCTGGGACGAGGGATG
AAGAGCACAATTATGGAGGTGCCCAATCTGTGGGAGAAAGAACTTATGAAACAGAAAGCCGCCGCCTGAG
ACGCCATCTAGAAGAGGCACAATGACGAAACGCTAAGTTAGAACGTGAGGCAGCCTCGGCCAGGGCAGTT
GTTAGGTTATATTTACCCTGTGTATCGGGTCTAATAGTTAAGCATTTTCTCGGTTATTGGTGTCTTTTGG
AGCGGTTTTACGCTTTATTCCTTGTTTCAAGTTCCCGGGGCATTAGAGTTCAAATTCAGTCAATTGACGA
AAAGACGGGACAAACTGGTGAAAAATCGGCCAAAGCTGCTCAATGGGAGTTAGTAGTCATGACCAGTGTG
GAGCCTAGTCGCGACCCTTTTATCTGGGCACGACCATGGTCGCAACTTGGGAGATTTGGCAGAAACTCAG
TTTTTCGAGTTTTGCCTGTGGTCGCGACCAGCCTTTAAGTGGGTCGCGACCACGTAAGGAAAACGAGATT
TTCGACCTAATTTAGATTTTTTCCCAATTGGAGGTATATCTTTGATTCCTATATAAGGAACACGATTCAG
AAAGCCAAGGCAAGCAGAAATAGGCCTGAAAAGTGAATGAAAGAGGAGAGGAAGCAATCTTGAAGACTCG
GAGCAATATCACCATCTAGTTTCTTTCTTTTACCCTCTATTTATTTTTTATGTCTAGTTTTGTTTCAGAA
TTAATCATGGATGTTTTTATTATTGTTATGAGCTAAATTTCCCATTTAGGGAGGATGATGGAATGTTGTT
TGAAGTTTTGCCTAGTTAATGAATAATTGCCATTCCACCATCTTGATTTGTGAAATTATCTATATTTGTG
TTTAAATTCCATGTGTAGGCTTCATCACCTTCTACATGTTCTATGATCTCAATTCAAAATATGAAAAGTG
AGAATTGAGAATGCTAAAATTGGATAATCGAGGTTCTATGTGAAACGAGAGTATCTGCATGACCTATGTG
ACATTTAGATTATTACTTAATGCTGATTACATGTTAGTTTAATTAAGAGATTAATTACAGAACATGTGGT
TTAGAACTTAAAAGATTTGAAAAGAGTTAGGTTAATTTTATAATCTGTCATTCACATCAAGAACAGGATA
GCAATTAGCCATTAACAATTGGGTAAACAAACAACAGGATTCTCCTCCCTATCTTCTCATCTTGATTAAT
ATTCACTTGTTTCTTTAAGTTTCTTGAATTACTTTTATTTAGTTTAAATGTTGAAAATTATTGATTTGCC
AAATAGAATCATAAGTATAATTTAGTGGTAATTAATCCAATTCCCTGTGGTTCGACCTCACTTGCGTGAG
TTTACTACTTGATTACGTGCACTTGCGTATTGTTTTACAAATTTTGTAACAAGTTTTTGGCGTCGTTGCC
GGGGAATTGTATAAAGATTAATATTACATAAAATTATACTAACTTCTACTTTGGTCTATTTCTCTTGCTA
ATTTCTAATCTGTTTCTTACAATATTGTCTCTATTTATTTCAGGGATTTTAAGTGTATGCGTCGTCAAGG
ACAAGGAGTCACATTGCCCATTGATCCTGAAATTGAGAAGACTTGTAGGAGAAACAGAAGGAACAAAAGG
CAAGAGAAAGTTTCAGCAACAGCTGAAACACCAGAAATCATGGCTGATAACGCTAATGTTGCGAATAATA
GAGGTAACAACGGTAATAATGGAGGTGCCGTTGAAGATCAAGCAAATGGCCGTAGCTTGAGAGATTATAT
TCTCCCAACTCTCACGGGGTTCAGTCATGCATCAGACCACCAACAGTGGATGCTAACAACTTCAAAATAA
AGCCTGCCATACTTCAAATGGTGCAGTCTTCAGTCCAGTTTGGTGGACTCCCTTCTAAAGAGCCCAATCT
GCACTTATCAAACTTCATGGAATTATGTGAGACTTTCAAAGTCAATGGAGTTACTGATGATGCCATCCGT
TTGAGACTGTTTCCATTCTCATTGAGAGAACGAGCCAAGAGTTGGTTGAACTCCTTGCCTCCAAATTCTA
TAGCCACATGGAATGACTTGGCAACAAAATTTCTGTCTAAGTTCTTTCCTCCAGCAAAGTCTACTAAGTT
GCGAGGAGAAATCAACAATTTTTGTCAGCTGGATAATGAATCTCTCCATGAGTCTTGGGAGAGGTTCAAG
GATCTCATCAGAAAGTGCCCTCATCATGGTATTGAGAAGTGGATGTTGGTTCACAACTTTTACAACGGGT
TGATAGGTAACACTAGAACCCTTATAGATGCAGCAGCTGGTGGAGCACTTATGAGGAAAAGTGCAAATGA
GGTTTATGATTTGCTGGAAGAGATGGCCCTGAATAATCAGCAGTGA
>transcript 
ATGGGAAGATCTCCTTGTTGCGACAAGGCAAATGTGAAGAAGGGGCCATGGTCTCCAGAGGAAGATTTAA
AGCTGAAGGAATACATTGAAAAATATGGAACTGGTGGAAATTGGATTGCACTTCCGCAAAAAGCTGGTCT
GAAGCGATGTGGGAAAAGCTGCAGGCTCAGATGGCTTAACTATCTAAGGCCTAACATTAAACATGGTGAA
TTCTCAGATGAGGAAGACAGAATCATCTGCAACTTGTTTGCTAACATTGGAAGCAGGTGGTCAATTATAG
CTGCTCACCTGCCAGGAAGGACTGATAATGATATCAAGAACTATTGGAACACAAAGCTCAAAAAGAAACT
CATGGGTTTGGCACCTCAAATTTCTCAGAGAAAAGTTCCACTAGTACCATTTCCTAATTCTTCTCATGAG
ATCCTTACTACTTCCATTTATAATATTGAACCTCTACTTCCTATACCGTCACTTTATAGGCCTTTTTCTT
CAGGCTTAGAAGATCAAAAGTTAAATAGGATGTTGTCTTCCTCTTATCCAAAAATCCCACCTAGTGCTAC
TACTTCATTTAATTTTCAAACTCAAATGCCAGAGAAGTATTTGGTTGCTAATGCTACTAAAACTACAAAT
AATGATAATGATACTGATAGTAGCCCTATCTCATTCTCATATAACTGTATCCCTGTGAAGGATAACAATA
TTCTTTCTTTCGGAAGTAATCAAGGAAGAAGCTGTAGTAGTTCATCTGATGGGAGCTGCAACAAGCTGAT
TAGCTATGGTGGCTGTAAACTCAAGCAAGAGGAACTACAAATGGCTTTTCATCATCAACAACCATATAAC
ATTAATATGGGTAATTTTAATAATGTTTTTCAAGAACAGATGATAATCAACTATGACGATAATAATCTGA
CCTGGGCTGCTCAAAAGCCAAATGGGGATTTTAAGTGTATGCGTCGTCAAGGACAAGGAGTCACATTGCC
CATTGATCCTGAAATTGAGAAGACTTGTAGGAGAAACAGAAGGAACAAAAGGCAAGAGAAAGTTTCAGCA
ACAGCTGAAACACCAGAAATCATGGCTGATAACGCTAATGTTGCGAATAATAGAGGTAACAACGGTAATA
ATGGAGGTGCCTCTTCAGTCCAGTTTGGTGGACTCCCTTCTAAAGAGCCCAATCTGCACTTATCAAACTT
CATGGAATTATGTGAGACTTTCAAAGTCAATGGAGTTACTGATGATGCCATCCGTTTGAGACTGTTTCCA
TTCTCATTGAGAGAACGAGCCAAGAGTTGGTTGAACTCCTTGCCTCCAAATTCTATAGCCACATGGAATG
ACTTGGCAACAAAATTTCTGTCTAAGTTCTTTCCTCCAGCAAAGTCTACTAAGTTGCGAGGAGAAATCAA
CAATTTTTGTAACACTAGAACCCTTATAGATGCAGCAGCTGGTGGAGCACTTATGAGGAAAAGTGCAAAT
GAGGTTTATGATTTGCTGGAAGAGATGGCCCTGAATAATCAGCAGTGA
>AA 
MGRSPCCDKANVKKGPWSPEEDLKLKEYIEKYGTGGNWIALPQKAGLKRCGKSCRLRWLNYLRPNIKHGE
FSDEEDRIICNLFANIGSRWSIIAAHLPGRTDNDIKNYWNTKLKKKLMGLAPQISQRKVPLVPFPNSSHE
ILTTSIYNIEPLLPIPSLYRPFSSGLEDQKLNRMLSSSYPKIPPSATTSFNFQTQMPEKYLVANATKTTN
NDNDTDSSPISFSYNCIPVKDNNILSFGSNQGRSCSSSSDGSCNKLISYGGCKLKQEELQMAFHHQQPYN
INMGNFNNVFQEQMIINYDDNNLTWAAQKPNGDFKCMRRQGQGVTLPIDPEIEKTCRRNRRNKRQEKVSA
TAETPEIMADNANVANNRGNNGNNGGASSVQFGGLPSKEPNLHLSNFMELCETFKVNGVTDDAIRLRLFP
FSLRERAKSWLNSLPPNSIATWNDLATKFLSKFFPPAKSTKLRGEINNFCNTRTLIDAAAGGALMRKSAN
EVYDLLEEMALNNQQ
XP_030500191.1 XM_030644331.1 CsMYB32
>genomic 
TATTTCTCTGTAATATCTCTACAAACTTAATTAACATATTACATATATATATATATTACACAAAGAGACA
TTAATTGAAGCTTATATATAGTATTAATTACTGATCAAGAATATAATTGAGGTATTATTACATGGGTCAC
CACTCTTGCTGCAACCAACAAAAGGTTAAGAGAGGTCTTTGGTCACCTGAAGAAGACGAAAAACTCATTA
GATACATCACTACCCATGGTTATGGCTGCTGGAGTGAAGTTCCTGAGAAAGCAGGTGATTATTGATTAAT
TAATGTTAATATATGTTTTATATTGATTCTATTCTTCTCTAATATTTCTTTTGAATCGTTATTATAATTG
TAATTATTGATTTTTTTATCGTTTATATTAATGTTAATTTTAATTAATTAGGGCTTCAAAGGTGTGGTAA
GAGTTGCCGTTTGAGATGGATTAATTATTTGAGGCCTGATATTAGAAGAGGCAGATTCACTCCCGAGGAG
GAAAAGTTGATAATAAGTCTTCATGGCGTTGTTGGCAACAGGTTAATTAATTCATTCATTAATTAAACAC
AACATTAAGATTATATATATATATATAATCTGATCAACTTATCCATGTCATCTCTATAAATTAATGTATA
ATTTGGAACAAGTTCTCTTAATTATAATTTCCCTGCATAATAAAAAACACACTTGCTAGCTACCTAGCTA
TGGAATTATTTTATTACCGAATTAAATCACGTGCAGTATTATTTGGGGCTTTATTTATTTTTAATTAAAT
TAATATATAAATCTCCATGAATCAATATGAAGATGTATTTTGAAAGCAACTAAAATGAAAATGGACCTCT
AGCTAACTACTAGACTAATATAATTAATACTTCAATGTTAAGCTAATTTGTAGCATAATAATAATAATAA
TAATAATAATAATGATTGTATCCACTATATATATGTACATCGACTTAGTTTATACGTACATACACACTCA
AGGAATTATACAGTCTATACATTTTCTTGTTCTAATCCCTTTTGGACAATTTTTTTTGTTGCATGCATTC
ATGTAATGTTGCACTAATAATGTATTGATCAATCTGTATATATGTACGTATTTATATAGATGGGCTCACA
TAGCAAGTCACCTACCGGGAAGAACAGACAATGAGATAAAGAATTACTGGAATTCATGGATCAAAAAGAA
GATCAGAAAGTCATCATCTACTAATTCTATTAATTCAAACACCACAAATTATATCACTTCTACTACTCAA
CAATCCAACATCACTGATCATCATCATCACTATCCTCAAATGTGTTTCAACTCATCAAATCAAGTACTCC
TAGACAATTTCCTAACTCAAACAACAGAATTGACGAGTAGTACAACAAAGCCCAATACAGCGGCCCAAGA
CCAGGCCCAAATCTTCTCCACCTCCTCATGCGGCCCACTCTTCATGTTTGACACCACGTCATCAGGAATG
GAAGACACTACCACTACCACTACTGCTACTACCACACGGCCAGAGTTGATCTTTCAAGACATTAATCTAA
CGGTGGGAAACAATTTAAACTCATCATCATCATCAACCGAAACGACGTCGTGGAACTTGAACCAGCACCA
AGTCCAAGCTCTTCCTCCTTATAATAATATTAATAACAATGCTAATAATTTACTACTGCCCACGTCATTT
TCTAGTGCCATGAACGTAAGTTGCTACTTGCCACCATTGATTGAGAATATGGAAAACATGGTTGATGAAG
AAGGAGAAATGGCTTTGAATGAATGGGTTGAGTCTCAACAAGTACAATGTCCCAATTTTCTATTTTGGGA
AAACGTCGTCGTTGAAGGATCGCTTAATAATAACGGGGCTCATGATATTAACAATAATACTAATGGTTTG
AACTTGGGAGCTACTCATACGAATACGATGTCTTCTTTCCCTTCATCTTTATAAGTTATATAAATATATA
TATATATATATATTATATTTTCTTTCTAGGAATAGCTTTCCCGATCCAAGTTTTTTGAAAAAGAATAAAA
AGAAAAGGTTTGTTATAACTTTTATTTTTTTGGGGGGTAATGAGTGTATGTATTTTTAATATATGAGGGA
AACTACTAAAGCGCAGGTGCATATGAAATATATGCGCATTGCTATATGTATTAATGTTTATTGTTGTTAT
TTTTTTATTGGGTGGTGATGTTAATTTTGGAGAGAACAGCTGAAGAGGGAATATATATATATTTTAATAA
AAGGGTCAAAGCGGCAAGCTGCAGCAAGTTTGATGAAGTACTACCCTCTTCTAGTGATCGTGATCACTAT
TATACATTTATTCATTCATTAATTTGTTTGGCTTAATAATATATATCGTGTGAATTTAGGCCTGTGTGTG
TTTTTAAATCAAATACAAAGACTTAATGTAAAAGAACTAGCCTGGATTGGCTGATCTTGGCTGACTGCA
>transcript 
ATGGGTCACCACTCTTGCTGCAACCAACAAAAGGTTAAGAGAGGTCTTTGGTCACCTGAAGAAGACGAAA
AACTCATTAGATACATCACTACCCATGGTTATGGCTGCTGGAGTGAAGTTCCTGAGAAAGCAGGGCTTCA
AAGGTGTGGTAAGAGTTGCCGTTTGAGATGGATTAATTATTTGAGGCCTGATATTAGAAGAGGCAGATTC
ACTCCCGAGGAGGAAAAGTTGATAATAAGTCTTCATGGCGTTGTTGGCAACAGATGGGCTCACATAGCAA
GTCACCTACCGGGAAGAACAGACAATGAGATAAAGAATTACTGGAATTCATGGATCAAAAAGAAGATCAG
AAAGTCATCATCTACTAATTCTATTAATTCAAACACCACAAATTATATCACTTCTACTACTCAACAATCC
AACATCACTGATCATCATCATCACTATCCTCAAATGTGTTTCAACTCATCAAATCAAGTACTCCTAGACA
ATTTCCTAACTCAAACAACAGAATTGACGAGTAGTACAACAAAGCCCAATACAGCGGCCCAAGACCAGGC
CCAAATCTTCTCCACCTCCTCATGCGGCCCACTCTTCATGTTTGACACCACGTCATCAGGAATGGAAGAC
ACTACCACTACCACTACTGCTACTACCACACGGCCAGAGTTGATCTTTCAAGACATTAATCTAACGGTGG
GAAACAATTTAAACTCATCATCATCATCAACCGAAACGACGTCGTGGAACTTGAACCAGCACCAAGTCCA
AGCTCTTCCTCCTTATAATAATATTAATAACAATGCTAATAATTTACTACTGCCCACGTCATTTTCTAGT
GCCATGAACGTAAGTTGCTACTTGCCACCATTGATTGAGAATATGGAAAACATGGTTGATGAAGAAGGAG
AAATGGCTTTGAATGAATGGGTTGAGTCTCAACAAGTACAATGTCCCAATTTTCTATTTTGGGAAAACGT
CGTCGTTGAAGGATCGCTTAATAATAACGGGGCTCATGATATTAACAATAATACTAATGGTTTGAACTTG
GGAGCTACTCATACGAATACGATGTCTTCTTTCCCTTCATCTTTATAA
>AA 
MGHHSCCNQQKVKRGLWSPEEDEKLIRYITTHGYGCWSEVPEKAGLQRCGKSCRLRWINYLRPDIRRGRF
TPEEEKLIISLHGVVGNRWAHIASHLPGRTDNEIKNYWNSWIKKKIRKSSSTNSINSNTTNYITSTTQQS
NITDHHHHYPQMCFNSSNQVLLDNFLTQTTELTSSTTKPNTAAQDQAQIFSTSSCGPLFMFDTTSSGMED
TTTTTTATTTRPELIFQDINLTVGNNLNSSSSSTETTSWNLNQHQVQALPPYNNINNNANNLLLPTSFSS
AMNVSCYLPPLIENMENMVDEEGEMALNEWVESQQVQCPNFLFWENVVVEGSLNNNGAHDINNNTNGLNL
GATHTNTMSSFPSSL
XP_030500162.1 XM_030644302.1 CsMYB33
>genomic 
CATTCTACTTTTGTGTTTGTGATTACTTTTAAAGGAGGGTTTAGCAGATCATCATATCATATTTTGAGTT
TATTATTATTATTATTATGCCCCAACCCCAAATAATTTATCACCTCTTCCTATTTAAATTCTCTCTTCAC
TTTCTCCATCTCATAATAATTATTTCTCTCTACAAACTTAATTAACATATTACATATATATAAGAGAAAT
TAATTGAAGGTTATATATAGATAGTATTAATTACTGATCTCAAGAATATAATTGAGGTATTATTACATGG
GTCACCACTCTTGCTGCAACCAACAAAAGGTTAAGAGAGGTCTTTGGTCACCTGAAGAAGACGAAAAACT
CATTAGATACATCACTACCCATGGTTATGGCTGCTGGAGTGAAGTTCCTGAGAAAGCAGGTGATTATTGA
TTAATTAATGTTAATATGTGTTTTATATTCATTCTATTCTTCTCTAATATTTCTTTTGAATCGTTATAGC
AATTGTAATTATTGATTTTTCTATCCTTTATATTAATGTTAATTTTAATTAATTAATTAGGGCTTCAAAG
GTGTGGTAAGAGTTGCCGTTTGAGATGGATTAATTATTTGAGGCCTGATATTAGAAGAGGCAGATTCACT
CCCGAGGAGGAAAAGTTGATAATAAGTCTTCATGGCGTTGTTGGCAACAGGTTAATTAATTCATTCATTA
ATTAAACACAACATTAAGCTTATATATATACATATAATCTGATCAACTTATACATGTCATCTCTATAAAT
GTATAATTTTGAACAAGTTCTCTTAATTATAATTTCCCTGCATAATAAAAACACACTAGCTAGCTACCTA
GCTATGGAATTATTATATTACCTAATTAAATCACGTGCAGTATTATTTGTGGCTTTATTTTTTTTTAATT
AAATTAATAAATCTCCATGAATCAATATGAAGATGTATTTTAAAAGCAACTAAAATGAAAATGGACCTCT
AGCTAACTACTGAGACTAATATAATTAATACTTCAATGTTAAGTTAATTTGTAGCATAATAATAATAATA
ATGATTGTATCCACTATATATATCTGTACATCAACTAAGTTTATACGTACACATACACACACAAGGAATT
ATACAGTCTATACATTTTCTTGTTCTAATCCCTTTTAGACATTTTCTTTACTGCATGCATTTATGTTATG
TTGCACTAATAATGTATTGACCAATCTGTATATATGTACGTATTTATATAGATGGGCTCACATAGCAAGT
CACCTACCGGGAAGAACAGACAATGAGATAAAGAATTACTGGAATTCATGGATCAAAAAGAAGATCAGAA
AGTCATCATCTACTAATTCTATTAATTCAAACACCACAAATTATATCACTTCTACTACTACACCATCCAA
CATCACTGATCATCATCATCATCACTATCCTCAAATGTGTTTCAACTCATCAAATCAAGTACTCCTAGAC
AATTTCCTAACTCAAACAACAGAATTGACGAGTAGTACAACAAAGCCCAATACAGCGGCCCAAGACCAGG
CCCAAATCTTCTCCACCTCCTCATGTGGCCCACTCTTCATGTTTGACACCACGTCATCAGGAATGGAAGA
CACTACCACTACCACTACTGCGACTACTACACGGCCAGAGTTGATCTTTCAAGACATTAATCTAACGGTG
GGAAACAATTTAAACTCATCATCATCATCAACCGAAACAACGTCGTGGAACTTGAACCAGCACCAAGTCC
AAGCTCTTCCTCCTTATAATAATATTAATAACAATGCTAATAATTTACTACTGCCCACGTCATTTTCTAG
TGCCATGAACGTAAGTTGCTACTTGCCACCATTGATTGAGAATATGGAAAACATGGTTGATGAAGAAGGA
GAAATGGCTTTGAATGAATGGGTTGAGTCTCAACAAGTACAATGTCCCAATTTTCTATTTTGGGAAAACG
TCGTCGTTGAAGGATCGCTTAATAATAACGGGGCTCATGATATTAACAATAATACTAATGGTTTGAACTT
GGGAGCTACTCATACGAATACGATGTCTTCTTTCCCTTCATCTTTATAAGTTATATAAATATATATATAT
ATATATATATATTATATTTTCTTTCTAGGAATAGCTTTCCCGATCCAAGTTTTTTGAAAAAGAATAAAAA
GAAAAGGTTTGTTATAACTTTTATTTTTTTTGGGGGTAATGAGTGTATGTATTTTTAATATATGAGGGAA
ACTACTAAAGCGCAGGTGCATATGAAATATATGCGCATTGCTATATGTATTAATGTTTATTGTTGTTATT
TTTTTATT
>transcript 
ATGGGTCACCACTCTTGCTGCAACCAACAAAAGGTTAAGAGAGGTCTTTGGTCACCTGAAGAAGACGAAA
AACTCATTAGATACATCACTACCCATGGTTATGGCTGCTGGAGTGAAGTTCCTGAGAAAGCAGGGCTTCA
AAGGTGTGGTAAGAGTTGCCGTTTGAGATGGATTAATTATTTGAGGCCTGATATTAGAAGAGGCAGATTC
ACTCCCGAGGAGGAAAAGTTGATAATAAGTCTTCATGGCGTTGTTGGCAACAGATGGGCTCACATAGCAA
GTCACCTACCGGGAAGAACAGACAATGAGATAAAGAATTACTGGAATTCATGGATCAAAAAGAAGATCAG
AAAGTCATCATCTACTAATTCTATTAATTCAAACACCACAAATTATATCACTTCTACTACTACACCATCC
AACATCACTGATCATCATCATCATCACTATCCTCAAATGTGTTTCAACTCATCAAATCAAGTACTCCTAG
ACAATTTCCTAACTCAAACAACAGAATTGACGAGTAGTACAACAAAGCCCAATACAGCGGCCCAAGACCA
GGCCCAAATCTTCTCCACCTCCTCATGTGGCCCACTCTTCATGTTTGACACCACGTCATCAGGAATGGAA
GACACTACCACTACCACTACTGCGACTACTACACGGCCAGAGTTGATCTTTCAAGACATTAATCTAACGG
TGGGAAACAATTTAAACTCATCATCATCATCAACCGAAACAACGTCGTGGAACTTGAACCAGCACCAAGT
CCAAGCTCTTCCTCCTTATAATAATATTAATAACAATGCTAATAATTTACTACTGCCCACGTCATTTTCT
AGTGCCATGAACGTAAGTTGCTACTTGCCACCATTGATTGAGAATATGGAAAACATGGTTGATGAAGAAG
GAGAAATGGCTTTGAATGAATGGGTTGAGTCTCAACAAGTACAATGTCCCAATTTTCTATTTTGGGAAAA
CGTCGTCGTTGAAGGATCGCTTAATAATAACGGGGCTCATGATATTAACAATAATACTAATGGTTTGAAC
TTGGGAGCTACTCATACGAATACGATGTCTTCTTTCCCTTCATCTTTATAA
>AA 
MGHHSCCNQQKVKRGLWSPEEDEKLIRYITTHGYGCWSEVPEKAGLQRCGKSCRLRWINYLRPDIRRGRF
TPEEEKLIISLHGVVGNRWAHIASHLPGRTDNEIKNYWNSWIKKKIRKSSSTNSINSNTTNYITSTTTPS
NITDHHHHHYPQMCFNSSNQVLLDNFLTQTTELTSSTTKPNTAAQDQAQIFSTSSCGPLFMFDTTSSGME
DTTTTTTATTTRPELIFQDINLTVGNNLNSSSSSTETTSWNLNQHQVQALPPYNNINNNANNLLLPTSFS
SAMNVSCYLPPLIENMENMVDEEGEMALNEWVESQQVQCPNFLFWENVVVEGSLNNNGAHDINNNTNGLN
LGATHTNTMSSFPSSL
XP_030493182.1 XM_030637322.1 CsMYB34
>genomic 
TCTCTCTCCAAAATCTCCATATATAAATAGAGATTCACTCTCACATATTTATATTGATCATGAATCAATA
AATATAAACAAAATCTCTTCTTCTACTCTTATAGTCTCTTGGGCATATACATATATATATACACATATAT
ATATATATTATAGTAGTGAAATATGGGAAGAGGCAGAGCACCTTGTTGTGATAAGAGCCAAGTGAAAAGA
GGTCCATGGAGCCCTGCTGAGGATTTGAGACTCATCACTTTCATACAAAAAAATGGCCATGAAAATTGGA
GAGCTCTCCCCAAACAAGCTGGTAATTATTTCAATTTAATATTTATCTCATCACACACAAAATCTCTGTT
TTTGTACTTTAATTCTTAGAAAACAATTACTATTATTATTACTAGTTTTTCTCTATAGGTTAAAATTGAG
AGAGGTTTTTGGGTAAATTTTCATCATGTTCTTATTCCAATTTGAATTGGTTTATTTTATTGGTTGATAT
TCATACATGGTCAAGAGAAATATACAGTGCAATATATATATTGGAAATTTCAAATTTATTCAAGTTTGAA
ACGTCTTCTTCATATTTTCATATTAATAAAAAAAAAATCCAAATATACCAAATTCTCTTTTGTATATATA
CATATATGTTAGGCCAAATTCATATTATATATTATATTAAATATCCTAAAAAATCAAGGTCTGGTTACCA
ACCTTATTACTAATTACTATCATTATTTCTTTATACCAAACTAATAATACATTCCTTCTCTATATAAATA
TATATATATATGTGTAATATATTGTATATAAAGAAAAAAGGCTATTTATTTATTCCCTTTTCAATATACC
AAAAAAAAAAAAAACAGAAACATAATAATCCCAAAAATTAATTATACATATCTATAATAATAATAATAAT
TAATTGTAGCATGATATGGCTAAAGGTTAGGAATATCTTACCAACATGTATATAAAGAATATGTCATGTA
TATATATTAATATTTTATTTTTTATTAAAAAAAAAGTCTGTTCATAGGACCCAAAACGTCACATCATTAA
GTGTCGTATTTGAGTCTTTGCATGGTTATAATAGTATAATACAGTTGAGTTGGGTGTCGTTTTTAGACAT
TAAATTCAACATCAAGGACCAAACACTCCACTTAGTACTATTTTTTTTTTTCAAATGTATATATACATTT
AATGTAAATATATTATTATTAATCAAATTGTCAAAATAATTTGATTATTATTATTATTATTTTTGTTTTT
TTCAATAAGCAACAAATTATGTATCTTCAAGTATAATTAAAACATGTCAATTTTCTTTCACGTGATTTTG
AATTATTGGTTCCTTAAATATCAATCATACTATGATAATAATAATTTTTTTATTTTTTTTTGGCAGGGTT
ACTTAGATGTGGAAAAAGTTGTCGTTTGAGATGGATTAATTATCTAAGGCCTGATGTTAAACGAGGGAAT
TTCTCTAATGAAGAAGAGGAAGCCATTATCAAGTTACATGAAACCTTAGGAAACAAGTAATTAACTTCTC
TTAAACATATACAATCTTATTAATTATACATATAATATGCATACATAAATCACACACAAATTTAATATAT
ATATATATATATATATATATACTTAACTAGTATAAATTAAATGGGTGTGTTAAATTTATGTGTGCATAAT
ATATATATATATATAGATATATATATATCATTAAGGACTACTTATACAGTAAGAGCATAGTTGGAATTAA
ATAAATTATATTCTAATTGAAAAATTATAATTAAATAGAGATACGTTAAAAAAGAAAAATTTAAACACTA
AAAAGTATAAAGTATAACAATAATAACAATAAATAATTTTTAATATATATCATAATAAAATTATTGTTGA
ATAGATGTAATATTTATACATGTAGAATAAAATTATTATATAAATAAATTTATAAAATATATATATTTTT
ATTAAGATATAATTATTTTTATATAGTGGTAATTTTTTTAATATGAGATTTAGATAATGTGTAATTAATT
ATAATTTAGAGATTGATAATTTTTATTTAAAATTGCTGAGACTTAATTTTTTTTAATAATAAATTAAAAA
TTATTCTTAAATAAAGTATTTTTAAATAGATTTTTTATTATAATAATAAACAGCAATACGAGTTACGTGA
CATTATAGACCAATTATAATGTGTTATGCCAATTTAGGACAATTGACTTGTTTGATATTTTTTTTATTAT
TCTCGACATTAATTAATGTTATTTTCGTATAGGTGGTCGAAAATTGCATCCCATTTTCCGGGAAGAACGG
ACAATGAGATCAAGAATGTGTGGAACACTCACTTGAAAAAGAGATTGTCCTCATCATCAAAAGATGGTGA
TGATCAACCTAACCCTGATAATAATAATGGAGATGATGATCATGATCAACAAAAGGAAGAATACTCCTCC
ATAACATCTTCTTCCTCGTCTTCATGTAGTACTACTACTTTGTCTAGCGGTAACAAAAGAAGTAATACTG
GTACCAGTAGTGTTCAGCAGCAAATAATCAACCTCGAATCAATCCCTAAGAGGCCTCGAATCGAAGAAGT
CAATAAGGGTACTAGTATTGTTGATCATAAGGAAATCCAAGACAAAAATGAGGCAAAAAATGAAAAAGTA
TTGGTCATGATGACAAGTACAACAACTTCTTCTACTTCATCTTATGATTCATCAAATGTGTCAAATAATG
ATCAAGTTATTAAGACTTCATCAAAACTTGATGATCATCAAGAAGAAGATCAAGATGACATGGATTTGCT
ATTTAGTGGGCTATTACAAGAAGAAGTGAATAAACCTGAGGTAGATTATTATTATAGTGATAATATTAAT
CAACCTATTCCATTGGAGACTGACCTTGATTTTTGGAACATGTTAGATAATTTAGGCACAACTTTGCAGC
CTAATCAAAATCATATTATTAACAATAATAATGACACTAATAATAATAATAATGAAGTGGTGCAATTAGT
ACAAGGCTCTCATGAGGCTGCAATAGTGGATATTAATAATATTGGTGATGAACAATTATTAACTCATCAT
AATCATGATTATGAGATTAATGATACCAAGAAGTGGTTTAGATACTTGGAGAATGAGCTTGGTTTAGAGG
TTGGAGGAGAAAACGACACAATTCAAGATGTACGACAAGAAGTTGATGATATTTTTCATCAATATCATCA
TCATCATGACATAATAGAAGCTCAATTAGATTATGATCATCAAATATGGTCATCCCAATTTGTAACAAAA
TTAGATTAATTTACATAAATCATTATCAATTAGTACTATAGTATTTTATTATATATATATAGAGAAAGAA
AAAGAGAGAGATGGTGATGATAATTTTTAGTGTAGACTTTTTTAAATTAGGTTCATATATATTATTATGA
TATATGATGTAATGATGGATATTTTGATTGATATAATGTCCAATCCATTGCCATTAAT
>transcript 
ATGGGAAGAGGCAGAGCACCTTGTTGTGATAAGAGCCAAGTGAAAAGAGGTCCATGGAGCCCTGCTGAGG
ATTTGAGACTCATCACTTTCATACAAAAAAATGGCCATGAAAATTGGAGAGCTCTCCCCAAACAAGCTGG
GTTACTTAGATGTGGAAAAAGTTGTCGTTTGAGATGGATTAATTATCTAAGGCCTGATGTTAAACGAGGG
AATTTCTCTAATGAAGAAGAGGAAGCCATTATCAAGTTACATGAAACCTTAGGAAACAAGTGGTCGAAAA
TTGCATCCCATTTTCCGGGAAGAACGGACAATGAGATCAAGAATGTGTGGAACACTCACTTGAAAAAGAG
ATTGTCCTCATCATCAAAAGATGGTGATGATCAACCTAACCCTGATAATAATAATGGAGATGATGATCAT
GATCAACAAAAGGAAGAATACTCCTCCATAACATCTTCTTCCTCGTCTTCATGTAGTACTACTACTTTGT
CTAGCGGTAACAAAAGAAGTAATACTGGTACCAGTAGTGTTCAGCAGCAAATAATCAACCTCGAATCAAT
CCCTAAGAGGCCTCGAATCGAAGAAGTCAATAAGGGTACTAGTATTGTTGATCATAAGGAAATCCAAGAC
AAAAATGAGGCAAAAAATGAAAAAGTATTGGTCATGATGACAAGTACAACAACTTCTTCTACTTCATCTT
ATGATTCATCAAATGTGTCAAATAATGATCAAGTTATTAAGACTTCATCAAAACTTGATGATCATCAAGA
AGAAGATCAAGATGACATGGATTTGCTATTTAGTGGGCTATTACAAGAAGAAGTGAATAAACCTGAGGTA
GATTATTATTATAGTGATAATATTAATCAACCTATTCCATTGGAGACTGACCTTGATTTTTGGAACATGT
TAGATAATTTAGGCACAACTTTGCAGCCTAATCAAAATCATATTATTAACAATAATAATGACACTAATAA
TAATAATAATGAAGTGGTGCAATTAGTACAAGGCTCTCATGAGGCTGCAATAGTGGATATTAATAATATT
GGTGATGAACAATTATTAACTCATCATAATCATGATTATGAGATTAATGATACCAAGAAGTGGTTTAGAT
ACTTGGAGAATGAGCTTGGTTTAGAGGTTGGAGGAGAAAACGACACAATTCAAGATGTACGACAAGAAGT
TGATGATATTTTTCATCAATATCATCATCATCATGACATAATAGAAGCTCAATTAGATTATGATCATCAA
ATATGGTCATCCCAATTTGTAACAAAATTAGATTAA
>AA 
MGRGRAPCCDKSQVKRGPWSPAEDLRLITFIQKNGHENWRALPKQAGLLRCGKSCRLRWINYLRPDVKRG
NFSNEEEEAIIKLHETLGNKWSKIASHFPGRTDNEIKNVWNTHLKKRLSSSSKDGDDQPNPDNNNGDDDH
DQQKEEYSSITSSSSSSCSTTTLSSGNKRSNTGTSSVQQQIINLESIPKRPRIEEVNKGTSIVDHKEIQD
KNEAKNEKVLVMMTSTTTSSTSSYDSSNVSNNDQVIKTSSKLDDHQEEDQDDMDLLFSGLLQEEVNKPEV
DYYYSDNINQPIPLETDLDFWNMLDNLGTTLQPNQNHIINNNNDTNNNNNEVVQLVQGSHEAAIVDINNI
GDEQLLTHHNHDYEINDTKKWFRYLENELGLEVGGENDTIQDVRQEVDDIFHQYHHHHDIIEAQLDYDHQ
IWSSQFVTKLD
XP_030500911.1 XM_030645051.1 CsMYB35
>genomic 
GATGGGATATGTTGAATATTAAGCAGCCAAGAAGAAAATAAATTAAATACATAAGAGAGTATATCTTTAT
ATAAAGGTGGGTGTGAGACTTTTTAGGTCTTTATTTGTATGGTGAGGAAATTAAAGAAAGAGAGAGCCCA
AATTTTTGTGCTTTTGATATTAATAGTGAAACTATTATAGTACTTTTGAGTAAAAATTGTAGATAGCTAG
CTAAAGAGAGGGAGATCTAGACAGAGAGATAGAGTTAATAATAATAATAATAATAAGTAGTAGTATTTTG
TAGTGTTACATAGTTAATTATGGGGAGGCAACCTTGTTGTGACAAACTTGGGGTGAAGAAAGGGCCATGG
ACAGCTGAGGAGGACAAGAAACTCATCAACTTCATTCTCACCAATGGCCACTGCTGCTGGCGAGCTGTCC
CGAAACTAGCCGGCCTCCGCCGCTGTGGCAAGAGTTGCCGTCTTCGTTGGACCAACTACCTCCGCCCTGA
CCTCAAAAGAGGTCTCCTAACTGAGGCTGAAGAACAGTTAGTCATTGATCTTCATGCTCGTCTTGGAAAT
AGGTAATAAAATAATTGCTTACTTTTTATTATATGTTTTAATTTATTTGTTCATTATAAAGGATATATAT
ATCATGCATTTTTTTTTTCTTGTTGATCACAATTATGTTAACTTTCTTTTAAAATTGATATTATAAACAA
TAGGTAATTTCTTGTGTTTTTCTAAGTTTTAGTTTTTTGTGGTGTAGCTAGCAACTTAGTACGTTACTAA
GTTGTTTTCAATACTAACTTTGTCTTCAATTATCATGTAATTTTAAACGATAATTACAATATATATACAT
CAATAAAATATTAGTTTGAAACTTATAATTGACGCCTTTTTTCTTTGACTTTCACAAAAATATGTTTACA
CGAATTATATATTTTATATATATGTTTATACTAAATAGCACATATCACGATCATCTTATTTTCGTTAGGT
AGGAATACAGTATATCTATATCTATATATATACACAATACATAAGGTAGAAACTTCTTTTATTTTTTACT
TATTCTGGGCTATTGATGGAATCTATTGACCAATTAATTATTATATGGTTGTATATTTGCTTAATAGTGA
AGATTCGATATTGATGATAAAAGAGAGATAATAATAATTATATCATTAAACAAAATAATTAGAAATTTAT
GAGCACAAGTTAAATATATATAAATACAGCAACTTAATTATATTATAATAATAACTTTAATAAAACTGGT
TAACTAATTCATTATAAATCAATTAATATATTTCTTTTTCCAAATATAATTGAGTATAGGTGGTCGAAGA
TTGCATCAAGATTACCAGGAAGAACAGATAACGAGATCAAGAATCATTGGAACACACACATAAAGAAAAA
GCTTCTTAAGATGGGAATTGATCCAGTCACACACGAACCTCTGATTATCATCAATAAAGATAATGATCAA
CTTAATAAACCTTCAAAAACAACAATCGAACCATCCCAACATGATAATAATAATAAAAAAAACCCTAATA
ACAACACCACCACCACTACTACTACTCATCATTCTCAAGAAAGTTCCGGTAGTACGGCCACGACGAAGGT
GGAAAACTCGTCCGCTTCATCTCCGGCCGCGGCCGAAAACTCCACTACTTCCTCTGGAGATGAGGAGTCC
CTTTGGTTGTTAGCTGATCATAATAATAACAACAACAGCCTTTCCAACGACGAGTCGTTTATGAACGATT
TGTGGATAAACGACAATAACATAAAGTCTCCCCCGGAGCTGGTTGATCATGATGATTATACTAATTCATT
AATGTTGTGGAACAATAATAATAGTATAAATAGTTCTGATGATCATCTCTCGTGTCCACCACCACCACCA
TCAAGCTGTATTAATGGAGATATATTACCATCTTTTGAGGATACTTATTGCTCATCATCATGGCTTATGG
ACTGTCAAGACTTTGGGATTCAAGATTTTGGATTATTCGATTCTTCTTATTTTGATGATTTTGAGTTGAA
TAAAGCCCTCAATGCCATAGAAATGGGAGATAATTTGCACTAGCTATCGATTCAACTGCTACTTGATCAT
CATCTTCATCATTATATATATAAACATATTATTATATATATGTATATATAGTATTATAAATATAGCTATA
GTAGTGCAGTGAGAAGTCACCGTACGTACGTACAGGAAAAGTTTGAAGATTTCCAAAGTGAACATGATCT
GCTACAACAAAGTTCCATGCAAGTCTGGTTCATGATCGAGATTAATTAATAATATAATGTTAGGGTTTCT
TTTTTCAGTGTTGATGATCGTTTCATATGTAGTATATATATATATATATATATGTATATGTTGATACTGA
ACTTTCTTTTGAGGGTCATTATGAGAGGTTAAATCACAAGTTCTTATAAGCACTAGAGCTTGCTGGTTTC
TCATGATATATGATCACCAACCC
>transcript 
ATGGGGAGGCAACCTTGTTGTGACAAACTTGGGGTGAAGAAAGGGCCATGGACAGCTGAGGAGGACAAGA
AACTCATCAACTTCATTCTCACCAATGGCCACTGCTGCTGGCGAGCTGTCCCGAAACTAGCCGGCCTCCG
CCGCTGTGGCAAGAGTTGCCGTCTTCGTTGGACCAACTACCTCCGCCCTGACCTCAAAAGAGGTCTCCTA
ACTGAGGCTGAAGAACAGTTAGTCATTGATCTTCATGCTCGTCTTGGAAATAGGTGGTCGAAGATTGCAT
CAAGATTACCAGGAAGAACAGATAACGAGATCAAGAATCATTGGAACACACACATAAAGAAAAAGCTTCT
TAAGATGGGAATTGATCCAGTCACACACGAACCTCTGATTATCATCAATAAAGATAATGATCAACTTAAT
AAACCTTCAAAAACAACAATCGAACCATCCCAACATGATAATAATAATAAAAAAAACCCTAATAACAACA
CCACCACCACTACTACTACTCATCATTCTCAAGAAAGTTCCGGTAGTACGGCCACGACGAAGGTGGAAAA
CTCGTCCGCTTCATCTCCGGCCGCGGCCGAAAACTCCACTACTTCCTCTGGAGATGAGGAGTCCCTTTGG
TTGTTAGCTGATCATAATAATAACAACAACAGCCTTTCCAACGACGAGTCGTTTATGAACGATTTGTGGA
TAAACGACAATAACATAAAGTCTCCCCCGGAGCTGGTTGATCATGATGATTATACTAATTCATTAATGTT
GTGGAACAATAATAATAGTATAAATAGTTCTGATGATCATCTCTCGTGTCCACCACCACCACCATCAAGC
TGTATTAATGGAGATATATTACCATCTTTTGAGGATACTTATTGCTCATCATCATGGCTTATGGACTGTC
AAGACTTTGGGATTCAAGATTTTGGATTATTCGATTCTTCTTATTTTGATGATTTTGAGTTGAATAAAGC
CCTCAATGCCATAGAAATGGGAGATAATTTGCACTAG
>AA 
MGRQPCCDKLGVKKGPWTAEEDKKLINFILTNGHCCWRAVPKLAGLRRCGKSCRLRWTNYLRPDLKRGLL
TEAEEQLVIDLHARLGNRWSKIASRLPGRTDNEIKNHWNTHIKKKLLKMGIDPVTHEPLIIINKDNDQLN
KPSKTTIEPSQHDNNNKKNPNNNTTTTTTTHHSQESSGSTATTKVENSSASSPAAAENSTTSSGDEESLW
LLADHNNNNNSLSNDESFMNDLWINDNNIKSPPELVDHDDYTNSLMLWNNNNSINSSDDHLSCPPPPPSS
CINGDILPSFEDTYCSSSWLMDCQDFGIQDFGLFDSSYFDDFELNKALNAIEMGDNLH
XP_030490929.1 XM_030635069.1 CsMYB36
>genomic 
AGCTCAAAAAAAGGCATAATAATTAATGGCGATGAAATCTCGGCTCTGTGAGAAGACACACCTGAAGAAA
GGTGTATGGAGTCCCGAAGAAGATCAAAAATTGAGATCTTATATTAAGAAATACGGAATTTGGAACTGGA
CTGAGATGTCCAAAGCTGCTGGTACGTATAGAAATATATTAAACTGAAAAATTGGCAATATTTCTTACAT
AAATTTGGCAGTATGATCTAATTAGAAATTAATTTTAACATAACTTCAAGGACAATACTGAGCTGATACG
ATTAAATATATATAGGCTTGAATAGGTCGGGAAAAAGTTGTAGACTCCGGTGGGTGAACTACTTAAGGCC
AGACATCAAGCATGGGAATTTTAGCCAAGAAGAAAAGGAAATCATTGTCACATTGCATGAGACTCTAGGA
AACAGGTTAGTAGTATACTGTACTAATAAATTAAATATATAATATCATATAATTAACAGGGTTATATACA
TCATGAATCATGATATTGATACATATTTTTGTTATATATTTGTTTAATCAGATGGTCTGCAATAGCAGCA
AAACTACCTGGAAGAACAGACAACGAAGTGAAAAATTACTGGCACACCCACTTGAAGAAACGGTTCCAGA
AGCAGCTGCCACTGCACAGTTCTAGTATGAGTATTAGTACTAGTACAAGTAGTGCTACTACAACTACTAC
TAGTACTACTGTATTATTAGGAGGAATGAAATCAGAACCAAATTTAAATGATGAAGCAGCCTCTGATAAG
GACATAATTGTTAGCAATAGTATTTATGAATTGGCTACTGATCATCAACTACTCTCATTCCCTTACGAGC
CTTTAATATCATCAAAATTGGAAATCACAAATCATCATAAGGAACTGCTTTCTACACATGATTTCCCTTC
AGCTGCGATTGTTACCTCAGCACCTACAAATTATGAAATTGGCTATAATAGACGTGATATTGACCAGAAT
GAAGTTGTTAATGATACTGATCATTATTGTAATCATAATTACGGGACTACCATCAATCATAATACATCTC
AAACATCTGAAGAAATTCATCATTGTTTATGGACACAAGTACCAGGAGGGTTTGAAACCCGGGAGGATAA
TCATGCTCATCAAGGAACATTTGTAGATGATTATATGCATCCAAATTATGGTCAAGTTATGGGACCTAGT
AGAAGTATTTCTGAGACCATGTGGCCATATGATTTATACGAATTAGAAGATGTCTGCAATGATTGGTTGA
ATTATATGGATAACATATTCTGAAAGTGCAAGGAATGTACCACACATATATATATTTATACATTTATACG
TAATCTGATGATGTAGGACTTGCTAGTTGAGTTTTAGTACTAAATCTAATTAATATATATTATACATATG
GGACCACTTGATCGTTGCGAAAAAGAACAAATAATGTGTATA
>transcript 
ATGGCGATGAAATCTCGGCTCTGTGAGAAGACACACCTGAAGAAAGGTGTATGGAGTCCCGAAGAAGATC
AAAAATTGAGATCTTATATTAAGAAATACGGAATTTGGAACTGGACTGAGATGTCCAAAGCTGCTGGCTT
GAATAGGTCGGGAAAAAGTTGTAGACTCCGGTGGGTGAACTACTTAAGGCCAGACATCAAGCATGGGAAT
TTTAGCCAAGAAGAAAAGGAAATCATTGTCACATTGCATGAGACTCTAGGAAACAGATGGTCTGCAATAG
CAGCAAAACTACCTGGAAGAACAGACAACGAAGTGAAAAATTACTGGCACACCCACTTGAAGAAACGGTT
CCAGAAGCAGCTGCCACTGCACAGTTCTAGTATGAGTATTAGTACTAGTACAAGTAGTGCTACTACAACT
ACTACTAGTACTACTGTATTATTAGGAGGAATGAAATCAGAACCAAATTTAAATGATGAAGCAGCCTCTG
ATAAGGACATAATTGTTAGCAATAGTATTTATGAATTGGCTACTGATCATCAACTACTCTCATTCCCTTA
CGAGCCTTTAATATCATCAAAATTGGAAATCACAAATCATCATAAGGAACTGCTTTCTACACATGATTTC
CCTTCAGCTGCGATTGTTACCTCAGCACCTACAAATTATGAAATTGGCTATAATAGACGTGATATTGACC
AGAATGAAGTTGTTAATGATACTGATCATTATTGTAATCATAATTACGGGACTACCATCAATCATAATAC
ATCTCAAACATCTGAAGAAATTCATCATTGTTTATGGACACAAGTACCAGGAGGGTTTGAAACCCGGGAG
GATAATCATGCTCATCAAGGAACATTTGTAGATGATTATATGCATCCAAATTATGGTCAAGTTATGGGAC
CTAGTAGAAGTATTTCTGAGACCATGTGGCCATATGATTTATACGAATTAGAAGATGTCTGCAATGATTG
GTTGAATTATATGGATAACATATTCTGA
>AA 
MAMKSRLCEKTHLKKGVWSPEEDQKLRSYIKKYGIWNWTEMSKAAGLNRSGKSCRLRWVNYLRPDIKHGN
FSQEEKEIIVTLHETLGNRWSAIAAKLPGRTDNEVKNYWHTHLKKRFQKQLPLHSSSMSISTSTSSATTT
TTSTTVLLGGMKSEPNLNDEAASDKDIIVSNSIYELATDHQLLSFPYEPLISSKLEITNHHKELLSTHDF
PSAAIVTSAPTNYEIGYNRRDIDQNEVVNDTDHYCNHNYGTTINHNTSQTSEEIHHCLWTQVPGGFETRE
DNHAHQGTFVDDYMHPNYGQVMGPSRSISETMWPYDLYELEDVCNDWLNYMDNIF
XP_030487259.1 XM_030631399.1 CsMYB37
>genomic 
TTTTTGTTTGCCTTTAATATTTTAAAATATATTGAGAGAGAGAGAAAGAGTGAGAGATCAGATGGGTAGG
GCTCCTTGCTGTGAGAAAATTGGATTGAAGAAAGGGAGGTGGACTTCAGAAGAGGATGAGATCTTGACCA
AGTATATACAGTCTAATGGAGAAGGGTCTTGGAGATCATTACCCAAAAATGCAGGTACATATGTATGTAC
ATACAAATTATTATAATCTTCTATTGCATTGCATGGCATTGCCGATGTTCCTGTATATATATATATATAT
TTAAGATTACCTTGTTAATTATAAATTTGTAACTTTTTATACTATGATATAATGTAGGATTACTGAGGTG
TGGGAAGAGTTGTAGATTGAGATGGATAAACTACTTGAGAGCTGACTTGAAGAGAGGTAACATCTCTTCT
GAGGAAGAAGATATCATCATCAACCTGCATTCTACATTAGGCAACAGGTTAGTTAATGTAATTATTATTA
TTTATTATTGTATATATATATTAAAATTCTATATCTTCTTAATTAGTTTAATCTTGTTACATGCACGCAT
AAATTAAACATAAAATTGTCAAATATATGTGATAAGTCAAGTAGCTATAGGACATATTTTAAATAAATAC
AATTTGTTAAAAAAAATTGTCACATAAATATGTCACTACAACAAAATTTGCGACTAAAAATAAAAAAGTT
GTGACTAATTGTAAAATATAATTCATATGTTGTGATTAAAAAATTCGTGGCTAAATATATTAGTCACAAA
AATTACAATTTATTGTGATTAAATTTGTTTTTAGTCACAATACTTATTATGACTAACTAAATTAGTAATA
ACTTAAATTTAAATATTATTCTTTAATCACAAGAAACTTTTTATACATATTTAATCACAAAAAATTTATT
TTATTACTAAAAATATTTTTTTATAGTGTGTGTTAAATTTATGTATTGTAAGTGCACGTATTATCACTTT
CTACAAATTAAAAATTCTATCGACAATTAATTTTAGTTTGTCTCTGAATATAATTTTTTTTATAAAAAAA
TTGGGGTCATTAAAACTTCTTGAGTAAATTCTGTAGAAAAAACCTCAAAAGAAAATAAAATAAATGTAAT
GGTAAAAAATATAACGTATTTTTTTAATTGAGTACATTTGTTGTTACTAATGACACATTCATTGCTATTG
ATAATACATAATAATATTTGGTGTGGAAAGAATATTTAATATTTTCAATAAATAGCTTTATCTTTTCAAA
AAAAAATAGCTTTATTCTTTTAAAAATATATATAAATAAATAAATATATAGCCTTATTCATAACAGGTTT
CTTATTTTTTTTTTCATAATATCGATTTATATAATTGTTGTCTGTTTAGAGAAAAAGTTGACATTTTTCA
AAATTGGTTTTTTTGTGCTCAATATATTTTGAGAGGCTATCTTAATATCTTTTAGTTTGAAAATAGTAAC
ATCATTCTGTTATTTCGCATTTATTGGGTAAAACTCTTAATTTCTCGCCCCAGAGCAGTTGGAAATGTAT
TAAATCATCATTGATTGATTATGTTGTCACTCTCAAAATTGTCATATTTTGTCTTCTTTTGATATTTAGA
ATCACTAGTGATTATGATAACACACTAAATTATACACATGTTTATATAATTGAATTGTTTATTAAATAAT
TGAATCTTGTAATATATTCAATGTCATCTGTTCAAACAATTAGACACTCACGAATTGATTAAAAAAATTG
ATAGATGAACTTTACTCAATTTTAAAGTTTAAAAGGTAATTAATAATAGAAAAATGTTAAAGGGTATACA
TAGGGCTTTACACTTTTATGAAATATGATATGATATATAATTTAATATTAAATTTAACTTACTTTACTTT
AATATTAATTATAAAAATTAGTATAACTTGCCTATACAACCCTCTTAATAAAAATATAACAACAAATTCC
CTGAAAAAGAGGTAAAATAGCTCTTTACTATTTTAGTTAAAATTTTAAATAATTAGGTAAAACTGTACTT
CCATTATGTGAAATGGTGAGCTAAAATAATTTATAGATATATTTTTTTTTTTTTTTGAAATGATTTATAG
ATATTCTTTTAGTTACAGGTAACTCGATGGATAGTAGTAAGGTAAAAAAATACTATAAATTATTTTATTT
TTTTTAATTTTTTTAATTATTATTTTTTATTTTAATTAATAAAATATATAAAAGATATATAATATTTAAA
TGATAAAGAAAAAAATTTTAAAAAATTGATGTATGATGTAAAATTTTAGTAATACATGAATGGAGTAGAG
AAACTAATAAAGAGTGGTCTCATGAATTGGAAAAACGGGAAAGAAAAGAAAATTATGAAAACTAATTAAA
AATGAAAAAGGAAAAAACATAGTATTAATTACATCTAGAAGTACAGTACTTATTATATTTTACCTAGGGA
GAACGTTAAGCCACTTGGTACTATTTTGGCCACTCGTTGAGGGTCGATCATAACGTGCCTTGTTCATATG
TACAAATTTTATTTTGAATAGTTTATGAAATATATATATAAACGTAAAAATGGAATTAACGTATTAATGA
GCTATAACATGTCGGCCGACAAACTTGTTAGACGAGCATTACTATTAGGAACCAGTATTGCTTAGCATCT
TCTCGACATATCGCTTTGCGATTGGCTAGCGATACTCTCTAAAAACTATTATATTAAATTATATAAGATC
CAATACTTAATTAGACCAATACCGATATTGACACATAAGAGGATGTTAAGCAATACTAGTGCCCTTTAAC
ATTTCTCTTTCTTCCTTTTGTAATATAAAATTATAGCGTAATCTCCTATACATGATTTGCCAAAAAATTT
TTTTATATATATTGTAATTGACCCTAGGCCTTAAAAAATTATTTTGGTTTTTGGACTACCCTATTAGGAG
AAATATTTTTAGTGCATCCAAAATTTTAAAAATATGTCATACAAATGTAGAATATTATTATTATGATAAA
AAATTACAAATTTATTTATTTGTAATTGTAGGTGGTCCTTGATAGCTAGTCACTTGCCAGGAAGAACAGA
CAACGAGATAAAGAACTATTGGAATTCTCATTTGAGCCGAAAAATTCACACATTCAGAAGATGTAATACT
ACTCATCATATTCATCGTGATCAAGCTCCTACTACTCTCCCAAATCTGGTGGCTATAACCAAAGTAAACC
TTCCAACCCCAAAGCGAAAGGGTGGTCGAACTAGTCGTTTAGCCATGAAGAAGAACAAATCAACTAGTAA
TAATAAGAACAACAACAGTAATAATATCATCAAAAACGACATCGTATCATCATCATCATCAACAACAACA
ACATCATCAACAACTACAGCAACATCATCATTTCATAATGAGAAAGTTACTGTCAGTACTGATCATATTA
CTAATCTTGATGATAAGCAGAAACGACAATTATGTCGTTGTCGTTTAGAAAAAGAAGAAGAAGAAGAAGG
AAGTGGTGGTTGTGGTGAGACAGTAGTAATGATGCTAGGGTCAGTATCTCCTGTTCCTGCTACTGCTACT
GCTGCTGCTGCAGCTGGGGGCTCATCAAGTTGTGATGAAGACATGTTGGGTGGTCATGATCAACTGTTGT
TGTTGTGTTGTTCTGAGAAAAAAACGACAGAAATTTCATCAGTGGTGAACTTTAATAATAATAATAATAA
GGAAAATGGTGACGAAGTTTCAGGACCGTACGATTATCATCATCATAAAGAAGAGGAAGAAGAAGAAGAA
GAAGATGAAGCATCTGCATCAGTAGCAGCTGTTGATGAAGGGATGTTGTTGTGCTTTGATGACATAATAG
ATAGCCACTTGCTAAATCCAAATGAGGTTTTGACTTTAAGAGAAAATAGCCTTAATGAAGGTGGGGCAGC
TGATCAGATTGACAAGACTACTTGTAATAATACTACTATTACTACTAATGATGATTATAACAATAACTTG
ATGATGTTGAGCTGCAATAATAACGGAGATTATGTTATTAGTGATGATCATGATGATCAGTACTGGATAG
ACGACGTCGTTGGAGTTGACTTTTGGAGTTGGGAGAGTTCGACTACTACTGTTATTACCCAAGAACAAGA
ACAAGAACAAGATCAAGTTCAAGAACAGAAGAATATGTGGGATAATGAGAAAGAGAAACTGTTGTCTTTG
CTATGGGATAATAGTGATCATAACAGTAGCAGTTGGGAGTTACAAGATAAAAGCAATAATAATGATAATG
TTCCTAACAAATGTCAAGAGATTACCTCTGATAAAGAAAATGCTATGGTTGCATGGCTTCTATCCTGATC
ATTCGTGATATCATGCATCAAAATTTAGATATTAATTATGTATTAATATATGTAATAAAATGGTCTTTCC
TTAATTAAAAAAATTATAAGGAGAAGATCAATTAATAGGTGAGGGTAGAAGCTTGAAGTCTTGTTCTAAT
AGCTTAGTTTGCGAAGGTAAATAAATAATAATAATAAAAGTAATAAAAGTTTTGTGGTCATGGATTAGCA
ATTTGGTCACTCACATAATATGTGTGATTTGAATGCTCAGAGACAACTAATGAGCAAATAATGTTGTATA
TATTTGTCTGTAAATATGATAAA
>transcript 
ATGGGTAGGGCTCCTTGCTGTGAGAAAATTGGATTGAAGAAAGGGAGGTGGACTTCAGAAGAGGATGAGA
TCTTGACCAAGTATATACAGTCTAATGGAGAAGGGTCTTGGAGATCATTACCCAAAAATGCAGGATTACT
GAGGTGTGGGAAGAGTTGTAGATTGAGATGGATAAACTACTTGAGAGCTGACTTGAAGAGAGGTAACATC
TCTTCTGAGGAAGAAGATATCATCATCAACCTGCATTCTACATTAGGCAACAGGTGGTCCTTGATAGCTA
GTCACTTGCCAGGAAGAACAGACAACGAGATAAAGAACTATTGGAATTCTCATTTGAGCCGAAAAATTCA
CACATTCAGAAGATGTAATACTACTCATCATATTCATCGTGATCAAGCTCCTACTACTCTCCCAAATCTG
GTGGCTATAACCAAAGTAAACCTTCCAACCCCAAAGCGAAAGGGTGGTCGAACTAGTCGTTTAGCCATGA
AGAAGAACAAATCAACTAGTAATAATAAGAACAACAACAGTAATAATATCATCAAAAACGACATCGTATC
ATCATCATCATCAACAACAACAACATCATCAACAACTACAGCAACATCATCATTTCATAATGAGAAAGTT
ACTGTCAGTACTGATCATATTACTAATCTTGATGATAAGCAGAAACGACAATTATGTCGTTGTCGTTTAG
AAAAAGAAGAAGAAGAAGAAGGAAGTGGTGGTTGTGGTGAGACAGTAGTAATGATGCTAGGGTCAGTATC
TCCTGTTCCTGCTACTGCTACTGCTGCTGCTGCAGCTGGGGGCTCATCAAGTTGTGATGAAGACATGTTG
GGTGGTCATGATCAACTGTTGTTGTTGTGTTGTTCTGAGAAAAAAACGACAGAAATTTCATCAGTGGTGA
ACTTTAATAATAATAATAATAAGGAAAATGGTGACGAAGTTTCAGGACCGTACGATTATCATCATCATAA
AGAAGAGGAAGAAGAAGAAGAAGAAGATGAAGCATCTGCATCAGTAGCAGCTGTTGATGAAGGGATGTTG
TTGTGCTTTGATGACATAATAGATAGCCACTTGCTAAATCCAAATGAGGTTTTGACTTTAAGAGAAAATA
GCCTTAATGAAGGTGGGGCAGCTGATCAGATTGACAAGACTACTTGTAATAATACTACTATTACTACTAA
TGATGATTATAACAATAACTTGATGATGTTGAGCTGCAATAATAACGGAGATTATGTTATTAGTGATGAT
CATGATGATCAGTACTGGATAGACGACGTCGTTGGAGTTGACTTTTGGAGTTGGGAGAGTTCGACTACTA
CTGTTATTACCCAAGAACAAGAACAAGAACAAGATCAAGTTCAAGAACAGAAGAATATGTGGGATAATGA
GAAAGAGAAACTGTTGTCTTTGCTATGGGATAATAGTGATCATAACAGTAGCAGTTGGGAGTTACAAGAT
AAAAGCAATAATAATGATAATGTTCCTAACAAATGTCAAGAGATTACCTCTGATAAAGAAAATGCTATGG
TTGCATGGCTTCTATCCTGA
>AA 
MGRAPCCEKIGLKKGRWTSEEDEILTKYIQSNGEGSWRSLPKNAGLLRCGKSCRLRWINYLRADLKRGNI
SSEEEDIIINLHSTLGNRWSLIASHLPGRTDNEIKNYWNSHLSRKIHTFRRCNTTHHIHRDQAPTTLPNL
VAITKVNLPTPKRKGGRTSRLAMKKNKSTSNNKNNNSNNIIKNDIVSSSSSTTTTSSTTTATSSFHNEKV
TVSTDHITNLDDKQKRQLCRCRLEKEEEEEGSGGCGETVVMMLGSVSPVPATATAAAAAGGSSSCDEDML
GGHDQLLLLCCSEKKTTEISSVVNFNNNNNKENGDEVSGPYDYHHHKEEEEEEEEDEASASVAAVDEGML
LCFDDIIDSHLLNPNEVLTLRENSLNEGGAADQIDKTTCNNTTITTNDDYNNNLMMLSCNNNGDYVISDD
HDDQYWIDDVVGVDFWSWESSTTTVITQEQEQEQDQVQEQKNMWDNEKEKLLSLLWDNSDHNSSSWELQD
KSNNNDNVPNKCQEITSDKENAMVAWLLS
XP_030481857.1 XM_030625997.1 CsMYB38
>genomic 
CATGAAACACGTTGGTCGCTGACACTTGTAGTATATAAATTAGTGTGAGTTGAAGAGTTTTATTTGGAGA
GTTTTATAGTGAGAGAAGAAAAACTAGAGATAGAGAGAGAGAGAAAGAGAAGTTAATTAAAATGGTTCGA
ACACCATGTTGTGACCAGAATGGAATGAAGAAGGGTACATGGACACCTGAAGAGGATAGGAAACTTGTGG
CTTATGTCACTAGGTATGGTTGCTGGAACTGGCGCCAACTTCCCAAGTTTGCAGGTACAAAACCACCACT
TTTTCACTATTTATACACACACACATATATATGGATCTTATCTAATATTATTATTAACTTACAAAATTAA
TTGGGTTTGTGAATCTTTTGTTGATGATCAGGTCTGAAAAGATGTGGGAAGAGTTGCCGGTTGCGTTGGA
TGAATTATCTGAGGCCAAATGTAAAGAGAGGAAACTATACACATGAAGAAGAGGAAACCATTACCAGGCT
ACATGCCTCTCTTGGGAACAAGTCAGTACTACTATTTTCTCATAAACTATATTTATATTAATAATATATA
GAAATTTTATTAATTAAATATGATTAATACTAAATTATTTAACTTCTCGAAGATAATAATTGGTCTCACA
TACCATAGCAAGACTTTTTATAAAATAAATATATGCTTAATTTGTCCTACCTTCTAATTATTAAGAAGTA
ATAATTTAACTATAATATATTTATATTTTCCAGATGGTCTGCAATAGCTGCCGAATTACCCGGAAGAACT
GACAATGAGGTTAAGAACTATTGGCATACTAATCTGAAGAAGCGCCAAAAGCAAAACTCTTCATCGGTCG
AAATAAGTCAATTAGAGAAATCATCATCAAATAGCACAGCCAGTATAATTACTACAGATAATTGTTTGAG
TCCTAATAATGTGGATGATTATTATAGTTCCGAAATCCAAGAAGTGTTAATGGAGCCAAATAACAACAAC
AATAATAATAGCAATGAGGCGATGAAGATGATTATGAGTAGTAATAGTACTAGTAGAAGTAGTCAGTTGG
AAACAGTTGTCAATAAAAACAATATTAATAACGTACACTCGCCATTGTCACCTCAACCGTCCTCATCGGG
CAGTGAAATCTCAACTACGACAACCGACACTAGTACTAGTACAAGCAGAGCTAGTACTGATAATAATAAT
AATAATGCCACTACTGAAACCACCACAAATTATAGTACTAATTACTTCGTTGGGGACTTATCTTATAATT
TTAATGACCTCTTTGAAGATGATCAAGCCTTTCAACACGAGTTGTTCAGTGATAGCTTTTGGACGGAGCC
ATTTTTGGCTGACCATAATTCTTACATCCCAACTACTACTACTCATGATCATGATTATCTTATTACTAAT
GCTAATTCCTTAATGGATAGCGATGATCTTTTGTCTCCTACCTTGGATAACATCCTCTTGTTTACCTCTA
ATTCTAGTACTAGTACAGCTGGTTATTTTTACGAAGAAAATCTAGTAGGATTATTGTGATTTTTTACGAA
TATTGTTTATATAAATATGATTATGTATCCATGCATCTTTTGTAAGATATATGCATAGAAACTTAGCTAA
ATTAATATAATACAGGATTTAATTAGTTACTTA
>transcript 
ATGGTTCGAACACCATGTTGTGACCAGAATGGAATGAAGAAGGGTACATGGACACCTGAAGAGGATAGGA
AACTTGTGGCTTATGTCACTAGGTATGGTTGCTGGAACTGGCGCCAACTTCCCAAGTTTGCAGGTCTGAA
AAGATGTGGGAAGAGTTGCCGGTTGCGTTGGATGAATTATCTGAGGCCAAATGTAAAGAGAGGAAACTAT
ACACATGAAGAAGAGGAAACCATTACCAGGCTACATGCCTCTCTTGGGAACAAATGGTCTGCAATAGCTG
CCGAATTACCCGGAAGAACTGACAATGAGGTTAAGAACTATTGGCATACTAATCTGAAGAAGCGCCAAAA
GCAAAACTCTTCATCGGTCGAAATAAGTCAATTAGAGAAATCATCATCAAATAGCACAGCCAGTATAATT
ACTACAGATAATTGTTTGAGTCCTAATAATGTGGATGATTATTATAGTTCCGAAATCCAAGAAGTGTTAA
TGGAGCCAAATAACAACAACAATAATAATAGCAATGAGGCGATGAAGATGATTATGAGTAGTAATAGTAC
TAGTAGAAGTAGTCAGTTGGAAACAGTTGTCAATAAAAACAATATTAATAACGTACACTCGCCATTGTCA
CCTCAACCGTCCTCATCGGGCAGTGAAATCTCAACTACGACAACCGACACTAGTACTAGTACAAGCAGAG
CTAGTACTGATAATAATAATAATAATGCCACTACTGAAACCACCACAAATTATAGTACTAATTACTTCGT
TGGGGACTTATCTTATAATTTTAATGACCTCTTTGAAGATGATCAAGCCTTTCAACACGAGTTGTTCAGT
GATAGCTTTTGGACGGAGCCATTTTTGGCTGACCATAATTCTTACATCCCAACTACTACTACTCATGATC
ATGATTATCTTATTACTAATGCTAATTCCTTAATGGATAGCGATGATCTTTTGTCTCCTACCTTGGATAA
CATCCTCTTGTTTACCTCTAATTCTAGTACTAGTACAGCTGGTTATTTTTACGAAGAAAATCTAGTAGGA
TTATTGTGA
>AA 
MVRTPCCDQNGMKKGTWTPEEDRKLVAYVTRYGCWNWRQLPKFAGLKRCGKSCRLRWMNYLRPNVKRGNY
THEEEETITRLHASLGNKWSAIAAELPGRTDNEVKNYWHTNLKKRQKQNSSSVEISQLEKSSSNSTASII
TTDNCLSPNNVDDYYSSEIQEVLMEPNNNNNNNSNEAMKMIMSSNSTSRSSQLETVVNKNNINNVHSPLS
PQPSSSGSEISTTTTDTSTSTSRASTDNNNNNATTETTTNYSTNYFVGDLSYNFNDLFEDDQAFQHELFS
DSFWTEPFLADHNSYIPTTTTHDHDYLITNANSLMDSDDLLSPTLDNILLFTSNSSTSTAGYFYEENLVG
LL
XP_030501617.1 XM_030645757.1 CsMYB39
>genomic 
ATTAACCAATCTCTCTCCCAACACATATATACTCCATATATATTGTATTCTAAAGCAATTTTATTTTTCA
TTTTTGTTCTCTGATTTTTCTCTTTAATTATACTTATTATAAGTATATATATAATGGGTCCAAAAAAGGA
AGGATCATCAAAAAAAGTAATGAACAGAGGAGCATGGACAGCTGAGGAAGATAAAATACTTTCACAATAT
ATCAAACTTCATGGTCCAAGGAGGTGGAAGACTCTTTCTATCCAATCAGGTTTTCTTTCTTTCTTTACTT
TTTATAATTATTTATCTATGAACTCTTATTATTAATAATAATTTTTGTTAAAATATATATATTTACAGGT
TTGAATCGATGTGGAAAGAGTTGCAGATTGAGGTGGTTGAATTACCTAAGACCCAACATTAAGAGAGGCA
ACATAAGTGAGGCTGAAGAGGATTTGATACTTAGGCTCCATAAACTCTTAGGAAACAGGTTCCAATTTAG
ATAATCATCATATATATATATATAATAATACTATATATATATATTAATTTCACTTGTATAAAGTCATGAG
TTTAGCACATTTCTTTTTAGTATTATGTTCTGAAAATATATTTTATTTAGTTATAATTCTTTGCAAATTC
ACATTCTTAATGTAGCATGTACGTCAAACACTCCACTTTATATTAAATTAAAAGGCTACTATAAACAAAA
TTATAAATATATATATATGTATATATATATATATAATTTTGCAAAGTGACTATTAAAATTTTACAAACTC
TACCATACGTAAAATTTGATATGTGTGAATATATATAAGGACATTGCCTAAAATATAATATAAAAAAAAA
ACAACTCAAAATAAATTTTAATATTTACTCTTACTATTTTTCTATATTTTATTTTTTTTACATTGGTATG
TGTTAATAATAATTTTTTTAATCTCGTTTTCATAATTTAATTTATTTTTATTCTAATAAGATTTTATGTA
TATTTTTATGTTAATATTTAAAATATATTTATTTTTAATATATATTTTAAGAAATGTGAGATGAAACTCA
TGTACTGTTTTTTTAACTTTTTTTTTTTAAATTTACGGTTTGGGTTTCTAGAGTGGTTTCTCCAGTGGTT
TTTATGTGGGTTACTTTACGATTTTTTGTTGCGATTTAGGTTGCAGCGTTAATTGCAATACGGGTTTCTA
TGTAGAATTACGTAAAAATATATAAAAAAAAAAAACTGTTTTGAAGTGTAAAAAAAAAAAAAACTCTAAA
AAGATGAATAATATATATTATCTTTATACAAAGTCAAAATAATAAAATAAAGTGTGTTCATAAATTATTG
ATTTCTCAATGTATATTTTATCATGTAAAATTATTATAATTATAAAGGAAATTACTATTTTGGCCTTTTT
ACTTTAGGCTCATTAACATGATTCTAGGTTTCTAAAAATTAAAACAAAAAAAAATGTTCAAAAACAATTA
AAATAAACAAATAAAATAACCTCTTAGATTTATTTTTAAATAAAAAATGCCCTTACTTTAAATTTATTAA
AATATTTGTTTTATATATAAATAATTTATAAAATTAATATTAAAGCAAATTTTTATTAACTAAATAATTA
ATCTTTTACTGTAATAAATAAGTTGTAAAATTTAATTTTATAATAATTAAATGTATAAATAGCAATAAAT
AATAAGAGAATTTTTTACGTGATTTTGAAGTTAAATATTTATAGTCCACGAGTCCATCTTATTCAAAATT
TATAGATTGTATACAGAATACAATTATACTGTTTTTTAGAAATGAATGATAAACAATCTCAATATTATCT
ATTTTTTCAAAGATTGATCGTCCCTAATTTCTTGAGTTCTGTCCCTATTTATAAAAGTTTAGAATGACAG
TTAATTTGATTATTCATAACTATTCATATGAAACGTGAACATTCTCCACGTTTCATTTTTATGCACATAA
GATAATTATAACACAAAAATAAAAATATAAATCTTACATATTAATTAATTATATATATGATGATAAAATA
TTAAAAAAGTTAAAATTAAAATTAAATTTATATATAAAAAAAATTCTCTGCATGACCTATATCATCATTA
TTATTAGAGAACATTGTTCTACATATTAATATTAAAATATTGAATCATATATAAGAACATAGACTACTCC
ATTCATTACCAATTAGTTTTACCAATTTGTTTCGAGATGGAACCTCATGCATCTTAAACCACATCTTATC
AAATTTTATCATGGTATGAGAGTCATATCTCTAATGGACTTTCGATCCACACCTATCCAGATAGTTAACC
AATCACACGAGATCCAAATCGTGCAAGGACGCTTGAGATCCGAATAATAATAAGTGACCCATACATAAGA
ACATGGACTACTCCACTCATTACCAATTGGTTTTGAGATGGAACCCTATATTTCTTACCAATTATTAACT
AATAACAATTATATATGTTATTCTAAGTTTTACACATCTGATCGTGGCACCTACACGTGACATAATCCAG
TTGACCCATAACATGACAAGAGATTTTTGGGCATAAGTGTACCTAATAGGTCCCATATGAGACTGATATC
TATGAATTGAAGATTGACTTCCAGGAAGCATCCAGCCCGACTATCAATATGCTGGCCAAATAAGGGAAGA
TTGTCACACCATACAAGAGTGTTTCATAAATCATCCCATAAAAAGGACAAGTCTCAAGAAGGGTCTGGCC
GGGTTGTCAACATGTCGGGCAAGATGAACGACGCCAGGACTGTCGGACAAGGCTACACAAGCCTTGATTT
CTTTTTCAGCAACTTCAACAAATATCTCTAACTACATCCTACAAATACAGATTTGACTGTTTTATTCAAG
ATTGTAGGATCTTCAACTATACCCTAGAATATAGGAATATTTACTTTTTGGTTACTCCTTTTACGGAGCT
AATTGTAATAATTAACCTTTCACCTATAAATAGTGAATGAATCTATAAGGAGAATGGACCTGAAATCTTT
ATCTCGCATCTTAGAGCACTTAGCTGAAATAAATTTTCTGTAACATCTTGAGAGTCGTAGTTAGAATTCA
CTTTGTCTTCCTTAGTAATTTGCACAATATTATCTCATAATTAATACAACTAAAAGAAGAGTAAGTCATT
ACTCAAATTTAAGAGGATTGAATCTCTATAATTTTATGTGTTCTTTCTATTTATTCATTATTATTAAATT
CGGTTCAACAATATATTTATTAATTATTACTTAATAATGTTTGAACAAAGGAATTGAAAAAAAGACAAAA
ATTAAAATAAGGATAGGAGGAGCATATTTTATTTATACAAATAACCATTGAGAGTAGAAATTTAAATTAA
CACATTTTTTATACATAATATTGTGCAATTAATCTTAACTATTCAACAATTAGTTGAATTATTAAAAATG
TAATTGTTTACACAGGTGGGCTTTGATAGCTGGAAGACTCCCTGGGCGAACAGATAATGAAATAAAGAAT
TATTGGAACTCTCACTTAAGCAAGAAAATAAATCAATCACAGCATCAACCTTCACTATCACAACAACAAC
AATTACAACCGCCACCGCCGCCACAGCCACCACAAGAGAATGTTCCACCACCGCCACCGCCGAAAATCCA
AGAAGAAGAAAGCAAAGGAAACTACTTTGAATTTAACTTTGACACAAATGAGTTCATTGACTTCTCAGCA
GAAGGTAATTTCTGTGAGATAGACTGGGTGAATACGTTTCTTGAGCTTGATGATGAGCTTTACGAGTTAC
CATGCTAATAATGCTCATAATTAATGGGTGACATTTTTACTTTTTTTTTAAGAGGATTTTATTGTTTTCA
TTAGACCACTTT
>transcript 
ATGGGTCCAAAAAAGGAAGGATCATCAAAAAAAGTAATGAACAGAGGAGCATGGACAGCTGAGGAAGATA
AAATACTTTCACAATATATCAAACTTCATGGTCCAAGGAGGTGGAAGACTCTTTCTATCCAATCAGGTTT
GAATCGATGTGGAAAGAGTTGCAGATTGAGGTGGTTGAATTACCTAAGACCCAACATTAAGAGAGGCAAC
ATAAGTGAGGCTGAAGAGGATTTGATACTTAGGCTCCATAAACTCTTAGGAAACAGGTGGGCTTTGATAG
CTGGAAGACTCCCTGGGCGAACAGATAATGAAATAAAGAATTATTGGAACTCTCACTTAAGCAAGAAAAT
AAATCAATCACAGCATCAACCTTCACTATCACAACAACAACAATTACAACCGCCACCGCCGCCACAGCCA
CCACAAGAGAATGTTCCACCACCGCCACCGCCGAAAATCCAAGAAGAAGAAAGCAAAGGAAACTACTTTG
AATTTAACTTTGACACAAATGAGTTCATTGACTTCTCAGCAGAAGGTAATTTCTGTGAGATAGACTGGGT
GAATACGTTTCTTGAGCTTGATGATGAGCTTTACGAGTTACCATGCTAA
>AA 
MGPKKEGSSKKVMNRGAWTAEEDKILSQYIKLHGPRRWKTLSIQSGLNRCGKSCRLRWLNYLRPNIKRGN
ISEAEEDLILRLHKLLGNRWALIAGRLPGRTDNEIKNYWNSHLSKKINQSQHQPSLSQQQQLQPPPPPQP
PQENVPPPPPPKIQEEESKGNYFEFNFDTNEFIDFSAEGNFCEIDWVNTFLELDDELYELPC
XP_030486755.1 XM_030630895.1 CsMYB40
>genomic 
ATGAAGAGAGGAAGTGATGGAGAATACATAAGAAAAGGGCCGTGGCGTGCTGAAGAAGATGAAGTACTGA
TAAATCATGTGAAGAAAAATGGCCCAAGAGATTGGAGCTCCATTCGATCCAAAGGATTACTGCCTAGAAC
TGGCAAATCATGCCGTCTTAGATGGGTCAATAAGCTTAGACCCGATTTGAAGACGTAACTACTCATTTCA
ACTCTTTTCTTTCTTTTTTTGGTTTTTTGGGAACTAATGATATTAAAAATGTGCAGAGGGTGTAAGTTTT
CAGCAGAGGAAGAGAGGTTAGTCATAGAATTGCAAGCACAGGTGGGGAACAAGTGGGCCAAAATCGCTAC
ATATTTGCCTGGAAGAACAGACAATGATGTAAAGAATTTCTGGAGTAGTAGGAAGAAGAAGCTGCAGAGG
CTTAATCATCATCGCAGACCATCATCAGTTCCATTGAAGAAGTCTCACAAAACCAAATTGAAACTTCATC
AACTTCCAAAGGTACTTAATTATTTACTACTACATCTACTCACTTCTATGATATTAGTTCTAATATATGT
TCAGCAATTTTCACATTTTCAGGATTCTAGTCCGGAAAGTAGCCCATCATATCAATCAAACTGCTCACAC
GTGGAGCCTGAAGAGTTGAGAATGGTGGTGGCACCATTGCCTGAAATGATGAAGCCAAACGTTATAAAAT
TGGACTCGGAACTTTCTATGGTTGATGATGGTGGCATTATTGGCTCTTGTTTCATTAATGATCCAAGTGT
ATTGATTAGAGAAAGTAAAAACAGCAATTTTTTTGATGATTTGACTCAAGACATGCTTGACTATTTTGAT
TCTGTTTCGGACCCATAG
>transcript 
ATGAAGAGAGGAAGTGATGGAGAATACATAAGAAAAGGGCCGTGGCGTGCTGAAGAAGATGAAGTACTGA
TAAATCATGTGAAGAAAAATGGCCCAAGAGATTGGAGCTCCATTCGATCCAAAGGATTACTGCCTAGAAC
TGGCAAATCATGCCGTCTTAGATGGGTCAATAAGCTTAGACCCGATTTGAAGACAGGGTGTAAGTTTTCA
GCAGAGGAAGAGAGGTTAGTCATAGAATTGCAAGCACAGGTGGGGAACAAGTGGGCCAAAATCGCTACAT
ATTTGCCTGGAAGAACAGACAATGATGTAAAGAATTTCTGGAGTAGTAGGAAGAAGAAGCTGCAGAGGCT
TAATCATCATCGCAGACCATCATCAGTTCCATTGAAGAAGTCTCACAAAACCAAATTGAAACTTCATCAA
CTTCCAAAGGATTCTAGTCCGGAAAGTAGCCCATCATATCAATCAAACTGCTCACACGTGGAGCCTGAAG
AGTTGAGAATGGTGGTGGCACCATTGCCTGAAATGATGAAGCCAAACGTTATAAAATTGGACTCGGAACT
TTCTATGGTTGATGATGGTGGCATTATTGGCTCTTGTTTCATTAATGATCCAAGTGTATTGATTAGAGAA
AGTAAAAACAGCAATTTTTTTGATGATTTGACTCAAGACATGCTTGACTATTTTGATTCTGTTTCGGACC
CATAG
>AA 
MKRGSDGEYIRKGPWRAEEDEVLINHVKKNGPRDWSSIRSKGLLPRTGKSCRLRWVNKLRPDLKTGCKFS
AEEERLVIELQAQVGNKWAKIATYLPGRTDNDVKNFWSSRKKKLQRLNHHRRPSSVPLKKSHKTKLKLHQ
LPKDSSPESSPSYQSNCSHVEPEELRMVVAPLPEMMKPNVIKLDSELSMVDDGGIIGSCFINDPSVLIRE
SKNSNFFDDLTQDMLDYFDSVSDP
XP_030487545.1 XM_030631685.1 CsMYB41
>genomic 
TTAGACTCACAACAACAAATATTATCAACATATATAAACAACAAACAAGAAAGAAGAAAGAAGAAAGAAG
AAGAAGAAGAAGAAAGATCATATATATATATATTTATATATATTATATATCAATCAAGAAGATGGGTAGG
GCTCCATGTTGTGATAAGGCTAATGTGAAGAAAGGACCATGGTCACCTGAAGAGGATACTAAGCTTAAGG
CTTATATTGATACTTATGGCACTGGTGGTAATTGGATTGCTCTTCCCCAAAAAATTGGTATATATGTTTT
TGATATATATTTTCTCTTAATTATATTATTATTGATTAATTATATTCTTGGTGGGTATTAATTGATTTTA
GTTTGATTAATTAATTAGGGCTTAAGAGATGTGGAAAGAGTTGTCGATTGAGGTGGCTTAATTACTTGAG
ACCTAATATCAAACATGGTGGATTCTCTGAAGAAGAAGACAACATCATCTGTAGTCTCTATATAAGTATT
GGCAGCAGGTCAGTCTCTCTCTCTCTCTATATATATATATATATATATATATATGTATGTATACATATCT
ACTTGGAAAACACACTTAACCTAAAGTTTCAACCTTAACATGTTGTCTCATATCTCTTGTCCAGATTCTT
TCTTAAATTTGCCTAGAAAAACTCATGCTTTGTATATCTCCTAGGGTTTGGAGCTAATTTCTTGTCTATG
TAATTATGTATATATAGGTGGTCTATAATAGCAGCTCAATTACCAGGAAGAACAGATAATGACATAAAAA
ATTATTGGAACACAAGATTGAAGAAGAAATTATTGGGAAGGCGAAAACAATCCAATGGATCTCGATTATC
ATCATCGGCCACCACGGATGGAAAAAATCCGATCTTGGAAGATAATTCGGCTGAAACTTTAAGTAGTTCA
GCCATTGAAAGGCTTCAACTCCATATGCAACTTCAAAGCCTTCAAAACCCTTTATCTTTCTATAATAATC
CTGCTTTGTGGCCTAAGCTTCATCCCTTTCAACAAAAAATGATTCAACAAAGTTTCCAAGCTTTGAATGT
AAACCCTAACCCTAACCCTAATTCTGAGCTGTTAGCTCAGAATTCTATGATCATGCAAGCGCATGATCAT
GTGATTAGCCCTAATAATCAAGCCCAAAAGGAGATTGAGTTTTATGGTTCGTCGATTATTGCTAATAATA
TCGTTGTAAGTGAAGATCAAATTGATAGCGCTAAAGGATCAGGCGACCAGTCTGGTAATCAACATGTTTC
GGCTTTTCAAGCTGAGCTCGAGGGCATTCTTAACGGAGATCATGGTGATATAAACTCAATCGAGTTTAAT
CATAATCATAATCATAATCAAATGGCGGGTTCTGATCCCGGATTTGATAGCTTGATCAAGGATATGAATA
ACGTGGTAGTCTCTAATAATAATAAGGAAAGCTTGTTATGGTGGTCTAATGAGTTTGAAGCATCAAAATC
ATCATCATCAAACTCATGGGAATCTACTTCTGTGGTTCTTGATCATCATCATCATCAATCTAATAATAGT
AATGAGATGTTTCATCATGATCATCATCATTATGATCAAATGACTAGTTATGGCCTGTGATGACAAAATT
ATGAGGTTAATTAATTAATTTTATTTAATTAATTTACTTCTAATAAGTACTATTATTGTAGTAACTATAT
AATAGGGTTTTAATCCCATGCATAAGATGAAAATCATGATGATTATGAAATCAGGAGAGAAAATATGGAA
CATATATATATTATATATTCGAGGGGTTTTTTTTTTCTTTTGTAAATTAATAATTATGTGTGAATAATTA
TGTTTTTTTGAGATTATAATGAAA
>transcript 
ATGGGTAGGGCTCCATGTTGTGATAAGGCTAATGTGAAGAAAGGACCATGGTCACCTGAAGAGGATACTA
AGCTTAAGGCTTATATTGATACTTATGGCACTGGTGGTAATTGGATTGCTCTTCCCCAAAAAATTGGGCT
TAAGAGATGTGGAAAGAGTTGTCGATTGAGGTGGCTTAATTACTTGAGACCTAATATCAAACATGGTGGA
TTCTCTGAAGAAGAAGACAACATCATCTGTAGTCTCTATATAAGTATTGGCAGCAGGTGGTCTATAATAG
CAGCTCAATTACCAGGAAGAACAGATAATGACATAAAAAATTATTGGAACACAAGATTGAAGAAGAAATT
ATTGGGAAGGCGAAAACAATCCAATGGATCTCGATTATCATCATCGGCCACCACGGATGGAAAAAATCCG
ATCTTGGAAGATAATTCGGCTGAAACTTTAAGTAGTTCAGCCATTGAAAGGCTTCAACTCCATATGCAAC
TTCAAAGCCTTCAAAACCCTTTATCTTTCTATAATAATCCTGCTTTGTGGCCTAAGCTTCATCCCTTTCA
ACAAAAAATGATTCAACAAAGTTTCCAAGCTTTGAATGTAAACCCTAACCCTAACCCTAATTCTGAGCTG
TTAGCTCAGAATTCTATGATCATGCAAGCGCATGATCATGTGATTAGCCCTAATAATCAAGCCCAAAAGG
AGATTGAGTTTTATGGTTCGTCGATTATTGCTAATAATATCGTTGTAAGTGAAGATCAAATTGATAGCGC
TAAAGGATCAGGCGACCAGTCTGGTAATCAACATGTTTCGGCTTTTCAAGCTGAGCTCGAGGGCATTCTT
AACGGAGATCATGGTGATATAAACTCAATCGAGTTTAATCATAATCATAATCATAATCAAATGGCGGGTT
CTGATCCCGGATTTGATAGCTTGATCAAGGATATGAATAACGTGGTAGTCTCTAATAATAATAAGGAAAG
CTTGTTATGGTGGTCTAATGAGTTTGAAGCATCAAAATCATCATCATCAAACTCATGGGAATCTACTTCT
GTGGTTCTTGATCATCATCATCATCAATCTAATAATAGTAATGAGATGTTTCATCATGATCATCATCATT
ATGATCAAATGACTAGTTATGGCCTGTGA
>AA 
MGRAPCCDKANVKKGPWSPEEDTKLKAYIDTYGTGGNWIALPQKIGLKRCGKSCRLRWLNYLRPNIKHGG
FSEEEDNIICSLYISIGSRWSIIAAQLPGRTDNDIKNYWNTRLKKKLLGRRKQSNGSRLSSSATTDGKNP
ILEDNSAETLSSSAIERLQLHMQLQSLQNPLSFYNNPALWPKLHPFQQKMIQQSFQALNVNPNPNPNSEL
LAQNSMIMQAHDHVISPNNQAQKEIEFYGSSIIANNIVVSEDQIDSAKGSGDQSGNQHVSAFQAELEGIL
NGDHGDINSIEFNHNHNHNQMAGSDPGFDSLIKDMNNVVVSNNNKESLLWWSNEFEASKSSSSNSWESTS
VVLDHHHHQSNNSNEMFHHDHHHYDQMTSYGL
XP_030496963.1 XM_030641103.1 CsMYB42
>genomic 
CTAATTATTATATAATAATTATCTCCATCTCTCTTTCTCTCTCTGTCACAATTCTTGTTCTATCTTATAG
GGCCAGAGAAGCAAAGAACCACCACAATTAATTATTAAGCTCAAACCAAAATAACCCCTCAAGCTAGAAA
CTAAAAAAACAAAAAAAAAAAAAATGGGGAGAGCTCCTTGCTGCGACAAAGCCAATGTGAAGAAAGGACC
TTGGTCGGTTGAAGAAGATGCGAAGCTCAAGTCCTACATCGAAAACCATGGCACCGGCGGTAATTGGATC
GCTTTGCCACAGAAGATTGGTATGAATGATTTCATTCATAATAATTTAAAAGTTAATCCTTAATTCACTT
CATGAATTTGATCTCTTCATGTTCATTGCTGATTAAGTTGTTTGATCATATATATGTGATTAATATTATT
AATTAGGTCTTAAGAGGTGTGGGAAGAGCTGTCGTCTTAGATGGTTGAACTATCTCCGGCCAAACATAAA
GCACGGAGGGTTCTCAGAAGAAGAAGACAACATAATTTGCAGCCTTTATATAAGTATTGGAAGCAGGTAC
GTATACCCTAGGTAGCTTCTACGTATAAACATTTGAGAACAATCTCAAATAAAAAATTTCCCTTTTAATA
AAATGATTATATATAAATATGAATTAGCTATAGTATCATCGCTTGATTATAAATATTATTAAGCTTTGTT
TTTTATTATTTACTTAATATTATTATTAATTAACAACAGGTGGTCTATAATCGCTGCACAATTACCAGGA
AGAACTGACAATGATATAAAGAACTATTGGAACACAAGGCTGAAGAAAAAGCTTCTTGGTAATAAGCAAC
GTAAGGACCATCCTCGTAATAAGGCTCTGAGTACTAAACAGCCGAAGCCCGAAAATATTAAAAGATCAGG
GACTACTTCTACTTCTAATAGTAATATTATTAGTACTAGAGGCATACCCCATTATTATTCCAATAATAAT
AATAATACGGTTGTTCCAGAAGCTGGTTATAGTACAACTGTAATTAATAATAATACTAATAATAATATTA
ATAATAGCAGCCAAAAAACTTACTGGCCAGAGCTACCTGTTCTGACTCCCCCAACCTACTCATCAAACGG
CGCTGGTCAACCCTCTAATAATTACAACGACCACTCATCATCTATAAGAAAGTTGCTCACCAATCTCGAA
GGGAGATTCCCAGATCATCATCGTGATTTCTATAATAACACTACTCACACTGATCATCACCCATTATTAC
TTCATCTTCCTTCTTCTGCTCCGCCGCTACTATCAAAACCGACACCTCAACTGTCGCCGCCGCCGCCGCC
CCAAGTTTCTCTTTCGTATAATATTACAGATGCCGGCTATGGGTTTGACCCACAGCAGATGTTGGAGAAA
GGACAAAGCAGTAGTAGCTCTCATCATGATCAGCTACAGGTTCAGGATGAGGATCAGGCAGTTATAATAA
GTGGTATTTATGATAATATCCCTAATCAAGATGCTCCGGTTCCAGATGGGCTGGAGTTCTTGTATGTTGA
TCAGGAGGACAGTAGGGGTAGCAGTGTTAAAGAAAAAACTGCTGCTGGTGGAGGCATTATTATTAATGAT
ATGGATATGGGTTGGAATGACGAGATGATCAGTTCTATGGTTTATTCTACTAGTACTAGTAATAATAAGT
TTGTTTCAGATCATCATCACGACCACCAATCCCTTCAACATGATCACTCAATGTCTTTCCTACCCATCGA
TCAATAGATTTTAATTTGTAATAAGGTGATGAAAGTAATAATAAACTAATTTATACTCATCATCATGTGT
AAATGTACAATAATTAATTAGATAATTAATATTTATGGGCA
>transcript 
ATGGGGAGAGCTCCTTGCTGCGACAAAGCCAATGTGAAGAAAGGACCTTGGTCGGTTGAAGAAGATGCGA
AGCTCAAGTCCTACATCGAAAACCATGGCACCGGCGGTAATTGGATCGCTTTGCCACAGAAGATTGGTCT
TAAGAGGTGTGGGAAGAGCTGTCGTCTTAGATGGTTGAACTATCTCCGGCCAAACATAAAGCACGGAGGG
TTCTCAGAAGAAGAAGACAACATAATTTGCAGCCTTTATATAAGTATTGGAAGCAGGTGGTCTATAATCG
CTGCACAATTACCAGGAAGAACTGACAATGATATAAAGAACTATTGGAACACAAGGCTGAAGAAAAAGCT
TCTTGGTAATAAGCAACGTAAGGACCATCCTCGTAATAAGGCTCTGAGTACTAAACAGCCGAAGCCCGAA
AATATTAAAAGATCAGGGACTACTTCTACTTCTAATAGTAATATTATTAGTACTAGAGGCATACCCCATT
ATTATTCCAATAATAATAATAATACGGTTGTTCCAGAAGCTGGTTATAGTACAACTGTAATTAATAATAA
TACTAATAATAATATTAATAATAGCAGCCAAAAAACTTACTGGCCAGAGCTACCTGTTCTGACTCCCCCA
ACCTACTCATCAAACGGCGCTGGTCAACCCTCTAATAATTACAACGACCACTCATCATCTATAAGAAAGT
TGCTCACCAATCTCGAAGGGAGATTCCCAGATCATCATCGTGATTTCTATAATAACACTACTCACACTGA
TCATCACCCATTATTACTTCATCTTCCTTCTTCTGCTCCGCCGCTACTATCAAAACCGACACCTCAACTG
TCGCCGCCGCCGCCGCCCCAAGTTTCTCTTTCGTATAATATTACAGATGCCGGCTATGGGTTTGACCCAC
AGCAGATGTTGGAGAAAGGACAAAGCAGTAGTAGCTCTCATCATGATCAGCTACAGGTTCAGGATGAGGA
TCAGGCAGTTATAATAAGTGGTATTTATGATAATATCCCTAATCAAGATGCTCCGGTTCCAGATGGGCTG
GAGTTCTTGTATGTTGATCAGGAGGACAGTAGGGGTAGCAGTGTTAAAGAAAAAACTGCTGCTGGTGGAG
GCATTATTATTAATGATATGGATATGGGTTGGAATGACGAGATGATCAGTTCTATGGTTTATTCTACTAG
TACTAGTAATAATAAGTTTGTTTCAGATCATCATCACGACCACCAATCCCTTCAACATGATCACTCAATG
TCTTTCCTACCCATCGATCAATAG
>AA 
MGRAPCCDKANVKKGPWSVEEDAKLKSYIENHGTGGNWIALPQKIGLKRCGKSCRLRWLNYLRPNIKHGG
FSEEEDNIICSLYISIGSRWSIIAAQLPGRTDNDIKNYWNTRLKKKLLGNKQRKDHPRNKALSTKQPKPE
NIKRSGTTSTSNSNIISTRGIPHYYSNNNNNTVVPEAGYSTTVINNNTNNNINNSSQKTYWPELPVLTPP
TYSSNGAGQPSNNYNDHSSSIRKLLTNLEGRFPDHHRDFYNNTTHTDHHPLLLHLPSSAPPLLSKPTPQL
SPPPPPQVSLSYNITDAGYGFDPQQMLEKGQSSSSSHHDQLQVQDEDQAVIISGIYDNIPNQDAPVPDGL
EFLYVDQEDSRGSSVKEKTAAGGGIIINDMDMGWNDEMISSMVYSTSTSNNKFVSDHHHDHQSLQHDHSM
SFLPIDQ
XP_030496088.1 XM_030640228.1 CsMYB43
>genomic 
TTTTCTCCATATCACCTTTTTGAAATTCTGTGACTCTATTCCCCTTCCTTCCATGTATGTCTCTCCTTCT
CCAGCTATTATACTACTACTTTCTCTCTCTTCTCTCGTCTTCTCTTTATATAAATATATATATAATTAAA
CGTTATCATTATCGTTATCATCAATTGGTAACAACAACCAGGAGAGCTAGAGAGAGAGGGAGAAAGAGAA
GAACTACAGTATATAGCTAATTTTAGCTGATCAATTCATAGCTCTCTCTAGAGCTTACTTAATTATTGAC
CCCAGAAACAAAATTTATCCACACCAACCAATCAAAACAGATCAAGAAGAAGAAGAAGAGGGTAGAAAAC
CATGGGAAGAGCTCCTTGCTGTGACAAAGCCAATGTGAAAAAAGGCCCTTGGTCACCTGAAGAAGATGCC
ACTCTTAAGGCTTATATTGAGCAAAACGGCACCGGTGGCAACTGGATTGCTTTGCCCCAGAAGATAGGTA
TATATATATATATATATGAGAATGATACATGAATTAACTTTAATTTGAGAGTTAATTCATTATTCTTTGA
TTTTGTTTTACTTTTCAGGGCTTAAGAGATGTGGGAAGAGCTGCCGTCTGAGATGGCTGAATTATCTGAG
GCCACACATAAAACATGGGGGTTTCTCTGAAGAAGAAGATAACATTATTTGCAGCCTTTATCTAAGCATA
GGAAGCAGGTAATTAATCACTACTTATATTGGTTCAATTATATATATATATATATTGATTGCAATTAACA
GATTAAATCCCTTCTTAATTTATTAATACAATCTTTTAATTACAATTTTTGTTTGTACATACATACAGGT
GGTCTATCATAGCAGCTCAGTTACCAGGACGAACTGATAATGATATAAAGAACTACTGGAACACAAGATT
GAAGAAAAAGCTGTTGGGAAAACAGCGAAAAGAACATGCAGCCGCAGCCGCCGCTAATCAGGCTGCTCGC
CGAGCCAACAACAACAATCTCATGATGATGATGAATAAGCCAGAAATCAAAAGAGAAGCCACCACCCCCT
CTACTACTACCACCACTATTGCTTTTGATCATCATCATCAAAACAATATTCTTCTTCCTACAACTGGCGG
CTTAATGATGAGTGGTAATCATAATCATCAGACACTACCGTACTGGCCAGAGCTACCAGCAGTAGCAACG
ACTCATCCTATGGCTCCTAATCAAAACAGCAGCTACTACGATGTTTCTCAACTCAAGGACCAAGAAGCTG
CAGCCTCTATAAAGAGTTTTCTACTCAAATTGGGAGGAAGATTCTCTGATCAAACTGATAGTACTAGTGC
TAGTAGTACTACTACCACCACTGCTTCCACTACCCCAGATCATTTTCATCATCAGTATTACGGCCCTTTT
GATCAATCATTATTATATGATCATCAACTCCCAATTATGGTTCATGGGAGCCAGGGCCAGCAGTTTGCTG
CTGCTGATCATAATCATGTCAATAATATTGGTATTGGAAGTAGTGTACTACCAAGTAGTATGGATCCTGG
GCTTGAGAAACTTCAAGATGAGTTAAGCCAGTTGATTTACAGTACTAGTAGTGACCCAGTTGATGATATT
TCATTATTACATCATGATCATGAGGGTGTGTATGGGTCATCAATAGAAATGGTAACTAGAACAGACGGAA
GCAGTAGCAATACTACTGGGACTGCCAGTACTACTACTAATTCTGGAGACAGTAGTGGAATTAGCTCCTT
GGTTAACAACAATAATAATTACCCTTCTTTGGTTTCCGACTATGGAAACTACAATCCTCAACATCATCAT
CAAGATTCTGCTGGTTATGGATATGTCTTCCACGATCTTCATCATCACTCCAATAATGAATGTAATGATG
ATAATAATAATCACTAGTTCTTATTAATTATTAGTATTATAATTACTATTATTTGTAAATGCATGTGAGG
TTAATTACTACATATAAAATGATATCTTTCATAGCTAGCTAGCTTATATATATATATATATATATTTATG
AGCACTTTAATTAGGGAGAAAAATTGTTATGAGGAGGGGACGGCCGGGGAGAAATTCACATTGTTTAAAT
TAATTAGAAGATCTAGATAATCAGTTATTCATGTCTCTGTATTTATTATTTATGTGTTAAATCCTTTTTT
CCTTTTTAATTCAATGAATTAAACTCATCAA
>transcript 
ATGGGAAGAGCTCCTTGCTGTGACAAAGCCAATGTGAAAAAAGGCCCTTGGTCACCTGAAGAAGATGCCA
CTCTTAAGGCTTATATTGAGCAAAACGGCACCGGTGGCAACTGGATTGCTTTGCCCCAGAAGATAGGGCT
TAAGAGATGTGGGAAGAGCTGCCGTCTGAGATGGCTGAATTATCTGAGGCCACACATAAAACATGGGGGT
TTCTCTGAAGAAGAAGATAACATTATTTGCAGCCTTTATCTAAGCATAGGAAGCAGGTGGTCTATCATAG
CAGCTCAGTTACCAGGACGAACTGATAATGATATAAAGAACTACTGGAACACAAGATTGAAGAAAAAGCT
GTTGGGAAAACAGCGAAAAGAACATGCAGCCGCAGCCGCCGCTAATCAGGCTGCTCGCCGAGCCAACAAC
AACAATCTCATGATGATGATGAATAAGCCAGAAATCAAAAGAGAAGCCACCACCCCCTCTACTACTACCA
CCACTATTGCTTTTGATCATCATCATCAAAACAATATTCTTCTTCCTACAACTGGCGGCTTAATGATGAG
TGGTAATCATAATCATCAGACACTACCGTACTGGCCAGAGCTACCAGCAGTAGCAACGACTCATCCTATG
GCTCCTAATCAAAACAGCAGCTACTACGATGTTTCTCAACTCAAGGACCAAGAAGCTGCAGCCTCTATAA
AGAGTTTTCTACTCAAATTGGGAGGAAGATTCTCTGATCAAACTGATAGTACTAGTGCTAGTAGTACTAC
TACCACCACTGCTTCCACTACCCCAGATCATTTTCATCATCAGTATTACGGCCCTTTTGATCAATCATTA
TTATATGATCATCAACTCCCAATTATGGTTCATGGGAGCCAGGGCCAGCAGTTTGCTGCTGCTGATCATA
ATCATGTCAATAATATTGGTATTGGAAGTAGTGTACTACCAAGTAGTATGGATCCTGGGCTTGAGAAACT
TCAAGATGAGTTAAGCCAGTTGATTTACAGTACTAGTAGTGACCCAGTTGATGATATTTCATTATTACAT
CATGATCATGAGGGTGTGTATGGGTCATCAATAGAAATGGTAACTAGAACAGACGGAAGCAGTAGCAATA
CTACTGGGACTGCCAGTACTACTACTAATTCTGGAGACAGTAGTGGAATTAGCTCCTTGGTTAACAACAA
TAATAATTACCCTTCTTTGGTTTCCGACTATGGAAACTACAATCCTCAACATCATCATCAAGATTCTGCT
GGTTATGGATATGTCTTCCACGATCTTCATCATCACTCCAATAATGAATGTAATGATGATAATAATAATC
ACTAG
>AA 
MGRAPCCDKANVKKGPWSPEEDATLKAYIEQNGTGGNWIALPQKIGLKRCGKSCRLRWLNYLRPHIKHGG
FSEEEDNIICSLYLSIGSRWSIIAAQLPGRTDNDIKNYWNTRLKKKLLGKQRKEHAAAAAANQAARRANN
NNLMMMMNKPEIKREATTPSTTTTTIAFDHHHQNNILLPTTGGLMMSGNHNHQTLPYWPELPAVATTHPM
APNQNSSYYDVSQLKDQEAAASIKSFLLKLGGRFSDQTDSTSASSTTTTTASTTPDHFHHQYYGPFDQSL
LYDHQLPIMVHGSQGQQFAAADHNHVNNIGIGSSVLPSSMDPGLEKLQDELSQLIYSTSSDPVDDISLLH
HDHEGVYGSSIEMVTRTDGSSSNTTGTASTTTNSGDSSGISSLVNNNNNYPSLVSDYGNYNPQHHHQDSA
GYGYVFHDLHHHSNNECNDDNNNH
XP_030500279.1 XM_030644419.1 CsMYB44
>genomic 
GAGGCTTCACATTATTATATAATTATTTCCTTTATTTTAATAATTTCTTCTTTTTTATAAAGAGAAGACC
TTGAGTAATCATTGCTTAAATAAGTCCCTGCAGACCCATTTGTGGTCGGCTGTCCATAAACCATAGTTTC
TCTCTTTCTTTCTTGCTCTATCTTTTCATTTCATTTCCATTTTTAACACTACAAAATTTTCAATTTTAAG
AAAAAGAAATAGACTTTTTATTTTCCAAAGTTGGGAAAAATAATGGGGTGCAAATCACAAGACAAGCCAA
AGCCAAAGCATCGGAAAGGTCTTTGGTCACCTGAAGAAGACCTTAGGCTTCGAAACTTTGTACTCAAACA
TGGTCATGGTTGCTGGAGCTCTGTTCCCATTAAAGCAGGTTAGTTTTCCAGACCCCATAGTTTTGCATAA
TCTCATACTTATTATTATATTTGTCTATAAAGAGTTATAATTATTTATATAAAAAATTATATATGCATTG
TAATTTTAACTTGTTTGATCATTTGGACTTGAATTTGTAACAAGCTAGGCATTGTTTATTATGAGCCAAA
ATGGTGTCTGAATTTGGCAAAAAAGAAAAAAGCTCTGTTTTTTCACTTCTTTGAAATGGTATTTTGGATT
TTGTTACCTCTAATGTATAGATGATCAATACTTGAAATTCAATACTTATTAGTGAGGTAATTGAAGAAAC
TTAGTGTACCCAATTGAATTGAATAATTTAGCTGATTATTACATGTTTTTGATATATTGAATTGTTGTTA
TAACTATTGAATGGGTTAAAATTAATTGAATTCATCTTCTATCTCTTAGTCTTACTATGTCATTTGTCAT
CAATTAGCTAGTATTGTACGAACTAAGTATAATAATCATAACTAAAAATTAAAGACCATTTTCCTAAGTA
TAATATGTAATTATGAATTATTTGACAAAGTTTATTCCAAAAATATATATATTATTTGACATATTAGTGT
GATAATTAAAGTGCTAATTTTCTTATTGTCCCAGTTGTAAGATACATATATTTTAAATTTTGGTTGAGAG
TTTTTTTTTAAGGGGGGGATTTTAGTAATCAAAATTACTTTAATGTCCAAATAAAGAACCTTTATGTATC
ATTAATAGTACTTTATTGTAAAATTCATACATTAATTCATTTAATTAAAAATAGTTGGTGGATGGCATCT
TCAGTCAACAGCAATAGAATTTTTTTTTTTTTTTTTTTTTGAAAATAAACTCTAACAGCAATAGAATTTT
TGATAACGGATCTTTTAAGTGAAATCGATTGACAGTGACTTTAATTTAAATATGACTTAATTTGCTAGTG
CCCATCATCAGTTATTATTGTTAATTTTTTTGTTCTCTTAATCAATCATATATTAAAATTTAAAGTACTA
TTTTATGTGTAGGTTTACAAAGGAATGGAAAAAGTTGCAGACTGAGGTGGATTAATTATTTAAGGCCAGG
GTTAAAAAGAGGCACATTTAGCCAACATGAAGAAGAGACAATCTTAACCCTTCATCACATGTTAGGGAAC
AAGTAAGCAACAAAAACTTTTTATTTTTCCCATTTAATGTTTTAAATGGCTATTTTAAAAAAAAAATAAT
AAAATTAAAAGGCTAGTTTCTACAGTTTCTAGATGATTATGTATTGTAAAACAGAAAGTCTTTGTCTTTT
TAAGGGGAATTCGAATATGAACACAGGAAAAAAAAATAAATAAAAAATAGTTAAGTAACTATATAATAAA
GCAAGTTTTAAAATTAGTACCATTCATATTAATTGTCCAATCAATTAAAAGGTTGACACTAAAATAATAA
ATAACATGCTTTATTTGCAGTTTGATTAAATTTAAAGTATTGACTATGTGACAGGAGAGCTTTAGATTTT
AATGCTACAATTATAGTTTAATAAATTAAACCCTAATTAAAAAAAGATTCAAAATCTTGTCACTATAATA
TTTTTCTGATTAAAACTATCTAATTTGATATGTATTTTCTCACTTATAGTATTATAATACTATACTACCC
TACCCCTATGTTTTTTTTTGTAATAATATATATATATAGGCTGTGACATCACAAAAATATTAAAATAACC
AAAAAAAACCATTTGACTTGCATCAAATTATTCTTTCATTTAGTAATAATATATGGATAATTATATTTAA
AGCAAGTAGTAATAATTATTACAAGAGGGTAGGAAGGAATTAATCAATTTATATTTTTCAATGAATATAG
GTGGTCTCAAATTGCTCAACACTTGCCAGGAAGAACAGATAATGAGATTAAGAACTATTGGCATTCTTAT
TTGAAGAAAAAAGTGGCTAAAGCTGAAGAAGAATTATTAACTGAACAGAGTACTAAAACTCAATGCACCA
CTTCAAGTTCAGAGTCTTCACCTTCTTCAGAAAAAACTAATAGTAATAATCGAATTCCAAGCTATGAATC
ATTGGACCAAATGGTGGAAAAATCATTACTTCATCATAATGATCAATCTGTATTATTTAATAATACAAAT
CATTATAGTATTGATCAACAACAGCCAAAAATTAGCTCACTACCAAAGCTTCTATTTGCAGAGTGGCTTT
CAATAGACCAAATTAATAACAACAACAATATTAGTCATAATGGTCCAAACTCAGCTAATATTATGGTCCA
GCCAATGGTTCCCAGAGAAAATTTTGGTCACAGTTTGAGTTTCCAAGATGGAATGGGACATGGTGTTTTG
CTAAATGAAGGCATATTTGGTGGTTGTGGTGACCAGTTTTCAAATGGGGTTTCAGATTCTGACTTGCTTC
ACTCAGAATTTAAATTTGATGAGGATGAAATTTCAGGAAATGGATTTGGTCATGACTTAATCTGTGGGAG
TACTGATGATGTATGCTTAAATATTCATGATGATTTCAGTATGCACAGTGATGGAATTTATTCATTTAAT
TGATAAATTGGAGGGTGTGCTGTTTTCCCAAGGCAATATAATATCATGCAATTCTATATTGAGAGGAAGA
ATAACCTCTAATTGTAATTCTGTTTATAACATTTAAGAGTACGTAATTATAAAATAAGGCCATTTCCATT
ACTCTCAATTTGGTTGGGCCATTAGGATATATATAGATCATATTTACTAGTCTTTGAGCTTAATTAGTGG
TTATTCTTCTATTACTCTTTCATCTTTTGATTGTTTGTGATTAATTTCTCTGTATATGAACAAGTCTATC
ATCTATTAATTTGAATAATTTATTTTCTCTGA
>transcript 
ATGGGGTGCAAATCACAAGACAAGCCAAAGCCAAAGCATCGGAAAGGTCTTTGGTCACCTGAAGAAGACC
TTAGGCTTCGAAACTTTGTACTCAAACATGGTCATGGTTGCTGGAGCTCTGTTCCCATTAAAGCAGGTTT
ACAAAGGAATGGAAAAAGTTGCAGACTGAGGTGGATTAATTATTTAAGGCCAGGGTTAAAAAGAGGCACA
TTTAGCCAACATGAAGAAGAGACAATCTTAACCCTTCATCACATGTTAGGGAACAAGTGGTCTCAAATTG
CTCAACACTTGCCAGGAAGAACAGATAATGAGATTAAGAACTATTGGCATTCTTATTTGAAGAAAAAAGT
GGCTAAAGCTGAAGAAGAATTATTAACTGAACAGAGTACTAAAACTCAATGCACCACTTCAAGTTCAGAG
TCTTCACCTTCTTCAGAAAAAACTAATAGTAATAATCGAATTCCAAGCTATGAATCATTGGACCAAATGG
TGGAAAAATCATTACTTCATCATAATGATCAATCTGTATTATTTAATAATACAAATCATTATAGTATTGA
TCAACAACAGCCAAAAATTAGCTCACTACCAAAGCTTCTATTTGCAGAGTGGCTTTCAATAGACCAAATT
AATAACAACAACAATATTAGTCATAATGGTCCAAACTCAGCTAATATTATGGTCCAGCCAATGGTTCCCA
GAGAAAATTTTGGTCACAGTTTGAGTTTCCAAGATGGAATGGGACATGGTGTTTTGCTAAATGAAGGCAT
ATTTGGTGGTTGTGGTGACCAGTTTTCAAATGGGGTTTCAGATTCTGACTTGCTTCACTCAGAATTTAAA
TTTGATGAGGATGAAATTTCAGGAAATGGATTTGGTCATGACTTAATCTGTGGGAGTACTGATGATGTAT
GCTTAAATATTCATGATGATTTCAGTATGCACAGTGATGGAATTTATTCATTTAATTGA
>AA 
MGCKSQDKPKPKHRKGLWSPEEDLRLRNFVLKHGHGCWSSVPIKAGLQRNGKSCRLRWINYLRPGLKRGT
FSQHEEETILTLHHMLGNKWSQIAQHLPGRTDNEIKNYWHSYLKKKVAKAEEELLTEQSTKTQCTTSSSE
SSPSSEKTNSNNRIPSYESLDQMVEKSLLHHNDQSVLFNNTNHYSIDQQQPKISSLPKLLFAEWLSIDQI
NNNNNISHNGPNSANIMVQPMVPRENFGHSLSFQDGMGHGVLLNEGIFGGCGDQFSNGVSDSDLLHSEFK
FDEDEISGNGFGHDLICGSTDDVCLNIHDDFSMHSDGIYSFN
XP_030478674.1 XM_030622814.1 CsMYB45
>genomic 
GAATTCCATTATAAGAATCCTCAAATCAATCACCTTTTTCTTGAGCAACAATTTACATACAGATTGCAGC
TATGAGATCTTATCTCTCTCTCTATCTCTCTCTAGAATCTAGCAAAAGAACTTGAGCTGGAAGTGAGATT
TGCAAATATGCTTTTTACAGAGAGAGAGAGAAGCAAAAGTTGGATGCAAAACAGGGCCCTCACATCAATC
TTTCAGTATCATATCATAGTGTAATAATTATCTAAATTTATAATGAATGCATGATTGGTATGTAACACGT
TATAACATATATGCATTTCACACAATATGTCGTATATATATTTGTGGAATCTCAGTTGTCTTCCTCTGCA
GATTTCAATTACAATCATATTCCCTTTTCAAATCAACTAAGAAAGAAAGAAAAAGAGCTAGAGTAGTGCT
TTTATGATGGAAAACAAGAGAGTAAAGAAACAACTTCCTAAGAAAAACTTGTGGAAACCAGAAGAGGACT
TGATCCTGAAAAACTATGTGGAAACTCATGGTGAAGGGAATTGGCAAACTGTGTCCAAGTTAACAGGTTA
AACATTTACTTGTGTTCCTTATCATAATATTCTTCATTATTATTTCATATAAGAGTCAGACACTCATCTG
GTCTCTTTCACCTTCTCTGGCACTCATTTTCTCATATTATTATAGGTTTGAAGAGAGGTGGAAAGAGCTG
CAGATTAAGATGGAAAAATTACCTCAGACCAAATATAAAACGTGGTGGAATGTCTCAAGAGGAAGAAGAC
CTTATTATCCGAATGCATAAGCTTCTAGGAAACCGGTTAGTGTTATTTTTGATTTTTCTTTTTTACTAAA
ATGTGATTTATTTATGTTCAAATGAATGTTAACTTGAGTGTAAGATGATAAGTTCAAGTAATGATTCTCT
TCTTCTCTCTAGATGGTCACTGATTGCTGGCAGGCTTCCCGGAAGAACAGACAATGAAGTGAAAAACTAT
TGGAATACCCATTTGAACAAGAAAACATCTGCAGTGGGGAAAAGAAAACGTGTAAACAATAACAGTGACC
ACCAAAACGACACAAAAAGCACTGAGACAACAAACAAAACGAGCGAAATCCAAGACCCTCCTAATCCCAT
GTTGAGCAGCGAAACTCAAAAAATCTCCAATGATCTTATGGATGACACAAAAAGCTTCAACTACAAAATA
GAAAATCCCATTATGGCTACAAACAGCTCCACTTTTGTCTTCGATGATGAGCCTCTCCCTATCATAACTT
ACATGGATTCCTTCGTTTGTTTTGAAGCGTTTGGACACACTGCAGGGTTGGAGAATCATGCAAAGATAGG
AAGGCAATCAGTGTTTCCATAACGTATCTTTTTTAAGAAAAGAAAATAAGGAAAAGAAAAAAGTAGTTTT
ATTTATAGGGACTAGTGTACTAAATAAATAATCAAAGCTACTTTCACTCCTGGATGGAGACCCACTCATT
CACTCACATACTTGTCGTTTGTGTATAAGTGAATACAAGTCTCACTAATGTACTTGTGAAACCAACATTT
AAGGGTAGGAACTAAAATTTGAAAACA
>transcript 
ATGATGGAAAACAAGAGAGTAAAGAAACAACTTCCTAAGAAAAACTTGTGGAAACCAGAAGAGGACTTGA
TCCTGAAAAACTATGTGGAAACTCATGGTGAAGGGAATTGGCAAACTGTGTCCAAGTTAACAGGTTTGAA
GAGAGGTGGAAAGAGCTGCAGATTAAGATGGAAAAATTACCTCAGACCAAATATAAAACGTGGTGGAATG
TCTCAAGAGGAAGAAGACCTTATTATCCGAATGCATAAGCTTCTAGGAAACCGATGGTCACTGATTGCTG
GCAGGCTTCCCGGAAGAACAGACAATGAAGTGAAAAACTATTGGAATACCCATTTGAACAAGAAAACATC
TGCAGTGGGGAAAAGAAAACGTGTAAACAATAACAGTGACCACCAAAACGACACAAAAAGCACTGAGACA
ACAAACAAAACGAGCGAAATCCAAGACCCTCCTAATCCCATGTTGAGCAGCGAAACTCAAAAAATCTCCA
ATGATCTTATGGATGACACAAAAAGCTTCAACTACAAAATAGAAAATCCCATTATGGCTACAAACAGCTC
CACTTTTGTCTTCGATGATGAGCCTCTCCCTATCATAACTTACATGGATTCCTTCGTTTGTTTTGAAGCG
TTTGGACACACTGCAGGGTTGGAGAATCATGCAAAGATAGGAAGGCAATCAGTGTTTCCATAA
>AA 
MMENKRVKKQLPKKNLWKPEEDLILKNYVETHGEGNWQTVSKLTGLKRGGKSCRLRWKNYLRPNIKRGGM
SQEEEDLIIRMHKLLGNRWSLIAGRLPGRTDNEVKNYWNTHLNKKTSAVGKRKRVNNNSDHQNDTKSTET
TNKTSEIQDPPNPMLSSETQKISNDLMDDTKSFNYKIENPIMATNSSTFVFDDEPLPIITYMDSFVCFEA
FGHTAGLENHAKIGRQSVFP
XP_030506994.1 XM_030651134.1 CsMYB46
>genomic 
ATATAAATATGTAGCAAACACTTACTCATATTGCCATAGAATTTGGAACACAACAAAACCTTTTACTAAA
CCAAACACAACAATACTACCATAATCCAAAAAACCAAACAAAGAAGAAGAAGCTTTGTGTTTTAGTTTTT
TTTTTCTCTAATTATCTCTATACATGTATTGGGGTGCCATGGCTGGTCATATGGGTTGGGGTATAATAGA
AGAAGAAGGTTGGAGGAAAGGTCCTTGGACTTCTGAGGAAGATAGATTGCTTATTGAGTATGTTAGACTC
CATGGTGAGGGTAGGTGGAACTCTGTTGCTAGGCTTGCAGGTAATATAATCAATCATCTATCCATATCTA
TATCTATATCTATATATATATATATATATACTATAAGTACTATAAGTACTATAAGTTTTGTTGTATGTGT
AATGTACTCTGGGCTCGGTTTGATGTAGTTAACTGTTAGATCAATTTAATCTTGATTCAATGGTTATAGA
ACTACAGAATAGAATGCATATGCTTATAATTTGATTATTGATATACTAACAAAAGATGAGAAGACCAATC
AATATTGGTTCTGATTTCATTATTGGTTTTGATATATATGCAGGGCTGAAAAGGAATGGAAAGAGTTGTA
GATTGAGGTGGGTGAATTATTTAAGGCCAGACCTTAAAAGGGGTCAAATAACTCCACATGAAGAGAGCAT
AATTCTTGAGCTTCATGCTAGATGGGGAAACAGGTAATTAAACAAGAGAGTTTTAATCAATAAGTTACAA
AAAAGTAGACTTTTATTCACTGTGTGTTATTAACTAAAAATTATTGGTTTTCAGGTGGTCAACAATAGCA
AGAAGCTTACCTGGAAGAACTGACAATGAGATCAAGAACTATTGGAGAACCCATTTCAAGAAAAAGCAAG
CCAAAGTTACTTCTGATGCTTCCGAAAAGGCGAAAGCTCGCCTCTTAAAGAGGCAACAATTTCATCAGCA
ACAGCTTCATCAACAACAACAGCAACAACAGCAGCAGCAGCAACAACAACAACAGCAACTTAATCAAATG
GAGTTGAAAAGAATCATGGGTTTACTCGAAGAAAACGAGCATAATAAGTCTCAACAAGGGTTACCTCAAA
ATAGGCAAGAAATGAGCAGTGTGGCATTTCCTCAAACAGTTGATGAGCAAAACTTCATTTACAGTATGTT
GAATGTTAACAACAATGTCTCAGCTGTTCCTGAAGCACAAGCCATTAATGAGGACATTCTGTGGGATGGG
TTATGGAACTTGGATGATTTCCATGGCAATGGTATGAACTTTAATGCAAATTGTTCTAATGGCAAAGCTA
ATACTCTTCACAACTTGGTGGTACCCTTTTGTTGACTAAATTAAGCTTAATTTAGTCAAACTCTT
>transcript 
ATGTATTGGGGTGCCATGGCTGGTCATATGGGTTGGGGTATAATAGAAGAAGAAGGTTGGAGGAAAGGTC
CTTGGACTTCTGAGGAAGATAGATTGCTTATTGAGTATGTTAGACTCCATGGTGAGGGTAGGTGGAACTC
TGTTGCTAGGCTTGCAGGGCTGAAAAGGAATGGAAAGAGTTGTAGATTGAGGTGGGTGAATTATTTAAGG
CCAGACCTTAAAAGGGGTCAAATAACTCCACATGAAGAGAGCATAATTCTTGAGCTTCATGCTAGATGGG
GAAACAGGTGGTCAACAATAGCAAGAAGCTTACCTGGAAGAACTGACAATGAGATCAAGAACTATTGGAG
AACCCATTTCAAGAAAAAGCAAGCCAAAGTTACTTCTGATGCTTCCGAAAAGGCGAAAGCTCGCCTCTTA
AAGAGGCAACAATTTCATCAGCAACAGCTTCATCAACAACAACAGCAACAACAGCAGCAGCAGCAACAAC
AACAACAGCAACTTAATCAAATGGAGTTGAAAAGAATCATGGGTTTACTCGAAGAAAACGAGCATAATAA
GTCTCAACAAGGGTTACCTCAAAATAGGCAAGAAATGAGCAGTGTGGCATTTCCTCAAACAGTTGATGAG
CAAAACTTCATTTACAGTATGTTGAATGTTAACAACAATGTCTCAGCTGTTCCTGAAGCACAAGCCATTA
ATGAGGACATTCTGTGGGATGGGTTATGGAACTTGGATGATTTCCATGGCAATGGTATGAACTTTAATGC
AAATTGTTCTAATGGCAAAGCTAATACTCTTCACAACTTGGTGGTACCCTTTTGTTGA
>AA 
MYWGAMAGHMGWGIIEEEGWRKGPWTSEEDRLLIEYVRLHGEGRWNSVARLAGLKRNGKSCRLRWVNYLR
PDLKRGQITPHEESIILELHARWGNRWSTIARSLPGRTDNEIKNYWRTHFKKKQAKVTSDASEKAKARLL
KRQQFHQQQLHQQQQQQQQQQQQQQQQLNQMELKRIMGLLEENEHNKSQQGLPQNRQEMSSVAFPQTVDE
QNFIYSMLNVNNNVSAVPEAQAINEDILWDGLWNLDDFHGNGMNFNANCSNGKANTLHNLVVPFC
XP_030489526.1 XM_030633666.1 CsMYB47
>GTTGCATTGGGTTAGAAGTGAAATGGTCTAATTCCTCTTACGTTCTCTCTTTTTTTTATCTGTGTGTGTG
TGTGTGTGAAATCAGAATATGATATCTTCTCTGGCAGTAATAAAAGCATGAAATGTCCGTGCCTCCTCCA
ATACCCACATTGACTGGTCTTTTTTCTCTGTCTTGGAAAAGCTTTTCCTTTTTTTCTTAATTTTACAATA
ATAATAATAATAATAATTATAATAATATATAGTCAGAAGAAGTCAAGGACCTTGATCAAGTTTTTGAAAA
GCTCTATCCAGAGAAAGAGGCAGCTTTAAATAGTTGAAAGTTATTATATTATATGTTCACTGGAGTCTCT
CCTCCTGTCCTGTCCTGATCTTCTGTCACCTACACTACAGCTAACCACCAAGCAACCAAAGCAGCCACCT
CTCTCTCTCTCTCTCATTCTCTTTTCTGTTTTTTTCTTCTTTGTCTCTGCCAAGTGTTTGATAAAAATTC
AGGGCCATGGGAAGAGCCCCTTGTTGTGACAAAACCAAAGTCAAAAGAGGACCTTGGTCTCCTGAAGAAG
ACGCCGCCCTCAAGCACTATATGCACAACAATGGAACTGGGGGTAACTGGATTGCTCTCCCTCACAAAGC
AGGTAATCTTTTATGCCCCTTTTTCTTCTTTTTTCAAAAAGGTGGTAAGAAATTAAAGTCGACTTATTTT
TGTTTTGTTTTTCTTTGTTTTATGTAATAGGTCTTAACCGGTGTGGCAAAAGTTGTCGTTTGAGATGGCT
GAATTATCTCAGACCAGATATTAAGCATGGAGGTTTTACTGAAGAGGAAGACAATGTCATTTGGACCCTT
TATAGTAACATTGGAAGTAGGTAAGTTCAATTCATCTTTCTCATCTTTGTTTTTATTTATGTATTCATAG
CTTTTTATGTATGTATATAACTATGGTAATTTTTGACTTAAATTTATTAGGTGGTCTGTTATAGCATCAC
AACTTCCAGGAAGAACAGATAATGATGTGAAAAACTACTGGAACACCAAGTTGAAGAAAAAACTATTGGC
AAGAAGCACCAATAGCAATGAGACTACTGATAACAGTACTACTACTGATCATCTCAACTTGACTCGTTTC
AGTTCACCTTTGATTAATCCCAAAGCTGAAAACTCTGATCAGGGGAACTCTGCTTACGGTGATCATAGTA
CTAATTCAGATACATTACCATATCTGATGAATGTGAACTGTGTGCAAAGCTTTGATCTCAAACACCCAAC
TAGTCAACTTTCTTACTCATCAAACCCAGTGGAAGTTTCTGATTTTGGAACAAATGGGAACACAGGCTCC
AGCATTTCATCAACTTCATCATCATCTACTTTGGCTATGGACAATTGTACTAGTTTTGCTTCATGGGCTG
GCACAGGCAATGTCAATATTGAGGATGGGATTCTTTTGGACTTGGGATTTGACTCTTCTAATGATACTTT
CCTCAGTGGCTTTGGATTTTAGGTAAACAAATAATTCATATTGAGTAAATTTGTTCACTCTCTTTTGCTT
AACTCTGACTAATATTAACAGTGCACTAGCTCTAAACTGAAGGCTTCATTCAGTAAAAGTGGAATAATAA
TAATGATTGAAACAGAAGCTATTATTATAATTAATTAATTTTAGTTATTCAATAGTAATTAATTAACTTT
ACTAGGTTTTTCTAGTTGTGGTTCTTTTATTGGGTCCAATGTATGTGAAGAATTAAAGTTATAATTACAT
GTTGATCATAAATATATGAAACATGGAAGATATAAGTAATTAATTAATGGACAAGTCATGAGGAAGAACT
GTTTCCCATTATGTTTGTGGGGGAACCTTTCCAGAGCTTTGGCCCTTGCCTTGTACGTTCTATTAAAGTT
TTTATTTATTTAATTATTTTTTTTT
>transcript 
ATGGGAAGAGCCCCTTGTTGTGACAAAACCAAAGTCAAAAGAGGACCTTGGTCTCCTGAAGAAGACGCCG
CCCTCAAGCACTATATGCACAACAATGGAACTGGGGGTAACTGGATTGCTCTCCCTCACAAAGCAGGTCT
TAACCGGTGTGGCAAAAGTTGTCGTTTGAGATGGCTGAATTATCTCAGACCAGATATTAAGCATGGAGGT
TTTACTGAAGAGGAAGACAATGTCATTTGGACCCTTTATAGTAACATTGGAAGTAGGTGGTCTGTTATAG
CATCACAACTTCCAGGAAGAACAGATAATGATGTGAAAAACTACTGGAACACCAAGTTGAAGAAAAAACT
ATTGGCAAGAAGCACCAATAGCAATGAGACTACTGATAACAGTACTACTACTGATCATCTCAACTTGACT
CGTTTCAGTTCACCTTTGATTAATCCCAAAGCTGAAAACTCTGATCAGGGGAACTCTGCTTACGGTGATC
ATAGTACTAATTCAGATACATTACCATATCTGATGAATGTGAACTGTGTGCAAAGCTTTGATCTCAAACA
CCCAACTAGTCAACTTTCTTACTCATCAAACCCAGTGGAAGTTTCTGATTTTGGAACAAATGGGAACACA
GGCTCCAGCATTTCATCAACTTCATCATCATCTACTTTGGCTATGGACAATTGTACTAGTTTTGCTTCAT
GGGCTGGCACAGGCAATGTCAATATTGAGGATGGGATTCTTTTGGACTTGGGATTTGACTCTTCTAATGA
TACTTTCCTCAGTGGCTTTGGATTTTAG
>AA 
MGRAPCCDKTKVKRGPWSPEEDAALKHYMHNNGTGGNWIALPHKAGLNRCGKSCRLRWLNYLRPDIKHGG
FTEEEDNVIWTLYSNIGSRWSVIASQLPGRTDNDVKNYWNTKLKKKLLARSTNSNETTDNSTTTDHLNLT
RFSSPLINPKAENSDQGNSAYGDHSTNSDTLPYLMNVNCVQSFDLKHPTSQLSYSSNPVEVSDFGTNGNT
GSSISSTSSSSTLAMDNCTSFASWAGTGNVNIEDGILLDLGFDSSNDTFLSGFGF
XP_030487783.1 XM_030631923.1 CsMYB48
>genomic 
TCCCTCTAACCTGTCTCACCAACTCGCATCTAGAAGCAATTAGGGTCACTCCTCTCTCTCTTTCTCTCTC
TCTTATTTAGTCAAAAGCCTATAAAATCAGACCCCAAGTCCTCCCAAGGGCCGGCCTTAATGTTTCAGCA
ACACAAAAAACAAGGCCACCAGATTTCCTACCGCTCCTGCTAAAAAGAAAAACAAAGAAGAAAAAAATAA
AAGAGAAAGTGTTTATTTTTTAATTTGGAAAGAAAACTAATTTTTTCAGTTCTGTATTTCTTCTTTCTCC
TGCTCAATGGGAAGGTCTCCTTGTTGTGAGAAAGCTCACACAAACAAAGGAGCGTGGACTAAAGAAGAAG
ATGATCGACTTATTGCATACATAAGGGCTCACGGCGAGGGTTGCTGGCGTTCACTACCTAAAGCCGCCGG
TCTCCTAAGGTGTGGCAAGAGTTGTAGACTTCGTTGGATTAATTACCTTAGACCTGACCTCAAACGTGGA
AACTTTACAGAAGAAGAAGACGAACTCATCATCAAGCTCCATAGTCTCCTTGGAAACAAGTAAGCTTTTT
TTCCTTTTTTTTTTCCCCTTCTCACACGAAGAAATGATTTTGAAATTAAAAAAATTTGTTTTTCACCACT
CAAGTAATAATGGGTTTTGCTTGAAATTTCTGAAACAGATGGTCTTTAATAGCTGGAAGACTACCTGGAA
GAACAGACAATGAGATAAAGAACTACTGGAACACCCACATAAGAAGAAAGCTTTTGAACAGAGGAATTGA
CCCTGCAACACACCGACCACTGAACGAGTCAGGTCAAGAGACGACTAATACTTCGACCACCACAAGCGCC
ACCGCAGCCACCAACACCACTGCCGGTACCAACACAACCACCACAATATCATTTGGTGCTTCTGTTGTTA
AAGAAGAAGAGAAAACGACAAGTGTTCTGTTGTTAAACCCAGTTCATCAAGAACAGTGTCCTGACCTGAA
CCTTGAGCTAAGAATTAGCCCTCCTTATCCGCCGCATCAACAACAACAACGCCAGCAGCCTGACCAATTG
AAGAGCGGCGGTGCTTCTCTCTGCTTCGCCTGTAGTTTGGGTTTGCAGAACAGTAAAGAGTGTTGCTGTA
CAATTTCAAGTATGGATAGCAATAACCCAAGCACCAGTGTTGGTTATGATTTCTTGGGTTTGAAATCTGG
TGTTTTGGATTACAGAAGCTTGGAAATGAAATAGTAATAATTATTATTAATAATAAAATACTATCATTAT
TAAAAAAAAAAGGAATTTTGTTGGGGGGAGTGTTCTTATGTAGCATATAACAGAATATTGGAGAGAAATT
AGAAAATGGAAAAGATTGTTAATTCATTGAAAAGCTCTCATCTCATATATTTTTATTTTATTTTTTACCT
TTTCCCCTCTAATTGTATGGCTGTTTATAATAGTATAGTACCACTACCAGTACAGTTTGATTCCTA
>transcript 
ATGGGAAGGTCTCCTTGTTGTGAGAAAGCTCACACAAACAAAGGAGCGTGGACTAAAGAAGAAGATGATC
GACTTATTGCATACATAAGGGCTCACGGCGAGGGTTGCTGGCGTTCACTACCTAAAGCCGCCGGTCTCCT
AAGGTGTGGCAAGAGTTGTAGACTTCGTTGGATTAATTACCTTAGACCTGACCTCAAACGTGGAAACTTT
ACAGAAGAAGAAGACGAACTCATCATCAAGCTCCATAGTCTCCTTGGAAACAAATGGTCTTTAATAGCTG
GAAGACTACCTGGAAGAACAGACAATGAGATAAAGAACTACTGGAACACCCACATAAGAAGAAAGCTTTT
GAACAGAGGAATTGACCCTGCAACACACCGACCACTGAACGAGTCAGGTCAAGAGACGACTAATACTTCG
ACCACCACAAGCGCCACCGCAGCCACCAACACCACTGCCGGTACCAACACAACCACCACAATATCATTTG
GTGCTTCTGTTGTTAAAGAAGAAGAGAAAACGACAAGTGTTCTGTTGTTAAACCCAGTTCATCAAGAACA
GTGTCCTGACCTGAACCTTGAGCTAAGAATTAGCCCTCCTTATCCGCCGCATCAACAACAACAACGCCAG
CAGCCTGACCAATTGAAGAGCGGCGGTGCTTCTCTCTGCTTCGCCTGTAGTTTGGGTTTGCAGAACAGTA
AAGAGTGTTGCTGTACAATTTCAAGTATGGATAGCAATAACCCAAGCACCAGTGTTGGTTATGATTTCTT
GGGTTTGAAATCTGGTGTTTTGGATTACAGAAGCTTGGAAATGAAATAG
>AA 
MGRSPCCEKAHTNKGAWTKEEDDRLIAYIRAHGEGCWRSLPKAAGLLRCGKSCRLRWINYLRPDLKRGNF
TEEEDELIIKLHSLLGNKWSLIAGRLPGRTDNEIKNYWNTHIRRKLLNRGIDPATHRPLNESGQETTNTS
TTTSATAATNTTAGTNTTTTISFGASVVKEEEKTTSVLLLNPVHQEQCPDLNLELRISPPYPPHQQQQRQ
QPDQLKSGGASLCFACSLGLQNSKECCCTISSMDSNNPSTSVGYDFLGLKSGVLDYRSLEMK
XP_030492841.1 XM_030636981.1 CsMYB49
>genomic 
CAACATCATGTCATAAATTTTTATTCTAAAATTTTTTATCAAGGATAAAATTTGGAACGCTGCTGCAAAT
CGCTATATATCTTATCATCTGGGTGTGTAACTGGCTCCAGCAGATAAAGTATCTCCAAATTAACGCTGTC
GTTTTCAATATTGGTTCTAGGAGGGACATGGGAAGGAGTCCTTGCTGCAACGTACAAGGATTGAAGAAAG
GTGCGTGGACACCAGAGGAAGACCAGAAGCTTCTTTCTTATATTCAACAACACGGTGAAGGAGGCTGGCG
TTCCTTACCCCAAAAAGCTGGTAGTTATCATTTCTTTTAATTACTTCATTCATCATAATATGTATATAAA
TATTTATGTTCTATTTATTATATGTATGCGTATGTTGATCAAGATGGTAATTTGTTATAAATTAAGGCCT
TTCGAGATGTGGAAAGAGCTGCAGATTGAGATGGGCTAATTACTTAAGACCTGATATTAAGAGAGGTGCA
TTCAGCCCAGAGGAAGAACTGACTATTGTTCGACTTCATTCTGTTCTAGGCAACAGGTAAATTTTTGTTT
TTATTATATTAGTGGGTTTTTGTTTGTTTCCATAAAATTTGACTAGCTACAGTACGTATAACTTACTTTA
ACCTGTAGGCACTAAATAATTTACATACTAATACACCTAACAATTAATGGAAGAGCTTAAGTCGTAGTAC
ATATTCATAGCAACTCAAACAATAAAAATAATAATAAAAAAAGTTAAAAAAATAGTATATTAAATCATTC
TACCTATTTTATATAGAAAATTATTATTATATATATTCAATTTAAAGAAAATGAAATATAATAAAACGTT
TTAATCATCTAATTTTGTTACATTAATATTAACTAATGAACATGGCTAACATATTTCATCAGGTGGTCCG
CCATAGCCAAAAATCTACCAAAACGAACAGATAACGAAATCAAGAATCATTGGAATACTCGCCTAAAGAA
ATGCTTGATCGAATCAGCAGCATATCATCATCAAAATTACAATTCTTCTTCTACTACTTCAACTATTCAT
TTGAAAAAAAATGATGGAACTGATCCAGCAAAATCAATAGGCTCAAATACTTCAACTACTACTTCAGCTC
ATTTACTACTCAATGAGCTAGCTGCATCTCCCAAGCTCAAATCCTCTAATAATTCCCTTGCTTTACTCTT
ATCCCAACCATACCGGGCCGGCAATGGCGATGGCGACGTTGAAGGCGCCCGACATAAAAAGGTCTTGAAT
TCGGTAACTGTGCTTAACAAATTGGCCACAACTTGTTTAAAACACAATGAATTACCAAACTGCACAATTC
ATGATACTCTCAAGACAGTTTTATCCAAATCATGTGCCCCATCTTGTGATGCTGCAAAACATAGTAAGAG
TTCCAGTATTTCAATTCCAATCATCGAAATACCTAATAAATGTAGTACTGTTATGGAGAGTACAAAGGAG
GGGAATGGATCAATATTAGACCAAGAGGCAAAGTATGTGAATCCTGCCACATCACCTCGAGTAATAGTAT
TGAATGAGATGGCTTCAAAGTTGGCTCAAGTGAAACGACGTTGTCCTGCGTTGCTTAATAAAAGTACGGA
CTTGGTAGCAAGCGGTGTTGTGACCGAGTCCAATGGGTCATCACCGGCTTTGCAAATCCCTGGCCCTGCT
GAGTCACCTGTTTCCCGCAATGATCTGTGGCTACTCCATGACATCGGGTTCCGCACACGAGGGGTATCCT
CGGAGGAAACTCCTGGTGCCAAGGACGAGTTGAAGTATGTTACGTTTAGTGAACTTGGTGATGAACTTGA
TCAAGTTGATCAGTTTATGAGAAACTTGATGTCCAATTTTGGAGATGATCTCATTAATTGATATATAAAC
TTGTGACTTATCGACCAATGTACTCCAAGTTTTTGTAAGATCCATGTACTTTTTTTTCCCTGTATATGTA
TATTAACACACTACAACAAATGAGATTTTTGCTAGCGTATTTTTGTGCTCGC
>transcript 
ATGGGAAGGAGTCCTTGCTGCAACGTACAAGGATTGAAGAAAGGTGCGTGGACACCAGAGGAAGACCAGA
AGCTTCTTTCTTATATTCAACAACACGGTGAAGGAGGCTGGCGTTCCTTACCCCAAAAAGCTGGCCTTTC
GAGATGTGGAAAGAGCTGCAGATTGAGATGGGCTAATTACTTAAGACCTGATATTAAGAGAGGTGCATTC
AGCCCAGAGGAAGAACTGACTATTGTTCGACTTCATTCTGTTCTAGGCAACAGGTGGTCCGCCATAGCCA
AAAATCTACCAAAACGAACAGATAACGAAATCAAGAATCATTGGAATACTCGCCTAAAGAAATGCTTGAT
CGAATCAGCAGCATATCATCATCAAAATTACAATTCTTCTTCTACTACTTCAACTATTCATTTGAAAAAA
AATGATGGAACTGATCCAGCAAAATCAATAGGCTCAAATACTTCAACTACTACTTCAGCTCATTTACTAC
TCAATGAGCTAGCTGCATCTCCCAAGCTCAAATCCTCTAATAATTCCCTTGCTTTACTCTTATCCCAACC
ATACCGGGCCGGCAATGGCGATGGCGACGTTGAAGGCGCCCGACATAAAAAGGTCTTGAATTCGGTAACT
GTGCTTAACAAATTGGCCACAACTTGTTTAAAACACAATGAATTACCAAACTGCACAATTCATGATACTC
TCAAGACAGTTTTATCCAAATCATGTGCCCCATCTTGTGATGCTGCAAAACATAGTAAGAGTTCCAGTAT
TTCAATTCCAATCATCGAAATACCTAATAAATGTAGTACTGTTATGGAGAGTACAAAGGAGGGGAATGGA
TCAATATTAGACCAAGAGGCAAAGTATGTGAATCCTGCCACATCACCTCGAGTAATAGTATTGAATGAGA
TGGCTTCAAAGTTGGCTCAAGTGAAACGACGTTGTCCTGCGTTGCTTAATAAAAGTACGGACTTGGTAGC
AAGCGGTGTTGTGACCGAGTCCAATGGGTCATCACCGGCTTTGCAAATCCCTGGCCCTGCTGAGTCACCT
GTTTCCCGCAATGATCTGTGGCTACTCCATGACATCGGGTTCCGCACACGAGGGGTATCCTCGGAGGAAA
CTCCTGGTGCCAAGGACGAGTTGAAGTATGTTACGTTTAGTGAACTTGGTGATGAACTTGATCAAGTTGA
TCAGTTTATGAGAAACTTGATGTCCAATTTTGGAGATGATCTCATTAATTGA
>AA 
MGRSPCCNVQGLKKGAWTPEEDQKLLSYIQQHGEGGWRSLPQKAGLSRCGKSCRLRWANYLRPDIKRGAF
SPEEELTIVRLHSVLGNRWSAIAKNLPKRTDNEIKNHWNTRLKKCLIESAAYHHQNYNSSSTTSTIHLKK
NDGTDPAKSIGSNTSTTTSAHLLLNELAASPKLKSSNNSLALLLSQPYRAGNGDGDVEGARHKKVLNSVT
VLNKLATTCLKHNELPNCTIHDTLKTVLSKSCAPSCDAAKHSKSSSISIPIIEIPNKCSTVMESTKEGNG
SILDQEAKYVNPATSPRVIVLNEMASKLAQVKRRCPALLNKSTDLVASGVVTESNGSSPALQIPGPAESP
VSRNDLWLLHDIGFRTRGVSSEETPGAKDELKYVTFSELGDELDQVDQFMRNLMSNFGDDLIN
XP_030482097.1 XM_030626237.1 CsMYB50
>genomic 
GAGAACAATAATTAATCGAAGATAGGACAACAACAATCCTATCACTGATCTTTTTCTTCTCTCCTCTCTT
TCTACCATTTTTCCCTCACTTGTTTAGAGGGAGGAGAGAACTTTTCTCACGAAACCCCAATTCCATAGAA
TTATACGATATTATAGAAGCTAGCTACTGATCATATAATTAATATATGTCGAAAATGATGATGCTGATGA
ACAACGAATCAGTAGATGAAAGATCAGCGGCAGAGGAGGCAACGGAGGAAGATGGTCCCGGTGGGTCTCG
AGGTGGGGCCGGGTTGAAGAAAGGTCCTTGGACCACGAGTGAGGATGCGATCCTGGTTGAGTACGTTAGG
AAGCACGGCGAAGGGAATTGGAACGCGGTTCAGAAGAATTCTGGCTTGGCTCGATGCGGTAAGAGCTGTA
GACTTAGATGGGCCAATCATCTTAGGCCCAATCTCAAGAAGGGTTCCTTTTCTCCCGACGAAGAGCGGAT
CATTATTGAGCTTCACGCCAAGATCGGTAACAAATGGGCTCGCATGGCTTCTCAGGTTAATTTTATTTTT
TATTATTATTATAATTAATTATTGAAAAGTACATATGATGAATATGCAGAAACTACTTATTCGCCTGCTA
AAAAGGTGATATATAAATTTATATATATATATCAACGGGTAAATGGTAAAATAAAATGAGTTATAAGACA
AGATAGCGTCGTACATATGATATTATTCAGAGATTTCTGTCTTCTGACTTGAATATTTACCCGTCGTTTT
CTACATGTAACACTCCTATCTCGAGTCAGTTGTGGTTCATTTTTTTAGATTTTGTTCTTGAAAATTCTCT
CTCCCCTTACACATCAATTTTCAAAAGATTTATCTTATTTTATATTTAACTTATTTTTTCCAATTCAATC
TAAATTAGACCCATCTGTTTCTTATTTTCTTGGTCAATGTCTTCCTTTCTTTGACTATCTTTCTTGACGT
GACTTTAAGCTTTTTATTGTTATATTCCAATTCTACCATAAATTCTATTACTTTTTTACTACCTTACCTA
TTTTGTTTATCTCTCTTATATTCATCTTTATCCCAAAATTTATTATTTTGATAGTTTGTTCAAACTTAAA
TAAACAAAGTCACAACAAAATAATTTCAATATATGAAAAAAAAAAAAAACTTTTAATGTAGTTTTGTTAT
ATCTAATTTAAAGGGGTTTATCCTTAAAAAAAAAAATATATATTAAAGGGGGTTATGAATCCTATGAGCT
CCTTTGAAATTCAGATTCCTTTCTTTGAATTTTCCTTCCTTTTGGACCCACATTTTGGGACCCACGTTTT
TTACACTGAAGTAGCCTACCTTTAAGTTTCTTTTGTCTTCTCTTTCTTTTTGACCTTTCTTTATTATAGT
TCAAACCCAATCATAATTTTTCTCTTTGTTTTTTATTTTTTCAGTTGCCAGGTAGAACTGACAACGAGAT
AAAGAATTACTGGAACACAAGAATGAAACGACGCCAGAGAGCTGGGCTTCCACTCTACCCACATGACATC
CGACACTACCAAAACGACAACTCTCAAAGGCATTCCACTTCATCATCTTCGTCGTTTTCATCCCAATTCC
ACCAGCCCAAGCCCAACTATGCCCCTTTTCATCATCACCGTTCGGCTTTTCATTCCCAACCATCCGATTC
AGCCCAGATATTCAATGGAAATAACACTGGTTTCGCCTTGCCTATAAATTCCCCTGTTTTTTCATTCGGA
TCATCGTCGTCTCATCCTGCAATGCTTAACCAGAGCACTACCCACATACCGATTCCCCAAACGACACTCC
CCAATCCCGCGTTTCAGTACAACGCTCATCCCGGAGGTTTTAATTGCAATTTCAGCAACTTCAATGCAAT
TGTCACGGGACCTCCGTTCGACGCCGCTGTGGTCGGAATTCAATCACCGTTGTCGCATCGGGTGAATATG
GTTACTGAGCTCCCTTCGACCCAAACGACACCGCTTCAGTCAACAACTACGCCAGCTTCGTCGTACACAA
ACGGCGGAAGAGGAGGAGGAGGAGGTGTTGGAAATAATGCTGAAGAGTTTAATTTTGAAGAGTATCGAGA
GAATAGTGGCCTCTTGGATGCTTTGTTGACGGAGGCTCAAGCTCTATCTCGCAACGAAAAATCTAAGCGC
AAAGCATCAGTTTTGCCGGCAACTGCAAAATCCAAACGTGCTTCGTCAGAAAATGAGGACCGAGAAGTTC
ACACCGTTGGATCAGAATCGGTTTTCAAGTATAGCTGTGAGACTGGAAGTACCGGCGATGAGAATGGACG
GACGGAAAATTTTAGTACTTCTTGCCATTCCTCAGTTGGTAAGTTATAAAAAAAAAATATCAATCAGATT
GATTTATCAAATTCAACATATTTTATTATTGTGTAATTAAGTAACGGGTACGTGTTAATCGATTGATTAG
GTTTTTTTTTCCTTATTATAATAATATGAATAATTATAATTAATATTTGGTTTTGTACAGGGATAGAACA
AAAGGAGGAGCCAGTGGATGTAAACTCCATGGATGATGACCTAATCAGCTTGCTCAACAACTTTCCGACA
TCGATGCCGGTTCCAGATTGGTACGGTGGATCAGGTGACCGAAACCATTGTAATAATAAGAAGGAAAAAT
CGAGCGTAACAAGTAGCTTTACAAGGAGGGTTGATGAAGAGGACGTGGTGTTGGAGCAGGACTCTTCGTC
TGTTCCAGCGCGGACCACCGGTAAACGTGAACGGAGTTTGGACTCTTGTTATTGGAATAACATGCCTGGC
ATATGTTAAAATTGTTAGACCCAGCTTTTCTTCAAGCATGTGTGTTTAACTTTAACCGGCCGGCCTTCCT
GATTCAAAATAAGACTAATTGTATTAGATCAGTAGGGTGTTCATATTTATATATATATATATACATATAT
ATATTAAGTGAGGTT
>transcript 
ATGTCGAAAATGATGATGCTGATGAACAACGAATCAGTAGATGAAAGATCAGCGGCAGAGGAGGCAACGG
AGGAAGATGGTCCCGGTGGGTCTCGAGGTGGGGCCGGGTTGAAGAAAGGTCCTTGGACCACGAGTGAGGA
TGCGATCCTGGTTGAGTACGTTAGGAAGCACGGCGAAGGGAATTGGAACGCGGTTCAGAAGAATTCTGGC
TTGGCTCGATGCGGTAAGAGCTGTAGACTTAGATGGGCCAATCATCTTAGGCCCAATCTCAAGAAGGGTT
CCTTTTCTCCCGACGAAGAGCGGATCATTATTGAGCTTCACGCCAAGATCGGTAACAAATGGGCTCGCAT
GGCTTCTCAGTTGCCAGGTAGAACTGACAACGAGATAAAGAATTACTGGAACACAAGAATGAAACGACGC
CAGAGAGCTGGGCTTCCACTCTACCCACATGACATCCGACACTACCAAAACGACAACTCTCAAAGGCATT
CCACTTCATCATCTTCGTCGTTTTCATCCCAATTCCACCAGCCCAAGCCCAACTATGCCCCTTTTCATCA
TCACCGTTCGGCTTTTCATTCCCAACCATCCGATTCAGCCCAGATATTCAATGGAAATAACACTGGTTTC
GCCTTGCCTATAAATTCCCCTGTTTTTTCATTCGGATCATCGTCGTCTCATCCTGCAATGCTTAACCAGA
GCACTACCCACATACCGATTCCCCAAACGACACTCCCCAATCCCGCGTTTCAGTACAACGCTCATCCCGG
AGGTTTTAATTGCAATTTCAGCAACTTCAATGCAATTGTCACGGGACCTCCGTTCGACGCCGCTGTGGTC
GGAATTCAATCACCGTTGTCGCATCGGGTGAATATGGTTACTGAGCTCCCTTCGACCCAAACGACACCGC
TTCAGTCAACAACTACGCCAGCTTCGTCGTACACAAACGGCGGAAGAGGAGGAGGAGGAGGTGTTGGAAA
TAATGCTGAAGAGTTTAATTTTGAAGAGTATCGAGAGAATAGTGGCCTCTTGGATGCTTTGTTGACGGAG
GCTCAAGCTCTATCTCGCAACGAAAAATCTAAGCGCAAAGCATCAGTTTTGCCGGCAACTGCAAAATCCA
AACGTGCTTCGTCAGAAAATGAGGACCGAGAAGTTCACACCGTTGGATCAGAATCGGTTTTCAAGTATAG
CTGTGAGACTGGAAGTACCGGCGATGAGAATGGACGGACGGAAAATTTTAGTACTTCTTGCCATTCCTCA
GTTGGGATAGAACAAAAGGAGGAGCCAGTGGATGTAAACTCCATGGATGATGACCTAATCAGCTTGCTCA
ACAACTTTCCGACATCGATGCCGGTTCCAGATTGGTACGGTGGATCAGGTGACCGAAACCATTGTAATAA
TAAGAAGGAAAAATCGAGCGTAACAAGTAGCTTTACAAGGAGGGTTGATGAAGAGGACGTGGTGTTGGAG
CAGGACTCTTCGTCTGTTCCAGCGCGGACCACCGGTAAACGTGAACGGAGTTTGGACTCTTGTTATTGGA
ATAACATGCCTGGCATATGTTAA
>AA 
MSKMMMLMNNESVDERSAAEEATEEDGPGGSRGGAGLKKGPWTTSEDAILVEYVRKHGEGNWNAVQKNSG
LARCGKSCRLRWANHLRPNLKKGSFSPDEERIIIELHAKIGNKWARMASQLPGRTDNEIKNYWNTRMKRR
QRAGLPLYPHDIRHYQNDNSQRHSTSSSSSFSSQFHQPKPNYAPFHHHRSAFHSQPSDSAQIFNGNNTGF
ALPINSPVFSFGSSSSHPAMLNQSTTHIPIPQTTLPNPAFQYNAHPGGFNCNFSNFNAIVTGPPFDAAVV
GIQSPLSHRVNMVTELPSTQTTPLQSTTTPASSYTNGGRGGGGGVGNNAEEFNFEEYRENSGLLDALLTE
AQALSRNEKSKRKASVLPATAKSKRASSENEDREVHTVGSESVFKYSCETGSTGDENGRTENFSTSCHSS
VGIEQKEEPVDVNSMDDDLISLLNNFPTSMPVPDWYGGSGDRNHCNNKKEKSSVTSSFTRRVDEEDVVLE
QDSSSVPARTTGKRERSLDSCYWNNMPGIC
XP_030485324.1 XM_030629464.1 CsMYB51
>genomic 
ATGGGGAGATCACCATGTTGTGAGAAAGATGGGTTAAACAGGGGAGCATGGTCTGCTCTCGAAGACAAAA
TCCTTGCTGACTACATTCATAAAAATGGCCCTGGAAAATGGAGAGATCTTCCTAAGAGAGCTGGTATATA
TATTTGGGCATACATTACATCTATATATGTAGTTCTTCTTTTTCTTATATAAACTGACTAGATGTACTTA
TAACTGATCAGGATTGAAGAGATGTGGGAAGAGTTGCAGGCTTAGGTGGTTAAATTATTTGAGGCCAGAT
ATCACCAGAGGCAACATTTCCACTGATGAAGATGACCTCATTGTTCGACTGCATAGGCTCTTGGGTAACA
GGTATATATTATATATATGTATACAAGCATTGCTATTAGCACATTAGAAGTCACACCTTGCATTTTTGTC
ATTCCTGATAGTGATGGTGAAAAGTAAATTAATTTATATGGAAGTCGATCGATACTTAATTCTTAATTGA
TAAATATTAGTGTAACACTTCTAAAGAAAGTACTACTACCTAGTACCTTTTAGCGTTAATTTGTATATGC
CAATTATATATCTACATTTATTATATTTTGAATTTTGTTAATTTTTTTTTAAATGTACGTAAATATATTA
TATTGTAGGTGGGCTTTGATTGCGGGAAGATTACCAGGACGAACAGACAATGAAATTAAGAATTACTGGA
ACACTAATTTGAGGAAGAGGGTGAACAACATTAATAATATCAATATTAATATTAATGTGAAAGGTTCATC
ATTAGAAGAGCTTATGAAAACCTCCAACGAAAGATCATCACCGATTGATCCTCATCATCATCATGATCAG
TATGATCAATATGATCATGATTCTGTGAATGGCCACGTCATCCGTACAAAAGCAGTTCGTTGCTCCAAGG
CTGTTACGGACCCTTCTTATTATCCTACTTCCAGTTCCAGTAGTTGGTTACTACTTAATCATCATCACCA
TAATGATCATCAGGAGCAAATCATAGTTGGTCAAACTATTCCTTCATGGGAAATTGGTGATCATTTTACC
AAAAGTAATAATAATTATAACCTTACTGCTTCTTCTGACATAAACAACGTTATTAACTATAAGACTTCCG
AGTTTTCGATGGATTTTGATTTGGACGAGATTTTCATGTCGGATGATGTAGCTGTTTTAAACCCAAACGA
CGTCGTAGCCGCGGACTTTAACGACCACTTAGCCAAAAATGAAACGACGTCGTTGACTGGTGGCCAAATA
AGTCATGAACCTGTTGACCAAAATATCGCTAGTTATAACTACTTTTTTGATGATGATGATGATCATGATC
GTGATCACTTGCCACTAACTGACATTTTCAATCAAGCTAATATTCAAGGTTTGGATGATATTATTAATGA
AATTTCATGTTATGTAAATTCAAGTACTGGGGGTGGGAATTGA
>transcript 
ATGGGGAGATCACCATGTTGTGAGAAAGATGGGTTAAACAGGGGAGCATGGTCTGCTCTCGAAGACAAAA
TCCTTGCTGACTACATTCATAAAAATGGCCCTGGAAAATGGAGAGATCTTCCTAAGAGAGCTGGATTGAA
GAGATGTGGGAAGAGTTGCAGGCTTAGGTGGTTAAATTATTTGAGGCCAGATATCACCAGAGGCAACATT
TCCACTGATGAAGATGACCTCATTGTTCGACTGCATAGGCTCTTGGGTAACAGGTGGGCTTTGATTGCGG
GAAGATTACCAGGACGAACAGACAATGAAATTAAGAATTACTGGAACACTAATTTGAGGAAGAGGGTGAA
CAACATTAATAATATCAATATTAATATTAATGTGAAAGGTTCATCATTAGAAGAGCTTATGAAAACCTCC
AACGAAAGATCATCACCGATTGATCCTCATCATCATCATGATCAGTATGATCAATATGATCATGATTCTG
TGAATGGCCACGTCATCCGTACAAAAGCAGTTCGTTGCTCCAAGGCTGTTACGGACCCTTCTTATTATCC
TACTTCCAGTTCCAGTAGTTGGTTACTACTTAATCATCATCACCATAATGATCATCAGGAGCAAATCATA
GTTGGTCAAACTATTCCTTCATGGGAAATTGGTGATCATTTTACCAAAAGTAATAATAATTATAACCTTA
CTGCTTCTTCTGACATAAACAACGTTATTAACTATAAGACTTCCGAGTTTTCGATGGATTTTGATTTGGA
CGAGATTTTCATGTCGGATGATGTAGCTGTTTTAAACCCAAACGACGTCGTAGCCGCGGACTTTAACGAC
CACTTAGCCAAAAATGAAACGACGTCGTTGACTGGTGGCCAAATAAGTCATGAACCTGTTGACCAAAATA
TCGCTAGTTATAACTACTTTTTTGATGATGATGATGATCATGATCGTGATCACTTGCCACTAACTGACAT
TTTCAATCAAGCTAATATTCAAGGTTTGGATGATATTATTAATGAAATTTCATGTTATGTAAATTCAAGT
ACTGGGGGTGGGAATTGA
>AA 
MGRSPCCEKDGLNRGAWSALEDKILADYIHKNGPGKWRDLPKRAGLKRCGKSCRLRWLNYLRPDITRGNI
STDEDDLIVRLHRLLGNRWALIAGRLPGRTDNEIKNYWNTNLRKRVNNINNINININVKGSSLEELMKTS
NERSSPIDPHHHHDQYDQYDHDSVNGHVIRTKAVRCSKAVTDPSYYPTSSSSSWLLLNHHHHNDHQEQII
VGQTIPSWEIGDHFTKSNNNYNLTASSDINNVINYKTSEFSMDFDLDEIFMSDDVAVLNPNDVVAADFND
HLAKNETTSLTGGQISHEPVDQNIASYNYFFDDDDDHDRDHLPLTDIFNQANIQGLDDIINEISCYVNSS
TGGGN
XP_030485321.1 XM_030629461.1 CsMYB52
>genomic 
GTAAGGAAAGAGGGAAACTTAATATGGGGAGATCACCATGTTGTGAGAAAGATGGGTTAAACAGGGGAGC
ATGGTCTGCTCTCGAAGACAAAATCCTTGCTGACTACATTCATAAAAATGGCCCTGGAAAATGGAGAGAT
CTTCCTAAAAGAGCTGGTATATATATTTGGGCATACATTACATCTATATATGTAGTTCTTCTTTTTCTTA
TATAAACTGACTAGATGTACTTATAACTGATCAGGATTGAAGAGATGTGGGAAGAGTTGCAGGCTTAGGT
GGTTAAATTATTTGAGGCCAGATATCACCAGAGGGAACATTTCCACTGATGAAGATGACCTCATTGTGCG
ACTGCATAGGCTCTTGGGTAACAGGTATATTTATATACTGCATATATATCTACAAGCATTAATGCTATAC
CATTAGAGGTGACACATTGGTTACAATATTCCTTAAAAACACTACAACAAATAAGAGTTTCAACCACCAT
CGCATCGGAGAATGAGAGTGTTTTATACGAGACTCCATGTATATACCTTTTAACATTATTATATTTTTAA
ATTTTTATAATTTTTTTAGATGTATGTAAAATATATATTATATTGTAGGTGGGCTTTGATTGCGGGAAGA
TTACCAGGACGAACAGACAATGAAATTAAGAATTACTGGAACACTAATTTGAGGAAGAGGGTGAACAACA
TTAATAATATCAATATTAATATTAATGTGAAAGGAACATCTTTAGAAGACCTTATGAAAACCTCCAACGA
AAGATCATCATCACCGATTGATCCTCATCATCATGATCAGCATGATCAATATGATGATCATGATTCTGTG
AATGGCCACGTCATCCGTACAAAAGCAGTTCGTTGCTCCAAGGTTGTTACCCCTTCTTATTATCCTACTT
CCAGTTCCAGTAGTTGGTTACTACTTAATCATCATCACCATAATGATCATCAGGAGCAAATCATAGTTGG
TCAAACTATTCCTTCATGGGAAATTGGTGATCATTTTACCAAAAGTAATAATAATTATAACCTTACTGCT
TCTTCTGACATAAACAACGTTATTAACTATAAGACTTCCGAGTTTTCGATGGATTTTGATTTGGACGAGA
TCTTCATGTCGGATGATGTATCTGTTTTAAACCCAAACGACGTCGTAGCCGCGGACTTTAACGACCACTT
AGCCAAAAATGAAACGACGTCGTTGACTGGTGGCCAAATAAATCATGACCCTGTTGACCAAAATATCGCT
AGTTATAACTACTTTTTTGATGATGATGATGATCATGATCGTGATCACTTGCCACTAACTGACATTTTCA
ATCAAGCTAATATTCAAGGTTTGGATGATATTATTAATGAAATTTCATGTTATGTGAATTCAAGTACTGG
GGGTGGGAATTGA
>transcript 
ATGGGGAGATCACCATGTTGTGAGAAAGATGGGTTAAACAGGGGAGCATGGTCTGCTCTCGAAGACAAAA
TCCTTGCTGACTACATTCATAAAAATGGCCCTGGAAAATGGAGAGATCTTCCTAAAAGAGCTGGATTGAA
GAGATGTGGGAAGAGTTGCAGGCTTAGGTGGTTAAATTATTTGAGGCCAGATATCACCAGAGGGAACATT
TCCACTGATGAAGATGACCTCATTGTGCGACTGCATAGGCTCTTGGGTAACAGGTGGGCTTTGATTGCGG
GAAGATTACCAGGACGAACAGACAATGAAATTAAGAATTACTGGAACACTAATTTGAGGAAGAGGGTGAA
CAACATTAATAATATCAATATTAATATTAATGTGAAAGGAACATCTTTAGAAGACCTTATGAAAACCTCC
AACGAAAGATCATCATCACCGATTGATCCTCATCATCATGATCAGCATGATCAATATGATGATCATGATT
CTGTGAATGGCCACGTCATCCGTACAAAAGCAGTTCGTTGCTCCAAGGTTGTTACCCCTTCTTATTATCC
TACTTCCAGTTCCAGTAGTTGGTTACTACTTAATCATCATCACCATAATGATCATCAGGAGCAAATCATA
GTTGGTCAAACTATTCCTTCATGGGAAATTGGTGATCATTTTACCAAAAGTAATAATAATTATAACCTTA
CTGCTTCTTCTGACATAAACAACGTTATTAACTATAAGACTTCCGAGTTTTCGATGGATTTTGATTTGGA
CGAGATCTTCATGTCGGATGATGTATCTGTTTTAAACCCAAACGACGTCGTAGCCGCGGACTTTAACGAC
CACTTAGCCAAAAATGAAACGACGTCGTTGACTGGTGGCCAAATAAATCATGACCCTGTTGACCAAAATA
TCGCTAGTTATAACTACTTTTTTGATGATGATGATGATCATGATCGTGATCACTTGCCACTAACTGACAT
TTTCAATCAAGCTAATATTCAAGGTTTGGATGATATTATTAATGAAATTTCATGTTATGTGAATTCAAGT
ACTGGGGGTGGGAATTGA
>AA 
MGRSPCCEKDGLNRGAWSALEDKILADYIHKNGPGKWRDLPKRAGLKRCGKSCRLRWLNYLRPDITRGNI
STDEDDLIVRLHRLLGNRWALIAGRLPGRTDNEIKNYWNTNLRKRVNNINNINININVKGTSLEDLMKTS
NERSSSPIDPHHHDQHDQYDDHDSVNGHVIRTKAVRCSKVVTPSYYPTSSSSSWLLLNHHHHNDHQEQII
VGQTIPSWEIGDHFTKSNNNYNLTASSDINNVINYKTSEFSMDFDLDEIFMSDDVSVLNPNDVVAADFND
HLAKNETTSLTGGQINHDPVDQNIASYNYFFDDDDDHDRDHLPLTDIFNQANIQGLDDIINEISCYVNSS
TGGGN
XP_030485857.1 XM_030629997.1 CsMYB53
>genomic 
ATATATATATATATACATATAAGTGAGTTTTGTCTTTGTCTAGTCTATAGGGCATATTTTTAACTACTGT
TTCTATTTATTGTCTTAGTGATCTTTTGTGTCTGAAAAGAAAAATTTGCAGAGAAAATAATTAAGATCAT
TATAGGTGTGGGAGAGATGGGAAGAGCACCATGTTGTGAGAAGTTGGGTTTAAAAAAAGGAAGATGGACA
GCTGAAGAAGATCAAGTGTTGACCAACTACATTCAAACTCATGGTGAAGGCTCTTGGAGATCTTTACCCA
AAAATGCAGGTACCATATATATATATATATATATATGAATATATACTACATTTTATACCAACAAAACATA
TAATAAAATCTATGAATATTTGACTATATATTATTATTTAAAAAACAGGGTTGCTTAGGTGTGGAAAGAG
TTGTAGATTGAGATGGATAAACTATCTGAGGGCTGACTTGAAAAGGGGTAATATTACTTCAGAAGAAGAG
GAAACCATTGTCAACTTACATAATGCTCTTGGTAATAGGTGTGTTTTTTCTCTTCTAATTATTGCTTATA
TATATTTGGAAATTTTAAGGTAACAACATCACTTTTACATCTATTGTACGGACATTTCTTATTTTCATTA
TATTGAAAAAATTGTAAACTATCAAGGTATACATTATATTTATAATAGGTCTGTTTTTTGAGATTGTTTG
AGTAATTTAAAGTGCCGAAAATATGATTCAAATAGTTAGTTTCGCTGATATTTTGTTTTATTTTATAGAC
GCGCAACTAACTGTTTTGAACATGCCGCCATAGTCAATTTGTAACTTCTGTCCATTCTTGTTTTCCTCTC
CCATTGAAGAACTTTCATTTTTCTCTCCTACTTCCTCATCTACATATAATTTATTTTATTTTAAGTGTGA
ACATAACAAAAATATTTTTAACCATTTTTCATTAAACTCCCAAATCAAAAGTCTATTTTGGGTTAATTTG
TATTTTGTGGGAACATACTCCTTATTTTTTGTGGATATAAAAATGAACAAACCGGCTTGAAAAAGACTTG
ATTTGGAGGTTTTACCAAAAATGGTCAAAACAATATTACATTTAAGAAAAGTTTTTGTAATAGTTATTTC
TAGATGAAATTTGGTTTGTTTAATGCTTCTACAGTTAAAAGATCACATTATCTTATACAGTACTATACCA
CCTATTTTGACAGAAAAAGTCACCAAATTATTGTTTCTACTGTTTAGTTGAAAATAAACACGTACATACA
TAATTCAATATATTTTTATACGCATCTTCAGATTCCCAAATGGATTCTCATATAATTTTACTACGTATAA
TGACATGTTTGGATTATTACTTTTAAAGCTTTTTGTTATCTTTCTATATATAGCTAGCAACTGTCAACTA
TTAATAAATTTCATCAATTATATAAAAGGACCACAAAACTAGCATAATATATAATATATACGGGTTTTAA
TGATTATATTAAATCTGTAATTACGATAATTGTGTATTTATTTTATTTGTAATTGATACTAGTTTGATTT
TATTTATTTCATTATAAATAAAAAATAAAAGATATTTATAAATATTAATTGTAAAAATGTCTTATTAATA
TTTTAATTAAAAAATAATTTAATTTAAATGTATATAATTAATTATAATTATTTTGAGTTTAAAAATAGAA
TTTGTAACTGTTATTAATCTCTTATATAAAGTTATATAACATGTAATTATTAATCACCCATATATATATA
TGAATTTATAGGGTTTTTTTGAGTGTATAACTAATTATAAATCAATTTGTTTTATTATATGGTGCCTATT
TTATTTTATGCATTCGATTATTTTACATTTTATTTTCCATATTATAAAATATTTAGAATTTCTTAAAGTA
TGAAAAATAAGAAATTAACCTTAGGGTGATGCCCCTAAGAAGCTACTATATATATCACTTAATAAGTTAT
TAAATAAAAAGTAAATAGCGGCATAAGTATCTAAAATTTTGAGTTTATAAATGTCATAAACTTAATTTTT
TAGTAGCATAAGTACCAAATATTTGTAAAACTGTAATTTTTCTCTATTTTCGTCAGTACAGGCTTCGTTT
TAAATTTATTAAAAAAAGATTTGGAAGTAACTGATACTACATATTTTTTGTCCAGACCAAATAATCTAAA
ATTGGGTCTTATATGTGCTCTGTTTAAGACAATAAGAGTCTGTACTGATGAAACTGGAAGAAAATTACAA
TTTTATAAACATTGAGTACTTAACACTAAAAAAAAATTATTGGGTTTATGCCACTTACAAACCTAAAACT
TTAGGTACTTATGTCACTATTTACCCTTAAATGAATTAAATGTATGAGCTTGTTAAATTAACATTAATTA
ATTAATTATTTAATTACTGGTTTATATGAAGGTGGTCAGTGATAGCCGATCATCTACCTGGTAGAACAGA
CAATGAGATTAAGAACTATTGGAACTCTCATTTGAGTCGAAAAATCTACAGTTTCACCAAGCGACTACCT
AATGAATCATCATCATCATCTTCATCTTAA
>transcript 
ATGGGAAGAGCACCATGTTGTGAGAAGTTGGGTTTAAAAAAAGGAAGATGGACAGCTGAAGAAGATCAAG
TGTTGACCAACTACATTCAAACTCATGGTGAAGGCTCTTGGAGATCTTTACCCAAAAATGCAGGGTTGCT
TAGGTGTGGAAAGAGTTGTAGATTGAGATGGATAAACTATCTGAGGGCTGACTTGAAAAGGGGTAATATT
ACTTCAGAAGAAGAGGAAACCATTGTCAACTTACATAATGCTCTTGGTAATAGGTGGTCAGTGATAGCCG
ATCATCTACCTGGTAGAACAGACAATGAGATTAAGAACTATTGGAACTCTCATTTGAGTCGAAAAATCTA
CAGTTTCACCAAGCGACTACCTAATGAATCATCATCATCATCTTCATCTTAA
>AA 
MGRAPCCEKLGLKKGRWTAEEDQVLTNYIQTHGEGSWRSLPKNAGLLRCGKSCRLRWINYLRADLKRGNI
TSEEEETIVNLHNALGNRWSVIADHLPGRTDNEIKNYWNSHLSRKIYSFTKRLPNESSSSSSS
XP_030495721.1 XM_030639861.1 CsMYB54
>genomic 
GATTAATTTTTTTTAAAAAAAAAACAAATATAATCATAGAACCGAAACGTGGTTGAAGTTCTGCTCTTTA
TCCAGAAGTACCTAACCTACCTGAAGAAGAAGAAGAAGAAGAAAGCCATGTCCCGTAAAGGAGGCTCCGC
TACCTCGTTGCAGAAGGACGTACCATGGAGAAACACTTCTGTCAAACCCCTCCCCAGAATCAACCATTCT
CCTATTCTCCGCGTCGCTAATACTCCTACTTCCAATTATGCCCTCTTCGTCATGAAGGTTCCTACCTTCT
CCTCTCTTTTCTGCTTCACTTTTCTTTTCTCAAATGAAAGAATGAAATAATAGATGTTATTGGTTATCGT
TTCATGGGTTTTGTTTGCTGATACGGATTTTTTTTACTGGACAGGAGTCGAATCCAGTTGGGAACGGCTT
AGCTTCAGAAGCTATTGTAGAATCAGCTGGCCCTGATTGCATCGTCCCAGGGCAGATTACGCCCATCAAA
TTACTTGGTCTCAAGGTTATTTATTTTCTTTCACTTCTTTGCTTTCAATGAATATAATTGTATTTGATGC
ATTTGGGGTTTTTCAAAGTTTTTTAATTTAGTATATTTTTGGCCAATGTGTATGTAGGAGCATTTTTATT
ATGTTGAATTGAGTTGTTTAGTATATTTTTGCTACCTGTGAAATTTGCAATTTAACCACTGTAAATTTAA
AGTCGTTTTAGGGTGGCTTAATGTGATTTTTGGATTGCTGGAATATATAACTTTTGATAATTTATTTTGC
TAATATTTTTTTCTCATATTCTACTTGTAATGTGGAAAGAACCTTGTGCCTGTAGCTGGGTAATTTGGTA
AACTAACAATATGAATGTTTGAAATTAATAAACTAATTCCAGTGTAAATTTAGGGTCGCTTCAGGATCGT
TTTAGGCTGCTTAGTGTAATTTTGGTATACCATGTTATTTTACAATAATGCTTTTTGAAAAGTTGTATGT
TAATGAATATTTTCATTAAAGTCTACAAAAGACTCAACTAAGTTTGTGCTATGCTTGTTTTCTATTTAAG
GCTGTTTCCTACTGAAGAACATACCAAAGTGTGCCGTTAACCAAGTTTGTGCTGTTATCTTTTTTTCTTA
TAATGAACTGTATGATTATCTTACCTATGATTTCTTGTAACTGATTGATACAAGTTTCCTTCAAGTTGTG
TTCAGTATTGTCCTTCGAAGTTTTTTCGTCCAAGATTATTCGTTTTATATTTTGTACAAACTTGAAGAGT
AGAGCTGAAATTTATTCTATTATTAGTATTTTTCTTGATGTTTTGCTTCTTATCTACTTAGTAACTTGTG
TTTTGTCCCTTTTTATTTATTTATTTATTTATTTATCTCACCTAGTTCAATTTTCAGTCACCATTTTATT
TGATCAGTCTTTTGCTTATAGGTATGGCCTGTTGAGGTTGACCTGAAATTTTTGGAACCAGTTGGAAGAG
AGCTTAAGTTGCTTGGAAAGGTAGAACTCCTTATTCTTGAATTCACTTTTGCTTATGAATTAAAATTGTT
GAAACTATATCTATTTCAACACCAAATAAAGAATCCAAGATTAGATGCCTGCTTGTTTAAAACGTTTAAT
TAATCAACTAAAAAGGTCTAAGATTCATTCCAGTTTTAATTTTCTTGAGAGGAGAATTAAACAGTTGGTG
ATGCGTTTTTGAAAGTAGACATGAATGAGTTCCTATGCTTGTCAAAGAAAGTCCAGAGAACAAATATAAG
CCCTTTAATTTACGGGGATCTTGCGGTTTTTGCTCTGCTGCTGTTTCTGTGTATCGAAAACATTTGCATT
AATCGTCTTTTCTAACTTCTCAATCACGATCATCATCGACATTTCTGCTTCCTAGCCTGTCTTGACTAAT
GGATTGGCTCCTAATTCCCTTATGCAGTTCATGGATGATGCTGTCAACCTTATGAATAAATCTTTCATTG
ATCGTTAGCATCATTGATCTGCAGAACAAATTGCTGAAAGTTTTGGGCTCAAAATTTTGTTTCTTATTGG
TATTCTTGCAATCAATTGAAAGCCTAACCTGGAAGAGTGGCTATATAAGATCTCCCTTTTCTTTGTGTTT
AGATACATACAACAATTATGTACTAAATGTCAATAAAAACGCAGCGCCAGTTCCTTTTAATTTTATTTCT
TTGCTTTTTAATATTTGCTATTAGTCTCTTCTTGTTTTACTCAAATGATCTTGAAGTTTTTCAATTTGAT
TCTCGGACTGCAAAATGATTTGCAGAAAACAAAATGAAGTACACCAACATGCTGTAGTAAATGTTAGAAA
TTACTTAAAATGAATAAATATTAGATTAGTTTTGCCCTATTGCATAGCCAGAGAAAGGAGCTCTCTGGGT
ACTCTGCTACGAGGCCTTAGGTGAAAAGATGTAACAAAGACGTTTTAAATTGATTTCAGAAACAAAATGA
TACAAATACAACTAATTTTCTATTCACTAAACCTCCAATAAGAAATAAAAATTCAATCATTGCAAGTGTT
AGAACAAATTTCACTTGTTTGGTGCATGTTGTTGAAGGGTTTGTCATATTGTAAGAGCTATTTTCTTTTA
CTCCCACAAGCTGTTTTCTTTTGGAAAACGTTTCCTTTCATGGTTTTGTTCTTCATAATTTGACCGTAAG
ATGTTTGGTCACTTGATAAACTATTGTTCTTCTCTTCACACCAATTAGAGTCAAACCAAAGTCTATAGGA
AATTAATAGTGTGATGGACCATGGTGTTTGAAAGATAATTGAACTTTTGTTTTAATGATTGGAATAATAA
AAAACTGTACGAGACTATCAAATATATCTATTCAAAGTTCATCGAGTAGTTGTATTTAATAATATTATTA
TATTATGTTCACTAAAACTTATTTTTCTGGTTAAGGAGGGGGAATTAGATGCATTTCCTAAGATAAAAAA
TGATGATAAGGAAATTAAAACTACAGTAACATTAACTTGAAGAGGCCATTAAAGAAATTCACACATTCTA
TAGGGAACGTGATCAGCGGCATATGTTAAAGTAGAGAGAAAATCTATCCCAAGATTCAAATCTTACCCTT
TTCTGCATAACCTACTAAAACATTATCTTGTTCCTTAAATTTTCATTTTCTATTACTTTACATAACTGGT
AGAGACAAAAAATCCTATCTGCAAACTACAATAATATAATAATTAAGTATTGTTTTGGGTCCTAAAAGGT
GAAGGACAGCCTTTGAAATATGAATGCCAAAAAAGAAAAAAAAAATAAGAAAAGGTGATGCAACAAGGGA
AGATAGAACTACATATCCCATATCCTTAGCTCAAGGAAAGATATATAATTAGACAAATGAGAGTGACCTA
AATATTAAAGATCATCACCTTATTATTGAATAATATTAGCCTAAATATTATGTAAGCCAATGGTGGGTGG
AGCTCCCACAAAAACTACTAGTAAGTGTTTCTGGTCACACGTATAGCTCTGCTTTTTTCCCACCAAATCT
TTTGCTTCATTCTTTTGTGGTATAAAAAGGGACTTCATAACTCTCATTTTTTTGTCGCAAACAAATTAAT
AATATGGATTTTCAAATAGGAGCCATGCAAGGAGAGCATGATCAACTTCGTAAAGGGACATGGCTTGAGG
AAGAAGATGAAAGACTCATTTCTTTTGTACAACTTATGGGAGAGAAGAGATGGGATGCCTTAGCCAAAGC
CTCAGGTATATATTTACATTTATATATATATATATATGAGTATATAAATAGTTTTAAAGAAAGTGATATT
GATTAGTGCCTTTATTATTGATTTGTAGGTTTAAGAAGGAGTGGTAAGAGTTGCAGGCTAAGGTGGCTTA
ACTATCTTCGTCCAAATCTAAAGCATGATCAAATTAGTGCTGAAGAGGAGAATATCATCATTCAACTTCA
TGAGAGATGGGGTAACAAGTAAGGTTTCTGGTTGAGCATGATGATGATTAATTTATTATTAGCAAGCCTT
GATAAAATGCAAAAATTAGTATTAGTATCCTAATAATTCTTTTTCTATTTTTATTGTCAGATGGTCGAAA
ATCGCGAGAATTTTGCCAGGAAGAACTGATAATGAGATAAAGAATTACTGGAGAACTTATTTAAGAAAAA
AATTAGCACAAAATCAAGAAGAGAAAGGCAAAGAAGATATTGCTACTACTGCTATTGGTGATAAAATATG
GAAGTGTGAGAGTGATGAATATGATGAGAATTTATGGGGAAGCAAAAGCAGTAGTTGGGATGGTTGTTCT
GATGGGTCTGGATTATTATTATCATCAGGAGATTTTGAACTAACAAGTTCACCATATGAGAATCGATTAT
CAGATTATTGGATATCATTATCAGTACTTTCTAATAATGATGAGCAAGATAGTAATGAAATGAAATGCTA
TGATGAATGTAATAATAGTATGGTAGATCATGATCAATATTGGAGTACTATTGTCCCTGGTCATCATGAT
TATGATCAATGTGACACTTGGAACACTTCAGGTTCTCTCTGGGACATGAACTAAATGAATAACATCAATA
TGTGTAATATATTTATTATAATGTCTTTAGTAGTTTAGTGTGTATATATAGAAGTATTACTTT
>transcript 
ATGCAAGGAGAGCATGATCAACTTCGTAAAGGGACATGGCTTGAGGAAGAAGATGAAAGACTCATTTCTT
TTGTACAACTTATGGGAGAGAAGAGATGGGATGCCTTAGCCAAAGCCTCAGGTTTAAGAAGGAGTGGTAA
GAGTTGCAGGCTAAGGTGGCTTAACTATCTTCGTCCAAATCTAAAGCATGATCAAATTAGTGCTGAAGAG
GAGAATATCATCATTCAACTTCATGAGAGATGGGGTAACAAATGGTCGAAAATCGCGAGAATTTTGCCAG
GAAGAACTGATAATGAGATAAAGAATTACTGGAGAACTTATTTAAGAAAAAAATTAGCACAAAATCAAGA
AGAGAAAGGCAAAGAAGATATTGCTACTACTGCTATTGGTGATAAAATATGGAAGTGTGAGAGTGATGAA
TATGATGAGAATTTATGGGGAAGCAAAAGCAGTAGTTGGGATGGTTGTTCTGATGGGTCTGGATTATTAT
TATCATCAGGAGATTTTGAACTAACAAGTTCACCATATGAGAATCGATTATCAGATTATTGGATATCATT
ATCAGTACTTTCTAATAATGATGAGCAAGATAGTAATGAAATGAAATGCTATGATGAATGTAATAATAGT
ATGGTAGATCATGATCAATATTGGAGTACTATTGTCCCTGGTCATCATGATTATGATCAATGTGACACTT
GGAACACTTCAGGTTCTCTCTGGGACATGAACTAA
>AA 
MQGEHDQLRKGTWLEEEDERLISFVQLMGEKRWDALAKASGLRRSGKSCRLRWLNYLRPNLKHDQISAEE
ENIIIQLHERWGNKWSKIARILPGRTDNEIKNYWRTYLRKKLAQNQEEKGKEDIATTAIGDKIWKCESDE
YDENLWGSKSSSWDGCSDGSGLLLSSGDFELTSSPYENRLSDYWISLSVLSNNDEQDSNEMKCYDECNNS
MVDHDQYWSTIVPGHHDYDQCDTWNTSGSLWDMN
XP_030495720.1 XM_030639860.1 CsMYB55
>genomic 
GATTAATTTTTTTTAAAAAAAAAACAAATATAATCATAGAACCGAAACGTGGTTGAAGTTCTGCTCTTTA
TCCAGAAGTACCTAACCTACCTGAAGAAGAAGAAGAAGAAGAAAGCCATGTCCCGTAAAGGAGGCTCCGC
TACCTCGTTGCAGAAGGACGTACCATGGAGAAACACTTCTGTCAAACCCCTCCCCAGAATCAACCATTCT
CCTATTCTCCGCGTCGCTAATACTCCTACTTCCAATTATGCCCTCTTCGTCATGAAGGTTCCTACCTTCT
CCTCTCTTTTCTGCTTCACTTTTCTTTTCTCAAATGAAAGAATGAAATAATAGATGTTATTGGTTATCGT
TTCATGGGTTTTGTTTGCTGATACGGATTTTTTTTACTGGACAGGAGTCGAATCCAGTTGGGAACGGCTT
AGCTTCAGAAGCTATTGTAGAATCAGCTGGCCCTGATTGCATCGTCCCAGGGCAGATTACGCCCATCAAA
TTACTTGGTCTCAAGGTTATTTATTTTCTTTCACTTCTTTGCTTTCAATGAATATAATTGTATTTGATGC
ATTTGGGGTTTTTCAAAGTTTTTTAATTTAGTATATTTTTGGCCAATGTGTATGTAGGAGCATTTTTATT
ATGTTGAATTGAGTTGTTTAGTATATTTTTGCTACCTGTGAAATTTGCAATTTAACCACTGTAAATTTAA
AGTCGTTTTAGGGTGGCTTAATGTGATTTTTGGATTGCTGGAATATATAACTTTTGATAATTTATTTTGC
TAATATTTTTTTCTCATATTCTACTTGTAATGTGGAAAGAACCTTGTGCCTGTAGCTGGGTAATTTGGTA
AACTAACAATATGAATGTTTGAAATTAATAAACTAATTCCAGTGTAAATTTAGGGTCGCTTCAGGATCGT
TTTAGGCTGCTTAGTGTAATTTTGGTATACCATGTTATTTTACAATAATGCTTTTTGAAAAGTTGTATGT
TAATGAATATTTTCATTAAAGTCTACAAAAGACTCAACTAAGTTTGTGCTATGCTTGTTTTCTATTTAAG
GCTGTTTCCTACTGAAGAACATACCAAAGTGTGCCGTTAACCAAGTTTGTGCTGTTATCTTTTTTTCTTA
TAATGAACTGTATGATTATCTTACCTATGATTTCTTGTAACTGATTGATACAAGTTTCCTTCAAGTTGTG
TTCAGTATTGTCCTTCGAAGTTTTTTCGTCCAAGATTATTCGTTTTATATTTTGTACAAACTTGAAGAGT
AGAGCTGAAATTTATTCTATTATTAGTATTTTTCTTGATGTTTTGCTTCTTATCTACTTAGTAACTTGTG
TTTTGTCCCTTTTTATTTATTTATTTATTTATTTATCTCACCTAGTTCAATTTTCAGTCACCATTTTATT
TGATCAGTCTTTTGCTTATAGGTATGGCCTGTTGAGGTTGACCTGAAATTTTTGGAACCAGTTGGAAGAG
AGCTTAAGTTGCTTGGAAAGGTAGAACTCCTTATTCTTGAATTCACTTTTGCTTATGAATTAAAATTGTT
GAAACTATATCTATTTCAACACCAAATAAAGAATCCAAGATTAGATGCCTGCTTGTTTAAAACGTTTAAT
TAATCAACTAAAAAGGTCTAAGATTCATTCCAGTTTTAATTTTCTTGAGAGGAGAATTAAACAGTTGGTG
ATGCGTTTTTGAAAGTAGACATGAATGAGTTCCTATGCTTGTCAAAGAAAGTCCAGAGAACAAATATAAG
CCCTTTAATTTACGGGGATCTTGCGGTTTTTGCTCTGCTGCTGTTTCTGTGTATCGAAAACATTTGCATT
AATCGTCTTTTCTAACTTCTCAATCACGATCATCATCGACATTTCTGCTTCCTAGCCTGTCTTGACTAAT
GGATTGGCTCCTAATTCCCTTATGCAGTTCATGGATGATGCTGTCAACCTTATGAATAAATCTTTCATTG
ATCGTTAGCATCATTGATCTGCAGAACAAATTGCTGAAAGTTTTGGGCTCAAAATTTTGTTTCTTATTGG
TATTCTTGCAATCAATTGAAAGCCTAACCTGGAAGAGTGGCTATATAAGATCTCCCTTTTCTTTGTGTTT
AGATACATACAACAATTATGTACTAAATGTCAATAAAAACGCAGCGCCAGTTCCTTTTAATTTTATTTCT
TTGCTTTTTAATATTTGCTATTAGTCTCTTCTTGTTTTACTCAAATGATCTTGAAGTTTTTCAATTTGAT
TCTCGGACTGCAAAATGATTTGCAGAAAACAAAATGAAGTACACCAACATGCTGTAGTAAATGTTAGAAA
TTACTTAAAATGAATAAATATTAGATTAGTTTTGCCCTATTGCATAGCCAGAGAAAGGAGCTCTCTGGGT
ACTCTGCTACGAGGCCTTAGGTGAAAAGATGTAACAAAGACGTTTTAAATTGATTTCAGAAACAAAATGA
TACAAATACAACTAATTTTCTATTCACTAAACCTCCAATAAGAAATAAAAATTCAATCATTGCAAGTGTT
AGAACAAATTTCACTTGTTTGGTGCATGTTGTTGAAGGGTTTGTCATATTGTAAGAGCTATTTTCTTTTA
CTCCCACAAGCTGTTTTCTTTTGGAAAACGTTTCCTTTCATGGTTTTGTTCTTCATAATTTGACCGTAAG
ATGTTTGGTCACTTGATAAACTATTGTTCTTCTCTTCACACCAATTAGAGTCAAACCAAAGTCTATAGGA
AATTAATAGTGTGATGGACCATGGTGTTTGAAAGATAATTGAACTTTTGTTTTAATGATTGGAATAATAA
AAAACTGTACGAGACTATCAAATATATCTATTCAAAGTTCATCGAGTAGTTGTATTTAATAATATTATTA
TATTATGTTCACTAAAACTTATTTTTCTGGTTAAGGAGGGGGAATTAGATGCATTTCCTAAGATAAAAAA
TGATGATAAGGAAATTAAAACTACAGTAACATTAACTTGAAGAGGCCATTAAAGAAATTCACACATTCTA
TAGGGAACGTGATCAGCGGCATATGTTAAAGTAGAGAGAAAATCTATCCCAAGATTCAAATCTTACCCTT
TTCTGCATAACCTACTAAAACATTATCTTGTTCCTTAAATTTTCATTTTCTATTACTTTACATAACTGGT
AGAGACAAAAAATCCTATCTGCAAACTACAATAATATAATAATTAAGTATTGTTTTGGGTCCTAAAAGGT
GAAGGACAGCCTTTGAAATATGAATGCCAAAAAAGAAAAAAAAAATAAGAAAAGGTGATGCAACAAGGGA
AGATAGAACTACATATCCCATATCCTTAGCTCAAGGAAAGATATATAATTAGACAAATGAGAGTGACCTA
AATATTAAAGATCATCACCTTATTATTGAATAATATTAGCCTAAATATTATGTAAGCCAATGGTGGGTGG
AGCTCCCACAAAAACTACTAGTAAGTGTTTCTGGTCACACGTATAGCTCTGCTTTTTTCCCACCAAATCT
TTTGCTTCATTCTTTTGTGGTATAAAAAGGGACTTCATAACTCTCATTTTTTTGTCGCAAACAAATTAAT
AATATGGATTTTCAAATAGGAGCCATGCAAGGAGAGCATGATCAACTTCGTAAAGGGACATGGCTTGAGG
AAGAAGATGAAAGACTCATTTCTTTTGTACAACTTATGGGAGAGAAGAGATGGGATGCCTTAGCCAAAGC
CTCAGGTATATATTTACATTTATATATATATATATATGAGTATATAAATAGTTTTAAAGAAAGTGATATT
GATTAGTGCCTTTATTATTGATTTGTAGGTTTAAGAAGGAGTGGTAAGAGTTGCAGGCTAAGGTGGCTTA
ACTATCTTCGTCCAAATCTAAAGCATGATCAAATTAGTGCTGAAGAGGAGAATATCATCATTCAACTTCA
TGAGAGATGGGGTAACAAGTAAGGTTTCTGGTTGAGCATGATGATGATTAATTTATTATTAGCAAGCCTT
GATAAAATGCAAAAATTAGTATTAGTATCCTAATAATTCTTTTTCTATTTTTATTGTCAGATGGTCGAAA
ATCGCGAGAATTTTGCCAGGAAGAACTGATAATGAGATAAAGAATTACTGGAGAACTTATTTAAGAAAAA
AATTAGCACAAAATCAAGAAGAGAAAGGCAAAGAAGATATTGCTACTACTGCTATTGGTGATAAAATATG
GAAGTGTGAGAGTGATGAATATGATGAGAATTTATGGGGAAGCAAAAGCAGTAGTTGGGATGGTTGTTCT
GATGGGTCTGGATTATTATTATCATCAGGAGATTTTGAACTAACAAGTTCACCATATGAGAATCGATTAT
CAGATTATTGGATATCATTATCAGTACTTTCTAATAATGATGAGCAAGATAGTAATGAAATGAAATGCTA
TGATGAATGTAATAATAGTATGGTAGATCATGATCAATATTGGAGTACTATTGTCCCTGGTCATCATGAT
TATGATCAATGTGACACTTGGAACACTTCAGGTTCTCTCTGGGACATGAACTAAATGAATAACATCAATA
TGTGTAATATATTTATTATAATGTCTTTAGTAGTTTAGTGTGTATATATAGAAGTATTACTTT
>transcript 
ATGGTGGGTGGAGCTCCCACAAAAACTACTAGAGCCATGCAAGGAGAGCATGATCAACTTCGTAAAGGGA
CATGGCTTGAGGAAGAAGATGAAAGACTCATTTCTTTTGTACAACTTATGGGAGAGAAGAGATGGGATGC
CTTAGCCAAAGCCTCAGGTTTAAGAAGGAGTGGTAAGAGTTGCAGGCTAAGGTGGCTTAACTATCTTCGT
CCAAATCTAAAGCATGATCAAATTAGTGCTGAAGAGGAGAATATCATCATTCAACTTCATGAGAGATGGG
GTAACAAATGGTCGAAAATCGCGAGAATTTTGCCAGGAAGAACTGATAATGAGATAAAGAATTACTGGAG
AACTTATTTAAGAAAAAAATTAGCACAAAATCAAGAAGAGAAAGGCAAAGAAGATATTGCTACTACTGCT
ATTGGTGATAAAATATGGAAGTGTGAGAGTGATGAATATGATGAGAATTTATGGGGAAGCAAAAGCAGTA
GTTGGGATGGTTGTTCTGATGGGTCTGGATTATTATTATCATCAGGAGATTTTGAACTAACAAGTTCACC
ATATGAGAATCGATTATCAGATTATTGGATATCATTATCAGTACTTTCTAATAATGATGAGCAAGATAGT
AATGAAATGAAATGCTATGATGAATGTAATAATAGTATGGTAGATCATGATCAATATTGGAGTACTATTG
TCCCTGGTCATCATGATTATGATCAATGTGACACTTGGAACACTTCAGGTTCTCTCTGGGACATGAACTA
A
>AA 
MVGGAPTKTTRAMQGEHDQLRKGTWLEEEDERLISFVQLMGEKRWDALAKASGLRRSGKSCRLRWLNYLR
PNLKHDQISAEEENIIIQLHERWGNKWSKIARILPGRTDNEIKNYWRTYLRKKLAQNQEEKGKEDIATTA
IGDKIWKCESDEYDENLWGSKSSSWDGCSDGSGLLLSSGDFELTSSPYENRLSDYWISLSVLSNNDEQDS
NEMKCYDECNNSMVDHDQYWSTIVPGHHDYDQCDTWNTSGSLWDMN
XP_030510605.1 XM_030654745.1 CsMYB56
>genomic 
AACCAAAAACCAAACCCATATAGAAGAAATGAGAAGAGGTAGTAGTAGTAGTAGTGGTGGTGGTAGTAAA
ACGACGCCGTGTTGTAGCAAAGTTGGGATAAAGAGAGGGCCGTGGACGGCGGAGGAAGATGAAGTTTTGT
GTGAATTTATAAGAAAAGAAGGAGAAGGACGGTGGAGGACTCTTCCCAAGAGAGCTGGCTTACTCAGATG
TGGAAAGAGCTGCCGTCTCCGGTGGATGAACTATCTCCGTCCATCTGTAAAACGTGGCCATATCCAACCC
GATGAAGAAGATCTCATACTCCGTCTTCATCGTCTTCTTGGCAACCGGTAATACATAACTACATACAAAC
ACAGATTATATATATATATATGTATAACTCAAATTCATACTCGATTGATGATGCTTCTTCTTTAAGGTTT
TAATCAAAACTTTTGTGTGTATATATGTATTATTGCTAGGTTTAGGGTTTTCTTATCTGGGTTTTTCGTG
GTTATGAAATAGTGATTAATTATTGTAGCTATAGCTAGGTTTAGTGTTTTCTGATCTGGGTTTTTTGATG
TGTAAGCTTTTCTTCAGTCAAACAGTGATTAATTATGTTATATATATATAATATATATATATATATATAG
AGAGAGAGAGAGAGAGAGAGAGAGAGAGAGAGAGAGACTTAACTAGCTAAATTTAGGGTTTTCTCATGAT
CTTCACGGTCACATATATACATCTATAGAAACACTTATATATCCAGCTAGGTTTAGGGATTTCTCATGCA
AATGGACACACACACACATATGTATATATACTTATATATATATAGCTAGGTTTAGGGTTTTGTGATCATG
ATCTTAAAATTTATATATATATATATATATATACACAAATGAACACTTTTACTTTCTTTGTGTAATATGA
GAAGAAACTTTATATCTCTAGCTATATATATACTTAATTAACTAGCTCTCATATCTCGGTCATATATTCA
CACATAGATATATACATACACATGTTTATGATCCAGCATGGGTTTAATTATTAGAAATTTCTCTCATGCA
CTTGATCTTGTATATATGTATATATATATATATATATGCATGATTAGTTATTATATATCTTTAGCTATAT
GTTTATTGATTAGATAGGGATTTTCTCAGTGATCTTCAGTAGTCATATTTCTATAAATATATATATATAT
ATATATATATTTGGAGAATATTGCATGCATGAATGAATTGATCATTAATTATCAAAGTTAATGATATTAT
TAATCTATTTTCAGGTGGTCTTTAATAGCTGGGAGAATCCCAGGAAGAACTGACAATGAAATAAAGAATT
ATTGGAACACTCACCTTAGCAAGAAGCTAATCAATCAAGGTATAGATCCAAGAACCCATAAGCCCTTCAA
TAACAATAATAATATTAATAATAATCAAACACCACCACCACTACTTCATCATCCTCATCATCATCAACAA
CATGATCATACTAATAAGATCATGATCATGAATAATAATAATAACAATAATATTCATCAAGCACCTCCAA
TAATGTTAAGTACTGTCCCTGAAGAAGAGCAAGAAGAAGAAGAAGAGTTATTAGCTCCAACTACAACAAC
TACTCATCATCATCATCATCATCATCATAATATTGAAGCTATTACACCAATAATTAATAATAATAATAGT
AGCTTTGATGATCTAATGATTGTTGGTGGTGGTGATCAGTTATACAATCATGATCATAATCATGATCATT
TGAGGATGATTAAAAGTAGTACTAATAATAATGATCAAGAGATTAATGAAGATGATCATCATGATGTGAA
CTTATTATACTCATGTTCTCATGATGATGTACTCTTCTCTTCATTCCTCAATTCGATTATCAATGAAGAT
GCTTTTCTTTCTAGTAATGGTGATCAAGATCATCATCATGAACAACAACAACAACAACAACAACTACTTC
TTCCTAATCATCATCATGATGATCATGAAGATCCTAGTTTACTCTTTCCGGTGAATAATAATAACAACTC
TTCATCACCCAATGGAGGATTCTGCTTCGATCAACCAAAGTAGTGATCATTATTATATATATGTAGTGTG
TTTGGCTATTTATAATTTTTAGAGTTTGTGTTTTGAATAATGTTTTGTATTATGTTGTATGTTATATATA
TATATATATATATGTATACTTATACTTGTATGTTTTTCTATGAACTTCATTTAAATCATAGTTGTCTCAA
TGGACTTGTTGTGGTTT
>transcript 
ATGAGAAGAGGTAGTAGTAGTAGTAGTGGTGGTGGTAGTAAAACGACGCCGTGTTGTAGCAAAGTTGGGA
TAAAGAGAGGGCCGTGGACGGCGGAGGAAGATGAAGTTTTGTGTGAATTTATAAGAAAAGAAGGAGAAGG
ACGGTGGAGGACTCTTCCCAAGAGAGCTGGCTTACTCAGATGTGGAAAGAGCTGCCGTCTCCGGTGGATG
AACTATCTCCGTCCATCTGTAAAACGTGGCCATATCCAACCCGATGAAGAAGATCTCATACTCCGTCTTC
ATCGTCTTCTTGGCAACCGGTGGTCTTTAATAGCTGGGAGAATCCCAGGAAGAACTGACAATGAAATAAA
GAATTATTGGAACACTCACCTTAGCAAGAAGCTAATCAATCAAGGTATAGATCCAAGAACCCATAAGCCC
TTCAATAACAATAATAATATTAATAATAATCAAACACCACCACCACTACTTCATCATCCTCATCATCATC
AACAACATGATCATACTAATAAGATCATGATCATGAATAATAATAATAACAATAATATTCATCAAGCACC
TCCAATAATGTTAAGTACTGTCCCTGAAGAAGAGCAAGAAGAAGAAGAAGAGTTATTAGCTCCAACTACA
ACAACTACTCATCATCATCATCATCATCATCATAATATTGAAGCTATTACACCAATAATTAATAATAATA
ATAGTAGCTTTGATGATCTAATGATTGTTGGTGGTGGTGATCAGTTATACAATCATGATCATAATCATGA
TCATTTGAGGATGATTAAAAGTAGTACTAATAATAATGATCAAGAGATTAATGAAGATGATCATCATGAT
GTGAACTTATTATACTCATGTTCTCATGATGATGTACTCTTCTCTTCATTCCTCAATTCGATTATCAATG
AAGATGCTTTTCTTTCTAGTAATGGTGATCAAGATCATCATCATGAACAACAACAACAACAACAACAACT
ACTTCTTCCTAATCATCATCATGATGATCATGAAGATCCTAGTTTACTCTTTCCGGTGAATAATAATAAC
AACTCTTCATCACCCAATGGAGGATTCTGCTTCGATCAACCAAAGTAG
>AA 
MRRGSSSSSGGGSKTTPCCSKVGIKRGPWTAEEDEVLCEFIRKEGEGRWRTLPKRAGLLRCGKSCRLRWM
NYLRPSVKRGHIQPDEEDLILRLHRLLGNRWSLIAGRIPGRTDNEIKNYWNTHLSKKLINQGIDPRTHKP
FNNNNNINNNQTPPPLLHHPHHHQQHDHTNKIMIMNNNNNNNIHQAPPIMLSTVPEEEQEEEEELLAPTT
TTTHHHHHHHHNIEAITPIINNNNSSFDDLMIVGGGDQLYNHDHNHDHLRMIKSSTNNNDQEINEDDHHD
VNLLYSCSHDDVLFSSFLNSIINEDAFLSSNGDQDHHHEQQQQQQQLLLPNHHHDDHEDPSLLFPVNNNN
NSSSPNGGFCFDQPK
XP_030506851.1 XM_030650991.1 CsMYB57
>genomic 
GTTATATATATATATATATATATATATATATATTTATAGAAATACCTATCATATATGTAGAAGAGCATAT
TTCGCCTCTGCCAGACTTTCTGCTGAACAATTACAGAAAATTAAAACTGAGGTAGATACATATTGTATAT
ACACACACATAAAGAATGAGAAAACCTTGCTGTGATAAAGATGGAACGAACAAGGGAGCATGGTCGAAGC
ACGAAGACCAAAAGCTGATTGATTATATCACAACTCACGGCGAAGGATGTTGGCGCTCACTCCCCAAGGC
TGCAGGTACGTACGTACGAATAATAATCACACATACACACCATATTATAACTCCTAATATATATATATAT
CTACATAAATATTTGAAATTGTTCAAGGGTTATAATAATATATATATGAGGATCATTTGGGATGTACGTT
CAAGTTGATTTTGTCATGTCACCTAATTTTACAAAAAGTAAAAATAAAGAGAAGAAACTTTATGTTGTGT
ATACTTAATTAATTGAATGCGTGTATAATAATATATATGTTGGATATATACAATATATATAGGTCTGCAC
CGATGTGGCAAAAGTTGCAGGCTTAGATGGATTAACTATCTTAGACCAGACATCAAAAGGGGAAACTTTG
GAGAGGACGAAGAGGATCTCATTATCAAGCTTCATGCCCTCCTTGGCAATCGGTAATAATAATTAATATT
ATTTACACATAATATATATGTATAAATTACTTGTAAATGATCATACATTATACATTTTATATATAAAAAA
ACATTACACGAATTATTAGCTAGGTTGTTATGTAAATTATTATTACGTACATATTACTTAATTTGTTTCA
ATTGAGTTTACATATATATTATTTGGTAAAAAAATAAAATAAAAGTTTGTATATGGTGGATTGGTAGGTG
GTCTCTAATTGCTGGAAGGTTACCAGGGAGAACGGATAACGAGGTGAAGAACTATTGGAATTCTCACTTA
CGAAAGAAGCTCATAAATTTGGGAATTGATCCAAATAATCATAAGGTCAACCGAAGCCAAAATCATGATC
ATAGTGCTACAACCACTCATCCTCACAACAGCCATAATATTATTTCTGGCTCAATCAACGCCCATGCCTC
AAACTCAGATGAAACATCTGCAGCTGCCTCTTCTGATAACAATAATCACAATCGCAAACAGCTAATTAAT
CTTGATCTTACCATTGCCTTTCCTTATTCTGATCACAATGATCATCATCATGATCACCATCCCCTTAAAG
AGACTGAACCACAAAATAAAGAGCCCTTAAACTCAATGGAGATGGAAGTTAGTAGTAATAATATTTACAC
TACTTTTCCGACTCTCATCCTTTTTAGATAATTATTAACAAAGTACTTCATAATTAGATAAATATATACT
ACTAAATCAAATGATGGAATTATATTTTCTCGGGGTAGCTATTAATGCTTCCTTAATTTAGAGAAATTAG
GGAATAATAATAAAGATTTGCTCGGCAACACTTCTTGATTTGTTGTTGTTATTAATATTATATATACATA
TATATAAAAAGAACAAAACGTATACATCTTGATAAAATTATTGCAAGATCAATATCTTTTCGGTCACTAT
CTTTCATCATCTAACACTTGTTGACTTAGATGATTATAAATTGGAGAAACAAAAAGGAAGCAGCTGGCCA
GTTAGCTAGTATACAGTATACCTGTCATTTCATCGGGTAGGTGTAAATTGTGGATCAGAAAATGATGGAT
CGAGATCACCATCAGAAGAAGAGTAGATAAACATATGAAGTTACATGAAATATGAGGACGGCTGATGTGT
ATATTCTTATTTATATTTATAACATTATTATGTTAGATATGATGCTACTTAATTAGTACTAAGAAATTGT
CTTCTAATAAATTAACATGATTAATGTATTAATGTATTAGGATAAGAAATATGTAATACATATTTGAAAT
TGGTTTCGCTA
>transcript 
ATGAGAAAACCTTGCTGTGATAAAGATGGAACGAACAAGGGAGCATGGTCGAAGCACGAAGACCAAAAGC
TGATTGATTATATCACAACTCACGGCGAAGGATGTTGGCGCTCACTCCCCAAGGCTGCAGGTCTGCACCG
ATGTGGCAAAAGTTGCAGGCTTAGATGGATTAACTATCTTAGACCAGACATCAAAAGGGGAAACTTTGGA
GAGGACGAAGAGGATCTCATTATCAAGCTTCATGCCCTCCTTGGCAATCGGTGGTCTCTAATTGCTGGAA
GGTTACCAGGGAGAACGGATAACGAGGTGAAGAACTATTGGAATTCTCACTTACGAAAGAAGCTCATAAA
TTTGGGAATTGATCCAAATAATCATAAGGTCAACCGAAGCCAAAATCATGATCATAGTGCTACAACCACT
CATCCTCACAACAGCCATAATATTATTTCTGGCTCAATCAACGCCCATGCCTCAAACTCAGATGAAACAT
CTGCAGCTGCCTCTTCTGATAACAATAATCACAATCGCAAACAGCTAATTAATCTTGATCTTACCATTGC
CTTTCCTTATTCTGATCACAATGATCATCATCATGATCACCATCCCCTTAAAGAGACTGAACCACAAAAT
AAAGAGCCCTTAAACTCAATGGAGATGGAAGTTAGTAGTAATAATATTTACACTACTTTTCCGACTCTCA
TCCTTTTTAGATAA
>AA 
MRKPCCDKDGTNKGAWSKHEDQKLIDYITTHGEGCWRSLPKAAGLHRCGKSCRLRWINYLRPDIKRGNFG
EDEEDLIIKLHALLGNRWSLIAGRLPGRTDNEVKNYWNSHLRKKLINLGIDPNNHKVNRSQNHDHSATTT
HPHNSHNIISGSINAHASNSDETSAAASSDNNNHNRKQLINLDLTIAFPYSDHNDHHHDHHPLKETEPQN
KEPLNSMEMEVSSNNIYTTFPTLILFR
XP_030502465.1 XM_030646605.1 CsMYB58
>genomic 
CAAAAACTAAAAACAGGAAACACAGCGAAAACTTTTGTAGAGGGCCGGTGAGTTGGTCCGAAGTGTTGAG
AGAATGCCTGTACTTAGTTGAAGTGTGAGAAAAGAGTGAAAAAATGGTAGGGAACAGAGAAGAAGGCATA
AGGAAAGGGCCTTGGAAAGCTGAGGAAGACGAGGTACTAATTAACCATGTGAATAAGTATGGCCCCAGAG
ACTGGAGCTCCATTCGATCCAAAGGCCTTCTTCAGAGAACTGGCAAGTCTTGCCGTCTCCGTTGGGTCAA
TAAGCTTAGACCCAATTTGAAAAAGTAAGATAATGACTTATATTCTCATTCTCTTCCAATCTCTATTTGC
TTATATTATGTTATATAATCTGACATGAAAATGGGATTGTTCCTGAAATTTTTTTAGTGGGTGCAAGTTT
TCATTGGAGGAGGAGAGGGTGGTGATAGAGTTACAGGCACAATTTGGGAACAAATGGGCTAGAATAGCAA
CCTATTTGCCCGGAAGAACTGATAATGATGTCAAGAACTTTTGGAGTAGCAGGCAGAAAAGGCTGGCAAG
GATTTTGCAAACACCTCCAACTTCCTCCAAATCACAGAAAAAACAGGTGGAAGTTTCTCGTGATCACGAG
GCTCCCAGTTTTGAGGTAAAGTCATATGCAGTTTGTTGTATGTGGTACCGGACTATTTTACTCATTTTTT
TTTTTTATTCCTCTCGTCTAAATGTGGTCTAAATGTGGCACTGTAAGAGGTAGGTGTGTGGTACGACTTT
TTTTTTTCAAATATTGTAAATAGATACTCCTTTTGCATTGTTTTTTGTTTCTTTTAAATCAAGTTGAAGG
TGAAACATACAAGGGAAAATAGTGCAATAATTTACATGGGAGTTGAATGTTTGTTATATTGATGTAAGAT
CTTGATGTTGTCACTATTCTGGTTGGTTGGTTAATATTTGTCATTATATCATTAGGCTCGAAATATATCT
CTTTCATCAGAAGGAGAATCATCATCAACATTCTTGCAAAGCTTATCATCGGGCATTCAGAATTCAGAGA
CGATCAAAATGTTGCCGCTACCAGATCTAGTCAATCCTTCTAGAATGTTTAATTTTGATCAAGATATTAC
AAATCATGCAGAGTTTAGCACTACTGAGAATAATCTCTGCATTGGCTCACAACAATTAATCCCTTTTCCT
CCGGCATTACAGGCCCAGAGAGAACTCAAATTTTCATCAGAAGGCCAAGATCATTTGCCCATATTCACCG
ACCCTTATATCGACATGTTCAGCTCTATGGATTCTTCTAAACTTGGAAATGTTGCGGAATTTTCTTTTGG
ACAACCGTTTCTTGAACCACTAGAAACTATTAGAACTGGTGTCGCAAGAGAGAAAATTGACTTGGAGCCT
GACTGCTTCTTTGATGACTTCCCTATAGACGTGTTTGATCAAATTGAGTTGCTTCCCAAATCATCACAGC
AGTGA
>transcript 
ATGGTAGGGAACAGAGAAGAAGGCATAAGGAAAGGGCCTTGGAAAGCTGAGGAAGACGAGGTACTAATTA
ACCATGTGAATAAGTATGGCCCCAGAGACTGGAGCTCCATTCGATCCAAAGGCCTTCTTCAGAGAACTGG
CAAGTCTTGCCGTCTCCGTTGGGTCAATAAGCTTAGACCCAATTTGAAAAATGGGTGCAAGTTTTCATTG
GAGGAGGAGAGGGTGGTGATAGAGTTACAGGCACAATTTGGGAACAAATGGGCTAGAATAGCAACCTATT
TGCCCGGAAGAACTGATAATGATGTCAAGAACTTTTGGAGTAGCAGGCAGAAAAGGCTGGCAAGGATTTT
GCAAACACCTCCAACTTCCTCCAAATCACAGAAAAAACAGGTGGAAGTTTCTCGTGATCACGAGGCTCCC
AGTTTTGAGGCTCGAAATATATCTCTTTCATCAGAAGGAGAATCATCATCAACATTCTTGCAAAGCTTAT
CATCGGGCATTCAGAATTCAGAGACGATCAAAATGTTGCCGCTACCAGATCTAGTCAATCCTTCTAGAAT
GTTTAATTTTGATCAAGATATTACAAATCATGCAGAGTTTAGCACTACTGAGAATAATCTCTGCATTGGC
TCACAACAATTAATCCCTTTTCCTCCGGCATTACAGGCCCAGAGAGAACTCAAATTTTCATCAGAAGGCC
AAGATCATTTGCCCATATTCACCGACCCTTATATCGACATGTTCAGCTCTATGGATTCTTCTAAACTTGG
AAATGTTGCGGAATTTTCTTTTGGACAACCGTTTCTTGAACCACTAGAAACTATTAGAACTGGTGTCGCA
AGAGAGAAAATTGACTTGGAGCCTGACTGCTTCTTTGATGACTTCCCTATAGACGTGTTTGATCAAATTG
AGTTGCTTCCCAAATCATCACAGCAGTGA
>AA 
MVGNREEGIRKGPWKAEEDEVLINHVNKYGPRDWSSIRSKGLLQRTGKSCRLRWVNKLRPNLKNGCKFSL
EEERVVIELQAQFGNKWARIATYLPGRTDNDVKNFWSSRQKRLARILQTPPTSSKSQKKQVEVSRDHEAP
SFEARNISLSSEGESSSTFLQSLSSGIQNSETIKMLPLPDLVNPSRMFNFDQDITNHAEFSTTENNLCIG
SQQLIPFPPALQAQRELKFSSEGQDHLPIFTDPYIDMFSSMDSSKLGNVAEFSFGQPFLEPLETIRTGVA
REKIDLEPDCFFDDFPIDVFDQIELLPKSSQQ
XP_030496270.1 XM_030640410.1 CsMYB59
>genomic 
CATCTCTGATTTTAGTCTGTTCTTCGTTATTTCATTCTTTCATCATCAAATTAAAAGTGTTCAGTTCATA
TAAAAGTATATTTAGTATATAGTTACTCTTCCATAGATCTATATACACTTTATTGAATTTATATTGAAAT
AAACTGGCTTAATAATTATTAAAAATTTCTAATAAGAAGTATACGTAGGTAGAGCTAGATACATACATAG
AATGAGAAAACCTTGTTGTGAAAAGCAAGACAAAAACAAAGGAGCTTGGTCCATAGAAGAGGACCAGAAG
CTTATAGATTACATCAACCAACACGGCGAGGGTTGCTGGCGAACCCTTCCCAAGGCTGCAGGTAAGTAAT
TATATCTCAATTATTAACCACATATATATATGCATTAGTAAATTAATCCATGTTATCCTTTTTTCTATTT
AATTAACGTGTAATTAATTTTCCTTTTAATTTATATCCATTGATTCATTCAGGGTTGCTTCGATGTGGAA
AAAGCTGCCGACTGAGATGGATTAACTATTTGCGTCCAGACCTTAAAAGAGGCAACTTTGCTGAAGATGA
AGAAGATCTCATCATCAAACTCCATGCACTCCTAGGCAACCGGTATCTTTCTCTGGTTTTCGTATCTACG
AATTAATCTCTCTATTATATTAAGCCTTTTATTTCTTAATCGATCTAACAAGACTAAACATGAACAAAAT
TATAAAATCTGTTATTAATGGGAATTAATGTATAACTATGTAAACTAAAATATATTGATGGACTAATAAA
TCTAATTTGAATTTCACCATAATTTTTTTTAAGAAATTAATGTATGTTTTATTCCTCCTAAAAATGAAAA
TTTTGAAAACGAAAAAAAAAAAAGTAATGGTGTGTAGTAATACAAGTCATATATGACGAAAACTTTTGAT
TAATTGATCATCCACTTTTTGTATAATAATATTTTGGAAAGCTTCAAATTATACAGCATACATTAACCAT
GGAATTAAATCAGAAAGAGGAAAATATTTAGTTATATTGTTGAAGAAGGTTGCAAATAACACAACACATA
ATTAGTGTTAGGTGTAGAGGAAATCAGCTGGAAGAAAAAATCACTCATATTTGGTGATAATCTTTTCAGT
AAGAGAGAGAGTAATTAATCTATACATATACATACACACGTATTTATAAGCTTCACCAAATGGAGAGTAC
CTTAATTAAAATACAAAAACCCAGCAAAAGTTATATAATATAATGTGCAACTCGTACATTTTGTTAATCT
TTTGATTATATATGAACTTTAAAAATGTACAGGGCAGTTTCCAAAAGTAATCGATGTACTTGTTGTGCAT
ATATGACATTTTTTTAGAAATATTTATAAAATTGAACTCTAATGGGATGATTGTGTATAATGTGGTTCAA
AAATTTTGCTAATGTTAAAAATTATGGCAAATTTCACACAAAATACAAAATATAATTTGAGTTAAATGAG
TAATTTGCGGTATAAATACTTAAATTGCAATAAATACTTAATTTTAATATTTGGGTGCTGTAATAATACG
TAAGTTATATTTTTGTAACTCTGTAGGTATTATCACGTGTCATTTTCTTATTGGTATATTTAAATTATTT
TTTTTAAAAAAAATAAAAATTTGATGACTTCCACCAATTAGAAATTGACACGTGGCAATTTACTTAATAC
TTAACAGGTAGGTACCTACAAAAGTTCTATATGTATTATTACTGCCAAAAATTAAACTTACGTATTTATT
TATAGCTGATAATTAACTTTAATTATTTATGGCGCAAATTACTCTGAGTTAAATTTTAAACCACAATAAA
TATTACTTTTTTATTTATTTTATTGCCACTTATTAATGTAATTGATAGCTTTTATATTTTTATGTACATA
TTTAATATTTTTTTTTATATCCTTTCAATAAAATTTTAATAATGTTGGTGACTTTTATATTTTTTATTAT
ACTTTTATTAGGGGAAATTACCTCTTATACTATCTTTTTAACTTTTTTTTTTTTTTTATTCAAATTTATG
ATTTGGGTTCCTAAAGTGGTTTCTGCAGTGATTTTTATTTATGCTGCTATACGATTTTTTGTTGCGATTT
GGGTTACTTCGATAGTTGCAATAGGATTTCAATGTAGAATTCCGTAAAAATGCGAAAAAACCTATTTTAA
ATTGTAAAATAAAAAAACCCTAATTTTGATAAAAAAAAAATATTTTACCTTTAATGTATTCAAATACAAT
TATAAAATTTGCATTAAATATAACAATAACTTTTTTTTTTTTTATTAAATTTAGCATGAAATTTACATTA
TCTAGAAATTAATGGTCTAAATATATTTGGGGCATATAAGTTTTGGATTTGAAACATGATTTTTTTTTCT
GCAGATAAAGTTCCGAATTAAAATTGTAAAATCTATTTGGTAGATACATGCTCTAAATCTATTTGAGTTT
GGTAGATACATGCTCTAAATGAGATATGTGTAGGAGTTAAATTCTAAAGGGGATTTTGATTTTATATACT
TAAAAAATTAAAAAATTTTATTATTAAACTGAAAATTTAAACCCTAAAAAAACTATACCTTTTTCTTCAA
AACCCCAAAAATACCCCTCATAATTCTCTCTCTGCATCATCTCTCTCTCTATCTTACATCCCAACCGCCC
ACCCTCACCACCACCTCAGGCCTCCATCCTCCCACCTCAGACCCTCACCGCCACCTCAGACCACCCAGCA
CCAACACCTCCACCCATTTACTCTCTCGGACCGCCCAAAAGTCGCACCAGAAAGCCCACTCTCTCTTCCT
CTCTCTCGAAATCATGAGAAAAAAAATTGCTCCCAGGTCAGATGGTGGGACCATGGGATCTCACCAATCG
GACCCAAGGTCCCACCATCTAACACTGGTCTCAAAAAAAAAAATTCCTGGTGGTCGTTCATTAATGGAAA
ATATGTACAGGGCTCCTTCAAAAAAAAAAATATATGTACATGCAAATCATCATTAATGGAAAGTTTAAAT
AAGATTTTGTATTAATTAGATATTATCTTTTACTCCAAAAAAAAAAATCTTCCATCAATTATTATGCATT
TATTATTTGATAAAACATTTATTTTACTATTTAAAATATATATATATATATATATATATATATATATATA
GATGTGCATCTATTAGTCGGACTGGTCTTGGAAAAAGAAAAAATACCTTGTCCATGGTCTGACCAAGATG
TTTTTTTTTTTTTTTTACATTCAGAGAGAGAAGAGAGAGTGGGGTCCGATGGTCGGATCATGGGGTACGA
TGGGGTCCCACCAAATCAGACCCCATGGTCCCACCATCTCGGACTGAGGAATTTTTTTTTTTCGATTTCG
ACAGCAGGAGGAGAGAGAGATGGGGTTGAGTTATGAGAGGGGTATTTTTATGTTTTAGATAAAAGTGTCA
TATTTTTCTTAGTTTGAAATGTATTGGTTTAAGAATAAAATATTAAGGTTTTTTAAGTATAGAAAATCAA
ATTTCCCATTCTAAATTATTGGGCCAGGAGAAAACTTGTAGAATAAGTTTATTTTGAAATCTTCTTTAAA
GATAGTTTTGATAAGAGTTTAATGATAGTACTAATTAATTCACTCTAATATTGACGTGTTCTAACTATGT
CAACAAAACCTTAAATCTAGACCTAAACAAGCATTATGTATATCGAGTACAAGTCGTGATCATAGTAGTG
CATTGTTGTTATTCTTGAATTTAGTATTATAGTGAGAGCACATATCTTTCTAGCTAATTATATAAAAAAG
ACCATCTGAACCAAAATCGGAAATCGACAAATTTCTTATACAAAGCTTGAAAATAACAAATGTAATTTCA
TAAGCAACAAGATGTACTTAAATTCTTGATTTTTAAATTAGTACTTTATACATATACTTACTAACTGGCA
TTCTGTAAAAAAAGATATTAATACATATATAGTATCTGTAAAAGCCGACAATTTATGCAGCAAATAATAA
AAACAATGTACAATAAAAAGTTTAGCTAAAACCGGTGATACATGTAGTATTAAAATCAAATTAACAGATG
ATGACACAAATTCAGTAAAGAGAACTAGTTCAAAAGAAATAATATAATGTATACATCTATTTTAAAGGAT
CCTTAAAAATAGTTTCCTACAATACCATATCAAATTTGTAATCACGACATAATTAGTAAATAGTATTAAT
TTTCGACAGTACCTACATCTTTAGTTGGCAAAAACAACAATGAATTAAAAGCTGGCTAGCTATATATTAA
TTTCAAGTCGCAAAGTAACTTCATATGATCAATTATAAAAATAGAATCTAAAGGTAATTAAATAAAATTA
TAAATAATAATAATAAATCAAGACAAACTAATTAGTACATGCATATATGCATTTGTATTTGGAATCATAT
ATACATAACAATATACTCACTGTTGCGTGAAAAAAAAAAATAATTAAATAAATAATACACACTGAAAAAT
TATTACATAAAAATATTCGTTTTGAACGTGGTATATTTTCTTTTATTGATACAAATTTTGAAGTCGTATA
TTTCTAACTTTTAAATATTAAGTGATCATCGTGCCTAACAGTAATTTTATTACATATATATTTAAAAATA
AGTGTACCACTAAATATATATATATATCTTTATATATTAAAAGTGTCTATCTAACGGCATTTCTTGGTTT
AACAGAATATAAGAATATTCTGTTAAATTTAACGATTAGCTTTGATCTCCCGTTAACAAATAAACCCAAT
AATTAAATCCAAAAAATTAAACAATCTTTTAAATATTAATAATCTCTTTTTAAATTAAAAAAATTAGCCA
CATATCTCTCTAACTAACTTATCTTGGGAGAGTATTAATAATTTTTTTTTTAAAAAAAAAAAAGAAAAAT
ATAGATATTTACCTTATGTTTTTTCCATCCCCAAACGGTAGGCCTCAGTCTATAAATATATAGTTGTGTA
GCTATTATTAGATATGAAATGAGATAATAGAACTTTTTTCAATTAGAAAATTAATGTACATTTTACTATT
AATAACATACATTATTATAACACAATTATGTTTTACTTACTAAATATACTGACACATATTTTATTTTTTA
AAAACAAATCGTACAAATAATTATACTATTTTAATTATTAATTAAAATAAAAAATTAAAATATTAAATAA
AACTATAACAGTACGTGGCTTGGCACGTAACGATCACCTAGTATATATATATATTTTGATGAATACCACT
AAATATTTTATTTCCGAATTTTGAATAATTAATTATTATAGGTGGTCTCTAATTGCTGGGAGATTGCCTG
GACGTACGGACAATGAGATAAAGAACTATTGGAACTCTCATCTAAGGAGAAAGCTCATAAACATGGGCAT
TGATCCCAACAATCACCGCTTAAAAACAACTACTAATACTACTTCTCCTCTTCTTTCCTTCCCACTAAAT
TGTGCTAATAATAATAATATGCGTACTGCCACAACTACTTCATCTGCCGCCCTCCCTAACATTAGCCCTA
AAAATGAACGAGTTCCGGCAAAACCCCACGGCGAAGATCATTACGACATATCGGACACCGGAAGTTGCTT
ATTGGAAGATAATAATCAGGACTACTTCTCTACATGTTCTGTTTATCATCATCAGCGATTATTGCCTGAT
TTAAACCTAGACCTTACATTGAACATGGGTTATACTACTACTACTATTAATAATAATAATAATATCAATG
ATGATGATGAATTACCTAATACTAATACAAATACTAATAATAATAATAATGGCAATCAATTAGGGAAAGA
TTGCTTCGTAGTGCTGGACTCATCATCAGCTCCAACACTCCCTCTCTTCATATAATTTAAAGTTAATATA
TAATATGATCGAGGCACACATGCTATCATGTAATAA
>transcript 
ATGAGAAAACCTTGTTGTGAAAAGCAAGACAAAAACAAAGGAGCTTGGTCCATAGAAGAGGACCAGAAGC
TTATAGATTACATCAACCAACACGGCGAGGGTTGCTGGCGAACCCTTCCCAAGGCTGCAGGGTTGCTTCG
ATGTGGAAAAAGCTGCCGACTGAGATGGATTAACTATTTGCGTCCAGACCTTAAAAGAGGCAACTTTGCT
GAAGATGAAGAAGATCTCATCATCAAACTCCATGCACTCCTAGGCAACCGGTGGTCTCTAATTGCTGGGA
GATTGCCTGGACGTACGGACAATGAGATAAAGAACTATTGGAACTCTCATCTAAGGAGAAAGCTCATAAA
CATGGGCATTGATCCCAACAATCACCGCTTAAAAACAACTACTAATACTACTTCTCCTCTTCTTTCCTTC
CCACTAAATTGTGCTAATAATAATAATATGCGTACTGCCACAACTACTTCATCTGCCGCCCTCCCTAACA
TTAGCCCTAAAAATGAACGAGTTCCGGCAAAACCCCACGGCGAAGATCATTACGACATATCGGACACCGG
AAGTTGCTTATTGGAAGATAATAATCAGGACTACTTCTCTACATGTTCTGTTTATCATCATCAGCGATTA
TTGCCTGATTTAAACCTAGACCTTACATTGAACATGGGTTATACTACTACTACTATTAATAATAATAATA
ATATCAATGATGATGATGAATTACCTAATACTAATACAAATACTAATAATAATAATAATGGCAATCAATT
AGGGAAAGATTGCTTCGTAGTGCTGGACTCATCATCAGCTCCAACACTCCCTCTCTTCATATAA
>AA 
MRKPCCEKQDKNKGAWSIEEDQKLIDYINQHGEGCWRTLPKAAGLLRCGKSCRLRWINYLRPDLKRGNFA
EDEEDLIIKLHALLGNRWSLIAGRLPGRTDNEIKNYWNSHLRRKLINMGIDPNNHRLKTTTNTTSPLLSF
PLNCANNNNMRTATTTSSAALPNISPKNERVPAKPHGEDHYDISDTGSCLLEDNNQDYFSTCSVYHHQRL
LPDLNLDLTLNMGYTTTTINNNNNINDDDELPNTNTNTNNNNNGNQLGKDCFVVLDSSSAPTLPLFI
XP_030499128.1 XM_030643268.1 CsMYB60
>genomic 
ATTCATTACATTGAAGAAGAAAATAAGAGAGAAAAGATGGGAAGAGCTCCTTGTTGTGAGAAGATGGGGT
TGAAGAAAGGTCCATGGACACCAGAAGAAGATCAAATTCTTATCTCTTATATTCACAAATATGGCCATGG
AAATTGGAGGGCACTCCCTAAACTAGCTGGTATGTATGTATCTATACATATATATATATATATATCATCT
TGTTTGGCTTTCTGTTTCTATCTACTGTTTTTTTTTGAAAAACTGTTAATTAAAATTGATTTTTGTTAAA
AGAGTTTTTAAGAGCTAAAAATTGAAATTTGGTGGTTATTCAACTAGGGAAATCCAAAATGGGATTATCA
TTTTCAATTTAATTAAGTTTAATTGATTTTATTGTTATATATATTTATTATTTTCAGGTTTATTGAGGTG
TGGAAAGAGTTGTAGACTGAGATGGATAAATTATTTAAGACCAGATATTAAAAGAGGCAATTTTACTAAA
GAAGAAGAAGAAACCATTATTGAATTACATCAAATGTTGGGCAACAGGTAATTAATTAATTAATTCATTC
ATTCATTATTATTATTATTACATGTTAATATTACTATACCTAATTAAAATTAACTATATATCCAAAGCTA
TTTTTTTTTTTTTTTATGTATAGTGTCCAAAAAATAAAAATATATAAAAAATTATATATATATATAAATA
ATCTAATCTATATATGTATGTGTCGGCAAAAATAGATTCTTTTGCCTAACTTTTTCTATACACTAAAAAA
AATTATAATCATATAAAACACGTTTCTTTTCTCAATATGCTAATACTTTAATTAACACAACTAATTAATA
ATTAAATAGCACTAACTAATTAAACACAATGATTCATATGATAACACAAAGAAACACATATATATTTTAT
ATTAAACGACATCATTATCGAATATCCTTAAGTATAAACAAAATCTTAATTAATTTTTTTTTTTTTTTGT
TATAGATGGTCAGCTATAGCAGCAAGATTACCAGGAAGAACAGACAACGAAATCAAAAACGTTTGGCATA
CTCATCTCAAGAAAAGGCTTATTATTAATAATAATGATGACGTAATCGTTCAAAAATCAAAACGACAACG
TAATCACGAGTCGTATGATGATGATAATATTATTAAAATTGATGACACAAAATACGACAATGATAATAAT
AGTAATGATAATTTGGTCGTGTCGTCTCCTCTTCAATCTTCATCTTCTTATGACTCGTTCATTAGTACTG
ATGATCAAAACTTTTCGGAAACTATGGACGATCAATTTTGGACTGAAGTTTTCTCATCGGAATCAGAGAA
TGATAATAATAATAATTCAGAGAATCATGAATTTGATTTCACTCTTAGGAGTTCGAATAATAATGTTGAT
TATGATCAAGATATGGAGTTTTGGTTTAATGTATTTACTAGATCTGCGGATTTACCAGAATTATTATTAT
AAAATAATTTAATTAAAGTTGTAATAATAACAAAATAATGATTAATTTGTACTTTCA
>transcript 
ATGGGAAGAGCTCCTTGTTGTGAGAAGATGGGGTTGAAGAAAGGTCCATGGACACCAGAAGAAGATCAAA
TTCTTATCTCTTATATTCACAAATATGGCCATGGAAATTGGAGGGCACTCCCTAAACTAGCTGGTTTATT
GAGGTGTGGAAAGAGTTGTAGACTGAGATGGATAAATTATTTAAGACCAGATATTAAAAGAGGCAATTTT
ACTAAAGAAGAAGAAGAAACCATTATTGAATTACATCAAATGTTGGGCAACAGATGGTCAGCTATAGCAG
CAAGATTACCAGGAAGAACAGACAACGAAATCAAAAACGTTTGGCATACTCATCTCAAGAAAAGGCTTAT
TATTAATAATAATGATGACGTAATCGTTCAAAAATCAAAACGACAACGTAATCACGAGTCGTATGATGAT
GATAATATTATTAAAATTGATGACACAAAATACGACAATGATAATAATAGTAATGATAATTTGGTCGTGT
CGTCTCCTCTTCAATCTTCATCTTCTTATGACTCGTTCATTAGTACTGATGATCAAAACTTTTCGGAAAC
TATGGACGATCAATTTTGGACTGAAGTTTTCTCATCGGAATCAGAGAATGATAATAATAATAATTCAGAG
AATCATGAATTTGATTTCACTCTTAGGAGTTCGAATAATAATGTTGATTATGATCAAGATATGGAGTTTT
GGTTTAATGTATTTACTAGATCTGCGGATTTACCAGAATTATTATTATAA
>AA 
MGRAPCCEKMGLKKGPWTPEEDQILISYIHKYGHGNWRALPKLAGLLRCGKSCRLRWINYLRPDIKRGNF
TKEEEETIIELHQMLGNRWSAIAARLPGRTDNEIKNVWHTHLKKRLIINNNDDVIVQKSKRQRNHESYDD
DNIIKIDDTKYDNDNNSNDNLVVSSPLQSSSSYDSFISTDDQNFSETMDDQFWTEVFSSESENDNNNNSE
NHEFDFTLRSSNNNVDYDQDMEFWFNVFTRSADLPELLL
XP_030508798.1 XM_030652938.1 CsMYB61
>genomic 
ACAACCCTCACAAAAAAGTTCAAGCTCACATATCAATATCCAAACAGACCTACCTACCTATTTATATAAA
TCAATTAATTAATATTTCTATATATCTATATTGAAGATCATCAAGATCATGGGAAGAGCTCCTTGTTGTG
AGAAGATGGGGTTGAAGAAAGGGCCATGGACACCTGAAGAAGATCAAATTCTCATCAATTATGTCCAAAA
ATTTGGCCATGCAAATTGGCGTGCTCTCCCTAAACAAGCCGGTACGTATCTAACAATTTTAACGAAATCT
TTCAATTTTTTATTTTACTATATGTTCTTCTTTTTACCACCCCAGATCGACTCTTTGGTCTTAAGAATAC
TGATTTCACGAATGAGTGATTGTGTTTGCCCTTCTCCGACCTTTATTGCCCAACCCGAAAGCAAACAACC
GTTTTCACAAAATTTTTTGATGAAAAAAAAATAGAGTTTGATTCTGTTAACTTAATTGTTATAAAAGAAA
ATGCTTAACTGTTTTAAAGTTATTTAATTAATTATTTTTATATTTTGTGATAATATTATTAGGGCTTTTA
AGATGTGGGAAGAGTTGTAGACTGAGGTGGATTAATTACTTACGCCCAGATATCAAAAGAGGAAATTTCA
CAGCAGAAGAAGAACAAACCATTATCAACTTACACCAAATGCTTGGCAATAGGTAATTAATTAATTATAT
CATGTTATAATATGGATTAATTAGCCGCCCACTTACATCTTCCACTTTTCTCTTTTTTTATTGGTCTATT
AATTTATATGCCATATCTTAATCCAATCAATTTAGAAATAAGAGTCAATAAAAAAACAAAACATGTTTGG
GGAAAATAATTAAAGTGTTTTTAGATATTTTTTAATGGTGGGGTAGAATTAATTTTCCAGGTCAAAAAGA
TGTTTTACTATTTTTCTTTCTCAAACTAATTATTAGAATAACATTTTTGACTTTATATATATGCAACTAG
CCTTACATTAAAAAAACAAAAATTAAATCAAAAACAAAAATTAATAAAATACCAAGTAAAAGTTGATTAT
ATGGGGATATAGCTAAAAAAAGATTCGGTATATATAGTGCCAAAAATACAATATACATAATTACAACCAT
GCAATATTATATATTATTAATTAGAATATTTTGAAATATTCAGAAATTAATTTATTTATTTTAATTTCAG
ATGGTCAGCAATCGCAGCTAGATTACCGGGAAGAACTGATAATGAAATTAAAAATGTATGGCATACACAC
TTGAAGAAAAGGCTCTTAAATAATAATAATATTAATAGTAATAACTTATCATCATCATCTTCAAAACGAC
AGCGTATTGATGATAATGACCAACATCAAAGTACTACTACTAGTTGTAGTAGTAGTAGTGATAGTGATTT
TTCAAGTGTCACGGCTGAATTATTACACCAAAACGACAATAAAGAGATTGTCGTAATTAAGGATGAGGAA
GAAGAAGAAGAAGATAATAGTAATAATCAAGTCTCATCATCATCTGCTGGGAGTTGTACTAATATTATTA
TTGATGATGAGAGCATGATCTGGCCGTTGGATCAAGTGGTGTCTAGTTTTGACGGTCATGATCATCATGA
TGATGAGTCCTTATTGTTCGTGAATAATGGTAATGATGAATATGATATGGAGTTTTGGTATGACATTTTC
ATTAAAGCTGGTGGCTCAACAGAATTGCCAGAATTTTGAATATAGGAGAGTTTAATTTTGGATCCAAAAT
TTTCTAATGTCGGACGCGGGGCAGTAACGGTAATTTTGCAGATCATTTGACCAATTGCATGTTGCCACGT
GGCTTCTATCGCAAAATGAAACATTCTACACTACTTGACCAGAAAAGCTACATATTTGCCTAAGTCTTTC
ATTTTGTAAGAGATTAAGATAATTTTTATTTTTGGAATTAGTACACAATAATATTTGTAGGCATTTTTAA
TGAGAAGACAATAACCAAATAAAAGATTATCTACATTGACTTGTTCAAA
>transcript 
ATGGGAAGAGCTCCTTGTTGTGAGAAGATGGGGTTGAAGAAAGGGCCATGGACACCTGAAGAAGATCAAA
TTCTCATCAATTATGTCCAAAAATTTGGCCATGCAAATTGGCGTGCTCTCCCTAAACAAGCCGGGCTTTT
AAGATGTGGGAAGAGTTGTAGACTGAGGTGGATTAATTACTTACGCCCAGATATCAAAAGAGGAAATTTC
ACAGCAGAAGAAGAACAAACCATTATCAACTTACACCAAATGCTTGGCAATAGATGGTCAGCAATCGCAG
CTAGATTACCGGGAAGAACTGATAATGAAATTAAAAATGTATGGCATACACACTTGAAGAAAAGGCTCTT
AAATAATAATAATATTAATAGTAATAACTTATCATCATCATCTTCAAAACGACAGCGTATTGATGATAAT
GACCAACATCAAAGTACTACTACTAGTTGTAGTAGTAGTAGTGATAGTGATTTTTCAAGTGTCACGGCTG
AATTATTACACCAAAACGACAATAAAGAGATTGTCGTAATTAAGGATGAGGAAGAAGAAGAAGAAGATAA
TAGTAATAATCAAGTCTCATCATCATCTGCTGGGAGTTGTACTAATATTATTATTGATGATGAGAGCATG
ATCTGGCCGTTGGATCAAGTGGTGTCTAGTTTTGACGGTCATGATCATCATGATGATGAGTCCTTATTGT
TCGTGAATAATGGTAATGATGAATATGATATGGAGTTTTGGTATGACATTTTCATTAAAGCTGGTGGCTC
AACAGAATTGCCAGAATTTTGA
>AA 
MGRAPCCEKMGLKKGPWTPEEDQILINYVQKFGHANWRALPKQAGLLRCGKSCRLRWINYLRPDIKRGNF
TAEEEQTIINLHQMLGNRWSAIAARLPGRTDNEIKNVWHTHLKKRLLNNNNINSNNLSSSSSKRQRIDDN
DQHQSTTTSCSSSSDSDFSSVTAELLHQNDNKEIVVIKDEEEEEEDNSNNQVSSSSAGSCTNIIIDDESM
IWPLDQVVSSFDGHDHHDDESLLFVNNGNDEYDMEFWYDIFIKAGGSTELPEF
XP_030495893.1 XM_030640033.1 CsMYB62
>genomic 
GAGAGATTTCTTAAAAATCAATCCATTCCAGTTTTTTAAAATCAATAATTAAAAAAATAAAAAAGCAGTA
GTACCAGATTTGCGTAAAACCCACTTGATTGCTTTACCTTCCTCTCTCTCTCTCTCTTAGCTCTGTTTTT
CCTCTTCTCTCTATTATGACTTGAATTCTAAGTATGATTATCTTTGTTCCCTTTAAATCATAAGAAAATA
TTCTTGATTTTTCTACTTCTTTCAAATTCAAAACGATAGCTACACCACACACACACATATATATTCCTCT
CCCTTTCTCTCTCTCTCTTCCCACCTCAATATATATATAAAAAAAGCTTATATATTTATTTTTCTCATGT
CAGAGTGATCAAATTCCTCACAAATATATAAATATAGACAAATACCCACATCAGTTTCTTGATCACAATC
AATAAAAAAAAAAATGGGACGACATTCATGCTGTTTGAAGCAGAAGTTAAGAAAAGGTTTATGGTCACCT
GAAGAAGATGAGAAACTGTTCAATTACATTACTCATTTTGGTGTTGGTTGCTGGAGTTCAGTTCCTAAAC
TTGCTGGTTAGTGTAGTAATATATATATATATATATATATAGTAATACACATGTAAAATATAATTAATAA
AATTATATCCTCATTCTAAATAATTTGTTGATGATCAGGTTTGCAAAGGTGTGGGAAGAGTTGCAGATTA
AGATGGATAAATTACTTGAGACCTGATTTAAAAAGAGGAATGTTTTCACAACAAGAAGAAGATCTCATCA
TTAGTCTTCATCAAGTTCTTGGAAATAGGTAACGTAGATTAATGCTTAATATTATTATTATATATATATA
TCCCAAAATGGGAAATGGGTAATGATTAAAGTATATTTTTTTTCTTTTTCTGTGTTCAGGTGGGCTCAAA
TTGCAGCACAATTACCAGGAAGAACAGATAATGAGATAAAGAACTTTTGGAATTCATGTTTGAAGAAGAA
GCTAGTGAAGCAAGGAATTGACCCAACTACACACAAACCATTAAGTAATGAAAACAACAACAACAACAAC
ACTATGGAATTAGCCAAAGATAAGAAAAATGGTACTACTACTATTACAAGAGACCAAAAAGAGTCCTTAA
TGATCATACCCCAATTTCATGATCATCATCATCAATCAAACACATTGGCTTCTAATCATCATGGCCCTAC
ATTTCTCATGTCAGATGAAACTACAACTACTTACTATGATCATTCCTCTACCACTAATAATGGAGTTGTA
CTAATCACAGACACTTCTTCAAAAGACCAAACCAATTTGATCAACATCAATAATAAGTCGAATTTCGATT
CCCCCTTGTTGTATTTCGACCAATTCACTACGAGTAGCAGTACTACAATGGAGCCAGTTTCTGGCGGTGG
CGGTGGCTACAGCTCCGATCAACTAATTCCTTCTCAGTTTCACAATGGTATTAATAGACCATTATCTGCC
ATGAATCACCAAAACTATGGGAGCTGTTTCGCTTCAATGCCGAGCTTGGCGAGTTCAGGAGCAGAGTTTT
CAGACAATAATTCTGGTTCGAGGGTCAGTTCCTTTTTCATGAACGAGGTTAAGGAAACTTCAAGTAACAG
CTCCAACGTAAGTAACTATGCTGGTTATCATCATCATCATCATCACATGAACAATCATAATCATAATAAT
AATAATGGAGCTTTTTCAACAACTTGGGATGTTGAAAACAAATTAGAGTCGTTGATTTACCAACAGTTTC
AAGGGATTAATGGGATAGTAAAGTCAGAAGAACAGCAACTCGTCATGACTCGGCCGAGTTCGTGGAATGA
ATCGGCTGAGCAACAACAACAACAACAACAACAACAACAATTTCATCATCATCACAGCTCTGTAGATTTC
GGTACCTATCCATTAACGTCACTGTCAGAAGATTTAACAGGTGCTAATTTTGATGTCTTCCACCAAATTT
AAAATTCCCAAGTATTGTTATAAATGTAAATTCATTCTTTTTTTTTTATTTAATTTTTTTTATGGGGTTT
CTCTTTTCTATACAAATACACAAAGATATGTTGATAGTAACAAGGAAAAAGGTTTGAGAATC
>transcript 
ATGGGACGACATTCATGCTGTTTGAAGCAGAAGTTAAGAAAAGGTTTATGGTCACCTGAAGAAGATGAGA
AACTGTTCAATTACATTACTCATTTTGGTGTTGGTTGCTGGAGTTCAGTTCCTAAACTTGCTGGTTTGCA
AAGGTGTGGGAAGAGTTGCAGATTAAGATGGATAAATTACTTGAGACCTGATTTAAAAAGAGGAATGTTT
TCACAACAAGAAGAAGATCTCATCATTAGTCTTCATCAAGTTCTTGGAAATAGGTGGGCTCAAATTGCAG
CACAATTACCAGGAAGAACAGATAATGAGATAAAGAACTTTTGGAATTCATGTTTGAAGAAGAAGCTAGT
GAAGCAAGGAATTGACCCAACTACACACAAACCATTAAGTAATGAAAACAACAACAACAACAACACTATG
GAATTAGCCAAAGATAAGAAAAATGGTACTACTACTATTACAAGAGACCAAAAAGAGTCCTTAATGATCA
TACCCCAATTTCATGATCATCATCATCAATCAAACACATTGGCTTCTAATCATCATGGCCCTACATTTCT
CATGTCAGATGAAACTACAACTACTTACTATGATCATTCCTCTACCACTAATAATGGAGTTGTACTAATC
ACAGACACTTCTTCAAAAGACCAAACCAATTTGATCAACATCAATAATAAGTCGAATTTCGATTCCCCCT
TGTTGTATTTCGACCAATTCACTACGAGTAGCAGTACTACAATGGAGCCAGTTTCTGGCGGTGGCGGTGG
CTACAGCTCCGATCAACTAATTCCTTCTCAGTTTCACAATGGTATTAATAGACCATTATCTGCCATGAAT
CACCAAAACTATGGGAGCTGTTTCGCTTCAATGCCGAGCTTGGCGAGTTCAGGAGCAGAGTTTTCAGACA
ATAATTCTGGTTCGAGGGTCAGTTCCTTTTTCATGAACGAGGTTAAGGAAACTTCAAGTAACAGCTCCAA
CGTAAGTAACTATGCTGGTTATCATCATCATCATCATCACATGAACAATCATAATCATAATAATAATAAT
GGAGCTTTTTCAACAACTTGGGATGTTGAAAACAAATTAGAGTCGTTGATTTACCAACAGTTTCAAGGGA
TTAATGGGATAGTAAAGTCAGAAGAACAGCAACTCGTCATGACTCGGCCGAGTTCGTGGAATGAATCGGC
TGAGCAACAACAACAACAACAACAACAACAACAATTTCATCATCATCACAGCTCTGTAGATTTCGGTACC
TATCCATTAACGTCACTGTCAGAAGATTTAACAGGTGCTAATTTTGATGTCTTCCACCAAATTTAA
>AA 
MGRHSCCLKQKLRKGLWSPEEDEKLFNYITHFGVGCWSSVPKLAGLQRCGKSCRLRWINYLRPDLKRGMF
SQQEEDLIISLHQVLGNRWAQIAAQLPGRTDNEIKNFWNSCLKKKLVKQGIDPTTHKPLSNENNNNNNTM
ELAKDKKNGTTTITRDQKESLMIIPQFHDHHHQSNTLASNHHGPTFLMSDETTTTYYDHSSTTNNGVVLI
TDTSSKDQTNLININNKSNFDSPLLYFDQFTTSSSTTMEPVSGGGGGYSSDQLIPSQFHNGINRPLSAMN
HQNYGSCFASMPSLASSGAEFSDNNSGSRVSSFFMNEVKETSSNSSNVSNYAGYHHHHHHMNNHNHNNNN
GAFSTTWDVENKLESLIYQQFQGINGIVKSEEQQLVMTRPSSWNESAEQQQQQQQQQQFHHHHSSVDFGT
YPLTSLSEDLTGANFDVFHQI
XP_030485339.1 XM_030629479.1 CsMYB63
>genomic 
CTTTAGGTTCAAAGACCTTAAACCCTTTAAATTTTCCATTCCTTTAAAGAAAAAAAAAAAAAGAAAAGAA
AATAGTTTCTTCTCTATGTCTACTAACAGTTGTAAAAGCTCAGCAAATAATACAAGTTCTAGTGAAGATG
ACGGTAATGAGCTCAGAAGAGGTCCGTGGACTGTTGAAGAAGATACTCTTCTCATCCACTACATCACTCG
CCATGGTGAAGGCCGATGGAATTTGCTAGCTAAACGTTCAGGTAATATAATTCTTAATAAACAATACTAT
ACCTTTGATTAATAAAATTAAAGGAGTTCTCTTTGTACAATTGATTTATACCCTATCTTATAATCTCTGT
GGGATTTTACTGTAATATATATAAATATATATCGAATCTTTTTAATTCAGGATTAAGGAGAACTGGTAAG
AGTTGCAGATTGAGATGGCTAAACTATCTGAAACCAGACGTCAAGCGTGGGAACCTTACTCCTGAGGAAC
AAATCCTGATCCTTGATCTTCATTCCAAATGGGGCAACAGGTAGTTATATATATTTTAAAAACTGTAGCT
CTCTATCTAATCCAAATTCGACTTAAAATTATATATAATCAATATCTTGAAAAAATTGTGCTTAAATTGA
TAAGCATGCAAATATAGAAAACAAACAGTAGTACGTGATACTTATCTTTATCTTGACGTCACCATCAATA
TTTCCGTATCACAACACTATCTCCATCCAGATGAATCCAATTATTCCAAATTTTGTTGTCAACTGTAACA
TTAACATGTATAATTGAGCGCAGACCCTTGAACTCAGGGGTTTGGTCTCCTCACTTACACATATGTATCT
TTACATTGAATTTTCACATGCGTCCACTACATAAAAATTAATTTATTTTATTATTTTTAACTATTATTTC
CATTTTTCTGTTAGTAATTGTTTTACTTATAGCTTTCCCGTTAAGAAAAAAAAAGAAAAAAATCAAATAA
ATATGATATTAGCTCGCAAGCACGTATTCCTTGATTGGTTCATTAAAAGTTCAACATTAAATATATTATT
AGGTGGTCGAAAATAGCACAATATCTACCAGGAAGAACTGACAATGAAATCAAGAACTACTGGAGAACAA
GGGTGCAGAAACAAGCTAAGCATCTCAAAATCGACGCAGAAAGCACGGCCTTTCAAGAAATCATCCGGAA
CTTTTGGATGCCAAGACTGCTTGAAAAGATTGAAAATTCCCCATGTACTTCATCCATACCAATTCTCCAA
ACCTCATCACCAGCCGTAGGAGTTCCCATACCTAGTGAGACTAGTACTACTGCTAGTACTGGTTCTCACC
TACAATACTATGCCTCATCGTCAACACATCTACTATCTGGTCATAGTACTAATGAACTTAACAACATGAC
TGCTGGTTTGGCTATGAATGAACAGAGTTCGGACTCAGAATCAATGAATTTTTCCCAGATTTCTGATCAT
TTCAATGAATACCCAACTAGTAGTCCTTTTCAGCCAGCTAATTTGCATACCAATAATGGCTATAACTCAT
TTTTGGAGGCATGCTCTTATGGTGGTGGTAGCGGTGAAAGCAATGGCTATGACAATCACATGAATTCGAA
CCAATCAACAGTTTTAGAAGGGGGTCTTGGGCACCCTGTTGAGAGTTGCCACGTGGCGGGCATCAATTGG
CCGGATAATGATTTCTTTGCTGGGGTGTGGAACACGGATGATCAATTATGGCAGTACAAGAACTAACTAA
TTTCTTTTTCATTTCTTAGTTAAAGGATTTTGTGTTCATCCAAAATAAATAATTATAGGCTTTGAATAGG
CTTTTTTTTTTTTCTAGCTAATCATGATATGAATCCTCATCAAATGGGGCCATATATTTGTGAATTTTCT
ACAAAACAAAACTAGAAAAGTCATATTGCAAATTGTTACATTAAAAGCATTTTCA
>transcript 
ATGTCTACTAACAGTTGTAAAAGCTCAGCAAATAATACAAGTTCTAGTGAAGATGACGGTAATGAGCTCA
GAAGAGGTCCGTGGACTGTTGAAGAAGATACTCTTCTCATCCACTACATCACTCGCCATGGTGAAGGCCG
ATGGAATTTGCTAGCTAAACGTTCAGGATTAAGGAGAACTGGTAAGAGTTGCAGATTGAGATGGCTAAAC
TATCTGAAACCAGACGTCAAGCGTGGGAACCTTACTCCTGAGGAACAAATCCTGATCCTTGATCTTCATT
CCAAATGGGGCAACAGGTGGTCGAAAATAGCACAATATCTACCAGGAAGAACTGACAATGAAATCAAGAA
CTACTGGAGAACAAGGGTGCAGAAACAAGCTAAGCATCTCAAAATCGACGCAGAAAGCACGGCCTTTCAA
GAAATCATCCGGAACTTTTGGATGCCAAGACTGCTTGAAAAGATTGAAAATTCCCCATGTACTTCATCCA
TACCAATTCTCCAAACCTCATCACCAGCCGTAGGAGTTCCCATACCTAGTGAGACTAGTACTACTGCTAG
TACTGGTTCTCACCTACAATACTATGCCTCATCGTCAACACATCTACTATCTGGTCATAGTACTAATGAA
CTTAACAACATGACTGCTGGTTTGGCTATGAATGAACAGAGTTCGGACTCAGAATCAATGAATTTTTCCC
AGATTTCTGATCATTTCAATGAATACCCAACTAGTAGTCCTTTTCAGCCAGCTAATTTGCATACCAATAA
TGGCTATAACTCATTTTTGGAGGCATGCTCTTATGGTGGTGGTAGCGGTGAAAGCAATGGCTATGACAAT
CACATGAATTCGAACCAATCAACAGTTTTAGAAGGGGGTCTTGGGCACCCTGTTGAGAGTTGCCACGTGG
CGGGCATCAATTGGCCGGATAATGATTTCTTTGCTGGGGTGTGGAACACGGATGATCAATTATGGCAGTA
CAAGAACTAA
>AA 
MSTNSCKSSANNTSSSEDDGNELRRGPWTVEEDTLLIHYITRHGEGRWNLLAKRSGLRRTGKSCRLRWLN
YLKPDVKRGNLTPEEQILILDLHSKWGNRWSKIAQYLPGRTDNEIKNYWRTRVQKQAKHLKIDAESTAFQ
EIIRNFWMPRLLEKIENSPCTSSIPILQTSSPAVGVPIPSETSTTASTGSHLQYYASSSTHLLSGHSTNE
LNNMTAGLAMNEQSSDSESMNFSQISDHFNEYPTSSPFQPANLHTNNGYNSFLEACSYGGGSGESNGYDN
HMNSNQSTVLEGGLGHPVESCHVAGINWPDNDFFAGVWNTDDQLWQYKN
XP_030490260.1 XM_030634400.1 CsMYB64
>genomic 
GTCTTTTTGCTTTCAAAGCAGCCCTCCCGCAATTATGATCACAGAGGTAGTTGATCGTAGTTAATTCATC
ACACTAACTAATCCTCTCCACCAAATAATATTATATAATAAATTAAGAAATTCTCTCTCTTGAGTAATAA
TTTTTTTCATGAATTTAGTCCAAGAGAAAGTGAATATGGGTTCTAGTTCCCAGTCGATTTCGAAGCCAAT
TGAAGAAGAAAACAATTTCAATTTCAAATTCAACAGGGGAGCATGGACCGCAGAGGAAGATCAAAAACTT
GCTGAGGTAATTTCACATCATGGTGCACAAAAGTGGAAGACTGTTGCAGCCATAGCAGGTATATATACAT
ATATATATATTAATTTGTATTATAATTAAGTACTTCAAATTAATTACTGATCAGTTATTATTATTTTTTT
TACCTCTTAATTTGAAGGCCTCAATCGATGTGGTAAGAGTTGCAGGATGAGATGGTTGAATTATCTCAGG
CCCAACATTAAGAGAGGAAATATAACTGATCAAGAAGAGGATTTAATCCTTAGGCTGCACAAACTTTTAG
GCAACAGGTTACTATATATAATATATATATATATATAGTATATTCTACTCTTACATGTACTTTGTTATAC
ATAAAATAATAAATAATGTAATAAGGAGTTCAATGGGCTGGGATTAATTTCCAAACTTCACATGTACATT
TTAATTTTTAAAAAATATTGAAATTATAAAGGGTCCAATAAGTTAATTTGGAACTTTCAAGACCTTTAGG
AGATTGTGTCACTACAATAATGATTAAACTCTTTTACTTTAGGCACTATTCATATTTTAGTGCAAACTCT
ACTTATACATATATTATATATATGTACTATATATATACGTACGGTACAGATAACTAATTAAGGTTGGTTT
GATGATTTGGTACGATGTATAATTAATTAACTAGGTGGTCGTTAATAGCGGGACGATTGCCTGGTCGAAC
AGATAATGAGATCAAGAATTACTGGAATTCTCATTTGTGCAAGAAAATGAGCCAGAAAGAGAAGAAGAAG
AAGAAGATACAAATGGAGACTACTACTACTCCAAATAATAATACTACAAGACCAAAAGTGATGACCAAGT
ATGATGATGAGAAGGTTCATACACAATTATTAGTCAAAGAAAACAGAACATCATCGTCCGACCAAGTTAT
AATTAGCGATAAAGATCATAATTCAAACATGGCTACTACTAGTACCCATTTTGATGTTGATGATTTCTTT
GACTTTTCAAATGAAGGTTCTCTCAATTTGGAGTGGATGAACATGTTTAATCTTCAGGCCAATGTTTAAT
AATATATTATATTTTAGTTCTTTCCTTAATTAGCTTTGAGATAAGTTGGAGATCGATCTAATCGTTGTGC
ATGCATATGATTATCTAATTTAGAGCTAGTTTGCTAGATAATTAGGCTTTCTTTTTTTATTTTTTTTTTC
TTTGATCTCCAACACTTTAGTTAACTACCAGTACTAGAATTCGTAAGTGCAAATCACTGGCCGTGTAATA
AATGATGAAAAAATTATCATTATTCATCTATTTTTATTAAAGCGAAATAAT
>transcript 
ATGAATTTAGTCCAAGAGAAAGTGAATATGGGTTCTAGTTCCCAGTCGATTTCGAAGCCAATTGAAGAAG
AAAACAATTTCAATTTCAAATTCAACAGGGGAGCATGGACCGCAGAGGAAGATCAAAAACTTGCTGAGGT
AATTTCACATCATGGTGCACAAAAGTGGAAGACTGTTGCAGCCATAGCAGGCCTCAATCGATGTGGTAAG
AGTTGCAGGATGAGATGGTTGAATTATCTCAGGCCCAACATTAAGAGAGGAAATATAACTGATCAAGAAG
AGGATTTAATCCTTAGGCTGCACAAACTTTTAGGCAACAGGTGGTCGTTAATAGCGGGACGATTGCCTGG
TCGAACAGATAATGAGATCAAGAATTACTGGAATTCTCATTTGTGCAAGAAAATGAGCCAGAAAGAGAAG
AAGAAGAAGAAGATACAAATGGAGACTACTACTACTCCAAATAATAATACTACAAGACCAAAAGTGATGA
CCAAGTATGATGATGAGAAGGTTCATACACAATTATTAGTCAAAGAAAACAGAACATCATCGTCCGACCA
AGTTATAATTAGCGATAAAGATCATAATTCAAACATGGCTACTACTAGTACCCATTTTGATGTTGATGAT
TTCTTTGACTTTTCAAATGAAGGTTCTCTCAATTTGGAGTGGATGAACATGTTTAATCTTCAGGCCAATG
TTTAA
>AA 
MNLVQEKVNMGSSSQSISKPIEEENNFNFKFNRGAWTAEEDQKLAEVISHHGAQKWKTVAAIAGLNRCGK
SCRMRWLNYLRPNIKRGNITDQEEDLILRLHKLLGNRWSLIAGRLPGRTDNEIKNYWNSHLCKKMSQKEK
KKKKIQMETTTTPNNNTTRPKVMTKYDDEKVHTQLLVKENRTSSSDQVIISDKDHNSNMATTSTHFDVDD
FFDFSNEGSLNLEWMNMFNLQANV
XP_030482027.1 XM_030626167.1 CsMYB65 
>genomic 
AAGGCACGTTTTTATGCTCACGCCTTCTATGCTATTCTATTATATATATTCAAGAAAGCAAAAGAGACTG
TCCCAAATTAAATTAGCTAATTGAGTGAAAAACGAAAAAAAAAAAAAACAGAGATCTCTAGAAATAAATA
GAGAGAGAGAGAGAGAGAGAGAGAGAGAGAGAGGTACTACAGGTAGACAGTTATAGAGCTAGAATTTAAT
TAATTAATATTAAGATGGTGAGAGCTCCGTTTATTGACGAAAATGGAGTGAAAAGAGGTGCATGGAGTCC
TGAAGAAGACGATAAGTTAAGAGCTTATGTTGAAAGATATGGACACTGGAACTGGCGCGAACTTCCCAAG
TTTGCTGGTATATATATTTATATATATAATATATATAAATATAATATTTCAGAAAGCATGCTTATGCATA
TAATAATCGAACTAAATGTTTATGAAAGCAAAGATTTTGGTGGTTTGTGTTTTATAAAACTCATCTTTTT
AATACATATATAAATAGTACTGAGGCTTTTCACTACAAACGTTTAGTTATTCTACCTTCATTATCTTCAA
TTTCGAACTTTTCAGATATAACTGTGCGCCTATATATACAAATTCATACACATCTATTTAATTATGGAAT
TTCCCCCAGCTAGCAGGAGAATAATTAAGGACAGTCATTTTCTAATTTTCAAAGAAATTATAATTAAACT
CGTTATTAATTTTTTTTTATTTTTTTTAGAACACAGCAAACTCGTGATTTGATGTATAATTACATTCAAG
AACACCATTATGAGATCCCATATAACTTTAAAAAATAATTTTAAAAATATGACTGATGGACCAATCATTA
TGTATAACAATACTATAAATAATAATGACATTAAATGATGATTTGGGTAATTACAGGACTATCAAGGTGT
GGAAAGAGTTGCCGACTACGATGGATGAATTACCTTAGACCAGATGTGAGACGTGGTAATTACACAGCCG
AAGAAGAAAATACAATCATCAAATTACATCAACAACATGGAAAAAAGTAAGTAACCATACATTTATACAT
AGAATGTAATTAATAATAATATCAATTGATTATGTATAGTACACTTGTACTCATCGATCGTGATCATCTA
CTTATTTCAATTTCTTTTTAAACATATGTAGATGGTCGATGATTGCTGCGAAATTGCCTGGAAGAACAGA
CAATGAAATAAAGAACCATTGGCACACCCACCTAAAAAAGCGTGCAATAACTAATAATTACAATAACAAT
AATAATAGTGATCACGATCAAGATGATGATGATGATGAAAACCCAACAAAATCTCAGCATTCAAGTGGGT
TATACTCTTCAGGGTGTGATAATCATAATCTCAATCATGATCATGGAGAATCATCAGAAGCTCAAAGTAG
TAGTAGTAGTAGTACTATTACTGATCATGTCTCTCCTCAAATTCTGGAGAGCTCTCAATATTCATCTGCT
CCATCACCCCATAATAATAATAATAATATTAATAGTACTACTGGAAAGTACTGTAGTAGTACTGATGTTG
GTATAGTACTACATGAGTCATTATTAAGTGATCATTATGAAGAGTACGATACCAGTTTCTGGACTGAACC
ATTTGTGGAAGATAATAAAGTGTTCATGCCCATCCAAGATGATCATCAGTACTACTATAGTACTACATAT
TTTGGAGATTCAGAAGCCAATAATATTGCCTCGTTTTATAATCTTTCATTGTATAATATTACTGATGATC
AAGGGATGGTCAACGACTTCTTATATCATATAAATACTAGCTAGTATCTTAAACTATGTCCTGTACTCAA
TAGAGACGAAAATTTATGTATGGATCATCTCCATATGTAAGTATGTAACCAGTTTCTGTATCTATATATT
GATAAGTTTTGATTAAAACATCTTAACAAAGCTGGCTCATCAGTTTTCATTACAATTATTTTAGAACATG
TTGTAAAACTCTTTGGTCTTTGTGTTTCCATACTGTATAGTATCTTTAAATTTCTTTGTGTGCAATATTC
TATATTTATGTA
>transcript 
ATGGTGAGAGCTCCGTTTATTGACGAAAATGGAGTGAAAAGAGGTGCATGGAGTCCTGAAGAAGACGATA
AGTTAAGAGCTTATGTTGAAAGATATGGACACTGGAACTGGCGCGAACTTCCCAAGTTTGCTGGACTATC
AAGGTGTGGAAAGAGTTGCCGACTACGATGGATGAATTACCTTAGACCAGATGTGAGACGTGGTAATTAC
ACAGCCGAAGAAGAAAATACAATCATCAAATTACATCAACAACATGGAAAAAAATGGTCGATGATTGCTG
CGAAATTGCCTGGAAGAACAGACAATGAAATAAAGAACCATTGGCACACCCACCTAAAAAAGCGTGCAAT
AACTAATAATTACAATAACAATAATAATAGTGATCACGATCAAGATGATGATGATGATGAAAACCCAACA
AAATCTCAGCATTCAAGTGGGTTATACTCTTCAGGGTGTGATAATCATAATCTCAATCATGATCATGGAG
AATCATCAGAAGCTCAAAGTAGTAGTAGTAGTAGTACTATTACTGATCATGTCTCTCCTCAAATTCTGGA
GAGCTCTCAATATTCATCTGCTCCATCACCCCATAATAATAATAATAATATTAATAGTACTACTGGAAAG
TACTGTAGTAGTACTGATGTTGGTATAGTACTACATGAGTCATTATTAAGTGATCATTATGAAGAGTACG
ATACCAGTTTCTGGACTGAACCATTTGTGGAAGATAATAAAGTGTTCATGCCCATCCAAGATGATCATCA
GTACTACTATAGTACTACATATTTTGGAGATTCAGAAGCCAATAATATTGCCTCGTTTTATAATCTTTCA
TTGTATAATATTACTGATGATCAAGGGATGGTCAACGACTTCTTATATCATATAAATACTAGCTAG
>AA 
MVRAPFIDENGVKRGAWSPEEDDKLRAYVERYGHWNWRELPKFAGLSRCGKSCRLRWMNYLRPDVRRGNY
TAEEENTIIKLHQQHGKKWSMIAAKLPGRTDNEIKNHWHTHLKKRAITNNYNNNNNSDHDQDDDDDENPT
KSQHSSGLYSSGCDNHNLNHDHGESSEAQSSSSSSTITDHVSPQILESSQYSSAPSPHNNNNNINSTTGK
YCSSTDVGIVLHESLLSDHYEEYDTSFWTEPFVEDNKVFMPIQDDHQYYYSTTYFGDSEANNIASFYNLS
LYNITDDQGMVNDFLYHINTS
XP_030492596.1 XM_030636736.1 CsMYB66
>genomic 
TTTTTTTTTTAGCTTTATCCTTCACTTACTTCGTTCAAAGCCAAAAACGTCATATGTATACGATCCTCTT
AGGACTGTACGGCAAACCGGCCAATACTAGACCCTTCCGGTGACCCCAGTAAACCAAAAAAAGGAGACAA
CTTTTTTGGTTCCAATACTCGACATGGGAAGGACACCCTGCTGCAACGTCCAAGGTTTGAAGAAAGGCGC
GTGGACCACCGAAGAGGACCAGAAACTCTCTGCTTATATTACCCAACACGGCGAGGGAGGCTGGCGATCC
TTGCCTGAGAAAGCTGGTCGGCGTTTTTATTTTGGGGTTCTAATTCTGACAGTGTGGTTAATAAAATGTG
TGTGTTAAAATGAACTCATTTTAGGAAATGGGTATTCTGGTTTCAGGTCTTTCGAGGTGTGGAAAGAGCT
GCAGATTGAGATGGACTAATTATCTGAGGCCTGGTATTAAGAGGGGAGAGTTCACTAATGAGGAAGAAGA
GATTATTATGAGACTTCATGCTGTTTTAGGCAACAAGTGAGTGTTTGATTTTTATTTTCTTGATGTGAGT
TGGACTTTTACTCACAATGTTGCATATTTTTCATTCGTTTTCCCTAACTGTTCTACCCATTTCATAGACT
TCATTTTCCTCATTTTTGTTCCTACCTTTCTGGGCATACTTTATATATAAATATCATTTTTTTTCTTTTG
CTGTTTCATTTAGCATATTATTTATTTAATTGATCTCACTTTCTCCAGTTACCGACTTTATTTATTTATT
CTTTTTTTTTTGTTCTTCTTTTACTTAACTAATTTCCGAGTAATTGTAGATGGTCAGCCATAGCGAAACA
GTTACCAATGCGAACAGACAACGAAATCAAGAACCATTGGAATACGAGACTGAAGAGAATCGTAGCTGAA
AAGGGCAAGGATAATTTAATCACTAGAGCCGATATTGAAAATCTTGTAGCTAAAAATGGTATTGGTAACA
ATGCTGAAACAGAGAAAAGTCCTATGAAGAATCTCAACGTCGTTGAGTCTAAAGGGTCAACTTTTAAGCT
ACTTAATGATGTTGCTTCTAAGCTCAAAGCATCTGGTTCCATTGTCTCATTAATTAACCAACAAGTTGTG
AAGTGTAACTCAACAGAGGCCAACTCTGTCTCAAGTCCTACTAATACTACTACAACCACTAGCACCACCG
CCAATACTCCAGCTAATTTACTCAACAGGGTCGCCACAACTCTCAACTCACCAAAATCAAATTCTCTTGG
TGCCATTAAAGCAATCTTTTCCAGAACATTAGAAGGCAGTACAGTTAGTGGTAGTAGTGACAACAGTTTC
TCTGAGGTTGGTATGGGGATTGAAGATACTAGTGATGAGAGAAGTAGTCCTGAATCTGAAAATGCAGTTC
ATGTTTCAATTCCGTTCTCCTCCTCAACCAGGTTACTCAACAAAATGGCTTCTAAATTTGCTCTAATGAA
TCATGTTCAGGCAGTGGTTGGTGGCAGCACCCATATGTCTAAGCCTCCGGTTTTGGAACCAAATCATCTG
GATGATTGGAGCCAAGAAATCTCCCATTTGGGTGGAATTTCCGGTACTTGTAAAGACGAAACTAGTAACC
AATTTGACATGGTCTTCGAACCTGATCATCAAGATCATGAATTTTTGTTGGAAGTAGGTTGTGAGGATCG
GAAAGACAAAGGCAAAGTTTGTAATGAGGATAGTGAGTTGATTAGAAATCTGTCAAGGGAGACTGATTCT
AATGAACAAGTTTTGGTATTCACTAGTAATAGTAGCTCTTCATATGAAGGTTCTAGTCATATCGAAGTGG
TAGTAAGTGACTTGGAGGCTGCAGATAATTGGGAGGACTGTGTTAACTTTGATGAATTCTTTGATGCTGC
AACTCTTGAGTAATTTCTAGAGTTTCTAGTTTCCTGAGAATTTTTCTTTTCTTATTTTCTTTTTCTAACC
TTACGTCTGTATATTATATCAAATATAATAATCCAATATGTATGAGACACGAATCATACTTCTTTGAATG
AAGATCGCGTATAACAGTTCCTGTCCCA
>transcript 
ATGGGAAGGACACCCTGCTGCAACGTCCAAGGTTTGAAGAAAGGCGCGTGGACCACCGAAGAGGACCAGA
AACTCTCTGCTTATATTACCCAACACGGCGAGGGAGGCTGGCGATCCTTGCCTGAGAAAGCTGGTCTTTC
GAGGTGTGGAAAGAGCTGCAGATTGAGATGGACTAATTATCTGAGGCCTGGTATTAAGAGGGGAGAGTTC
ACTAATGAGGAAGAAGAGATTATTATGAGACTTCATGCTGTTTTAGGCAACAAATGGTCAGCCATAGCGA
AACAGTTACCAATGCGAACAGACAACGAAATCAAGAACCATTGGAATACGAGACTGAAGAGAATCGTAGC
TGAAAAGGGCAAGGATAATTTAATCACTAGAGCCGATATTGAAAATCTTGTAGCTAAAAATGGTATTGGT
AACAATGCTGAAACAGAGAAAAGTCCTATGAAGAATCTCAACGTCGTTGAGTCTAAAGGGTCAACTTTTA
AGCTACTTAATGATGTTGCTTCTAAGCTCAAAGCATCTGGTTCCATTGTCTCATTAATTAACCAACAAGT
TGTGAAGTGTAACTCAACAGAGGCCAACTCTGTCTCAAGTCCTACTAATACTACTACAACCACTAGCACC
ACCGCCAATACTCCAGCTAATTTACTCAACAGGGTCGCCACAACTCTCAACTCACCAAAATCAAATTCTC
TTGGTGCCATTAAAGCAATCTTTTCCAGAACATTAGAAGGCAGTACAGTTAGTGGTAGTAGTGACAACAG
TTTCTCTGAGGTTGGTATGGGGATTGAAGATACTAGTGATGAGAGAAGTAGTCCTGAATCTGAAAATGCA
GTTCATGTTTCAATTCCGTTCTCCTCCTCAACCAGGTTACTCAACAAAATGGCTTCTAAATTTGCTCTAA
TGAATCATGTTCAGGCAGTGGTTGGTGGCAGCACCCATATGTCTAAGCCTCCGGTTTTGGAACCAAATCA
TCTGGATGATTGGAGCCAAGAAATCTCCCATTTGGGTGGAATTTCCGGTACTTGTAAAGACGAAACTAGT
AACCAATTTGACATGGTCTTCGAACCTGATCATCAAGATCATGAATTTTTGTTGGAAGTAGGTTGTGAGG
ATCGGAAAGACAAAGGCAAAGTTTGTAATGAGGATAGTGAGTTGATTAGAAATCTGTCAAGGGAGACTGA
TTCTAATGAACAAGTTTTGGTATTCACTAGTAATAGTAGCTCTTCATATGAAGGTTCTAGTCATATCGAA
GTGGTAGTAAGTGACTTGGAGGCTGCAGATAATTGGGAGGACTGTGTTAACTTTGATGAATTCTTTGATG
CTGCAACTCTTGAGTAA
>AA 
MGRTPCCNVQGLKKGAWTTEEDQKLSAYITQHGEGGWRSLPEKAGLSRCGKSCRLRWTNYLRPGIKRGEF
TNEEEEIIMRLHAVLGNKWSAIAKQLPMRTDNEIKNHWNTRLKRIVAEKGKDNLITRADIENLVAKNGIG
NNAETEKSPMKNLNVVESKGSTFKLLNDVASKLKASGSIVSLINQQVVKCNSTEANSVSSPTNTTTTTST
TANTPANLLNRVATTLNSPKSNSLGAIKAIFSRTLEGSTVSGSSDNSFSEVGMGIEDTSDERSSPESENA
VHVSIPFSSSTRLLNKMASKFALMNHVQAVVGGSTHMSKPPVLEPNHLDDWSQEISHLGGISGTCKDETS
NQFDMVFEPDHQDHEFLLEVGCEDRKDKGKVCNEDSELIRNLSRETDSNEQVLVFTSNSSSSYEGSSHIE
VVVSDLEAADNWEDCVNFDEFFDAATLE
XP_030501806.1 XM_030645946.1 CsMYB67
>genomic 
TCTCTCTCTCATAGTATAAAATCTCATAAAGAATAACATGAAGTAACAAACAATTATGTGAGCTTTTATT
CTCTTTTATGTTGTTTCAAACCTTAAAACAAAACAAAACAAAACAAAAAAACTCGAGTAATGGGAAGAAC
AGCATGTTGTTCAAGATTTGGTTTGCGAAGAGGTCCATGGACACCTAGAGAAGACACATTATTAGTAAAC
TACATTCAACTTCATGGTGAAGGCCATTGGAGAATTGTTCCTAAAAAAGCTGGTATTATAATAAAACATA
TCATAACACTTTTGTTTTGTATTTTGTTTCATTAAAATGTTATGTTATGTTATGTTAATGTTATGTTATG
TTATGTTTGTGTTATGAAAAGGGCTACTTAGATGTGGAAAGAGTTGTAGACTAAGATGGATGAATTATCT
TAGACCAGATATCAAAAGAGGGAATATCACAGCTGATGAAGATGATCTTATCATAAGACTTCATTCCCTT
TTGGGAAATCGTTGGTCTCTAATCGCCGGTAGACTTCCTGGTCGAACTGATAACGAGATCAAAAACTACT
GGAATTCCCACTTGAGCAAAAGACTCAACACCAACAACAAAGAAAGAACAAAGAAGAAACAACAACGACA
ACAACAACAACAACAGCAACAACAACAACATCAACATCAACAACAACAACAACAGCAACAACAGCAACAA
CAACAACAACAACAACAGCAACAACAACAACAGCAACAACAACAACAACAACCGACGACTAAGGAGAATG
GAGTTTCGGGAAATGGTAAGAAGGTACATTTGCCAAAACCTGTTAAAGTTTCAAAGTATAGTACTAGTGC
TCATGGAGAAGATTGTGCAGAAGAGGTTTTGAATCTTTATTATCAAGATGGTAACAAAGTTGATGATGAT
GATGATGATGATTATGATTATGATTATGTAGTCAACAACAACAAAAGTAATAATAGTAATAAAAGTACAT
CTTTGGACCAAATTTCACATGGTAAAGATGATATGCTAGATAAGATCTTTGAGGAATATCAGCAGCTTCT
TCAGGTGGAGGATCATCTTCATTCTAATTTTCTCTTTTTCTGAAGATTCCCAATATATATATATAATAAT
ATATATGTGTGTGTGTATAAGGATATCAATACATTCTGTTGAAATTGTGGTTTGTATTGGTGTTAGTTTG
TAAGGTATTTATGGATAAGATTTCATGTGC
>transcript 
ATGGGAAGAACAGCATGTTGTTCAAGATTTGGTTTGCGAAGAGGTCCATGGACACCTAGAGAAGACACAT
TATTAGTAAACTACATTCAACTTCATGGTGAAGGCCATTGGAGAATTGTTCCTAAAAAAGCTGGGCTACT
TAGATGTGGAAAGAGTTGTAGACTAAGATGGATGAATTATCTTAGACCAGATATCAAAAGAGGGAATATC
ACAGCTGATGAAGATGATCTTATCATAAGACTTCATTCCCTTTTGGGAAATCGTTGGTCTCTAATCGCCG
GTAGACTTCCTGGTCGAACTGATAACGAGATCAAAAACTACTGGAATTCCCACTTGAGCAAAAGACTCAA
CACCAACAACAAAGAAAGAACAAAGAAGAAACAACAACGACAACAACAACAACAACAGCAACAACAACAA
CATCAACATCAACAACAACAACAACAGCAACAACAGCAACAACAACAACAACAACAACAGCAACAACAAC
AACAGCAACAACAACAACAACAACCGACGACTAAGGAGAATGGAGTTTCGGGAAATGGTAAGAAGGTACA
TTTGCCAAAACCTGTTAAAGTTTCAAAGTATAGTACTAGTGCTCATGGAGAAGATTGTGCAGAAGAGGTT
TTGAATCTTTATTATCAAGATGGTAACAAAGTTGATGATGATGATGATGATGATTATGATTATGATTATG
TAGTCAACAACAACAAAAGTAATAATAGTAATAAAAGTACATCTTTGGACCAAATTTCACATGGTAAAGA
TGATATGCTAGATAAGATCTTTGAGGAATATCAGCAGCTTCTTCAGGTGGAGGATCATCTTCATTCTAAT
TTTCTCTTTTTCTGA
>AA 
MGRTACCSRFGLRRGPWTPREDTLLVNYIQLHGEGHWRIVPKKAGLLRCGKSCRLRWMNYLRPDIKRGNI
TADEDDLIIRLHSLLGNRWSLIAGRLPGRTDNEIKNYWNSHLSKRLNTNNKERTKKKQQRQQQQQQQQQQ
HQHQQQQQQQQQQQQQQQQQQQQQQQQQQQQPTTKENGVSGNGKKVHLPKPVKVSKYSTSAHGEDCAEEV
LNLYYQDGNKVDDDDDDDYDYDYVVNNNKSNNSNKSTSLDQISHGKDDMLDKIFEEYQQLLQVEDHLHSN
FLFF
XP_030509806.1 XM_030653946.1 CsMYB68
>genomic 
AAAATGGTAAGCCATTAGGCTTTGAGAATTACTCGGAAACATAGCATTTTCACACCTCTTAAACCATCCC
ACTCTTCCTTACCATTTTCCCTTGCGGGTCCCTTTCTTCTCAGAGGCCCCCCAATATTTTTACCTTCCAA
TCACCACCACCATTTTGCAGCTTTCTTGCTTCTTCTTCTTCTTCTAACCGGCCAGCCACCGTCCCTCCTT
CTTCCCCCCTCTTTCTCTCTTATCATCAATCTCTGAAATTTGTTGACTATTTATTTCTCTTTTGATTCTA
TTTTTCTTTGGAAGCACATTTTATAAAATCATTCTAAATTAAAGAAAGATACCCAATAAAGAACTCAACG
AAAATGTATCGGAACGAGTGAAATAAAAAGAATTATAGCGAGAAAAAGACAGAGATGGAGATCGAGATTG
GGAGAGGGGGGAGAGAAATAGGTGAGTTAAGTATGTAAAAGGAAAATACACACAAAAATATCACCGGGGC
TTACCAAGACCAGTGAGCCTTAAAGGGATATTTTAGAAGAAGAAGAGGAAGAAGAATAGTGTGAAGCGTG
TGAGACATAGATAATAAAAAGATTAGGCAAGTTTTGGGATTTGGGTATCGATTATTTGTCGGGTTTCTCT
TTTTTTTTTTTCTGGTATTTCTTTCTTGTAATGACCCCTTACAACAACGGCAGTGCACAGAGCGAAGGTG
GGTCATCAGGTTCAAGCGGAGGAAAGTGTGTGAGTGGGCCAGACGGGGCCATTTTGAAGAAAGGACCATG
GACAGCGGCGGAGGATCATGTTCTAATGGAGTATGTAAAGAAACACGGCGAAGGGAACTGGAATTCAGTT
CAGAAGTATTCTGGGCTCAATCGTTGTGGCAAGAGTTGTCGTCTCAGGTGGGCCAACCATCTTCGACCAA
ACTTGAAGAAGGGTTCCTTTACCCCTGAGGAGGAGAGACTCATTCTTGAACTTCACGCCAAGTATGGCAA
CAAATGGGCTCGCATGGCCGCCCAAGTATGTACACTATTTATACATTAGTAATGTTTTGTTTGATGTCGT
TTCGTTGTTCTTATATTGAGAACGACAATTGCACTTTGTTCTTTGTTCTTCCAGTTGCCTGGACGAACGG
ACAACGAAATCAAGAACTATTGGAACACAAGGGTGAAGAGGCGCAAACGACAAGGGTTACCTCTATATCC
ACACGACATTCAACACCTCTCTCCAACGAGCTCACTCACCCCAATAATCCAATCTCCAACGACACCAACG
ACACCATCGTTTCCCTTCCAGAGCCAAGGCCATGTCCCATTCTCGCCCACTCCGCCATCCCATTCTCCTA
TGTCTTCTCCAATCCAACCTTTCCCTAGTTTGACCTCTCCTTCCTCTTTTGAACACAACAACTCTTCTTT
CACCTTCTCAAACCCTTCATCCTTCACTTTCCAAAGACCTGTTCCCGTTCTCGGTGCCCCTGTTCGTTTC
AAGTCGTTTCGCGACTCAAATGGGTTTTCTCTCCAAACCCAACAACAAAGTCCTTGTCCACCTTCTCTTG
ACCAGTACACGCCGAACCAGTTGAGCGATTCTGGTTGTTTTCAGTTTCCGTTGAATTTTGACCCAACTTT
ACCTCAAAATATTGGAACCCATTTCGATTCTGAGCTTATGAATTCCTCTGGTTCAATCCGCTCGGTGAAG
TCGGAGCTCCCTTCAAGCCAATTTACCCAAATTCATTCGGAAATTACGTGTAATAATAATAACAGCAACA
GCAACAGCAACAATAACAATACTAATAATAATATTAATAATTGTAACTCCAAGGTTGTAAGCTCAGCAAC
AACCCAGAGAAATGGTGGGTTGCTGGAGGACCTTTTAGAGAATCTGTTGGAGGAAGCCCAGAGGTCTGTT
GAGAGCTCTTCAGGTGAATCGTAGTATGTGTGATTATGAATTTTTCTAATTAAGTTAAACTTGTGTCTAC
AAATAGTTCAAGCTTAGCTTAGTTATTGTTGATTGTTTCACTACGCCTGTGAATTTCAACTGCTATATAC
CATATTTCTTATGATGGATTTCAGGGAACTACCCGCATTAACTCTGTTTTCAAACATGTAGAATACATAG
CATAGCATAGCATAGCATAGCATAGCATGTAAGGTCAAAATTATGACAGGAAAATACTACTTTTCGTTTC
TTGTTCATAGATTCGGATAGAATTAAGGAAATAACAATGTGCATTCTTTTCTTTTTAATGCAGAAACAAT
GCCAAAGCAAGAGTCTAAAGGTCAGGTCAACTGCTTGCCAGAAGACTTATCAAAGCTGTTAAATTTCGTG
CCTGCTAATCTTCAGGCTCCAGAATGGTATTGTGATAACAGTGAAAACTCCAGTGGTCAATGTTTAGGTG
TTACAGATCATAATCTTTGTCTCGACATGCAGCATTTAGCTTCACTATTCCCTATCGCCTCTGCAGCTGA
CTGTGGGCAAAACCCTGCCTCTTGGGACAACTTGCCTGACATTTGCAAAGGGTGGTTTAAAAATACTTGA
ATGATGAGAATTATGAAACCTATTATTATTATTTAACGAATAAAATAAAATTATTTTAAATGGTAATTAA
TAAAGCTCTACACTATAATTTGTTTGGTCCAAATCTTTTAAATGTTGAAGCCATATGGCCAAACTATACT
TAATAAAATAACAGTATGATCATTTCTTT
>transcript 
ATGACCCCTTACAACAACGGCAGTGCACAGAGCGAAGGTGGGTCATCAGGTTCAAGCGGAGGAAAGTGTG
TGAGTGGGCCAGACGGGGCCATTTTGAAGAAAGGACCATGGACAGCGGCGGAGGATCATGTTCTAATGGA
GTATGTAAAGAAACACGGCGAAGGGAACTGGAATTCAGTTCAGAAGTATTCTGGGCTCAATCGTTGTGGC
AAGAGTTGTCGTCTCAGGTGGGCCAACCATCTTCGACCAAACTTGAAGAAGGGTTCCTTTACCCCTGAGG
AGGAGAGACTCATTCTTGAACTTCACGCCAAGTATGGCAACAAATGGGCTCGCATGGCCGCCCAATTGCC
TGGACGAACGGACAACGAAATCAAGAACTATTGGAACACAAGGGTGAAGAGGCGCAAACGACAAGGGTTA
CCTCTATATCCACACGACATTCAACACCTCTCTCCAACGAGCTCACTCACCCCAATAATCCAATCTCCAA
CGACACCAACGACACCATCGTTTCCCTTCCAGAGCCAAGGCCATGTCCCATTCTCGCCCACTCCGCCATC
CCATTCTCCTATGTCTTCTCCAATCCAACCTTTCCCTAGTTTGACCTCTCCTTCCTCTTTTGAACACAAC
AACTCTTCTTTCACCTTCTCAAACCCTTCATCCTTCACTTTCCAAAGACCTGTTCCCGTTCTCGGTGCCC
CTGTTCGTTTCAAGTCGTTTCGCGACTCAAATGGGTTTTCTCTCCAAACCCAACAACAAAGTCCTTGTCC
ACCTTCTCTTGACCAGTACACGCCGAACCAGTTGAGCGATTCTGGTTGTTTTCAGTTTCCGTTGAATTTT
GACCCAACTTTACCTCAAAATATTGGAACCCATTTCGATTCTGAGCTTATGAATTCCTCTGGTTCAATCC
GCTCGGTGAAGTCGGAGCTCCCTTCAAGCCAATTTACCCAAATTCATTCGGAAATTACGTGTAATAATAA
TAACAGCAACAGCAACAGCAACAATAACAATACTAATAATAATATTAATAATTGTAACTCCAAGGTTGTA
AGCTCAGCAACAACCCAGAGAAATGGTGGGTTGCTGGAGGACCTTTTAGAGAATCTGTTGGAGGAAGCCC
AGAGGTCTGTTGAGAGCTCTTCAGGTGAATCGTAA
>AA 
MTPYNNGSAQSEGGSSGSSGGKCVSGPDGAILKKGPWTAAEDHVLMEYVKKHGEGNWNSVQKYSGLNRCG
KSCRLRWANHLRPNLKKGSFTPEEERLILELHAKYGNKWARMAAQLPGRTDNEIKNYWNTRVKRRKRQGL
PLYPHDIQHLSPTSSLTPIIQSPTTPTTPSFPFQSQGHVPFSPTPPSHSPMSSPIQPFPSLTSPSSFEHN
NSSFTFSNPSSFTFQRPVPVLGAPVRFKSFRDSNGFSLQTQQQSPCPPSLDQYTPNQLSDSGCFQFPLNF
DPTLPQNIGTHFDSELMNSSGSIRSVKSELPSSQFTQIHSEITCNNNNSNSNSNNNNTNNNINNCNSKVV
SSATTQRNGGLLEDLLENLLEEAQRSVESSSGES
XP_030492253.1 XM_030636393.1 CsMYB69
>genomic 
ATTTACAATGAAATAAACGACTTGCTTAAGGGGCCAAAAGTGGGGAAGTCGAAATAGTTGCAAGCTTTGT
TTCCCAAAATACCCCTCAATTTGCAGTTAGGCTTAGGCGGGTAGGTAATGATAAAATAACATTTTCACTC
CCTCTCATCGAATCAGGGAGAGAAGAGAGAGAGTCGAAAACAAACAAACCAACCGAACCATGACTGTGCC
AAACGATGCAGTTTCCAACGACGATGACCGCACTGATGGGTTCAAACTAGGCGGTGGAGGCGGCGGTGAA
GCTGAGTTGTTGGAGTTGAGGGTGAGTGATCGTGTCTGTGTTGGTGCTGGTAGTGGTGATGGTGATGGTG
GAGGAGATGGGAGAGTGAAGGGACCATGGTCACCGGAAGAGGACGTTGTGCTTAGTCGACTCGTGAGTAA
GTTCGGAGCAAGGAATTGGAGCCTGATCGCCCGGGGGATTCCCGGAAGGTCTGGAAAGTCATGCCGACTC
CGGTGGTGTAATCAGCTCGATCCCTGTGTTAAGCGTAAACCCTTTACTGGTAAGCCGCCATTGCCTATAA
TGTAACCCTGGTAGCTTTCATTTTTTGTGACTGTTTATTTTGTGCGTGCGTCTGTGTTTGTGGGGTTTGG
TTTGGGGTTTTGAATTGAATAATGTGTGGGTTTTACCTATTTTGTGTGTTCGTATTTGGAGGTTTTGGAA
TGTGGATTTTAGCTTGAGTTATTTAGATGTTTTGGGATTGTTTTAGTATTATATTTGTTTGTCGGGGCAA
CTAGTAAATTGTCTAGTTAGTATAAATATGTAAAATCATTTTATAAATAGAGAATGAATGAATGAAATGA
ATGAAAATTAAGAGTATTGCTATTGGAGTTTGGCACTGACTTGAAGAGTGGGTTTGATATTGTATTACCT
TGAGACTCCATGAGTTGGGCAATTCAATAATAAAGACAATTTTATAGGTTAAAGAAAAAAAACAATATCA
AATGTACTCTTACCAAATTCCAATAGGAATACTCCTAATTTTCTCTCATTTTTTTTTGACTCTATTTGTG
AAATGACTTTACATATTTATACTAATTAGTCCCTATACCTTTCCTGTAACACCGACTCTTATTAATTCGT
TAAGTCTTTGCCTTAATGTACGGATCACTTGAAGGAGTTAGAAGAGTCATTTGATCAGTTGTAGTTATAT
TTTTTTTCTTCAATAGCCATGTTGCTAGTTTGGGTGCTTTTGTAATAGTTAGATTCCAGAGTATGTGAGT
AGACACTTAGAAACAAGTCATATATGTCATTTCTGTGGAATACCAAACCAAATGCATGACATGATTCCTT
TTTTAATGCAGAAATTCAATTTTCTATCAATGCCTTTCATTGCTTTATTGCCACTTTAGTGGTTGGTTTG
AAAATTTAAGCATTAATCTTTCTTACTGAATGTATGGCTTTCAGAGCTGTATAAGATGCATGCTACTCGT
AAATTTTTAGTTGAAGGTTGCTTGATGAAATTGGACTTCCTCTTAAGTTTTTGTTATGCCATTGCAGTGT
ATTTTTTTGTTTTTCTTTTATAAGACCATTTTGTTTTTGATAAATACCGAGTAGATATTCCTTTATAGAT
ATGGTTTCTAATTTATAGTTATTCTGACTTTTTGTGCCTCTCATATCTTCATACTCTCATTTTTTGATCT
TGTGACTTATCTGGTTGCTCACTTTATTATTTCATTCCTTCTTTAACAGTTCATGTTGAGCTCACAAAAA
GGATGTAGGATTATTTATTCATTTTGTTAATGAGACAGGACATTTTCGTTTAGTTAGAAATATATGAAAC
TAACGTCTTTAAAACAAATCATGAGTTCCATGAGTCTATGATTTTTTTGTCATATCTTTAAGTGAATTAA
TGCATCCATAATAGAAAAGGTTGGAGGTGCTTTCACACGCTTTTGGATGAATATAAGCTTTTCAGAAGCA
GCTGTATAACCATTTTTTCTTCTGTTTCACCATTGTAATTGTAGTTCATTTAGAGGTTCTGACACACGTC
AACCATGGGATTAAAGAGCTCATGTTTGTACAAGGTCTTATAACTTTCATGATATGTGTAAATATTATTG
TAATGCTTGCTAGAGCTCTGTCATTTGTTTTTTTGGCAACTTGAGTTTGATACTGTATACATGCCAGTCA
AATTTAGGGAGTTTTTCTTTACTTATGGGCTACTGATATTGTTTAAAGTTAGAATATGAAGAGAGAATAG
GAGAGTATCATAAGTCTAGTATAGTGTTGGGTAAGGAAAACAATAACTGCTTGAATGGGCTTCTGTAGAG
TGTATTAAATATTGAGATAAATCAATCATTTTGTCTGTGATGATGTTTACCGCATACTATTTTTTCCTGA
TTGCAATTAGTAAAGTTGTAATATTCATGTCCAGTTGAACTGATATTTTGAGTTGTGTTTTCCATTTCCA
TGAGATTTTGACATGTTTAAATTCTTTTAGTGATCTATGTATAACTTGACAGCATGAATATTTAAAATTC
CTTCCCCTTGTGGTAAACTGATTTAATTTTTCATTTGAAGTCTATTATGTTTTCCAGTATTTGGGCTCAT
GTTCTTTTCATGTTTTGTTGCCAATTTCATATGTTTGGGATTTCATACCTGATTTTCACTGATATTTCTT
GGTCTCTGTCTGGAACTTAAATTTCTACAGAGGAAGAAGATCGTCTTATTGTTACAGCTCATGCAATCCA
TGGGAACAAATGGGCAGCAATAGCAAGACTTCTGCCAGGTAGAACCGATAATGCAATTAAGAACCACTGG
AACTCTACTCTAAAACGCAAATACCCTGAGTGTGGGAGGTTCAACACTGGCCCTGAGGAGATGGTGATTG
ATGGCAGCCTTGACAAGAGAAGGTCATCTTCAGAAGAGACCATGTCTGTGGAAATTATGAATCCACTTAG
GAATCTTGAAGGAGGAGATATTTCAGTCGAGAATAGACCTTTCCAGTATGGAAACAGTGCTCAAGTAAAT
CAGGGTTGCATTGATGAAGCAAATTATCATAACCTTGCTTCTGAAACACCACGTCATACTATCATTTCCC
GTCCAGTGGCACGAATTAGTGCATTTAGTGTTTATGATCCATTGAATGGACTGAAACATTCTTCTGTACC
AAGGACAGTGGCGGCTCATGAGACTTTGTCTCAAGCTTCCAGATCAGATTTTGGGTCCTGTAAATATTTT
CGAGAAAAATGCAGTGAGCCTATGACCCCTTTACAATGTGGCCATGGTTGCTGTGCAAATTCAAATCAAA
GTCAAACTCGTAGCTCATTGTTGGGACCCGATTTTATCGAGTATGACGAGGGACCCTCTTTTCCAAGTAA
TGAATTAATCTCCATTGTTACAGAGTTGAACAATATAGCATGGATGAGAAGTGGTCTTGAGAATAGTCGG
GCTAGGATGTCTGATCACACAACAATTGTAGAAATCTTTCAAGGGTCAACCTCTACTGCACAAGTTGGAA
TGTCCGAACGGAACAGAACTAAGGACCATTTGCGCTTTGACGAAGGACGTAACAAATTGATGGGCATGAT
GACAGATGCTTTGTCATCCCAGATGCAAAGTTTTGCAATGCCAGCTGAAGTTGAGGGCTTGAGCTAATAC
TTTTGACTTGTTCTCATCCTTTCGAGTTTCTAAAAGCCGAAAGAAAGGTATATAATTCACTGAGTTGTCA
CAGTTATTGGTTGATAATACATGTTTTTTTGTTAAAGGGTTTCCATTTGGCTGCTAAGAAGAATCAAATA
AGAGTTTGATTATATTTAGACTTGGCATGCCATAGGAGTGAAGCTTATTCATGACCATTGTAAATGGTTA
TGCTTTTACCTAATTGAACTTTTATTATACGTGTTTCTTTAACACTAAGCTTCAAGCTGTATATGTTTTT
CTTTTATATGATTTTACGTTATATTAAAGCTTGTCTTAAAGATTTGTCTTGATCTTAAA
>transcript 
ATGACTGTGCCAAACGATGCAGTTTCCAACGACGATGACCGCACTGATGGGTTCAAACTAGGCGGTGGAG
GCGGCGGTGAAGCTGAGTTGTTGGAGTTGAGGGTGAGTGATCGTGTCTGTGTTGGTGCTGGTAGTGGTGA
TGGTGATGGTGGAGGAGATGGGAGAGTGAAGGGACCATGGTCACCGGAAGAGGACGTTGTGCTTAGTCGA
CTCGTGAGTAAGTTCGGAGCAAGGAATTGGAGCCTGATCGCCCGGGGGATTCCCGGAAGGTCTGGAAAGT
CATGCCGACTCCGGTGGTGTAATCAGCTCGATCCCTGTGTTAAGCGTAAACCCTTTACTGAGGAAGAAGA
TCGTCTTATTGTTACAGCTCATGCAATCCATGGGAACAAATGGGCAGCAATAGCAAGACTTCTGCCAGGT
AGAACCGATAATGCAATTAAGAACCACTGGAACTCTACTCTAAAACGCAAATACCCTGAGTGTGGGAGGT
TCAACACTGGCCCTGAGGAGATGGTGATTGATGGCAGCCTTGACAAGAGAAGGTCATCTTCAGAAGAGAC
CATGTCTGTGGAAATTATGAATCCACTTAGGAATCTTGAAGGAGGAGATATTTCAGTCGAGAATAGACCT
TTCCAGTATGGAAACAGTGCTCAAGTAAATCAGGGTTGCATTGATGAAGCAAATTATCATAACCTTGCTT
CTGAAACACCACGTCATACTATCATTTCCCGTCCAGTGGCACGAATTAGTGCATTTAGTGTTTATGATCC
ATTGAATGGACTGAAACATTCTTCTGTACCAAGGACAGTGGCGGCTCATGAGACTTTGTCTCAAGCTTCC
AGATCAGATTTTGGGTCCTGTAAATATTTTCGAGAAAAATGCAGTGAGCCTATGACCCCTTTACAATGTG
GCCATGGTTGCTGTGCAAATTCAAATCAAAGTCAAACTCGTAGCTCATTGTTGGGACCCGATTTTATCGA
GTATGACGAGGGACCCTCTTTTCCAAGTAATGAATTAATCTCCATTGTTACAGAGTTGAACAATATAGCA
TGGATGAGAAGTGGTCTTGAGAATAGTCGGGCTAGGATGTCTGATCACACAACAATTGTAGAAATCTTTC
AAGGGTCAACCTCTACTGCACAAGTTGGAATGTCCGAACGGAACAGAACTAAGGACCATTTGCGCTTTGA
CGAAGGACGTAACAAATTGATGGGCATGATGACAGATGCTTTGTCATCCCAGATGCAAAGTTTTGCAATG
CCAGCTGAAGTTGAGGGCTTGAGCTAA
>AA 
MTVPNDAVSNDDDRTDGFKLGGGGGGEAELLELRVSDRVCVGAGSGDGDGGGDGRVKGPWSPEEDVVLSR
LVSKFGARNWSLIARGIPGRSGKSCRLRWCNQLDPCVKRKPFTEEEDRLIVTAHAIHGNKWAAIARLLPG
RTDNAIKNHWNSTLKRKYPECGRFNTGPEEMVIDGSLDKRRSSSEETMSVEIMNPLRNLEGGDISVENRP
FQYGNSAQVNQGCIDEANYHNLASETPRHTIISRPVARISAFSVYDPLNGLKHSSVPRTVAAHETLSQAS
RSDFGSCKYFREKCSEPMTPLQCGHGCCANSNQSQTRSSLLGPDFIEYDEGPSFPSNELISIVTELNNIA
WMRSGLENSRARMSDHTTIVEIFQGSTSTAQVGMSERNRTKDHLRFDEGRNKLMGMMTDALSSQMQSFAM
PAEVEGLS
XP_030509805.1 XM_030653945.1 CsMYB70
>genomic 
AAAATGGTAAGCCATTAGGCTTTGAGAATTACTCGGAAACATAGCATTTTCACACCTCTTAAACCATCCC
ACTCTTCCTTACCATTTTCCCTTGCGGGTCCCTTTCTTCTCAGAGGCCCCCCAATATTTTTACCTTCCAA
TCACCACCACCATTTTGCAGCTTTCTTGCTTCTTCTTCTTCTTCTAACCGGCCAGCCACCGTCCCTCCTT
CTTCCCCCCTCTTTCTCTCTTATCATCAATCTCTGAAATTTGTTGACTATTTATTTCTCTTTTGATTCTA
TTTTTCTTTGGAAGCACATTTTATAAAATCATTCTAAATTAAAGAAAGATACCCAATAAAGAACTCAACG
AAAATGTATCGGAACGAGTGAAATAAAAAGAATTATAGCGAGAAAAAGACAGAGATGGAGATCGAGATTG
GGAGAGGGGGGAGAGAAATAGGTGAGTTAAGTATGTAAAAGGAAAATACACACAAAAATATCACCGGGGC
TTACCAAGACCAGTGAGCCTTAAAGGGATATTTTAGAAGAAGAAGAGGAAGAAGAATAGTGTGAAGCGTG
TGAGACATAGATAATAAAAAGATTAGGCAAGTTTTGGGATTTGGGTATCGATTATTTGTCGGGTTTCTCT
TTTTTTTTTTTCTGGTATTTCTTTCTTGTAATGACCCCTTACAACAACGGCAGTGCACAGAGCGAAGGTG
GGTCATCAGGTTCAAGCGGAGGAAAGTGTGTGAGTGGGCCAGACGGGGCCATTTTGAAGAAAGGACCATG
GACAGCGGCGGAGGATCATGTTCTAATGGAGTATGTAAAGAAACACGGCGAAGGGAACTGGAATTCAGTT
CAGAAGTATTCTGGGCTCAATCGTTGTGGCAAGAGTTGTCGTCTCAGGTGGGCCAACCATCTTCGACCAA
ACTTGAAGAAGGGTTCCTTTACCCCTGAGGAGGAGAGACTCATTCTTGAACTTCACGCCAAGTATGGCAA
CAAATGGGCTCGCATGGCCGCCCAAGTATGTACACTATTTATACATTAGTAATGTTTTGTTTGATGTCGT
TTCGTTGTTCTTATATTGAGAACGACAATTGCACTTTGTTCTTTGTTCTTCCAGTTGCCTGGACGAACGG
ACAACGAAATCAAGAACTATTGGAACACAAGGGTGAAGAGGCGCAAACGACAAGGGTTACCTCTATATCC
ACACGACATTCAACACCTCTCTCCAACGAGCTCACTCACCCCAATAATCCAATCTCCAACGACACCAACG
ACACCATCGTTTCCCTTCCAGAGCCAAGGCCATGTCCCATTCTCGCCCACTCCGCCATCCCATTCTCCTA
TGTCTTCTCCAATCCAACCTTTCCCTAGTTTGACCTCTCCTTCCTCTTTTGAACACAACAACTCTTCTTT
CACCTTCTCAAACCCTTCATCCTTCACTTTCCAAAGACCTGTTCCCGTTCTCGGTGCCCCTGTTCGTTTC
AAGTCGTTTCGCGACTCAAATGGGTTTTCTCTCCAAACCCAACAACAAAGTCCTTGTCCACCTTCTCTTG
ACCAGTACACGCCGAACCAGTTGAGCGATTCTGGTTGTTTTCAGTTTCCGTTGAATTTTGACCCAACTTT
ACCTCAAAATATTGGAACCCATTTCGATTCTGAGCTTATGAATTCCTCTGGTTCAATCCGCTCGGTGAAG
TCGGAGCTCCCTTCAAGCCAATTTACCCAAATTCATTCGGAAATTACGTGTAATAATAATAACAGCAACA
GCAACAGCAACAATAACAATACTAATAATAATATTAATAATTGTAACTCCAAGGTTGTAAGCTCAGCAAC
AACCCAGAGAAATGGTGGGTTGCTGGAGGACCTTTTAGAGAATCTGTTGGAGGAAGCCCAGAGGTCTGTT
GAGAGCTCTTCAGGTGAATCGTAGTATGTGTGATTATGAATTTTTCTAATTAAGTTAAACTTGTGTCTAC
AAATAGTTCAAGCTTAGCTTAGTTATTGTTGATTGTTTCACTACGCCTGTGAATTTCAACTGCTATATAC
CATATTTCTTATGATGGATTTCAGGGAACTACCCGCATTAACTCTGTTTTCAAACATGTAGAATACATAG
CATAGCATAGCATAGCATAGCATAGCATGTAAGGTCAAAATTATGACAGGAAAATACTACTTTTCGTTTC
TTGTTCATAGATTCGGATAGAATTAAGGAAATAACAATGTGCATTCTTTTCTTTTTAATGCAGAAACAAT
GCCAAAGCAAGAGTCTAAAGGTCAGGTCAACTGCTTGCCAGAAGACTTATCAAAGCTGTTAAATTTCGTG
CCTGCTAATCTTCAGGCTCCAGAATGGTATTGTGATAACAGTGAAAACTCCAGTGGTCAATGTTTAGGTG
TTACAGATCATAATCTTTGTCTCGACATGCAGCATTTAGCTTCACTATTCCCTATCGCCTCTGCAGCTGA
CTGTGGGCAAAACCCTGCCTCTTGGGACAACTTGCCTGACATTTGCAAAGGGTGGTTTAAAAATACTTGA
ATGATGAGAATTATGAAACCTATTATTATTATTTAACGAATAAAATAAAATTATTTTAAATGGTAATTAA
TAAAGCTCTACACTATAATTTGTTTGGTCCAAATCTTTTAAATGTTGAAGCCATATGGCCAAACTATACT
TAATAAAATAACAGTATGATCATTTCTTT
>transcript 
ATGGAGTATGTAAAGAAACACGGCGAAGGGAACTGGAATTCAGTTCAGAAGTATTCTGGGCTCAATCGTT
GTGGCAAGAGTTGTCGTCTCAGGTGGGCCAACCATCTTCGACCAAACTTGAAGAAGGGTTCCTTTACCCC
TGAGGAGGAGAGACTCATTCTTGAACTTCACGCCAAGTATGGCAACAAATGGGCTCGCATGGCCGCCCAA
TTGCCTGGACGAACGGACAACGAAATCAAGAACTATTGGAACACAAGGGTGAAGAGGCGCAAACGACAAG
GGTTACCTCTATATCCACACGACATTCAACACCTCTCTCCAACGAGCTCACTCACCCCAATAATCCAATC
TCCAACGACACCAACGACACCATCGTTTCCCTTCCAGAGCCAAGGCCATGTCCCATTCTCGCCCACTCCG
CCATCCCATTCTCCTATGTCTTCTCCAATCCAACCTTTCCCTAGTTTGACCTCTCCTTCCTCTTTTGAAC
ACAACAACTCTTCTTTCACCTTCTCAAACCCTTCATCCTTCACTTTCCAAAGACCTGTTCCCGTTCTCGG
TGCCCCTGTTCGTTTCAAGTCGTTTCGCGACTCAAATGGGTTTTCTCTCCAAACCCAACAACAAAGTCCT
TGTCCACCTTCTCTTGACCAGTACACGCCGAACCAGTTGAGCGATTCTGGTTGTTTTCAGTTTCCGTTGA
ATTTTGACCCAACTTTACCTCAAAATATTGGAACCCATTTCGATTCTGAGCTTATGAATTCCTCTGGTTC
AATCCGCTCGGTGAAGTCGGAGCTCCCTTCAAGCCAATTTACCCAAATTCATTCGGAAATTACGTGTAAT
AATAATAACAGCAACAGCAACAGCAACAATAACAATACTAATAATAATATTAATAATTGTAACTCCAAGG
TTGTAAGCTCAGCAACAACCCAGAGAAATGGTGGGTTGCTGGAGGACCTTTTAGAGAATCTGTTGGAGGA
AGCCCAGAGGTCTGTTGAGAGCTCTTCAGAAACAATGCCAAAGCAAGAGTCTAAAGGTCAGGTCAACTGC
TTGCCAGAAGACTTATCAAAGCTGTTAAATTTCGTGCCTGCTAATCTTCAGGCTCCAGAATGGTATTGTG
ATAACAGTGAAAACTCCAGTGGTCAATGTTTAGGTGTTACAGATCATAATCTTTGTCTCGACATGCAGCA
TTTAGCTTCACTATTCCCTATCGCCTCTGCAGCTGACTGTGGGCAAAACCCTGCCTCTTGGGACAACTTG
CCTGACATTTGCAAAGGGTGGTTTAAAAATACTTGA
>AA 
MEYVKKHGEGNWNSVQKYSGLNRCGKSCRLRWANHLRPNLKKGSFTPEEERLILELHAKYGNKWARMAAQ
LPGRTDNEIKNYWNTRVKRRKRQGLPLYPHDIQHLSPTSSLTPIIQSPTTPTTPSFPFQSQGHVPFSPTP
PSHSPMSSPIQPFPSLTSPSSFEHNNSSFTFSNPSSFTFQRPVPVLGAPVRFKSFRDSNGFSLQTQQQSP
CPPSLDQYTPNQLSDSGCFQFPLNFDPTLPQNIGTHFDSELMNSSGSIRSVKSELPSSQFTQIHSEITCN
NNNSNSNSNNNNTNNNINNCNSKVVSSATTQRNGGLLEDLLENLLEEAQRSVESSSETMPKQESKGQVNC
LPEDLSKLLNFVPANLQAPEWYCDNSENSSGQCLGVTDHNLCLDMQHLASLFPIASAADCGQNPASWDNL
PDICKGWFKNT
XP_030492407.1 XM_030636547.1 CsMYB71
>genomic 
TCCCAAAATACCCCTCAATTTGCAGTTAGGCTTAGGCGGGTAGGTAATGATAAAATAACATTTTCACTCC
CTCTCATCGAATCAGGGAGAGAAGAGAGAGAGTCGAAAACAAACAAACCAACCGAACCATGACTGTGCCA
AACGATGCAGTTTCCAACGACGATGACCGCACTGATGGGTTGAAACTAGGCGGTGGAGGCGGCGGTGAAG
CTGAGTTGTTGGAGTTGAGGGTGAGTGATCGTGTCTGTGTTGGTGGTGGTAGTGGTAGTGGTGATGGTGA
TGGTGATGGTGGCGGAGATGGGAGAGTGAAGGGACCATGGTCACCGGAAGAGGACGTTGTGCTGAGTCGA
CTCGTGAGTAAGTTCGGAGCAAGGAATTGGAGTCTGATCGCCCGGGGGATTCCTGGAAGGTCTGGAAAGT
CATGCCGACTCCGGTGGTGTAATCAGCTCGATCCCTGTGTTAAGCGTAAACCCTTTACTGGTAAGCCGCC
ATTGCCTATAATGTAACCCTGGTAGTTTTCATTTTTTGTGACTGTTTGTTTTGTGCGCGCGTCTGTGTTT
GTGGGGTTTGGTTTGGGGTTTTGAATTGAATAATGTGTGGGTTTTAGCTATTTTGTGTGTTCGTATTTGG
AGGTTTTGGAATGTGGATTTTAGCTTGAGTTGTTTAGATGTTTTGGGATTGTTTCTGTATTATATTTGTT
TGTCGGGGCAACTAGGTTCATTTGGATATTGCACACACAGATTGAGCCCGACCCTTACATCAAATGAAAG
GGTATAGGGATCAATTAGTAAATTGTCTAGTTAGTATAAATATGTAAAATAATTTTATAAATAGAGAATG
AATGAAAATTAGGAGTATTGCTATTGGAGTTTGGCACAGACTTGAAGAAAGAGTGAGTTTGATATTGTAT
TACCTTGAGACTCCATGAGTTGGGCGATTCAATAATAAAGACAATTTTATAGGTTAAAAAAAAAATACAA
TATCAAATGTACTCATTGAGTCATTGCCAAACTCCAATAGGAATACTCCTAATTTTCTCTCATTTCTGTT
TTGACTCTCTATTTGTGAAATGACTTTCCATATTTATACTAATTAGTCCCTATACCTTTCATGTAACACC
GACTCTTATTAATTTGTTAAGTCTTTGCCTGTATGTACAGATCACTTTAAGGAGTTAGAAGAGTCATTTG
ATCAGTTGTAGTTATCTATTTTTTTTCTTCGATAGCCATGTTGCTAGTTTGGGTGCTTTTTTAATAGTTA
GATTCCAGAGTATGTGAGTAGACACTTAGAAATAAAGCCACTAAGGCTGGCTTAGTGGTGAGGGAGGGAT
GGGAAAAATGGAGAGGTCATGGGTTCGAACCTAGGACCTTGAAGCTATTAAGCTATTAAATGATTGTAAA
ATACCATTACGCTACACTCAAAAAAAAAAAAAAAAAAAAAGAGTAGACACTTAGAAATATGCCATATATG
TCATTTTTGTGGAATACCAAACCAAATGCATGACATGATTTCCTTTTTTAATGCAGAAATTCAATTTTCT
ATCAATGCCTTTCATTGCTTTATTGCCACTTTTGTGGTTGGTTTGAAAATTTAAGCATTAATCTTTCTTA
CTGAATGTATGGCTTTCAGAGCTGTATAAGATGCATGCTACTGGTAAATTTTTAGTTTAAGGTTGCTTGA
TGAAATTGGACTTCCTCTTAAGTTTTTGTTATGCCATTGCAGTGTATTTTTTTGTTTTCTTTTATAAGAC
CATTTTGTTTTTGATAAATACCGAGTAGATATTCCTTTATAGATACAGAATGTATGGTTTCTAATTTATA
GTTAATCTGACTTTTTGTGCCTCTCATATCTTCATACTCCCATTTTTTGATCTTGTGACTTATCTGGTTG
CTCACTTTATTACTTCCTTCCTTCTTTAACAGTTCATGTTGAGCTCACAAAAAGGATGTAGGATTATTTA
TTCATTTTGTTAATGAGACTGGACATTTTCGTTTAGTTAGAAATATATGAAACTAACGTCTTTAAAACAA
ATCATGAGTTCCAGGAGTCTATGATTTTTTCGTAATATCTTTAAGTGAATTAATGCATCCATAATAGATA
AGGTTGGAGGTGCTTTGACACGCTTTTGGATGAATATAAGCTTTTCAGAAGCAGCTGTATAACCATTTTT
TCTTCTGTTTCACCATTATAATTGTAGTTCATTTAGAGGTTCTGACACACGTCAGCCATGGGATTAAAGT
GCTCATGTTTGTACAAGGTCTTATAAGTTTCATCATATGTGTAAATATTATTGCAATGCTTGCTAGACCT
CTGTCATTTGTTTTTTTGGCAACTTGAGTTTGATACTATACATGCCAGTCAAATTTAAGGAGTTTTTCTT
TAGTTATGGGCTACTGATATTGTTTAAAGTGAGAATATGAAGAGAGAATAGGAGAGTATCATAAGTCTAG
TATAGTGTTGGGTAAGGAAAACAATAACTGCTTGAATGGGCTTCTGTAGAGTGTATTAAATATTGAGATA
AATCAATCATTTTGTCTGTGATGATGTTTACCGCATACCATTTTTTCCTGATTGCAATTAGTAAAGTTGT
AATATTCATGTCCAGTTGAACTGATATTTTGAGTTGTGTTTTCCATTTCCATGTGATTTTGACATGTTTA
AATTCTTTTAGTGATTTATGTATAACTTGACAGCATGAATGTTTAAAATTTCCCTTTCCCATTATGGTAA
ACTGATTTAATTTTTCATTTGAAGTCTATTATGTTTTCCTGTATTTGTGCTCATGTTCTTTTCATGTTTT
GTTACCAATTTCATATGTTTGTGATTTCATACCTGATTTTCACTGATATTTCTTGGTCTCTGTCTGGAAC
TTAAATTTCTACAGAGGAAGAAGATCGTCTTATTGTTACAGCTCATGCAATCCATGGGAACAAATGGGCA
GCAATAGCAAGACTTCTGCCAGGTAGAACCGATAATGCAATTAAGAACCACTGGAACTCTACTCTAAAAC
GCAAATACCCTGAGTGTGGGAGGTTCAACACTGGCCCTGAGGAGATGGTGATTGATGGCAGCCTTGACAA
GAGAAGGTCATCTTCAGAAGAGACTATGTCTGTGGAAATTATGAATCCACTTAGGAATCTTGAAGGAGGA
GATATTTCAGTCGAGAATAGACCTTTCCAGTATGGAAACAGTGCTCAAGTAAATCAGGGTTGCATTGATG
AAGCAAATTATCATAACCTTGCTTCTGAAGCACCACGTCATACTATCATTTCCCGTCCAGTGGCACGAAT
TAGTGCATTTAGTGTTTATGATCCATTGAATGGACTGAAACATTCTTCTGTACCAAGGACAGTGGCGGCT
CATGAGACTTTGTCTCAAGCTTCCAGATCAGATTTTGGGTCCTGTAAATATTTTCGAGAAAAATGCAGTG
AGCATATGACCCCTTTACAATGTGGCCATGGTTGCTGTGCAAATTCAAATCAAAGTCAAACTCGTAGCTC
ACTGTTGGGACCCGAGTTTATCGAGTATGAGGAGGGACCCTCTTTTCCAAGTAATGAATTAATCTCCATT
GTTACAGAGTTGAACAATATAGCATGGATGAGAAGTGGTCTTGAGAATAGTCGGGCTAGGATGTCTGATC
ACACAACAATTGTAGAAATCTTTCAAGGGTCAACCTCTACTGCACAAGTTGGAATGTCCGAACGGAACAG
AACTAAGGACCATTTGCGCTTCGACGAAGGACGTAACAAATTGATGGGCATGATGACAGATGCTTTGTCA
TCCCAGATGCAAAGTTTTGCAATGCCAGCTGAAGTTGAGGGCTTGAGCTAATACTTTTGACTTGTTCTCA
TCCTTTCGAGTTTCTAAAAGCCGAAAGAAAGGTATATAATTCACTGAGTTGTCACAGTTATTGGTTGATA
ATACATGTTTTTTTGTTAAAGGGTTTCCATTTGGCTGCTAAGAAGAATCAAATAAGAGTTTGATTATATT
TAGACTTGGCATGCCATAGGAGTGAAGCTTATTCATGACCATTGTAAATGGTTATGCTTTTACCTAATTG
AACTTTTATTATACGTGTTTCTTTAACACTAAGCTTCAAGCTGTATATGTTTTTCTTTTATATGATTTTA
CGTTATATTAAAGCTTGTCTTAAAGATTTGTCTTGATCTTAAAGAAGTTCCCCAACAGATTACGATTGAA
>transcript 
ATGACTGTGCCAAACGATGCAGTTTCCAACGACGATGACCGCACTGATGGGTTGAAACTAGGCGGTGGAG
GCGGCGGTGAAGCTGAGTTGTTGGAGTTGAGGGTGAGTGATCGTGTCTGTGTTGGTGGTGGTAGTGGTAG
TGGTGATGGTGATGGTGATGGTGGCGGAGATGGGAGAGTGAAGGGACCATGGTCACCGGAAGAGGACGTT
GTGCTGAGTCGACTCGTGAGTAAGTTCGGAGCAAGGAATTGGAGTCTGATCGCCCGGGGGATTCCTGGAA
GGTCTGGAAAGTCATGCCGACTCCGGTGGTGTAATCAGCTCGATCCCTGTGTTAAGCGTAAACCCTTTAC
TGAGGAAGAAGATCGTCTTATTGTTACAGCTCATGCAATCCATGGGAACAAATGGGCAGCAATAGCAAGA
CTTCTGCCAGGTAGAACCGATAATGCAATTAAGAACCACTGGAACTCTACTCTAAAACGCAAATACCCTG
AGTGTGGGAGGTTCAACACTGGCCCTGAGGAGATGGTGATTGATGGCAGCCTTGACAAGAGAAGGTCATC
TTCAGAAGAGACTATGTCTGTGGAAATTATGAATCCACTTAGGAATCTTGAAGGAGGAGATATTTCAGTC
GAGAATAGACCTTTCCAGTATGGAAACAGTGCTCAAGTAAATCAGGGTTGCATTGATGAAGCAAATTATC
ATAACCTTGCTTCTGAAGCACCACGTCATACTATCATTTCCCGTCCAGTGGCACGAATTAGTGCATTTAG
TGTTTATGATCCATTGAATGGACTGAAACATTCTTCTGTACCAAGGACAGTGGCGGCTCATGAGACTTTG
TCTCAAGCTTCCAGATCAGATTTTGGGTCCTGTAAATATTTTCGAGAAAAATGCAGTGAGCATATGACCC
CTTTACAATGTGGCCATGGTTGCTGTGCAAATTCAAATCAAAGTCAAACTCGTAGCTCACTGTTGGGACC
CGAGTTTATCGAGTATGAGGAGGGACCCTCTTTTCCAAGTAATGAATTAATCTCCATTGTTACAGAGTTG
AACAATATAGCATGGATGAGAAGTGGTCTTGAGAATAGTCGGGCTAGGATGTCTGATCACACAACAATTG
TAGAAATCTTTCAAGGGTCAACCTCTACTGCACAAGTTGGAATGTCCGAACGGAACAGAACTAAGGACCA
TTTGCGCTTCGACGAAGGACGTAACAAATTGATGGGCATGATGACAGATGCTTTGTCATCCCAGATGCAA
AGTTTTGCAATGCCAGCTGAAGTTGAGGGCTTGAGCTAA
>AA 
MTVPNDAVSNDDDRTDGLKLGGGGGGEAELLELRVSDRVCVGGGSGSGDGDGDGGGDGRVKGPWSPEEDV
VLSRLVSKFGARNWSLIARGIPGRSGKSCRLRWCNQLDPCVKRKPFTEEEDRLIVTAHAIHGNKWAAIAR
LLPGRTDNAIKNHWNSTLKRKYPECGRFNTGPEEMVIDGSLDKRRSSSEETMSVEIMNPLRNLEGGDISV
ENRPFQYGNSAQVNQGCIDEANYHNLASEAPRHTIISRPVARISAFSVYDPLNGLKHSSVPRTVAAHETL
SQASRSDFGSCKYFREKCSEHMTPLQCGHGCCANSNQSQTRSSLLGPEFIEYEEGPSFPSNELISIVTEL
NNIAWMRSGLENSRARMSDHTTIVEIFQGSTSTAQVGMSERNRTKDHLRFDEGRNKLMGMMTDALSSQMQ
SFAMPAEVEGLS
XP_030509804.1 XM_030653944.1 CsMYB72
>genomic 
AAAATGGTAAGCCATTAGGCTTTGAGAATTACTCGGAAACATAGCATTTTCACACCTCTTAAACCATCCC
ACTCTTCCTTACCATTTTCCCTTGCGGGTCCCTTTCTTCTCAGAGGCCCCCCAATATTTTTACCTTCCAA
TCACCACCACCATTTTGCAGCTTTCTTGCTTCTTCTTCTTCTTCTAACCGGCCAGCCACCGTCCCTCCTT
CTTCCCCCCTCTTTCTCTCTTATCATCAATCTCTGAAATTTGTTGACTATTTATTTCTCTTTTGATTCTA
TTTTTCTTTGGAAGCACATTTTATAAAATCATTCTAAATTAAAGAAAGATACCCAATAAAGAACTCAACG
AAAATGTATCGGAACGAGTGAAATAAAAAGAATTATAGCGAGAAAAAGACAGAGATGGAGATCGAGATTG
GGAGAGGGGGGAGAGAAATAGGTGAGTTAAGTATGTAAAAGGAAAATACACACAAAAATATCACCGGGGC
TTACCAAGACCAGTGAGCCTTAAAGGGATATTTTAGAAGAAGAAGAGGAAGAAGAATAGTGTGAAGCGTG
TGAGACATAGATAATAAAAAGATTAGGCAAGTTTTGGGATTTGGGTATCGATTATTTGTCGGGTTTCTCT
TTTTTTTTTTTCTGGTATTTCTTTCTTGTAATGACCCCTTACAACAACGGCAGTGCACAGAGCGAAGGTG
GGTCATCAGGTTCAAGCGGAGGAAAGTGTGTGAGTGGGCCAGACGGGGCCATTTTGAAGAAAGGACCATG
GACAGCGGCGGAGGATCATGTTCTAATGGAGTATGTAAAGAAACACGGCGAAGGGAACTGGAATTCAGTT
CAGAAGTATTCTGGGCTCAATCGTTGTGGCAAGAGTTGTCGTCTCAGGTGGGCCAACCATCTTCGACCAA
ACTTGAAGAAGGGTTCCTTTACCCCTGAGGAGGAGAGACTCATTCTTGAACTTCACGCCAAGTATGGCAA
CAAATGGGCTCGCATGGCCGCCCAAGTATGTACACTATTTATACATTAGTAATGTTTTGTTTGATGTCGT
TTCGTTGTTCTTATATTGAGAACGACAATTGCACTTTGTTCTTTGTTCTTCCAGTTGCCTGGACGAACGG
ACAACGAAATCAAGAACTATTGGAACACAAGGGTGAAGAGGCGCAAACGACAAGGGTTACCTCTATATCC
ACACGACATTCAACACCTCTCTCCAACGAGCTCACTCACCCCAATAATCCAATCTCCAACGACACCAACG
ACACCATCGTTTCCCTTCCAGAGCCAAGGCCATGTCCCATTCTCGCCCACTCCGCCATCCCATTCTCCTA
TGTCTTCTCCAATCCAACCTTTCCCTAGTTTGACCTCTCCTTCCTCTTTTGAACACAACAACTCTTCTTT
CACCTTCTCAAACCCTTCATCCTTCACTTTCCAAAGACCTGTTCCCGTTCTCGGTGCCCCTGTTCGTTTC
AAGTCGTTTCGCGACTCAAATGGGTTTTCTCTCCAAACCCAACAACAAAGTCCTTGTCCACCTTCTCTTG
ACCAGTACACGCCGAACCAGTTGAGCGATTCTGGTTGTTTTCAGTTTCCGTTGAATTTTGACCCAACTTT
ACCTCAAAATATTGGAACCCATTTCGATTCTGAGCTTATGAATTCCTCTGGTTCAATCCGCTCGGTGAAG
TCGGAGCTCCCTTCAAGCCAATTTACCCAAATTCATTCGGAAATTACGTGTAATAATAATAACAGCAACA
GCAACAGCAACAATAACAATACTAATAATAATATTAATAATTGTAACTCCAAGGTTGTAAGCTCAGCAAC
AACCCAGAGAAATGGTGGGTTGCTGGAGGACCTTTTAGAGAATCTGTTGGAGGAAGCCCAGAGGTCTGTT
GAGAGCTCTTCAGGTGAATCGTAGTATGTGTGATTATGAATTTTTCTAATTAAGTTAAACTTGTGTCTAC
AAATAGTTCAAGCTTAGCTTAGTTATTGTTGATTGTTTCACTACGCCTGTGAATTTCAACTGCTATATAC
CATATTTCTTATGATGGATTTCAGGGAACTACCCGCATTAACTCTGTTTTCAAACATGTAGAATACATAG
CATAGCATAGCATAGCATAGCATAGCATGTAAGGTCAAAATTATGACAGGAAAATACTACTTTTCGTTTC
TTGTTCATAGATTCGGATAGAATTAAGGAAATAACAATGTGCATTCTTTTCTTTTTAATGCAGAAACAAT
GCCAAAGCAAGAGTCTAAAGGTCAGGTCAACTGCTTGCCAGAAGACTTATCAAAGCTGTTAAATTTCGTG
CCTGCTAATCTTCAGGCTCCAGAATGGTATTGTGATAACAGTGAAAACTCCAGTGGTCAATGTTTAGGTG
TTACAGATCATAATCTTTGTCTCGACATGCAGCATTTAGCTTCACTATTCCCTATCGCCTCTGCAGCTGA
CTGTGGGCAAAACCCTGCCTCTTGGGACAACTTGCCTGACATTTGCAAAGGGTGGTTTAAAAATACTTGA
ATGATGAGAATTATGAAACCTATTATTATTATTTAACGAATAAAATAAAATTATTTTAAATGGTAATTAA
TAAAGCTCTACACTATAATTTGTTTGGTCCAAATCTTTTAAATGTTGAAGCCATATGGCCAAACTATACT
TAATAAAATAACAGTATGATCATTTCTTT
>transcript 
ATGACCCCTTACAACAACGGCAGTGCACAGAGCGAAGGTGGGTCATCAGGTTCAAGCGGAGGAAAGTGTG
TGAGTGGGCCAGACGGGGCCATTTTGAAGAAAGGACCATGGACAGCGGCGGAGGATCATGTTCTAATGGA
GTATGTAAAGAAACACGGCGAAGGGAACTGGAATTCAGTTCAGAAGTATTCTGGGCTCAATCGTTGTGGC
AAGAGTTGTCGTCTCAGGTGGGCCAACCATCTTCGACCAAACTTGAAGAAGGGTTCCTTTACCCCTGAGG
AGGAGAGACTCATTCTTGAACTTCACGCCAAGTATGGCAACAAATGGGCTCGCATGGCCGCCCAATTGCC
TGGACGAACGGACAACGAAATCAAGAACTATTGGAACACAAGGGTGAAGAGGCGCAAACGACAAGGGTTA
CCTCTATATCCACACGACATTCAACACCTCTCTCCAACGAGCTCACTCACCCCAATAATCCAATCTCCAA
CGACACCAACGACACCATCGTTTCCCTTCCAGAGCCAAGGCCATGTCCCATTCTCGCCCACTCCGCCATC
CCATTCTCCTATGTCTTCTCCAATCCAACCTTTCCCTAGTTTGACCTCTCCTTCCTCTTTTGAACACAAC
AACTCTTCTTTCACCTTCTCAAACCCTTCATCCTTCACTTTCCAAAGACCTGTTCCCGTTCTCGGTGCCC
CTGTTCGTTTCAAGTCGTTTCGCGACTCAAATGGGTTTTCTCTCCAAACCCAACAACAAAGTCCTTGTCC
ACCTTCTCTTGACCAGTACACGCCGAACCAGTTGAGCGATTCTGGTTGTTTTCAGTTTCCGTTGAATTTT
GACCCAACTTTACCTCAAAATATTGGAACCCATTTCGATTCTGAGCTTATGAATTCCTCTGGTTCAATCC
GCTCGGTGAAGTCGGAGCTCCCTTCAAGCCAATTTACCCAAATTCATTCGGAAATTACGTGTAATAATAA
TAACAGCAACAGCAACAGCAACAATAACAATACTAATAATAATATTAATAATTGTAACTCCAAGGTTGTA
AGCTCAGCAACAACCCAGAGAAATGGTGGGTTGCTGGAGGACCTTTTAGAGAATCTGTTGGAGGAAGCCC
AGAGGTCTGTTGAGAGCTCTTCAGAAACAATGCCAAAGCAAGAGTCTAAAGGTCAGGTCAACTGCTTGCC
AGAAGACTTATCAAAGCTGTTAAATTTCGTGCCTGCTAATCTTCAGGCTCCAGAATGGTATTGTGATAAC
AGTGAAAACTCCAGTGGTCAATGTTTAGGTGTTACAGATCATAATCTTTGTCTCGACATGCAGCATTTAG
CTTCACTATTCCCTATCGCCTCTGCAGCTGACTGTGGGCAAAACCCTGCCTCTTGGGACAACTTGCCTGA
CATTTGCAAAGGGTGGTTTAAAAATACTTGA
>AA 
MTPYNNGSAQSEGGSSGSSGGKCVSGPDGAILKKGPWTAAEDHVLMEYVKKHGEGNWNSVQKYSGLNRCG
KSCRLRWANHLRPNLKKGSFTPEEERLILELHAKYGNKWARMAAQLPGRTDNEIKNYWNTRVKRRKRQGL
PLYPHDIQHLSPTSSLTPIIQSPTTPTTPSFPFQSQGHVPFSPTPPSHSPMSSPIQPFPSLTSPSSFEHN
NSSFTFSNPSSFTFQRPVPVLGAPVRFKSFRDSNGFSLQTQQQSPCPPSLDQYTPNQLSDSGCFQFPLNF
DPTLPQNIGTHFDSELMNSSGSIRSVKSELPSSQFTQIHSEITCNNNNSNSNSNNNNTNNNINNCNSKVV
SSATTQRNGGLLEDLLENLLEEAQRSVESSSETMPKQESKGQVNCLPEDLSKLLNFVPANLQAPEWYCDN
SENSSGQCLGVTDHNLCLDMQHLASLFPIASAADCGQNPASWDNLPDICKGWFKNT
XP_030493010.1 XM_030637150.1 CsMYB73
>genomic 
TATATATATATATATTATTATGATCATGAAGAATTATAACAACAACAATCCTGATCAAGTTGATCATTAT
AATACAAACATGTTATTAAATATTAATAATGATACTAATAATAATAAGATGATAAAGAATGTGAAGTTGA
GAAAAGGGTTATGGTCACCAGAAGAAGATGAGAAATTGATGAGATACATGTTGAGGAATGGCCAAGGATG
TTGGAGTGACATTGCTAGAAATGCTGGTCTTCAAAGATGTGGAAAGAGTTGTAGATTGCGTTGGATCAAT
TACTTGAGGCCCGATCTTAAACGTGGCGCTTTTTCGTCTCACGAACAAGATCTTATTCTTCATCTTCATT
CCATTCTTGGTAACAGGTAATAATCTATAATGCCAAATGTTTTTAGTGAAATTAATTACATATTTTATGT
AAAAACGAAAAACAGTAGCTATTCTTTGCTTTGTTTGTTTGAATATGCATTATTTCCTTAATTTTACTTT
GATTTTGAGTGGTTTTTAATCATTATTAATTAGAAGCTAAATTATATTTATATAAGTTTATGGTACAAAA
TTATATTACATATGTTACATGTAATGGGAAGTGTTTATATAATGAAAATTAATTAACACTTTATGAGTTT
TTATACCATTTTGTGTATAATATATATAATATTTTAAAAGAATAATTATTTTATGAGAAAAATTAAAAAG
GAGTTAAAAAAAATAAAAAATGGTAACAAATTATCCTAAATTGTTTTTCCATCTTTTTTATTTTTCTCAC
AAATTAAAAAATATATATTTTGTTAAATTTTTCCAAAAAAAAACATAAAAGTGAAAATTTCTCATGTTTA
AATCACATATATGTATGATAGCATTATATATATTGATACAGTAGAAACTCTATCCAAGAATACACTTGGG
ACTAAGAAAATAATATTCTAATTGAGAGGTTATAACTAAATAGAATTACACTTGAAAAAAAAATCAATAT
ATCAAAAAATATCAATGTAACAAAAATACCAATAAACAATTCTTAATACTATATTATATTAAAATTATTT
TCGAGTATATATAATATTTATACATGTACTATAATTTGAAATAAAATTATTAATTCTACATAAATAAATT
TATAAAATATATGTATACATTTTTTTAAGATGTAATTATTCTTATATAGAGGTATATTTTATTAATACAG
GACTTAAAAAATGTATAACTAATTACAATATAGAGGTTATTCTTATTTATAACTGGCCCAAATTGAGACT
TCATGTTTTTATAACAAATTAGAGGTTATTCTTGAATAGAGTATTCTTAAATAGAGGTTCTACTGTATAT
ACGCACACTATTTTTTTTTTACATAATATATCGATCATTTTTTTTTTTATGCGGTGAACAGAATCACACA
TGAATATCGATCATATAGAAAGAGAAAATAATTAATAATATAGAAAATATAGAAAGAGAGACCTGCAGAT
TACAAAGACATAAATGAAATTAATCAATCATAATGGCCAATAAATTAAAATTATGTTTATTGTTAATAAT
TAATATTGACTAATTTCTTTGGTTGACTATTCTACTATATCATCTTTTATGCTTATTAATGGCGTACCGT
TGTAGTAATTGCTCATTATTCGTTAATGTTATGCATTTATGTGTGTGCTGTGTCTATATAAATTTAGAGA
ATTACTAAAAAGAAATATAATTGGTATTTAGTATTATTTTTGGTATAATTAAATATTGAATCATTTCATA
TAACTTAAACAATTAATTTTTAAAAAATATCACTAACCAATTATAAGACGTCACTTATAAAAGTACTAAA
CACCACTCATCAGTTGTATCTAACACTTTTCATAAGTGACTTATGATTAGTTACCGATATTCTTTAAAAG
TTATTTTCTTAAGTTATAGTTACTTAATTATACCAATAATAATAAAATACTAAAAAAGATACTAGATGCC
AATAGTACTTCAAGTGATTATAGAGAGAGTATATGGCAGCATGTGTGGGTAGAGTCTTGGAATACAATTC
TAAATAATTTATATATATATATATATATATATATTATATGGACAGAGATTGGTCCATCAGCTGAAAAACA
AAATAATATATATTTTTTTTTTTATATAAAAAAGTGATAAAAAAAGTTGAATTCGACTTAAATATTTTAC
ATATAAACATATATTTTATAGTGTAAAAAAGAGGTATTTTTTGATATGTTTTTAATTAAGTAGCTAAATT
AAGCATAGAAATTTAAATTTCTCTTTTATTATTCGCTATCAGACCAAGATCTAATGGTTTAATATTTTTA
AAATTAATATTTATAGTTAAATTTGTTTATTACCCATTAATAGGTAATACCCATTAAGAAGTACCCAATG
TTTTAAGTTTGTAAGTGACATAATCTCAATATTTATTTTTAGCGGCATAAGTACTCAATGTTTGTAAAAC
TGTAATTTTTTTCTAATTTCGTCCGTACAAACCCTGTTATTTTCTTAAACATGCCACATATAAAGGTCTA
GATTCTTGATCATTGGGTCTAGACAGAAACATGTAGTATTAGTTACTTCCAAATATTTCTTTAATAAATT
TAAAACGGAGTCTATACTGACAAAACTAAAGAAGAATTACAGTTTTACAAACATTTGGTACTTATGCCGC
TAAAAATAAATATTGGGTTTATGCCGCTTAAAAACCTAAAATTTTGGGTACTTATGCTGCTATTTACCCT
AAATTATAACGCAGGCAATATAAGGGCTGACCCTAGATTTTAGTGGGTCATATAAAAACGGGCCAAAATT
TAAAAAAATGTGGTATTTTCAAAACCAACAAAATAAATGTGTATTTTTAAAAAGAAAAAAAATTGGACCA
TAGACTAGATAAGCCTTAAGTACAAGCCTAGTCCGCTTATATTCAGAGTTGGGCCTTTAGTTAATATAGT
CACATTATGTAATTTGAATTGAGTATAATTCAGAATAATTACGTACTTGTTCAACTATATAATTACACCA
CTCTCCAATTTTCGGGTATAATTATAACGTGTAATTATAAAATATTGTTATTTCTAGACAATTAATATTT
TTAAACTATGTAATTACTACATGAAAATAAAACTCAATATACAATTACATCCAAACACACATTGTATTTT
AAAATAAATTATAATTACTATTTTATTAGTAAGGTTAATTAAGATTTTTATCCCCTCAACTTTAACATGT
ACTAAATTATGCTCCTTGAACTTTTAAGGTTATTAAAAATCAATACAAGAAATATCACTTTCACTAGCAC
ATTTTTGTGCTGGCAAAAGTTGGTATTGCACTGGTAAAATAGAATTTACTTGTGATGTGTTGGCAAAAGG
GAGTTGACAAATCAATGTAGTATTAGAACAATTTTGCCAGCATAAAATGAAAAGCGCTGGCAAAAAAGAC
TTTTCCCAGCGCTTAAATGCGCCGGTAAAAGTTAGATTTTAGCCACTGCAAATGTACGCTGGTAAAACTT
TGACCTCTTTACCAGCACAGTTTGCGAAATGCGCTGGTAAAAATTACTTTTACCAGCGCAGTAGCGAATT
GTGCTGGTAAAAGTGACATTTCTTGTAGTGAATCTCCCGTGAACTATTGAGATTGTTGACTTTAAGGACT
TCTAATCTTAGTAAGAAAAGTCTAATATGGATGAAAATTCAGGGGACTCGATTTGATATATGTCAAAGTT
TGAGCAACATGATTTAGTAGATATTAAAGTCTATGGAGCATGATTTAGTACACGAAAAATCACAGACTTA
GTAAAATTGAATGAAATTGGAAAAATATTTTTAAATCTAACAATCTCAATAATTCAGGGAAAATTTTTAA
CGGAGAAAAAATTTTAAAGGCATAATATGGTACCTAATTATCCTTATTTAGTAATTATACTACTAAATAA
GGATAAAGTTAATTACTTTCCAAATTCCATCCTAAGTTTTGAAATTATAATTTAAAATTTAAATATTTCA
CATATGATTAATTAATTCCTTAATTAATTTTTGTTAATTTATTTATTATTATTTTGTTTTTTTTATTTTT
TTAGATGGTCACAAATAGCTGCTCGTTTACCAGGAAGAACAGACAATGAAATAAAGAATTTTTGGAATTC
AACACTCAAAAAAAAGTTGAATAAATTGGGAGTCAACAACAACAACAACAACACTACTTCCACAACAACA
ACAACAACAACATCCTCATCTTCCCCAAACGACAGCAATTCATCAGATCAAGATATTATTAATACTCAAA
CATTAATAAACACAAACAACAACATTGTGATGCAACAACAACAGGTTCCCATGCACTTGGACTACTCATC
TTCCCCATCATCATCTAATTTCTACATGCATCACCATCATCACACTCCTAATCTTGATCATGATCATGAT
TTATTATTAGTCAATAATGATAATAATGCAATAATACCCAATTGCTTATTTGGCTATAATAATAATAATA
GTCATGATCATGATCATGATCATGATATTATTAATAGTACTACTCTTGGAGATTATGGAGTTTTGGACTA
TGATGATCATGATCATAAGTACTTATTTGATGTTCCTAATGACCTAATTCATCATCACAATATGGGGGCT
TCATTGGTTACTACTAGTAATAATAGTAGTAGTAGTAATAGTACTTGTTTTAATATGGGAGACAATTTTA
AAGGAGAAGGTACTATGATCTTGGGTGGAGGGCAAAATGGTAATATTAACAACAATAATATTATTAATGG
AGAAAACTTCAAAATGGGAGAATGGGATTTTGAGGGTTTGATCCAAGATATTTCTTCCTTCCCTTTCCTT
GATTTCCAAGTCTAAAATTGCATTTTGGAAATTGGACCCCCAATATTAAAAACCTACCTTTCTTCTTTTC
TTTTGTCAAAAATACCATTTTTTTTTTCCAATAATACCCTTTTTGGAATTTTGATCCATTATTCCTATTC
AAACAAAAACA
>transcript 
ATGATCATGAAGAATTATAACAACAACAATCCTGATCAAGTTGATCATTATAATACAAACATGTTATTAA
ATATTAATAATGATACTAATAATAATAAGATGATAAAGAATGTGAAGTTGAGAAAAGGGTTATGGTCACC
AGAAGAAGATGAGAAATTGATGAGATACATGTTGAGGAATGGCCAAGGATGTTGGAGTGACATTGCTAGA
AATGCTGGTCTTCAAAGATGTGGAAAGAGTTGTAGATTGCGTTGGATCAATTACTTGAGGCCCGATCTTA
AACGTGGCGCTTTTTCGTCTCACGAACAAGATCTTATTCTTCATCTTCATTCCATTCTTGGTAACAGATG
GTCACAAATAGCTGCTCGTTTACCAGGAAGAACAGACAATGAAATAAAGAATTTTTGGAATTCAACACTC
AAAAAAAAGTTGAATAAATTGGGAGTCAACAACAACAACAACAACACTACTTCCACAACAACAACAACAA
CAACATCCTCATCTTCCCCAAACGACAGCAATTCATCAGATCAAGATATTATTAATACTCAAACATTAAT
AAACACAAACAACAACATTGTGATGCAACAACAACAGGTTCCCATGCACTTGGACTACTCATCTTCCCCA
TCATCATCTAATTTCTACATGCATCACCATCATCACACTCCTAATCTTGATCATGATCATGATTTATTAT
TAGTCAATAATGATAATAATGCAATAATACCCAATTGCTTATTTGGCTATAATAATAATAATAGTCATGA
TCATGATCATGATCATGATATTATTAATAGTACTACTCTTGGAGATTATGGAGTTTTGGACTATGATGAT
CATGATCATAAGTACTTATTTGATGTTCCTAATGACCTAATTCATCATCACAATATGGGGGCTTCATTGG
TTACTACTAGTAATAATAGTAGTAGTAGTAATAGTACTTGTTTTAATATGGGAGACAATTTTAAAGGAGA
AGGTACTATGATCTTGGGTGGAGGGCAAAATGGTAATATTAACAACAATAATATTATTAATGGAGAAAAC
TTCAAAATGGGAGAATGGGATTTTGAGGGTTTGATCCAAGATATTTCTTCCTTCCCTTTCCTTGATTTCC
AAGTCTAA
>AA 
MIMKNYNNNNPDQVDHYNTNMLLNINNDTNNNKMIKNVKLRKGLWSPEEDEKLMRYMLRNGQGCWSDIAR
NAGLQRCGKSCRLRWINYLRPDLKRGAFSSHEQDLILHLHSILGNRWSQIAARLPGRTDNEIKNFWNSTL
KKKLNKLGVNNNNNNTTSTTTTTTTSSSSPNDSNSSDQDIINTQTLINTNNNIVMQQQQVPMHLDYSSSP
SSSNFYMHHHHHTPNLDHDHDLLLVNNDNNAIIPNCLFGYNNNNSHDHDHDHDIINSTTLGDYGVLDYDD
HDHKYLFDVPNDLIHHHNMGASLVTTSNNSSSSNSTCFNMGDNFKGEGTMILGGGQNGNINNNNIINGEN
FKMGEWDFEGLIQDISSFPFLDFQV
XP_030510491.1 XM_030654631.1 CsMYB74
>genomic 
GCCCGAGCAGCATTACTAGTTTCTCGATTGGCTATCATCGAAATAACCAATCAAAATATGCCACGTGACT
TGGAATGTTCAACATTTTCAGGGTGATTAAGGTTGTTTTTGTGTGAGAAAAAGAGGAAAGTCACCCAACA
ATGGAAATGACATGTATGCCATATATGAGAACTAAACTCATCACTTGTCATCACCCAAGCAGCTCGATTG
ACCATCATCGAAACAAGCCAATTAAAAGGCGCCACATGAGCCTGCTCGGGGATGTTAAGCATTTTTAGGG
TGATTAAGGTTGTTTTTGTGTGAGAAAAAGAGGAAAGTCACCCAACAATGGAAATGCCATATATGCCAAT
ACATGAGAACTAAACTATCACTTGTCCCCGGGCAAGCAGCTCGATTGGCTATTGAAGCAACCAATCAAAA
GACGCCACGTGAGCTTGCTCGGGGATGTTTAGTATTTTCGGGGTGATTAAGGTTGTTTTTGTGTGAGAAA
AAAGGGGAAAGCCACCCAACCATGGAAATGCCATATATGATAGGTCAAAAAGAAGAGAGAAAGAGAGTTG
ACCAAGCATCTTGTGGGTGAGCTACCAGCTTATCTATCACACGCTCTATAGCGTTGAATTCTTTAATAAA
ATCATGCACCTTTGATGCTTTCACTTTGTAATTTTAACCCTTTTTTCTTTTTAATTTTCTCATGCAGTCT
TTATACAAACAAAGTATTGCTACACTCACTACTCCTTTTATAAATATTGGTTTCTACAAATCCTTTTTAT
CTCATCACACCCATTATTCAAGAGAAAAAAGAAACTAAAACTACCTCAAAACAACACTTAGTTTTTCTTT
TTTTTGGTTTTTTTTTATTGTTTTAAAGCTTTAAGATACAAACTTAAAAACCCTTTTTCGATTTTGTTTT
ATCTCTTCTGTTCTGTTCTACTTATTCGTCATTTTAGTTTAGAAAAGATGGGTAGGATTCCTTGTTGTGA
GAAGGAGAATGTGAAGAGGGGACAATGGACTCCTGAAGAAGATAACAAGCTATCTTCTTACATTGCTCAA
CATGGTACTCGCAATTGGCGTCTCATCCCTAAGAATGCCGGTTTGTGCTCGTTTTTTTCCTCCCTAGTTC
TTGTTTTTGCTTCTTAATTTCTTATACATACTAATCTTTGTGTTCTTTTAATAAAGGTCTACAAAGATGT
GGGAAGAGTTGCAGGCTGCGGTGGACCAACTACCTCCGACCGGATCTAAAGCACGGTCAGTTCTCCGATG
CAGAAGAGCAAACCATTGTCAAGCTTCACTCCATTGTTGGCAACAGGTACAATCAACTTGCAATTGGATG
ACCATATCATATCATACAATTTCACCTCATAGCTTAACTCATCCCAAATTGACCATATTACAGATGGTCA
ATAATTGCAGCCCAACTGCCCGGGCGAACAGACAATGATGTGAAAAATCATTGGAACACAAAGCTGAAGA
AGAAGCTTTCTGGTATGGGAATAGATCCAGTCACTCACAAACCATTTTCCCATCTCATGGCAGAGATAGC
CACAACATTGGAACCCCCACAAGTGGCTCATCTTGCAGAAGCAGCGCTCGGTTGCTTCAAAGATGAAATG
CTTCACCTCCTTACCAAGAGGAGAATCGATTTTCAACTGCAACAATCAAATGCTTCGATAGGGAATGCAA
CAACCACCTACATGAATAGTAAGCAAGAAGAGCATCAAGACGACGAAGCCATTGAAAAGATCAAATTTGG
TCTCTCAAGATCCATCCAAGAACCCGATATGTTGCCCCCGAACAAGCTTTGGGACTCAGCAACAACTGGA
CCAACTTTCTCGAGTTTTTCAGGCAATTGTAGTAGTGCGTTCCCTTACTCTGGGTTTCAGTACGAACCAT
CTTCTTTTAGCAATGAAAGAGATGGATCGCCATGGAACCAGAGTATCTGTACGGGAAGCACGTGCATGGT
TGGAGATAGGCAAAGCCGCTTACCTGACAAACTCGAAGAAAATGGAGACGACTCGAGGACAGGGAAAGAA
ATAAGAAATGATGCCATTTTATTTAACACAGACAGTGTCTTATGGGATTTACCTTCTGATGACTTAATGC
ATCCAATAGTTTAGTTTTTAACAAACAAATAAA
>transcript 
ATGGAAATGCCATATATGATAGGTCAAAAAGAAGAGAGAAAGAGAGTTGACCAAGCATCTTGTGGTTTAG
AAAAGATGGGTAGGATTCCTTGTTGTGAGAAGGAGAATGTGAAGAGGGGACAATGGACTCCTGAAGAAGA
TAACAAGCTATCTTCTTACATTGCTCAACATGGTACTCGCAATTGGCGTCTCATCCCTAAGAATGCCGGT
CTACAAAGATGTGGGAAGAGTTGCAGGCTGCGGTGGACCAACTACCTCCGACCGGATCTAAAGCACGGTC
AGTTCTCCGATGCAGAAGAGCAAACCATTGTCAAGCTTCACTCCATTGTTGGCAACAGATGGTCAATAAT
TGCAGCCCAACTGCCCGGGCGAACAGACAATGATGTGAAAAATCATTGGAACACAAAGCTGAAGAAGAAG
CTTTCTGGTATGGGAATAGATCCAGTCACTCACAAACCATTTTCCCATCTCATGGCAGAGATAGCCACAA
CATTGGAACCCCCACAAGTGGCTCATCTTGCAGAAGCAGCGCTCGGTTGCTTCAAAGATGAAATGCTTCA
CCTCCTTACCAAGAGGAGAATCGATTTTCAACTGCAACAATCAAATGCTTCGATAGGGAATGCAACAACC
ACCTACATGAATAGTAAGCAAGAAGAGCATCAAGACGACGAAGCCATTGAAAAGATCAAATTTGGTCTCT
CAAGATCCATCCAAGAACCCGATATGTTGCCCCCGAACAAGCTTTGGGACTCAGCAACAACTGGACCAAC
TTTCTCGAGTTTTTCAGGCAATTGTAGTAGTGCGTTCCCTTACTCTGGGTTTCAGTACGAACCATCTTCT
TTTAGCAATGAAAGAGATGGATCGCCATGGAACCAGAGTATCTGTACGGGAAGCACGTGCATGGTTGGAG
ATAGGCAAAGCCGCTTACCTGACAAACTCGAAGAAAATGGAGACGACTCGAGGACAGGGAAAGAAATAAG
AAATGATGCCATTTTATTTAACACAGACAGTGTCTTATGGGATTTACCTTCTGATGACTTAATGCATCCA
ATAGTTTAG
>AA 
MEMPYMIGQKEERKRVDQASCGLEKMGRIPCCEKENVKRGQWTPEEDNKLSSYIAQHGTRNWRLIPKNAG
LQRCGKSCRLRWTNYLRPDLKHGQFSDAEEQTIVKLHSIVGNRWSIIAAQLPGRTDNDVKNHWNTKLKKK
LSGMGIDPVTHKPFSHLMAEIATTLEPPQVAHLAEAALGCFKDEMLHLLTKRRIDFQLQQSNASIGNATT
TYMNSKQEEHQDDEAIEKIKFGLSRSIQEPDMLPPNKLWDSATTGPTFSSFSGNCSSAFPYSGFQYEPSS
FSNERDGSPWNQSICTGSTCMVGDRQSRLPDKLEENGDDSRTGKEIRNDAILFNTDSVLWDLPSDDLMHP
IV
XP_030495926.1 XM_030640066.1 CsMYB75
>genomic 
TGTTTTGAATTAAGGAGCAGTTACAGTGCTTTCGAGACACGAGTAAACCAACACTCTACTAGTATTTTTC
CAGTGAAATTAAGTGTTTTGAATTGAGATGGGTAGGACTCCATGCTGTGACCAAAAAGGACTTAGGAAAG
GTGCTTGGACTGCCGAAGAAGACCAAATACTCTTTTCTTACATCAAACAACATGGCGAAGGTGGCTGGCG
TCACCTGCCCCAGAAAGCTGGTAAATAAATATAAAACATGTCCATTTTTTTATATATATTTCCACTGAAT
GGTTATTGATTCATTTTGGTGGTACTGTTGTTTGTTTGGCTTTCTACTTAAAATAAAGGTCTTTCGAGAT
GTGGTAAGAGCTGCAGATTGAGATGGGCTAATTATCTGAGGCCAGGTATTAAGAGAGGAGAGTTCAGCCC
TGAGGAAGAACAGACCATTATTCGACTCCATGCAATTCTTGGCAACAAGTATATATCTATCTATCTATTT
CTCTATATATATATACTTCATCTAATAGATCGTCCAATCACTCTTCTCTATATATAATCATCTTCCTTTC
ATTAATTATATTCAAATAATTATTGAAAAAAAATTATATTTAATCAAAGACATAGTATGATAACATATTT
AAATATTGTAATTTGCTCTAATATTATCAAATAATAATTAAAATTTATAAGAAAAATAAAATAATAATTC
ACAAAAATTAATAAAATAAAATATATACTAACACAAAAAACATGCTCGTATACTCTTCTATAATATTATA
TATTTACTAATAAAGAAATATGAAAAAATATTAAAAAAAAAATATTGAAAAAAAATGATAAAAAAATGTA
GAAAAGACTTAAACAATATTTTAAAAAGTGAAATAGTATAAAACAATGAGTTTTTTTTTTTTTTTTTTGG
AAAATAGAAAAAAAATGTGATGTTTAAGAAAAATATAAATATCAATAATTGGTATAAACAAAACAAAACA
CACAACTCTAATCATGATAAAAAAAAAGCCACAAATTACTAAAAATCTTATTTAGTTTGAGAAAATACAT
CAGAGAAAAGACCATAGAAAAATCTCAGCTAGCCGGTGCGTAACAAGTAAAAAAAACATACAAAGTTATG
TATAATTGAAAAAAAAAGTTAAAATTCAAACTAAAGTGAATAAGGATATGTACATATTTAATATTGTGTC
ATGGATATGTACATATTCTAAAAATTGTGTCAAATTTGCCACAAATATAAAATGGACCAAAATTTAGACA
GAATAAATATTACATTTTTATTTACTCTTTTGCCACTAATTACTTTAATTAATCATTTTTTAGATTTTAT
TTGTATATTTAATAGAATATTTATATACTTTTAATCAAAATTGAATGGTTTTATTGACATTTTTTTTACC
ATATTTCTATAAAAAAAGGAATAATTTCAACCTAAATACATTGGAGCATTATTATAAAATTTGAGTCAAA
ATTAATATTGGCTCATCTTTTTTAGCTTAAATTATACATTATATATTGGAGATGATAAAGAAAATTCTAA
GGGAGGTGGTAAACACCATAAATTACGGCATATCGTTATTGGTGTATTTCAAAATCGAGTCTCAAATTTT
TTTATTTATAATATGGGAACTGCGAACTAATAATTATTGTCATATATTTGTATAGTATTAGGCATCTTAA
AGTGGCAAATAATAATATTCTATTAACAATAATAAAAATAATTGATCAGAAAAAAAAATATTATACAAAA
AATACCAAAAAAAGTTGTTGTAAAAAAAAATTATAAAAACAAAAATTAACAACCATTCATAACAAAAAAA
AAATTACATCAAGTTTTGCAAATAAACTTTGGAGCATAATACTAAAAAGTGATGCAAATATATTACAAGT
TATTTTTTTTTTCAAATATAATACAATTTTTACATATCCCGTTACAGATGATGTTCTTACAAACTTATAT
ATAATAATAACAAAAAAATAAAATTGTAATCAAAGTTAATAAAGATATGTACATAATAATAACAAAAAGG
TTAAGAGGCACATTAAGGTGTCAAACACCACTAAAGCTAATATATCGTTATTGGTGTATCTCAATATCAA
TTACCACAAATTTTGATTTAATATGATTTAGAAAACTGCTAATTAATTATTGTGTATGTGAATCGGTATA
GTATTAAGTACTTTAAGGTACCACATAGTAATAATAATACAAAAAAATTATTTACAAAAATAAAAAATAT
TAAAAAATAAAAATAAATAAAAAGAATTACTAACCAATTATTGAGTACCCCTTCGTTATGGCATTGAATA
TGTTAAGATGCAAATATTAAGTACAAAAAATTATTTACCAACAAAATAGTAGTATAGTAGTATATTATTT
AAAAAAAACAAAATAGTAGTATATAAAAATAAAAAAAAAAAAGTGAAAAAGAAAAGGAAGTAAAGGACAT
GGACAAGTCGTTTTTTTGGTTTTATTATGACATTATGGATGTCATAGATATATATAATAAAAATATATGG
TCAGGCACTTAAACTCTTGTTCATTATTTATTCGAAAAGCAATGGCACTGAAAAAATGAATGAACACACT
TAATTTAAATATTATTATTTATATATATTTCGGCATTTATTGCCATGTCTAATGTTTTATATTATTCTAT
GTGATCTTATATTTTCTTTTGATAAGTTCTATGTGATCTTATATAATTTCTGGGGCAGGTGGTCAATTAT
ATCGAGACACCTGTATAGACGAACCGATAATGAAGTAAAGAATTATTGGAATACTCGGTTGAAGAAACGA
GGAACAACAGAAATCAATAGTAAAGATTCTCCAGTCCGACATAAAACTAATGATGATGACAGTAGTGATA
ATGGTAATATTATTATTAATTCGACCGCAATTTCTGAAGAAAACATCATTAATAACTATAGTAATAGTGA
CAATGTGACCAAAGAGGCATCAACATCATCACCATCATCATCTTCTTCTACTACTGATTATGTACTCAAC
AGAGGTCTCCAAAATCTCATGAAGCCAATTTCTATTACTACTACAACTACAACTAATTCAAAAGGTTTAG
CCACCATAAGTACATCCTTAGACACTGAAATTTCGTCAAATTCTTTACAAATGAACAAAGGTATTTCTAC
TGATACAGCTAGTAGCAGTGTTAGTACTTCTATAAAGGCTTGTGGGGATGATCATCTAAATGTGTCTAGA
ACTACAAGTTCTACAGCTTCGGCTTCCAGCAGGGCACTACTCAACAAAATTGCTTCTAAACTCAATCAGA
TAAATCTCGGTACAATCATTGGAATGGGCAGTGGTTGTAGCGGTGGTGCTCGAGATGGGGTTGAACATCG
TACTATGGACTATTCTTCTCCTAATTTTTGTTGCACACCAAGTATTGATGATAATATTAATAGTATTACT
AGTTATAATGTTGAAGACCTTTTGGAGGAAGCGGAGTGCCAACAGAGCATGGAAATGCTTCATTTTGATG
ACCATATTAGTTCCAATGCTACTCTCGAGGCTGAAGATAATTCTCTTGTGGATGATACAAACACAAGTAA
TTTTAATTATTTTGATGATGCCAAAGATGGAGGTCAGAGTGCCAATATTTCGCTTGATGAGCAGCTTTTG
CTCCCAAATCATTTTTCAATGGATTGTTTGGAAGATGTCTTAAGATATATGTAATGATTTATATATTGTT
TTGAAAAAAAATCCTATATATTGGTTTTTATTTATTTATATATAGGAGATTTTAATAGTTACATTATTTC
TGTAACAATAATGGTTACATTTATTTTTTTTAATCATTAGATTATTATT
>transcript 
ATGGGTAGGACTCCATGCTGTGACCAAAAAGGACTTAGGAAAGGTGCTTGGACTGCCGAAGAAGACCAAA
TACTCTTTTCTTACATCAAACAACATGGCGAAGGTGGCTGGCGTCACCTGCCCCAGAAAGCTGGTCTTTC
GAGATGTGGTAAGAGCTGCAGATTGAGATGGGCTAATTATCTGAGGCCAGGTATTAAGAGAGGAGAGTTC
AGCCCTGAGGAAGAACAGACCATTATTCGACTCCATGCAATTCTTGGCAACAAGTGGTCAATTATATCGA
GACACCTGTATAGACGAACCGATAATGAAGTAAAGAATTATTGGAATACTCGGTTGAAGAAACGAGGAAC
AACAGAAATCAATAGTAAAGATTCTCCAGTCCGACATAAAACTAATGATGATGACAGTAGTGATAATGGT
AATATTATTATTAATTCGACCGCAATTTCTGAAGAAAACATCATTAATAACTATAGTAATAGTGACAATG
TGACCAAAGAGGCATCAACATCATCACCATCATCATCTTCTTCTACTACTGATTATGTACTCAACAGAGG
TCTCCAAAATCTCATGAAGCCAATTTCTATTACTACTACAACTACAACTAATTCAAAAGGTTTAGCCACC
ATAAGTACATCCTTAGACACTGAAATTTCGTCAAATTCTTTACAAATGAACAAAGGTATTTCTACTGATA
CAGCTAGTAGCAGTGTTAGTACTTCTATAAAGGCTTGTGGGGATGATCATCTAAATGTGTCTAGAACTAC
AAGTTCTACAGCTTCGGCTTCCAGCAGGGCACTACTCAACAAAATTGCTTCTAAACTCAATCAGATAAAT
CTCGGTACAATCATTGGAATGGGCAGTGGTTGTAGCGGTGGTGCTCGAGATGGGGTTGAACATCGTACTA
TGGACTATTCTTCTCCTAATTTTTGTTGCACACCAAGTATTGATGATAATATTAATAGTATTACTAGTTA
TAATGTTGAAGACCTTTTGGAGGAAGCGGAGTGCCAACAGAGCATGGAAATGCTTCATTTTGATGACCAT
ATTAGTTCCAATGCTACTCTCGAGGCTGAAGATAATTCTCTTGTGGATGATACAAACACAAGTAATTTTA
ATTATTTTGATGATGCCAAAGATGGAGGTCAGAGTGCCAATATTTCGCTTGATGAGCAGCTTTTGCTCCC
AAATCATTTTTCAATGGATTGTTTGGAAGATGTCTTAAGATATATGTAA
>AA 
MGRTPCCDQKGLRKGAWTAEEDQILFSYIKQHGEGGWRHLPQKAGLSRCGKSCRLRWANYLRPGIKRGEF
SPEEEQTIIRLHAILGNKWSIISRHLYRRTDNEVKNYWNTRLKKRGTTEINSKDSPVRHKTNDDDSSDNG
NIIINSTAISEENIINNYSNSDNVTKEASTSSPSSSSSTTDYVLNRGLQNLMKPISITTTTTTNSKGLAT
ISTSLDTEISSNSLQMNKGISTDTASSSVSTSIKACGDDHLNVSRTTSSTASASSRALLNKIASKLNQIN
LGTIIGMGSGCSGGARDGVEHRTMDYSSPNFCCTPSIDDNINSITSYNVEDLLEEAECQQSMEMLHFDDH
ISSNATLEAEDNSLVDDTNTSNFNYFDDAKDGGQSANISLDEQLLLPNHFSMDCLEDVLRYM
XP_030502824.1 XM_030646964.1 CsMYB76
>genomic 
ATGGGAAGAAGTCCTTGTTGTTCTAAGAAGGGATTGAACAAAGGAGCTTGGACTGTTCTTGAAGACCAAA
TTCTCACTGATTATATCAAAACTCATGGTGAAGGAAAATGGAGAAACCTTCCTAAACAAGCTGGTAATTT
TTATTTTTATTATTATATAAAAATGTTGTTAATTTTCTTTTTATTATTAAGAATATATGATGCACATTTA
TGCAAATTATATAAGTTTTTTTTTTTTTGTTAATTGGGTTGCTCGCCTTATGATTAGAGCGTCTGTTTTA
TATGTTGATCGTATTTTTTCGGAGTCTAATCTCTCTTTTGATGTTGTTGATATTGTTGAGACCGAGTTTG
TCTAGTTGATTTAGGGTTAAAAAGAATGTTTATTTTTGTTAATTATTTAATTTTAATTATTAGGTCATCA
AAGATGTGGAAAGAGCTGTATAAATTATTAGGAATTTGTTATTAAGAATATAATTTATGCAAAGTATAAT
TTAGGTTTTGTTGATTATTATTAGTGTATATATATTAATATTAATAGTTATATATATTATTAAGAATATA
TATATGCACATTTTGTGCAAATTAATTATTATAAGGTTTTGTTAATAATTAATATATATTTATTATGAGT
TAATTAGGTCTTTAAAAGATATGTGGAAAGAGCTGTATATTAATATAGGAATTTATTATTAAGAAATATA
ATTTATGAATATTATAATTAGGTTTTGTTTATTATTATTAGTGTATTTATTTATATATGTATACATTTTA
TGCAAATTAATTATCGATCATAAGGTTTTTGTTAATAATTAATATATTTATTATGAATTAATTAGGTCTT
CAAAGATGTGGAAAAAGCTGTAGATTGAGGTGGTTAAATTATCTTCGACCAGATATTAAAAGAGGAAATA
TTTCTGAGGAAGAAGAAGACTTAATTATTAGGCTTCATAAGCTATTGGGCAATAGGTAATTATTATTGTT
AATTTTCATTCTATACATTTTCATATATTAATTATATATAATTCTAACTGTCTGTACTTTACTATTTTTT
TTTTAATTAATATAATTTCATATTACTTATTTTTAGAAAATTTTAAATAATTTACATGTAATATTAAATT
TTCTTTTATCAATACAATTTTTCGGTTTATACCCTTTATTTTTTTAACACACAGTAAATTCTTCAGAATT
TTTCAAATATAAATGAAATATATGTTATAAATACATATATACATTACACATTTTATTACTTCATAATTAT
TTTTTGTTTTAAGTTATATGTATATTATTCAATATTTTCTTTTTAATTTTGACATTTTTTTATATATGTA
ATTATATTTTACTGGCCAATGCCTCAATCTATTCAGACTATTCATACACATAATTGTAAAATAATAAGTA
TTTAGTGATATATTAAATATTTCTCCCATTTTATTTTACTTATATATTTATATAATAGTCTAACCGTAGC
TAGCCATGCATGCATTGTGTGGTTGTACGTATAGGTGGTCACTAATAGCAGGAAGACTTCCAGGTCGAAC
AGACAATGAAATAAAAAATTATTGGAACACAACCTTAGCGAAGAAACTTGTTCAAAAACAACAACAGATT
GAAGAAAACGACACCAAACACAATACTGCTACTTATCAAGTACCAATTCGAACTAAGGCAACAAAATTTA
CAAACAAGAGTTTAGTATTTAAAAATACTAATTTTCAACCAAATAATAATAATAACGATATTGATTTTGA
CTTTGATTTTGAAAATTTTCTTCTTGATCAATCAGCTGTGGATCTGTGGAAACTTCCATGTAATGATAAT
GATGATAATTGTTATAATAATTTTGATATTAATGACGGCGATGATCATCGTGATCAGGATCTTGATCTTG
ATGATCGTGAATGTGGTTTGGAGGAAATGCTCGAGAAATGGATTAGTGGAAACGATGAATGTTAA
>transcript 
ATGGGAAGAAGTCCTTGTTGTTCTAAGAAGGGATTGAACAAAGGAGCTTGGACTGTTCTTGAAGACCAAA
TTCTCACTGATTATATCAAAACTCATGGTGAAGGAAAATGGAGAAACCTTCCTAAACAAGCTGGTCTTCA
AAGATGTGGAAAAAGCTGTAGATTGAGGTGGTTAAATTATCTTCGACCAGATATTAAAAGAGGAAATATT
TCTGAGGAAGAAGAAGACTTAATTATTAGGCTTCATAAGCTATTGGGCAATAGGTGGTCACTAATAGCAG
GAAGACTTCCAGGTCGAACAGACAATGAAATAAAAAATTATTGGAACACAACCTTAGCGAAGAAACTTGT
TCAAAAACAACAACAGATTGAAGAAAACGACACCAAACACAATACTGCTACTTATCAAGTACCAATTCGA
ACTAAGGCAACAAAATTTACAAACAAGACTGTGGATCTGTGGAAACTTCCATGTAATGATAATGATGATA
ATTGTTATAATAATTTTGATATTAATGACGGCGATGATCATCGTGATCAGGATCTTGATCTTGATGATCG
TGAATGTGGTTTGGAGGAAATGCTCGAGAAATGGATTAGTGGAAACGATGAATGTTAA
>AA 
MGRSPCCSKKGLNKGAWTVLEDQILTDYIKTHGEGKWRNLPKQAGLQRCGKSCRLRWLNYLRPDIKRGNI
SEEEEDLIIRLHKLLGNRWSLIAGRLPGRTDNEIKNYWNTTLAKKLVQKQQQIEENDTKHNTATYQVPIR
TKATKFTNKTVDLWKLPCNDNDDNCYNNFDINDGDDHRDQDLDLDDRECGLEEMLEKWISGNDEC
XP_030482260.1 XM_030626400.1 CsMYB77
>genomic 
AATACATATACTCTTCTCCATACTAATCCAAATTCTCTCACTCTTTCTCTTTTGCTAATTAAGTCTATCC
ATATATATAATTAACTACATAAAAAAATGGATGTTCACATGGGAGATCAGTTATATGGATCAGTAATTAC
AAGTATTGATCATGATCATGATCAATTACATAGTAGTGAAGAAGATCATCATCGTCAATTGGATTTAAGG
AAAGGTCCATGGACAGTTGAGGAAGATAACATGCTTTTCAATTATGTCTCCATCCATGGCGAAGGTCGCT
GGAACTCCCTTGCCCGCCATGCAGGTACTTTTTACTTCTTTCTTGATCATTTCAAACCCATAAATAATTT
TCAGACCTTTATTATTTCTAGACCAAAAGTTCAAAGCTTTCTGGTTATGCACGTATGAAATTAAATTAGA
TTTTTATCAGTGTACCATTTTCCTTAATTGCTCTCTAAATTAATGAATTAATTGTTATTAACAATAATAC
AGGTCTAAAAAGAACTGGTAAGAGCTGTAGATTGAGATGGTTAAACTACTTGCGACCAAGTGTTCGAAGA
GGAAATATTACCCTTCAAGAACAACTTCTTATTCTTGAACTTCATTCTCGTTGGGGTAACAGGTACTGCT
AATATTGTCTAATTAATACTTTTTCTTTTTTATTTATTTAATTATATTTTATTTAGTGTAAGAAATGATT
ATATATCTGAATGGGATGTTGATATATAGAATTGATTTTTTTTTTTTTTTGGAAAAAGGTGGTCCAAAAT
AGCCCAATATCTTCCTGGAAGGACGGACAATGAGATCAAGAACTATTGGCGAACCAGAGTGCAAAAGCAA
GCTAAGCAACTCAAATGTGACGTCAACAGTAAGCAATTCCAAGACGCCATGCGTTATGTTTGGATTCCCC
GTTTAGTTGAGCGGATTCAATCGGGTCGATCCGACCCATCTCCAGCCGGTATGCCCGTTTCCACTGGATC
TAACACCCAAGTCTATGACTGGGCCAACCCGAAACCAATGCCCGACATGTCTGGGTCTTCATCAGATACG
TCAGAGGCACAACTCTCCTCGGTTTCGGATCTTACCGAATGCGGCCAACCGATGGGAACAGGGTCGGGTG
GGTCATTCCAATATGGGCCGGATATCCAAGTAAATGCACAAAACGAGACTTGGTTAAGTGGTGGGGACTC
ATCATTAGAGAATTGGTGGAGCGAGGAGGATCTACAGTTTCTGGAGACTGCTTTGCTATGACTTTATTAT
TAAGTTAAAATTATGTCCAATAATAGTAACAAACACAACATCACAAGAATTTTCTTACGTGACGCATTTG
AGATTCCATGACACACACAATTTAAATATTTATATATAGGTAATAGCTGATAGGGAGAGGGAAAAATCAA
GAACATATACACTAAACTCTTTTTTTTTTTTTTTGCTTAGGGGTATTTATCTGCCAAAAATGTTGGCCAT
AACTTTACTTTGTTCAATTGGTTTTTTTTTTTTTTTTTAATTTCAGTATTAATTTAATTAGCTTTCTTGT
GGAATTGATATTCGTCTTCCTTGTACGTAATTAAATAATAAATACAGAGAGAGATCAAGAGATCATTATG
AAGCCTAGCATGATGACTAATAATATTATCTTA
>transcript 
ATGGATGTTCACATGGGAGATCAGTTATATGGATCAGTAATTACAAGTATTGATCATGATCATGATCAAT
TACATAGTAGTGAAGAAGATCATCATCGTCAATTGGATTTAAGGAAAGGTCCATGGACAGTTGAGGAAGA
TAACATGCTTTTCAATTATGTCTCCATCCATGGCGAAGGTCGCTGGAACTCCCTTGCCCGCCATGCAGGT
CTAAAAAGAACTGGTAAGAGCTGTAGATTGAGATGGTTAAACTACTTGCGACCAAGTGTTCGAAGAGGAA
ATATTACCCTTCAAGAACAACTTCTTATTCTTGAACTTCATTCTCGTTGGGGTAACAGGTGGTCCAAAAT
AGCCCAATATCTTCCTGGAAGGACGGACAATGAGATCAAGAACTATTGGCGAACCAGAGTGCAAAAGCAA
GCTAAGCAACTCAAATGTGACGTCAACAGTAAGCAATTCCAAGACGCCATGCGTTATGTTTGGATTCCCC
GTTTAGTTGAGCGGATTCAATCGGGTCGATCCGACCCATCTCCAGCCGGTATGCCCGTTTCCACTGGATC
TAACACCCAAGTCTATGACTGGGCCAACCCGAAACCAATGCCCGACATGTCTGGGTCTTCATCAGATACG
TCAGAGGCACAACTCTCCTCGGTTTCGGATCTTACCGAATGCGGCCAACCGATGGGAACAGGGTCGGGTG
GGTCATTCCAATATGGGCCGGATATCCAAGTAAATGCACAAAACGAGACTTGGTTAAGTGGTGGGGACTC
ATCATTAGAGAATTGGTGGAGCGAGGAGGATCTACAGTTTCTGGAGACTGCTTTGCTATGA
>AA 
MDVHMGDQLYGSVITSIDHDHDQLHSSEEDHHRQLDLRKGPWTVEEDNMLFNYVSIHGEGRWNSLARHAG
LKRTGKSCRLRWLNYLRPSVRRGNITLQEQLLILELHSRWGNRWSKIAQYLPGRTDNEIKNYWRTRVQKQ
AKQLKCDVNSKQFQDAMRYVWIPRLVERIQSGRSDPSPAGMPVSTGSNTQVYDWANPKPMPDMSGSSSDT
SEAQLSSVSDLTECGQPMGTGSGGSFQYGPDIQVNAQNETWLSGGDSSLENWWSEEDLQFLETALL
XP_030490648.1 XM_030634788.1 CsMYB78
>genomic 
TCTCTCTCTCTCTCTCTAAACCCATTCTCATTCTCATTCTCATTCTCTCTCTTTCTTTCTTTCTTTCTTT
CGTTGGTAGTACTGCTTAAACCACACCTCTTATAACTAATTAAGATATAATTAATTCTCCTCACCAAACA
AAAACACATATCATCAATAATAATGGGACACCACTCATGCTGCAACAAACAGAAGGTGAAGAGAGGACTA
TGGTCACCAGAGGAAGATGAGAAACTCATCAACTACATTTCAACCTACGGCCATGGTTGTTGGAGCTCTG
TTCCAAAACTTGCAGGTAATAATATAACTAATTTTTTTTCTATATATACATACATATATGTACTGTGTGT
GTTTGTTTATGTATATAAACTGATATATATTTATATATATATAGGTCTACAAAGATGTGGAAAGAGTTGC
AGACTAAGATGGATAAATTATCTAAGACCTGACCTAAAACGTGGGAGCTTCTCACCTCAAGAGGCTGCCC
TCATCATTGAACTCCATACCATTCTAGGCAACAGGTATTTATATCCATATATATATATATACAAAAAAAA
TACATAATGCTAGACTGTATTTCTATATTTATACTTATATACAAGTTGGTTTTTATAGATGGGCTCAAAT
AGCGAAGCACTTACCAGGAAGAACAGATAACGAGGTGAAGAACTTTTGGAACTCAAGCATAAAAAAGAAG
CTGTTATCAGGCCATGATAATCATCTTCATCATCATCATCATATCATTCCAGCTGCAGCTTTAACCTCTT
TCTCTGATCACATTCATTTCCCCAACACAATCACACCATCTGCTTTTTCCGGAGATCATTATCATAATCA
TGATCAAACTACTAGTTTGTTCACTTTCACCGCTGGATCAAACCCTAACAACAATATTCTCACCTCTCAT
CAATCACAACCGAATCACCACGAACAGCAGCAGCTGTACCTTCCCATAATTAATCCAACGGCCACGTCAC
TCGTGGGGACCACAACTCAAGGATTGTTCTACAACAACAACAACAATAATAATAATACTAATGATATTTC
ATCAACGACACTTAATTATGATTCTTCATTGATGTCGTTTTTAGGTTATAATCATAATCATCATCAAACT
GCTTCAGCAACAGCTCCAGCCCTTGAGAATATTATAATAAGGTCATTACTCGATCAAAATCTAAGCGCTG
CTGCAGATATTATGATCAATGATAATTATAATCATCATCATCATGTAGTTGAGGACAAGCCTGAGCTTAT
CATCGATCCGAACATGATGATATTATCATCAGCTTATAATGATCATGAGAACACGTTAATGGCGGCCCCC
TCCATTTCCATGCCGAAACTATGCGATGATGTGGTTGATCACATGGGTAACTTGTGTTCCACGGCACCAT
TAACGTTAGCTGCTTCTGCTTCTTCAAGATCAGCTGTGGTTGTCTCAAGTTTCCAGGATTCTAATTGTGT
GCCAAATGTTATTACAAGTCAAACGTCCGAGTACAATAATATTGATGCAATGATGATTATGTCGTCGTTA
CCGTTATCTTCATCTTCATCGACTTTGTCGTCTCCCTCCTCATGCATATCAGCATTGTCAACGCCGTTAC
CTAACGGTCAATTCGTGAACCAGCTCCAATCCTAGCTTATATGACTAGTTTGATATATAAATTATATATA
TGTTATTTTACATTATTATATATGGCAGTATGTAATGTACGTAGTAGTACAAGAGTAAGAGCAAATCATT
CGAATAGTGATTAAGGTATTTTTTATATATGTATGGAATTTTTATGAATATGCTTGCATGGATTTATGAA
TAGCACAGTGCAACCATTTTGTTTATATTTAGAAAAATGTTATAA
>transcript 
ATGGGACACCACTCATGCTGCAACAAACAGAAGGTGAAGAGAGGACTATGGTCACCAGAGGAAGATGAGA
AACTCATCAACTACATTTCAACCTACGGCCATGGTTGTTGGAGCTCTGTTCCAAAACTTGCAGGTCTACA
AAGATGTGGAAAGAGTTGCAGACTAAGATGGATAAATTATCTAAGACCTGACCTAAAACGTGGGAGCTTC
TCACCTCAAGAGGCTGCCCTCATCATTGAACTCCATACCATTCTAGGCAACAGATGGGCTCAAATAGCGA
AGCACTTACCAGGAAGAACAGATAACGAGGTGAAGAACTTTTGGAACTCAAGCATAAAAAAGAAGCTGTT
ATCAGGCCATGATAATCATCTTCATCATCATCATCATATCATTCCAGCTGCAGCTTTAACCTCTTTCTCT
GATCACATTCATTTCCCCAACACAATCACACCATCTGCTTTTTCCGGAGATCATTATCATAATCATGATC
AAACTACTAGTTTGTTCACTTTCACCGCTGGATCAAACCCTAACAACAATATTCTCACCTCTCATCAATC
ACAACCGAATCACCACGAACAGCAGCAGCTGTACCTTCCCATAATTAATCCAACGGCCACGTCACTCGTG
GGGACCACAACTCAAGGATTGTTCTACAACAACAACAACAATAATAATAATACTAATGATATTTCATCAA
CGACACTTAATTATGATTCTTCATTGATGTCGTTTTTAGGTTATAATCATAATCATCATCAAACTGCTTC
AGCAACAGCTCCAGCCCTTGAGAATATTATAATAAGGTCATTACTCGATCAAAATCTAAGCGCTGCTGCA
GATATTATGATCAATGATAATTATAATCATCATCATCATGTAGTTGAGGACAAGCCTGAGCTTATCATCG
ATCCGAACATGATGATATTATCATCAGCTTATAATGATCATGAGAACACGTTAATGGCGGCCCCCTCCAT
TTCCATGCCGAAACTATGCGATGATGTGGTTGATCACATGGGTAACTTGTGTTCCACGGCACCATTAACG
TTAGCTGCTTCTGCTTCTTCAAGATCAGCTGTGGTTGTCTCAAGTTTCCAGGATTCTAATTGTGTGCCAA
ATGTTATTACAAGTCAAACGTCCGAGTACAATAATATTGATGCAATGATGATTATGTCGTCGTTACCGTT
ATCTTCATCTTCATCGACTTTGTCGTCTCCCTCCTCATGCATATCAGCATTGTCAACGCCGTTACCTAAC
GGTCAATTCGTGAACCAGCTCCAATCCTAG
>AA 
MGHHSCCNKQKVKRGLWSPEEDEKLINYISTYGHGCWSSVPKLAGLQRCGKSCRLRWINYLRPDLKRGSF
SPQEAALIIELHTILGNRWAQIAKHLPGRTDNEVKNFWNSSIKKKLLSGHDNHLHHHHHIIPAAALTSFS
DHIHFPNTITPSAFSGDHYHNHDQTTSLFTFTAGSNPNNNILTSHQSQPNHHEQQQLYLPIINPTATSLV
GTTTQGLFYNNNNNNNNTNDISSTTLNYDSSLMSFLGYNHNHHQTASATAPALENIIIRSLLDQNLSAAA
DIMINDNYNHHHHVVEDKPELIIDPNMMILSSAYNDHENTLMAAPSISMPKLCDDVVDHMGNLCSTAPLT
LAASASSRSAVVVSSFQDSNCVPNVITSQTSEYNNIDAMMIMSSLPLSSSSSTLSSPSSCISALSTPLPN
GQFVNQLQS
XP_030488174.1 XM_030632314.1 CsMYB79
>genomic 
TATTGAATATTATAACAATTATTGAGAGTGAGTTGTGGAAGGTTAGTCTAGAATAAATTTTCCTTGTGCA
AAATGATCAAGTATACTTATTAGCTATTAAGATTTGTAAATATTATTATTATTATTATGGGTCATCGTTG
CTGCAACAAACTGAAAGTGAAGAGAGGCCTTTGGTCACCTGAAGAAGATGAGAAGCTCCTTACACATATC
ACCACTCATGGCCATGGCAATTGGAGCTCTGTTCCAAAACTTGCAGGTTATAATCTCTCTCTCTCTCTCA
CTCTTTCACTATTATGTAAAAATCATTATATACTTAAGTAATCATGATTAGTACATCTATATATATATCT
CTGAATATATATTGTGTTAAGCTTTAAATATACATGAATAGAAGTAATGAGTACTAATGGGCACAGGATT
ACAAAGGTGTGGGAAAAGTTGTAGATTAAGATGGATAAACTATTTGAGACCTGACCTGAGGAAAGGTTCC
TTCACACAAGAAGAAGAACAAATCATTATAGATGTTCACAGAATTTTAGGAAACAGGTACATTTTTCCTT
ATAATTAAAAAACATGTTCTATCACTTTCAACACTTTTTAATAACAATAATTTATGTTGGCTAATTAGAA
TTTTTGACCTTTACATTTTGATATGTACTAAATTATGCTCTCTGAATTTTTTTTATCATTAAAAATTTTT
CTTGAACTATTCACATTATTGGATTTAAGCACTTTTGTCCAATTTTATTCAATTTTATTAATTTGGTAAT
TGTTTATATACTAAATCATGCTCCCCAGACTTTAATATCTATCAAATCATGTCTTTCGAATTTTGACATG
TGTCAAATCATGTCCAACTTTCATTCATGTTAGACTTTTCTTACTAAATTGGACAAAAGTCCTTACAATA
ATCTCAATAATTTAAGGGAGATTTTTAACAATTAAAATAGTTTATGAGACATGATTTGATATATGTCAAA
ATTCTGGGAGTAAAAATATAATTAGGCATTTATGTTTTAAAATTTTTTGTAAATGTAAATGACATTATTT
ATGTTAATAGATGGGCTCAAATAGCAAAGCATCTTCCTGGAAGGACAGACAATGAGGTGAAGAATTTTTG
GAACTCATGCATTAAGAAAAAACTTATGTCTCAAGGTTTAGACCCACAAACCCACAATTTGATGACATCA
TCATCGCATCATCAGAACAAATCGCAGAATAATAAAAATTTTAGTTCATCATTTGTAGTCATCTCACAAA
ATAATAATAATGTCACCAAACCAATACCAAAACAAACTCATATTTTCACTGTGAGTAATAACTCATCACT
TCATGATCATAATAATGAGATCACAACACAAAATAATTGTAATAATATGCTAACCCTACCTAGTAATAAT
AATACTACTCCCATATTCACTACCTTCAATTATGATCAGTGTCATCAAAACCCAAATAATAATAATGATA
TTTTTACTTCTAATACTACTTCAACAACTACTACTCCTAATTATTTGAGTTTTAACATGCCCCAAAATCC
CTCCCAATATGATAATAGTATTACAACACCTACTATTTCTTCATCTTCATCTTTAAATATTCAATGTCTC
TCAAGACCGGGATTATTGGATGATATCGGGTTATGTGGTTCGAGTTTTGATCTCATTCAAGCGTCGAAAA
TGCTCCCAGAAAATGATATTCTTCAACAAACACAACCACCGAATTATCAGAATCAAGGGCAAGATCATGA
TAAGGTTTGGGAGATGGAAATGGGCGATAAAGATAGAAACTATGATGATGACTCCAACTTTGATCTTGGG
TTTATGGAGTCTAATTTTAATCTCTCTGGGGTAATGTGTCATGATCTTAGCTCCATGGAATATGATCTTG
CATGGAATTATTAATAGATAGACTTTGATCAATCGTGTTCTTAATTGTGATATGTAATATGTGTTGTTGT
ATTCATATTGATTGAAATATTTTGATTCTTTTCATAATATTGATTTATAGTTTTGAGTGTCAA
>transcript 
ATGGGTCATCGTTGCTGCAACAAACTGAAAGTGAAGAGAGGCCTTTGGTCACCTGAAGAAGATGAGAAGC
TCCTTACACATATCACCACTCATGGCCATGGCAATTGGAGCTCTGTTCCAAAACTTGCAGGATTACAAAG
GTGTGGGAAAAGTTGTAGATTAAGATGGATAAACTATTTGAGACCTGACCTGAGGAAAGGTTCCTTCACA
CAAGAAGAAGAACAAATCATTATAGATGTTCACAGAATTTTAGGAAACAGATGGGCTCAAATAGCAAAGC
ATCTTCCTGGAAGGACAGACAATGAGGTGAAGAATTTTTGGAACTCATGCATTAAGAAAAAACTTATGTC
TCAAGGTTTAGACCCACAAACCCACAATTTGATGACATCATCATCGCATCATCAGAACAAATCGCAGAAT
AATAAAAATTTTAGTTCATCATTTGTAGTCATCTCACAAAATAATAATAATGTCACCAAACCAATACCAA
AACAAACTCATATTTTCACTGTGAGTAATAACTCATCACTTCATGATCATAATAATGAGATCACAACACA
AAATAATTGTAATAATATGCTAACCCTACCTAGTAATAATAATACTACTCCCATATTCACTACCTTCAAT
TATGATCAGTGTCATCAAAACCCAAATAATAATAATGATATTTTTACTTCTAATACTACTTCAACAACTA
CTACTCCTAATTATTTGAGTTTTAACATGCCCCAAAATCCCTCCCAATATGATAATAGTATTACAACACC
TACTATTTCTTCATCTTCATCTTTAAATATTCAATGTCTCTCAAGACCGGGATTATTGGATGATATCGGG
TTATGTGGTTCGAGTTTTGATCTCATTCAAGCGTCGAAAATGCTCCCAGAAAATGATATTCTTCAACAAA
CACAACCACCGAATTATCAGAATCAAGGGCAAGATCATGATAAGGTTTGGGAGATGGAAATGGGCGATAA
AGATAGAAACTATGATGATGACTCCAACTTTGATCTTGGGTTTATGGAGTCTAATTTTAATCTCTCTGGG
GTAATGTGTCATGATCTTAGCTCCATGGAATATGATCTTGCATGGAATTATTAA
>AA 
MGHRCCNKLKVKRGLWSPEEDEKLLTHITTHGHGNWSSVPKLAGLQRCGKSCRLRWINYLRPDLRKGSFT
QEEEQIIIDVHRILGNRWAQIAKHLPGRTDNEVKNFWNSCIKKKLMSQGLDPQTHNLMTSSSHHQNKSQN
NKNFSSSFVVISQNNNNVTKPIPKQTHIFTVSNNSSLHDHNNEITTQNNCNNMLTLPSNNNTTPIFTTFN
YDQCHQNPNNNNDIFTSNTTSTTTTPNYLSFNMPQNPSQYDNSITTPTISSSSSLNIQCLSRPGLLDDIG
LCGSSFDLIQASKMLPENDILQQTQPPNYQNQGQDHDKVWEMEMGDKDRNYDDDSNFDLGFMESNFNLSG
VMCHDLSSMEYDLAWNY
XP_030487751.1 XM_030631891.1 CsMYB80
>genomic 
ATATAATGGAACAGCATTGAGAAAAGAGTTTCAGCTCCAGCAGCACAAACCTCACACTACTCTCTCTCCC
TCTCTCTAAATTATAGTGAGTGGTACGTAGTAGTTCATATTAGTTATAGAGAGAGATGGGGAGGAGTCCT
TGTTGTTCTAAAGAAGGCTTAAATAGAGGAGCATGGACTGCTATGGAAGATAGAATACTGAGTGAGTATA
TTAAAGTTCATGGTGAAGGAAAATGGAGAAGCCTTCCTAAAAGAGCAGGTATATATTATATAGTTAATTA
GTGTCTTTAATTTTTTCCATTTTATACTAGAATATATATCATTAATGGAGTAGATAAAATTTGCAGGGCT
AAAGAGATGTGGGAAGAGTTGCCGGCTGAGATGGCTCAACTATCTGAGACCTGATATCAAAAGAGGAAAC
ATTTCTCCGGACGAAGAGGAGCTAATTATCAGGCTTCACAACCTCTTAGGCAACAGGTCAGTAGTCACTA
ATAATTATATATATGTCGCTTTCTAAGCTATTTAATTTTTGTAAATTAAATATACTTCTAGAAAGAGTGT
CGATCGAGTATTTAATTCTGACGCATGTATGCATTATATATGTTTGAAATATTATTTAATTTGTAAAAAT
TATCAACCAAAGAAAAAGAACAATACAAAATCACTAAAAACAAACTAATTGGCCAAACACGTCATTATAT
GTACATTCTTCATTTCTTCATATTAATTTGAGAAAAGTAAACGAAAAAGAGTGACAAACCATTAATAAGA
GTATAGTGTGGAAATTGTAACAATTAATGTATATTCAACTAACTAGTACGATCAATAATTAATTATTCAT
GCGCAGATGGTCTTTGATAGCTGGGCGGCTTCCAGGCCGAACAGACAATGAAATCAAGAACTATTGGAAC
ACAAATATTGGGAAGAAAGTTCAAGTTGCAGCTGATCATCACAACAACTTTCTTACAAAGTCCAATAATA
ATACGACAAGTCGTAAAGCATCATCCAATATTCGTTGTAGTAGCAGTAGTACTACTACTGGTAGATCATT
ACAACAGCAGCAGTTATTAGTGTCAACAAAGCTGAAAACTACTAGTACTACTACTAGTGCTGCTGCAGAT
CATGATCATGATCATGATCAATTGCAGCCATCTAATAAGACAAATAATAATAATAATCAAGGTAATTCAA
ATGTAGTTCGAACCGTAGCCACAAGGTGCACCAAAGTTGTACTCCTTTCCCAAACAGAAGCACAAAACAA
AGCACTACCACCCGAACATCATCATCATCATCAGGACTACTGCAGTAATTCTGATCCTACGGTTGACGAT
TGCTGGTTGCCCTCAGTGGTTGATTACGATGAACAATTAGTCAACGGCTGTGATCAAACCACGGGGCTCG
ATTCCTCTGTAGTTCCTGGTTACTCCCACCTCATCAGTATGATTAATGATGATGATGATAATAATAATAA
TAATAATATTGAGTTTGAGAAATCCAATGATCCTGGAGATTACTTGTCGGAATTCCTTGACGTTGACTTT
GGATTTATTAATAATGATGACGTGGGTAGTCAGGTAATCAGTTCGTCCAATCAAAAAGGAGGCGCGTGTA
GCTCGGATCAATCTTATACTGATCATAATAATAGTGAAACTTTCTTCTTCTCTCAAGATATGATGTTTGG
CGTGGATTTAGATTCGGCTTCAGCCTCTCTCCAGCTCACTGACCCAGTTGACATGGATTGGCTTCACGAC
TAGACTAGTTAATTTAACTAGAAAAATCAATAAGCTATAAAGAATAATTATAAATTGTTTGAGCGTTAAT
AAAAGCAAAAATAATAAACAGAGATGAGTGTACAATAATTAGTCGTGTAATAAGAATGTTTAATTACCTA
CGTATTTTTATGTAAAGTATGTATAATCTGTAGTCTTCTGAACCATATGTATTCGAATAATATTAATGTG
TGCATCTGGCTAATATATAATCATCTTGGGTTTGATTA
>transcript 
ATGGGGAGGAGTCCTTGTTGTTCTAAAGAAGGCTTAAATAGAGGAGCATGGACTGCTATGGAAGATAGAA
TACTGAGTGAGTATATTAAAGTTCATGGTGAAGGAAAATGGAGAAGCCTTCCTAAAAGAGCAGGGCTAAA
GAGATGTGGGAAGAGTTGCCGGCTGAGATGGCTCAACTATCTGAGACCTGATATCAAAAGAGGAAACATT
TCTCCGGACGAAGAGGAGCTAATTATCAGGCTTCACAACCTCTTAGGCAACAGATGGTCTTTGATAGCTG
GGCGGCTTCCAGGCCGAACAGACAATGAAATCAAGAACTATTGGAACACAAATATTGGGAAGAAAGTTCA
AGTTGCAGCTGATCATCACAACAACTTTCTTACAAAGTCCAATAATAATACGACAAGTCGTAAAGCATCA
TCCAATATTCGTTGTAGTAGCAGTAGTACTACTACTGGTAGATCATTACAACAGCAGCAGTTATTAGTGT
CAACAAAGCTGAAAACTACTAGTACTACTACTAGTGCTGCTGCAGATCATGATCATGATCATGATCAATT
GCAGCCATCTAATAAGACAAATAATAATAATAATCAAGGTAATTCAAATGTAGTTCGAACCGTAGCCACA
AGGTGCACCAAAGTTGTACTCCTTTCCCAAACAGAAGCACAAAACAAAGCACTACCACCCGAACATCATC
ATCATCATCAGGACTACTGCAGTAATTCTGATCCTACGGTTGACGATTGCTGGTTGCCCTCAGTGGTTGA
TTACGATGAACAATTAGTCAACGGCTGTGATCAAACCACGGGGCTCGATTCCTCTGTAGTTCCTGGTTAC
TCCCACCTCATCAGTATGATTAATGATGATGATGATAATAATAATAATAATAATATTGAGTTTGAGAAAT
CCAATGATCCTGGAGATTACTTGTCGGAATTCCTTGACGTTGACTTTGGATTTATTAATAATGATGACGT
GGGTAGTCAGGTAATCAGTTCGTCCAATCAAAAAGGAGGCGCGTGTAGCTCGGATCAATCTTATACTGAT
CATAATAATAGTGAAACTTTCTTCTTCTCTCAAGATATGATGTTTGGCGTGGATTTAGATTCGGCTTCAG
CCTCTCTCCAGCTCACTGACCCAGTTGACATGGATTGGCTTCACGACTAG
>AA 
MGRSPCCSKEGLNRGAWTAMEDRILSEYIKVHGEGKWRSLPKRAGLKRCGKSCRLRWLNYLRPDIKRGNI
SPDEEELIIRLHNLLGNRWSLIAGRLPGRTDNEIKNYWNTNIGKKVQVAADHHNNFLTKSNNNTTSRKAS
SNIRCSSSSTTTGRSLQQQQLLVSTKLKTTSTTTSAAADHDHDHDQLQPSNKTNNNNNQGNSNVVRTVAT
RCTKVVLLSQTEAQNKALPPEHHHHHQDYCSNSDPTVDDCWLPSVVDYDEQLVNGCDQTTGLDSSVVPGY
SHLISMINDDDDNNNNNNIEFEKSNDPGDYLSEFLDVDFGFINNDDVGSQVISSSNQKGGACSSDQSYTD
HNNSETFFFSQDMMFGVDLDSASASLQLTDPVDMDWLHD
XP_030495514.1 XM_030639654.1 CsMYB81
>genomic 
ATGGTGAGGCCTTCTTCTTGTGAAAAGGCCAACTTGAAAGGGGGTCTTTGGTCTGAAGAGGAAGATGCAA
GAATGCTTGAATATGTATCTAAACATGGAAAAGCCAAGTGGACCTCTGTGCCTAAAGGAGCAGGTTGAGT
ACTTTTTCAGGTCTTATATATGTCATTTTTATTTATATAAAAATATACATATATATATTTTATCAAGATT
CAGTTAATTAATTAGCTTTTTCAAGCAAAATATTGGTGTATAATTAAATGAGAATAAAATCTTAGTTTTG
GAATGGATGTTTGTGAGTGTTTTTTTTCCAGGACTTAGAAGATGTGGGAAGAGTTGTAGACTTAGATGGA
ATAATCATCTGAGGCCTGATCTCAACCATGAGAGCTTCACACCTAAAGAAGAAGAACTCATTGTGAAGCT
TCATGCAGCCATTGGAAGCAGGTAATATTTTGACTTTCAACATCTAACCAAAGCCATTGCTCTTTCTCAT
TTTTTTTAATGGTACCCATTTTAATTTCACTATTTTTTTTTTTTTGAGATAATTTGGATGAATATCTTTG
AGAAGCAAATAATGTAGTATTTTTACTCTCATTTCCAAACCTTAATTTCCCACTATCTTTTTGTTTTTGG
TTTTTGCTTAACTAGCTTTTTTCTTGCTTTTTTTCTTTGGAATTAATTGGACCCCCCAAAAAATTCTGTA
AGAAATGATTTAAAGGAAAAAGAAAGAGATCATTGCATTGTACAAAATTAAGAACAAAGGCCTCAAACCC
CACATGAGCATTGTGTAGATAACCACCAATGATGCGCATAAAGTGACTCCCAACTGTTTTAACAGCCTTC
TCTATATATATACATATATGTATATTTATAGGTGGTCTATGATAGCTCAACAACTTCCAGGAAGAACAGA
CAATGATGTGAAGAACTACTGGAACACTAAGCTGAGAAAGAAGCTGTCTGAGATGGGGATTGACCCAGTG
ACTCACAAGCCTTTCTCTCAAATCATAGCTGACTATGGAAATGTGGGTGGCCTCCCAAAGACCGGCATGA
GAATCGGTTCCCTCAACAAAGACCTAAAGAATGCAATCCTTATGAAGATGGATCCAAAAGGCTCACTCTC
ACCACTGCCAAATACAACCACAACCAGACATTTCATGCTAACTCATCAAGCAACCACAACAATAATGACT
ACCAATATTGCACCCAAAACAGAACCAGCACTAGACAGATTTTTATCAAACGACAACAATATTTCATCAA
ACGACATCTCATCAGTCGATCTTCTTTCCCAGCTCCAAGCCATAAAGTTGGTCAGTACTGAAGCTTCAAA
CTACAAACCCAATAATTATGAATCTTCATTATTGCCTTGTTTCTACCCAGAAGCAACATTTTCTTCACCC
TCATCATCATCTTCATCCAGTACCCAAGAGATGCCACCTCTAGCTGGTGTAGCCAGCTTCAATTGGAATG
ACTTTCTTCTTGAAGATGCATTTTTGCCAAATGATCAAGCTCAAGAACATGAGACATCAATGGCTGAGTT
GATGAATTATTCTTCTTCACAGAATGATCTAAGCCAAAATCAGAGTGAAGGATCTAAAGATATGGATAAT
ACTTCATTTGTGGAAGCCTTGCTAGCTCGAGAGAACGAGATGTTGCTTGATGAGTTTCCTGAGTTTTTAG
CTGAATCGTTGTACTAGCTAGCTAGTAAAAGTTTTTATTTTTCATGCAGT
>transcript 
ATGGTGAGGCCTTCTTCTTGTGAAAAGGCCAACTTGAAAGGGGGTCTTTGGTCTGAAGAGGAAGATGCAA
GAATGCTTGAATATGTATCTAAACATGGAAAAGCCAAGTGGACCTCTGTGCCTAAAGGAGCAGGACTTAG
AAGATGTGGGAAGAGTTGTAGACTTAGATGGAATAATCATCTGAGGCCTGATCTCAACCATGAGAGCTTC
ACACCTAAAGAAGAAGAACTCATTGTGAAGCTTCATGCAGCCATTGGAAGCAGGTGGTCTATGATAGCTC
AACAACTTCCAGGAAGAACAGACAATGATGTGAAGAACTACTGGAACACTAAGCTGAGAAAGAAGCTGTC
TGAGATGGGGATTGACCCAGTGACTCACAAGCCTTTCTCTCAAATCATAGCTGACTATGGAAATGTGGGT
GGCCTCCCAAAGACCGGCATGAGAATCGGTTCCCTCAACAAAGACCTAAAGAATGCAATCCTTATGAAGA
TGGATCCAAAAGGCTCACTCTCACCACTGCCAAATACAACCACAACCAGACATTTCATGCTAACTCATCA
AGCAACCACAACAATAATGACTACCAATATTGCACCCAAAACAGAACCAGCACTAGACAGATTTTTATCA
AACGACAACAATATTTCATCAAACGACATCTCATCAGTCGATCTTCTTTCCCAGCTCCAAGCCATAAAGT
TGGTCAGTACTGAAGCTTCAAACTACAAACCCAATAATTATGAATCTTCATTATTGCCTTGTTTCTACCC
AGAAGCAACATTTTCTTCACCCTCATCATCATCTTCATCCAGTACCCAAGAGATGCCACCTCTAGCTGGT
GTAGCCAGCTTCAATTGGAATGACTTTCTTCTTGAAGATGCATTTTTGCCAAATGATCAAGCTCAAGAAC
ATGAGACATCAATGGCTGAGTTGATGAATTATTCTTCTTCACAGAATGATCTAAGCCAAAATCAGAGTGA
AGGATCTAAAGATATGGATAATACTTCATTTGTGGAAGCCTTGCTAGCTCGAGAGAACGAGATGTTGCTT
GATGAGTTTCCTGAGTTTTTAGCTGAATCGTTGTACTAG
>AA 
MVRPSSCEKANLKGGLWSEEEDARMLEYVSKHGKAKWTSVPKGAGLRRCGKSCRLRWNNHLRPDLNHESF
TPKEEELIVKLHAAIGSRWSMIAQQLPGRTDNDVKNYWNTKLRKKLSEMGIDPVTHKPFSQIIADYGNVG
GLPKTGMRIGSLNKDLKNAILMKMDPKGSLSPLPNTTTTRHFMLTHQATTTIMTTNIAPKTEPALDRFLS
NDNNISSNDISSVDLLSQLQAIKLVSTEASNYKPNNYESSLLPCFYPEATFSSPSSSSSSSTQEMPPLAG
VASFNWNDFLLEDAFLPNDQAQEHETSMAELMNYSSSQNDLSQNQSEGSKDMDNTSFVEALLARENEMLL
DEFPEFLAESLY
XP_030492843.1 XM_030636983.1 CsMYB82
>genomic 
CAGAAAAAAAAGTATATATATATATGATAATTTTTATTCAAACATATACCCATAGGCGTATTCATTTCTT
TTTTTCTTTTGTACTTTGCTCAATAAATATAAAGATCAAGAAAAGCATGCAAATATATAGGACTACTGTA
AAGCTAGTTTATTATTAGCTTCAGTATTTGCATTTATATACATATATATATTATAATACTGTATTATTAT
TAGTTAATATATAATAAATACATTATGCCGCGGAGCAATATTAATATGGTGACAGTATTAGTAACGGACC
AAAGGGAGGGCGGTTCCTCTGGTGGGAGAGCGGTCAGGAAAGGCGCATGGACCAGAGAAGAAGATGATCT
TCTTAGAGATTGCGTAGACAAGTATGGTGAAGGCAAATGGCATCTTGTTCCACTTAGAGCTGGTATATAT
ACTTATTATTCTTAATACTACTGGTATACCTATATATGTGCATATATATATATTGAGTATGATTTTTTTG
AAATTATTATGCAGGCTTGAATAGATGTAGGAAGAGTTGTAGACTGAGGTGGTTGAATTATTTGAAGCCC
GATATCAAACGAGGAGAATTTACAGCCGATGAAGTTGATCTTATTCTTAGACTTCATAAGCTTTTAGGCA
ACAGGCAAGTGTTTATTATGATTATTATTATTATTTGATCGGAGGGGATTTTAATTTGAGTTCTCTATAT
GTCAGCAGAGTAATATATTATAACTGTATACTCTAATATATTAAAAGTAATGTATTAGTACTGCTATTAA
TTTTTTTTAGTAATTTTTAACTAACTATGATAATGACCTATATATATATATATGAGTGTATTCTTAATGG
GTATTATTAGAAAATTTTGAGTTTTTATGATTAATTTTTTTATTTAATTAGAAAAATTTCTTATTTTTAC
ATTATATGGGCTCAAATTTGTCCATCATCAGCTAAAAAAAATAATAACAAAAAAAAAGTTTTTCAACAAA
AAAGTGATAAAAAAAGTTGAATTTGACTTAAATATTTTTTTATATAAATTTATTTTTGATATTTTGTAAA
AATAGGTATTTTTTATATTTCTTCTTTAATTAAGTAGCTAAATTAAGCATAAAAATTCAAAACTTTCTTT
TATTATTCACTATCGGACCAAAATCTAATGGTTTAATATTTTTAAAATTAATATTTAAAGTTAAATTTGT
TTATTACCCATTAATGGGTAATACCCATTAAGAAGTTTTCCATATACACATAATACTATATATAAAAACC
ATATAAATATGTAATAACTTAATAGAGATAGATCGACAAAATATAAATACATATAATATATATACTAGGT
TAATGTTATGTGTGCAATACACGTATAATTGGTTTTTTTTTAATTAGATTTAATTAGGTGATGTTAAGTG
TTATGTTTAATTTTTTTAATTAAATAATATTTATTTTTTTAATTTTTGAATTGAGATTTGAGACTATAAT
TTTTGAGATCTTTTAACTATAGTAGCAATATTAGTGTATATATGCCTCCTATCAGTAATTAGTACTTTTG
ATATATCAAGTTCGACTTACCTTACAAATATAGTTTGACTTATAATACTTTCGATTTCGATATTAAAACT
TAATTTACATAAATTATATTGTAAGATCATGTGCCTTTAAAAATCATGAGAAATGTATAAAATCATAAAA
ATTATTACGTTTCACTCCACTTATATATTGATTGAAAAGAAAGAAAAAAAATAAATAATATAAGCACATT
AAATATGACCAGAAGACTAATATAAAATATTGATAATTAAAAATGGGAATTACCCCTATATTGTTTTCTT
AACTTTTTTTTTTTCAAATTTATCGTTTGGGTTTCTAAAGTAGTTGGAACCCTAGTTGCAATAGGGGTTT
CTATATAGAATTCTGTAAAAATACAAAAAAAAAAAAAAAAAATTTAGAAGTCTAAAATTGAAAAAGATCC
TAAAATTTTCTTATATAAAATATCTACCATATTTTAAATTTAAATTAATTTTCTTTTATAAAATATCGAT
ATAATATTATTAATTTTAAATATATAATAATATTATAAAATTTTTTTAAAAAAAAAACAATACCTAAAAA
TTGTGTTATATAACCTCATTTTTTTTATATATATATATAATATAAATATATATGCACTTATTATATTTAT
ATAAAAAAATAAATATATTTTCTCTTGAATAAATTGCCTCAACTGGCCAGCAATGGCACATGCATGAGAG
AGTTTTTTTTTTTTTTTATTTAACGAATATGTGAGTAATTTTGATTGATGTTACTTATAATTTTTTTTTC
CAAGAATAGTACTGCTTCATACGTGTTCTTCAACACTAATTTTTAGTAATAATATGCATACACTGGCAAG
TTAGTTTTTGATATGTCACACCTATTTTAAATAAAAATAATTAGTTATTAATATTTATTGAGACTTATTT
TAAATAAAAATAATTAGTTATCAATATTTGTCAATAAATATGTATTAAGTTTGCATAAATTATATGTTTG
GATATTAAATATTTATAGTATTTATGCACCTATAAACTATAAATAAATATAATATCTACTGTGAGAAGTT
ATTTTTTGATAGCTGCAACCTATCTTAAATAAAAATAGTTTTGGATATGTGTACGTCATATTGCATTTAT
CATATTGACACCAATAATTAATTATTATTGTCGCTACTTGAATATTTTCGTTGGGAAATTGAACTAAATT
ATAGCAATTATTGAAAATATATTATTTGTTTTAGGGTTGGTAGTATAAGTCATGTCAACACAAAGACATG
ACTCCAAAAAAGCATGAATTAAATAAATGAGTTACGATTATCATGTTTCCTAATTATGTGATATCACAAT
TGTCCCATATCATAATGGTGTTGACAGAATAGAGAATTAATTGCATATGGGTTTCTTATTTGATCGTGTT
TAGTAATATTTTTATTTTTTAATTTTTTAATCATAAAAAAAATAATAATAAAATTTTTATTTTAAAAATA
AAATGTTTTTTATAATTATTTTTATTTTTTAATTTTAAAAATAAAAAATAAAAGTATGCTCTATAAAATT
TGTTTTTATTTTTATTTTTTGATTTTATTTAAATGAAGTCTACATCTAAGATTGAGTCCGAATCCGAGTG
AGGAGTCACGTTCGGTAACAGGGCCAATGCCAGTCCAATATAGTCGAAATTCAAAATATTGATCAAAAAA
AACTGTTCAAAAAAAAAACATTAAAATAAGTCACCTTTTTTTTTGTTTTTAAAATTATAATTCTTTATTT
AAAAAATAAAAAGTGAAACAATTTTATAAAACATAATTTTGAAAAATATTTTTAATTTTTAATTTTAAAA
ACTGGAAGCTAATTAAAAAAATGTTACCTAACCAACTTAGTGTGGTATTCCTATATGAGTTTTTGACATG
TTGAATAATAGTACTATGATGTTATATTTACCATAATGATATCGTGTCAGGAACTGTTGACGATAACAGA
AATTTCTAGATCTAGTTTAGGTTGAAGGTTGTTTATCATTTCTATATGTAGTTTGAAATCTGTTTTGTAC
TAATGTTTCATCTTTCACAGATGGTCCCTAATCGCAGGCAGAATACCAGGAAGGACAGCCAATGATGTGA
AAAATTATTGGAACACACACTTGGGAAAGAAGGTAATGATGTCCTACGATAAACTTAATCAAAAACACTA
CCTCAGAAACAAAGATGATCATCACAAGTTTATCCCTAAATCCAACATCATTAAACCTCGTCCTCGGACC
TTCAGAAACCAATTACCCTTGACGAATACTACAACTGTTTCAAAAAACAATATTAGCTCTGCACCAGTAC
CACATGTAGTAGCCTGTACACGTAGCCAGCATGGGCCTGTTTTAGAAATGAATAATAAGAACTGGGGCTG
GGAGAGCTTATTAGACATGATCGACAGCGAGGATCAACAATTTTTGAGCTCTGGTTTTGATGAAGAATTT
AATAATGTTGCCCATAACTCTGAATTTGAACCTGTTTCTCATCGACCTTCAGAATCAAAAATCAAAGACA
TTAGTACTACTACTAATAACAGTAGTATTTTTGTCATTGATGGCTATCAAAATTGCTCAACTGACTTTAC
CATGGACATGGACCTATGGGATCTCGGAATCACTGCCACATCAGTACCAGACAGGGAAATGCATGAGCAA
CCTTAAAATTATTACTATACTAATTATAATAAGAATTTCACAACATCAATAAAGTATTGTTCACTATGTC
ATAGTGGTATAATTATTAGCTAGATAGAAATAATTCTCCTAATAATAAAGTTTTAAATTTGGATGTT
>transcript 
ATGCCGCGGAGCAATATTAATATGGTGACAGTATTAGTAACGGACCAAAGGGAGGGCGGTTCCTCTGGTG
GGAGAGCGGTCAGGAAAGGCGCATGGACCAGAGAAGAAGATGATCTTCTTAGAGATTGCGTAGACAAGTA
TGGTGAAGGCAAATGGCATCTTGTTCCACTTAGAGCTGGCTTGAATAGATGTAGGAAGAGTTGTAGACTG
AGGTGGTTGAATTATTTGAAGCCCGATATCAAACGAGGAGAATTTACAGCCGATGAAGTTGATCTTATTC
TTAGACTTCATAAGCTTTTAGGCAACAGATGGTCCCTAATCGCAGGCAGAATACCAGGAAGGACAGCCAA
TGATGTGAAAAATTATTGGAACACACACTTGGGAAAGAAGGTAATGATGTCCTACGATAAACTTAATCAA
AAACACTACCTCAGAAACAAAGATGATCATCACAAGTTTATCCCTAAATCCAACATCATTAAACCTCGTC
CTCGGACCTTCAGAAACCAATTACCCTTGACGAATACTACAACTGTTTCAAAAAACAATATTAGCTCTGC
ACCAGTACCACATGTAGTAGCCTGTACACGTAGCCAGCATGGGCCTGTTTTAGAAATGAATAATAAGAAC
TGGGGCTGGGAGAGCTTATTAGACATGATCGACAGCGAGGATCAACAATTTTTGAGCTCTGGTTTTGATG
AAGAATTTAATAATGTTGCCCATAACTCTGAATTTGAACCTGTTTCTCATCGACCTTCAGAATCAAAAAT
CAAAGACATTAGTACTACTACTAATAACAGTAGTATTTTTGTCATTGATGGCTATCAAAATTGCTCAACT
GACTTTACCATGGACATGGACCTATGGGATCTCGGAATCACTGCCACATCAGTACCAGACAGGGAAATGC
ATGAGCAACCTTAA
>AA 
MPRSNINMVTVLVTDQREGGSSGGRAVRKGAWTREEDDLLRDCVDKYGEGKWHLVPLRAGLNRCRKSCRL
RWLNYLKPDIKRGEFTADEVDLILRLHKLLGNRWSLIAGRIPGRTANDVKNYWNTHLGKKVMMSYDKLNQ
KHYLRNKDDHHKFIPKSNIIKPRPRTFRNQLPLTNTTTVSKNNISSAPVPHVVACTRSQHGPVLEMNNKN
WGWESLLDMIDSEDQQFLSSGFDEEFNNVAHNSEFEPVSHRPSESKIKDISTTTNNSSIFVIDGYQNCST
DFTMDMDLWDLGITATSVPDREMHEQP
XP_030483790.1 XM_030627930.1 CsMYB83
>genomic 
ATGGGTAGACCTCCTTGTTGTGATAAATCAAATGTGAAGAGGGGTCTCTGGACTGCTGAAGAAGATGCTA
AACTACTTGCACATGTTTCTAAACTTGGCATTGGAAATTGGACTTTGGTCCCCAAAAAAGCAGGTCTTAT
TACATATTATATATACTTTACCATATTAATATTTTGATGAATTCTACATTTTTTTCTTTAATTTTGTATG
AATTTTCATACACAATTACAGGTCTCAATAGATGTGGGAAAAGTTGTAGATTGAGATGGACAAATTACCT
TAGGCCTGATCTTAAACATGACACTTTCACTCCTCAAGAAGAAGATCTTATTATTAATCTTCACCAAGCT
ATAGGAAGCAGGTAATTAATTTTATTTTATTAATTTTATGGATTTTTTTTTTTATAAAAGATTAGAATTA
AATTGATTTATATTTATATATGTAAAGGTGGTCTCTTATAGCAAAACAGCTTCCTGGAAGAACAGATAAT
GATGTGAAAAACTATTGGAATACAAAGCTTAGAAAGAAGCTGTACACAATGGGAATTGACCCTGTAACTC
ACAAACCAATTTCTCAAATTCTTTCTGAATTTGGAAACATCAGTGGTCTTCCTAATAATCATCATATCCC
ATCCACAAATATGATCAGTAGTACTACTACTACTACAACTCCTGCTAGAATTTTCTACAATAATAACAAT
AACAATATTGGAACAAGCCATCAATTTCAAGTAATGACTAACCAAAACCTCTTTAACAATAATAATAATA
GTAATGTTCAACCACACTTTTTCAATGAAGTAACTTCCCCTTGTTCTTCATCATCTTCTTCTCATGTCAC
TGACTTAAGCTCACCACAAGTAGTTCTTTTCGCCCCGCCGGCTCTGCCTCCGCCTCTGCCTCTGCCTCCT
TGTAATTCCAATAATTGGAGTGAGTTTTTTCTTGGTGACAACACTGAAGATCAAGCAAAGGAGAATGATT
TGGAGGGTTTTTTATTGTCATCATCATCATCATCACATACTAACTCTTCAAAGTTAAGTAATGGAAATGG
TAGTGATCAAAATGGTTCAAACATTCAAGAGGGTCAATTTGCTCAGATGATCAACAATGATCATCATCAT
CATCATCTTCAACCCGAAAATTCGTCATTTGTGGATGCAATTTTGGATCGAGACAGCGAATTGCGAGCCG
CCTTCCCCGAGTTCTTGGATGGATCTTTTGAATATTAG
>transcript 
ATGGGTAGACCTCCTTGTTGTGATAAATCAAATGTGAAGAGGGGTCTCTGGACTGCTGAAGAAGATGCTA
AACTACTTGCACATGTTTCTAAACTTGGCATTGGAAATTGGACTTTGGTCCCCAAAAAAGCAGGTCTCAA
TAGATGTGGGAAAAGTTGTAGATTGAGATGGACAAATTACCTTAGGCCTGATCTTAAACATGACACTTTC
ACTCCTCAAGAAGAAGATCTTATTATTAATCTTCACCAAGCTATAGGAAGCAGGTGGTCTCTTATAGCAA
AACAGCTTCCTGGAAGAACAGATAATGATGTGAAAAACTATTGGAATACAAAGCTTAGAAAGAAGCTGTA
CACAATGGGAATTGACCCTGTAACTCACAAACCAATTTCTCAAATTCTTTCTGAATTTGGAAACATCAGT
GGTCTTCCTAATAATCATCATAATAACAATATTGGAACAAGCCATCAATTTCAAGTAATGACTAACCAAA
ACCTCTTTAACAATAATAATAATAGTAATGTTCAACCACACTTTTTCAATGAAGTAACTTCCCCTTGTTC
TTCATCATCTTCTTCTCATGTCACTGACTTAAGCTCACCACAAGTAGTTCTTTTCGCCCCGCCGGCTCTG
CCTCCGCCTCTGCCTCTGCCTCCTTGTAATTCCAATAATTGGAGTGAGTTTTTTCTTGGTGACAACACTG
AAGATCAAGCAAAGGAGAATGATTTGGAGGGTTTTTTATTGTCATCATCATCATCATCACATACTAACTC
TTCAAAGTTAAGTAATGGAAATGGTAGTGATCAAAATGGTTCAAACATTCAAGAGGGTCAATTTGCTCAG
ATGATCAACAATGATCATCATCATCATCATCTTCAACCCGAAAATTCGTCATTTGTGGATGCAATTTTGG
ATCGAGACAGCGAATTGCGAGCCGCCTTCCCCGAGTTCTTGGATGGATCTTTTGAATATTAG
>AA 
MGRPPCCDKSNVKRGLWTAEEDAKLLAHVSKLGIGNWTLVPKKAGLNRCGKSCRLRWTNYLRPDLKHDTF
TPQEEDLIINLHQAIGSRWSLIAKQLPGRTDNDVKNYWNTKLRKKLYTMGIDPVTHKPISQILSEFGNIS
GLPNNHHNNNIGTSHQFQVMTNQNLFNNNNNSNVQPHFFNEVTSPCSSSSSSHVTDLSSPQVVLFAPPAL
PPPLPLPPCNSNNWSEFFLGDNTEDQAKENDLEGFLLSSSSSSHTNSSKLSNGNGSDQNGSNIQEGQFAQ
MINNDHHHHHLQPENSSFVDAILDRDSELRAAFPEFLDGSFEY
XP_030483754.1 XM_030627894.1 CsMYB84
>genomic 
TGATATGATAAAACTCTCTTCTCATATTTTGGGCTTTGTTTGAAAAAAGAAGAAAATATGGGAAGACAAC
CTTGTTGTGACAAAATTGGCCTAAAAAGAGGTCCATGGACAATTGAAGAAGATCACAAACTCATGAACTT
TATTCTCAATAATGGTATTCATTGTTGGAGAATGGTACCTAAGCTTGCAGGTATTTATATATATACATAC
ATCTTATATTAAAATTTTCTTTTTAATTATATAAATATATTAAATTTTGTGTTATATATAGGTTTGTTAA
GATGTGGGAAGAGTTGTAGATTAAGATGGATTAATTATCTTAGACCTGATCTTAAGAGAGGAGGCTTTAC
AGAATTGGAAGAAAATCAAATCATTCAACTACATTCACGTCTTGGTAACAGGTAACAATATATAATATTA
GTGTTACTAAAATATATATTTATATTTGTGTATTAATTTTGGTGTTATTATTATAATTTAGGTGGTCTAA
AATAGCAGCCCACTTTCCTGGTCGAACAGACAATGAAATCAAGAACCATTGGAACACTCGAATCAAGAAA
AGACTTAAGGTACTTGGTGTTGACCCAATAACACATCAAAAAATATCATCATCATCAGAAACAACAACAA
CAACTACTACTAATGATGATCATGATCATAAGAATGATCAAGATGGTCAGTCTAAAGTAGATGATCAAGT
TACAAAATCCAACAATAATGATGATGATCAACAAATAAGTACTATTACTACTACTAGTAGTACTAATATT
ATTCATGATCATAGTAATGATGAAGTAACAAAATATTATGAGGATGTTTTGTTGGATAATAATTTTGATG
ATCAATTGTTGGAGTTTCAAAAGTTTGATTTTAGTACATGGATGGACCAAGAAATTATAATCAACAACAA
CAACAATGGTAGTAGTACTACTCATGTTGATGATGATCATTCATTGTTTTCATGGGAAGTTTTTAATAAT
CATCATCAACTCGACCAAGATCTTCTCTTCTTCAAAAATTATTAA
>transcript 
ATGGGAAGACAACCTTGTTGTGACAAAATTGGCCTAAAAAGAGGTCCATGGACAATTGAAGAAGATCACA
AACTCATGAACTTTATTCTCAATAATGGTATTCATTGTTGGAGAATGGTACCTAAGCTTGCAGGTTTGTT
AAGATGTGGGAAGAGTTGTAGATTAAGATGGATTAATTATCTTAGACCTGATCTTAAGAGAGGAGGCTTT
ACAGAATTGGAAGAAAATCAAATCATTCAACTACATTCACGTCTTGGTAACAGGTGGTCTAAAATAGCAG
CCCACTTTCCTGGTCGAACAGACAATGAAATCAAGAACCATTGGAACACTCGAATCAAGAAAAGACTTAA
GGTACTTGGTGTTGACCCAATAACACATCAAAAAATATCATCATCATCAGAAACAACAACAACAACTACT
ACTAATGATGATCATGATCATAAGAATGATCAAGATGGTCAGTCTAAAGTAGATGATCAAGTTACAAAAT
CCAACAATAATGATGATGATCAACAAATAAGTACTATTACTACTACTAGTAGTACTAATATTATTCATGA
TCATAGTAATGATGAAGTAACAAAATATTATGAGGATGTTTTGTTGGATAATAATTTTGATGATCAATTG
TTGGAGTTTCAAAAGTTTGATTTTAGTACATGGATGGACCAAGAAATTATAATCAACAACAACAACAATG
GTAGTAGTACTACTCATGTTGATGATGATCATTCATTGTTTTCATGGGAAGTTTTTAATAATCATCATCA
ACTCGACCAAGATCTTCTCTTCTTCAAAAATTATTAA
>AA 
MGRQPCCDKIGLKRGPWTIEEDHKLMNFILNNGIHCWRMVPKLAGLLRCGKSCRLRWINYLRPDLKRGGF
TELEENQIIQLHSRLGNRWSKIAAHFPGRTDNEIKNHWNTRIKKRLKVLGVDPITHQKISSSSETTTTTT
TNDDHDHKNDQDGQSKVDDQVTKSNNNDDDQQISTITTTSSTNIIHDHSNDEVTKYYEDVLLDNNFDDQL
LEFQKFDFSTWMDQEIIINNNNNGSSTTHVDDDHSLFSWEVFNNHHQLDQDLLFFKNY
XP_030490967.1 XM_030635107.1 CsMYB85
>genomic 
AACTTACGTGTCAATTCAAAAAATATTAACATTTTGTAACGGGCCACCGCGAAATACCGGTTTCTTTAAC
ATCCATTACCAGATTCGGTTAACCCGCTATATCAGTTACCCTAATACTGTCTTATATAAACCTCTCTTAT
TTATTCTCTCACCATATAATACAGAGGCGCTCTCTCTCTCTCTCTTTCTCCTCTCCTTCCCCAACCGTTT
CGTCAAATAATAAAATAAAAAACATTCTAGTCATTTCTTTGTTTCTCCATTAATGGAGTCTTTATTATCG
CGTAAGGTAAAGGGACCATGGAGCCCCGAAGAAGACGAGAAATTACAGTCTCTCGTCAAACAACACTCAG
CTAGGAATTGGTCTGTCATAAGCAAATCAATTCCTGGAAGGTCCGGTAAATCTTGCCGTCTACGATGGTG
TAATCAGCTCTCTCCTGAAGTTAAACACCGTCCGTTTACTGATATGGAGGATCAGATCATAATCGACGCC
CATTCAAAACACGGTAATAAGTGGGCCACCATTGCTAGGCTTCTCGAAGGTCGTACTGATAACGCAATCA
AGAATCACTGGAACTCGACTTTGAAGAGAAAGTGTTCATCGTCAGAAAACGATGACGTCGACGACGATGA
AACATCGAATCCGTCTAAGAAAAGGTTTGCCGGTGGCATCGATCGTCCGGTTTCAGTACAGGGAAACTCT
TGTAGCTCAGGCGGTAGCGAATCCGGATCGGATGATGCTTGTGAAATTTCGAACGGCCCAAACTTTTTTC
CTGTTTATTCTCAACAGTTATTGAATCGATCCCTTAGTCCACAAGAACATGTTTACAATCAGAGCGAAAG
TTTCAACGATCCGTTCACTCAACTGACGTTGTCATTACCTGGAAGTTCGACTAAATCTGAGAAGACGAAT
AAGTTGAACTTTGGACCCGAATTTACGAGATGGTTGCAGGAGACGATAAGGAAGGAAGTGGAAGATTACA
TGGCTAACATAGTTTGAGAATCAACAGCATTGCCATTGGTATAATTACTAAGCTCGATTCAACACAACTT
AGCTACTCTTTTTTTGCACAGAAAGAATCAGATTTCAAATTAGGAATTCAGAAGAGATAGATATATTGGC
TGTTCTCTGCCATGGTTTTTTTCTTTTTCTTTTTTTGTTTATTTTTTATTTTTTAAACTTTAAATAATTT
TGAATTGTACATATATTAGATGATGAGAAACAATTGAGCTCGAAGAAATTATTATTATTATTATTTACTT
TTGATA
>transcript 
ATGGAGTCTTTATTATCGCGTAAGGTAAAGGGACCATGGAGCCCCGAAGAAGACGAGAAATTACAGTCTC
TCGTCAAACAACACTCAGCTAGGAATTGGTCTGTCATAAGCAAATCAATTCCTGGAAGGTCCGGTAAATC
TTGCCGTCTACGATGGTGTAATCAGCTCTCTCCTGAAGTTAAACACCGTCCGTTTACTGATATGGAGGAT
CAGATCATAATCGACGCCCATTCAAAACACGGTAATAAGTGGGCCACCATTGCTAGGCTTCTCGAAGGTC
GTACTGATAACGCAATCAAGAATCACTGGAACTCGACTTTGAAGAGAAAGTGTTCATCGTCAGAAAACGA
TGACGTCGACGACGATGAAACATCGAATCCGTCTAAGAAAAGGTTTGCCGGTGGCATCGATCGTCCGGTT
TCAGTACAGGGAAACTCTTGTAGCTCAGGCGGTAGCGAATCCGGATCGGATGATGCTTGTGAAATTTCGA
ACGGCCCAAACTTTTTTCCTGTTTATTCTCAACAGTTATTGAATCGATCCCTTAGTCCACAAGAACATGT
TTACAATCAGAGCGAAAGTTTCAACGATCCGTTCACTCAACTGACGTTGTCATTACCTGGAAGTTCGACT
AAATCTGAGAAGACGAATAAGTTGAACTTTGGACCCGAATTTACGAGATGGTTGCAGGAGACGATAAGGA
AGGAAGTGGAAGATTACATGGCTAACATAGTTTGA
>AA 
MESLLSRKVKGPWSPEEDEKLQSLVKQHSARNWSVISKSIPGRSGKSCRLRWCNQLSPEVKHRPFTDMED
QIIIDAHSKHGNKWATIARLLEGRTDNAIKNHWNSTLKRKCSSSENDDVDDDETSNPSKKRFAGGIDRPV
SVQGNSCSSGGSESGSDDACEISNGPNFFPVYSQQLLNRSLSPQEHVYNQSESFNDPFTQLTLSLPGSST
KSEKTNKLNFGPEFTRWLQETIRKEVEDYMANIV
XP_030482085.1 XM_030626225.1 CsMYB86
>genomic 
AGATCAACATATTCCACTCCTTTTCCTTTTCTTCTTCCCTCTCTCTCTCTCTCTGATTTCTTTAGAGTTT
GGATTAGAAATTACAAGGCCAATAGAGAGAAAGAGAAAAAAAAATGGATGATTATACAAGAACATGTAGT
GGTAACTCATCCGAAGAGGTAGAAGTGAGAAAAGGGCCATGGACAATGGAAGAAGATTTGATTCTGATAA
ATTATATCGCCAATCACGGTGAAGGAGTATGGAATAGCTTGGCTAAGGCTGCTGGTACGTATATAAATTT
ATATAATAATTAGTAAAACTATGTATAATAACTATATAGTTAAAGTTTATGTATATATATGTATGAATAG
GTCTGAAACGAACTGGAAAGAGTTGCCGGCTCCGTTGGCTGAACTATCTCCGGCCGGATGTTCGGAGAGG
AAATATTACAAATGAGGAACAACTCATCATCATGGAACTCCATGCTAAATGGGGAAACAGGTACGTACCT
ATTAATTAATTATAAATTATAATTAAGTTTTGCGTATAATATATATGGAGATGTGAGAGTTAAATATACA
GATACTAATTAGCATTAATCATATACATTATTCATCTAATCATATATTATCTAGATATAATAAAAAGGAG
ATATATATACTATCTATTAAATCAACTCTCTAATTATGGCCACCAAAATTATATATTATTGAAAGGCTGT
TTAATTGGTCAATTTTCCAACAGTTCCACAGTACTTTATATTTTCTTTTTCATATATTCAATATTTCTTC
CTTTACCTTACAATAATACCTAGATTTCCATATCATATAACCCTAATATAATTACAACCAAAAACTCAAT
ATGTCATCTAATCATAATATGTTTATGCACACACACAATCACGTGGAATAATTATTTTACTTTTCTGGAT
ATTGAACTGCACAAATAGGGATACGATCGTATGGGATCTATCAAATTGATTACATATAAAGATAAATAAA
TTTAATGTTTATTTTTATATATTTAATGTTTATAAAATTATAATTATTATCTTAAACAAAACACCTATAA
AATTTATATTCTAGATTATTGAGTCAAGACATAAATATGTAATATCAGTTATGTTATTTTTGAAGGTTCA
ATTTTAATAAATTCAAAACAGAGAAAACTAAAAAAAAAATATTCAGTTTTAAAAAATATCAAACTTAAAA
TTTTAAATATATATACCACTATATATAATGTACAACAATTAATTAACAAGTAATTATATATAGCTAGCTT
TGAAGAAAAGAATATCAAATCATCACAGCTGTAGATATGGGTCGATCGAGGAGGGAGAGAGGCTAATTAT
GAATGAATGGAAATCATGTTATGCAATAAAGGGCTTCTATTTGGAGCTGAACCTACATTAATTGGTCCCA
TGTTAAAAGAAAGATAAAAAGAGCTTTTTCTCTCTTTGGTTGAAATGGACACAAACTACATTTTTGGCTC
TTCTAGACTTTTATAGGACCTGGTCCCCCACATGTATTTATGTATCAAAAAATCTGGATGCAACTAAGTC
GATCGATCTCACTTTGAAAATATTGCTGAATTAATATAGACTAGAAAAATTTGATCTCAATTATCATGAT
AAATAACAATATTATTGTTTAAAAACGAGCAAAAAACTTTACTAATTACGTTACTATAAGTAATAACATG
TCAATCATCTGAAATGATTTTTCTAATTTATCTCTAGCTTTTATATGCATATAGTCTAGTCAAATAGCTA
TGAGGAGGGGATATCTATCTATTATATGATTTTTATCTATATATATTTTTCATCTGATTTTTTGTTATAG
AAAAAAAATATATCTAGCTAACTATTTAAAAATATTAGCTTCATTATGGTGATAAATTTAAAGTATAATG
GAAGTAAACGATATATGTGTGGTGTGGGCATATGTAATATTGTAGATGCATGTTACTTGGTAGCTAGTTC
ATCATGTGCTTATAATCTCCCCAAAAAAGTATTCTAATGCTGACTCATATATATATATATATATGTGTGT
GCGCTAAATGAAATGGAATTTTAGGGATTGAATATATTGAAAAAAGGGCAAAGCCAAACGTAGGTTGTTT
TCTCATTGGAACGTAACTTTATATGGCTCTCAATTATCAGTTTCTTCCCATAAATATTACAACATGGGGG
CCTTTTATTTTCAACCGTGGAACATGCGTCTATAACAATATTATGCATGTGTCAATATATATACATATAT
AAATATGTTACTTTGATCATCAACGTGTGTCATCGCATCTCTAGTCCACAGATAAATGAGAGAAATAGAT
ATATGTCATTACTAATTAGGGCCACCTTCCATAAAGTATACATAATAATATTGTTTTATTGAGTTGTACA
TGACATGTACAGATATATACAACTTGTTATTCTTAAATTACACACGTGCATGGTAACATACAAATAGGTT
CGAACATATGACTCGTTGAAATACTACTTAGCTAATAGTCATCAATTAATTTAATATATCCCACAAAATT
TATTATATGTATGAACAAGTTTATAACGTTGTTAATTATTTAATTTCTTTCTCACCACCAATTATTTAAA
ACTTTTCTTAAATTACATTGTAGGTGGTCAAAAATTGCAAAGCATTTACCAGGAAGGACAGATAACGAAA
TAAAGAACTACTGGAGGACTAGAATTCAAAAGCATATGAAGCAAGCTGATCATCATCCTAATCAAAACAA
CAACAATACTCAAAATCATCAGTACCATCACCATCCCCATCATCAGATCAACGTTAATAATAGTAATGAT
AATAATAATAATAATCAGATGATGATGATGATGATGAACGATCAGGGAAGCACTAGTTCAAGTCAAGTAT
CGAGCAGTACTATAGATGCCATGGAGAGTTACTCTCCTCCTCCATTGATATCTTCATCATCATCATCAAT
ATCATACCAAGGAATAAATTATATGGATAATCATCACACCAATAATAATCTTGTTAATAATTATCCTATG
CCTATGGCTTTACCTCATCATCCGGTTGTCTCTTCAAATATTGATCAGACATATAATTGGAGCATGGATG
ATTTCTGGTCTATGCAATTACTCAATTCTGATTAAATTAATACAACCCTATACATACATACATATATATA
TGC
>transcript 
ATGGATGATTATACAAGAACATGTAGTGGTAACTCATCCGAAGAGGTAGAAGTGAGAAAAGGGCCATGGA
CAATGGAAGAAGATTTGATTCTGATAAATTATATCGCCAATCACGGTGAAGGAGTATGGAATAGCTTGGC
TAAGGCTGCTGGTCTGAAACGAACTGGAAAGAGTTGCCGGCTCCGTTGGCTGAACTATCTCCGGCCGGAT
GTTCGGAGAGGAAATATTACAAATGAGGAACAACTCATCATCATGGAACTCCATGCTAAATGGGGAAACA
GGTGGTCAAAAATTGCAAAGCATTTACCAGGAAGGACAGATAACGAAATAAAGAACTACTGGAGGACTAG
AATTCAAAAGCATATGAAGCAAGCTGATCATCATCCTAATCAAAACAACAACAATACTCAAAATCATCAG
TACCATCACCATCCCCATCATCAGATCAACGTTAATAATAGTAATGATAATAATAATAATAATCAGATGA
TGATGATGATGATGAACGATCAGGGAAGCACTAGTTCAAGTCAAGTATCGAGCAGTACTATAGATGCCAT
GGAGAGTTACTCTCCTCCTCCATTGATATCTTCATCATCATCATCAATATCATACCAAGGAATAAATTAT
ATGGATAATCATCACACCAATAATAATCTTGTTAATAATTATCCTATGCCTATGGCTTTACCTCATCATC
CGGTTGTCTCTTCAAATATTGATCAGACATATAATTGGAGCATGGATGATTTCTGGTCTATGCAATTACT
CAATTCTGATTAA
>AA 
MDDYTRTCSGNSSEEVEVRKGPWTMEEDLILINYIANHGEGVWNSLAKAAGLKRTGKSCRLRWLNYLRPD
VRRGNITNEEQLIIMELHAKWGNRWSKIAKHLPGRTDNEIKNYWRTRIQKHMKQADHHPNQNNNNTQNHQ
YHHHPHHQINVNNSNDNNNNNQMMMMMMNDQGSTSSSQVSSSTIDAMESYSPPPLISSSSSSISYQGINY
MDNHHTNNNLVNNYPMPMALPHHPVVSSNIDQTYNWSMDDFWSMQLLNSD
XP_030478701.1 XM_030622841.1 CsMYB87
>genomic 
GTATTTGTAAATAAGAAGCCTTTATTATATATGTATTGAATTTTATTATTATGTATTTTATATAAACTTC
ATTGTATTAAGTAATAATATTATTATTACTAACATGGTGAGAGTATTAGTAAAGAAAAGTAGTTTGAATG
TGAAGAAAGGTGCATGGAGTAGAGAAGAAGACATTGTTCTTAGGGAATGCATAGACAAATATGGTGAAGG
AAAATGGCATCTTGTTCCTCTTAGAGCTGGTATATATATATATATATATATATATATATATATATATACT
TTAAAACATTTATGTAATAATTTAAATATATGTCTTGATTATAATTAATAATTAATTTGTTGAGTACTAT
TTTTGCATGCAGGATTGAGTAGATGTAGGAAGAGTTGTAGATTGAGGTGGTTGAACTATTTGAAGCCTGA
TATTAAACGTGGAGAATTTGAGGAGGACGAAGTTGATTTAGTTCTTAGACTTCATAAACTTTTAGGCAAC
AGGCAAGTATATATAAATTTATATCTTTATATATTAAAAGTGCCTATCTAACGGCAATTCTTGGTTTAAC
AGAATATACTTAAAAATAAAAGAATATTCTGTTAAATTTAACGATTAGGTTTGATCTCCCGTTAACAAAT
AAACCCATTAATTAAACCCAAAAAATTAAACAATCTTTTAAATATTAATAATCTCTTTTTAAATTAAAAA
AAATCATCTTAGCCACATATCTCTCTAACAAACCTATCTTGGGAGAATATTAATATTTTTTTTTTATCTT
TTTTTTTAAAAAAGAAAATTCTTTATATATTAAAGTTAACCTCACGTTATCTCATGTTTTCTCTGGATAA
GCATAGGAAGCAGAAATACCACTTCTATCTTTGTGTGATTCTTGGATATACCATACATCATTGACCCACT
TTTTAGCTTTATAAATGGAGATGTTTATATAATATTAACACTTTACAGAATATTTATAGATATAAACTTA
CATTACAATGCTATGTTAAAAAAAGAACTAAATAGAATAATCTACTACTCCAATAATAAATTTATTTACA
ATTTTATAATTACACTAATATTATTTTTAATACATTATTAAATAATATTTCAAATATAAATATTTAATTT
TTTCAAACAAAAAATTTGTAATCTTTAAAAATAAAATACATTCAAAATCTTAAAAAGACCAAAATCTTAA
ATAAAACTAGCAATACGTGGCTCGGCACGTACATTCACCTAGTATATATATAAATACTTATATATAGTTA
AGGTGGGCTAGAGAGTGAGGCGGCTGCGGCCTAAGCTCCAGACCCTACCGTTTTCGAGGCCCAAAAAATT
AAAATTAAGGTATACACAAAAATAATATAACATATAAATTTTAGTTCATGGATCAATAAATAATATACCA
TAAAAAATGTAATTTTTTTTTTCTTTTTCATTTTTACACTTTAAAACAGTTTTTTGGCATTTTTACGAAA
TTCTACATAGAAATTCTTATTACAACTAGCGCTACAACTTAAATTGTAACAAAAAATCGTATAGAAACTC
CTATTGCAACTAGCGCTGCAACTACTTTAGAAATTCAAACCGTAAATTAAAAAAAAAGTTAAAAAAATAG
TATATAGAGTAATTCCCCAAAATAACAACACGTAAGAGAATATATAGATGTTAGGAACTTTGAGGTGTTG
GGTTTTATTCTCGACTCAGTCTCAATTCGGTTATTTTAAAAACTATAATGTTTTACATACATATAAGAAC
ATAGGGATATGATTTTGTCCCATGATTGTATTTTCACAGAATGTATTCCGTGATGTACGACAGCCGGTAG
ATGAGAGAGTTATTTGATCTGAGGGCTGAGATTGATCTAGGGGTCATTAGGGTTAAAAAATAGTAACGTA
CACTGACACTCATCTAATGTACCTTGAAACCTATCTAATGTAGCACGGAATACATTCCGTGAAAGTACAT
CACGGAACAAAATTATATCCCCAAGAACATAATATGTACATAGTTATAATTATGGATTACTTTAAATTTA
TACAGAGTTTATTTTATTTATTTATTAGCTGACATAATAATATAATAGTTTAGATTATCTTTAACCCATT
AATTCCCTAAAAAAAATATTATACTATATATATTTTGAGTAGATACACATTTATTACGCAGAGTGATTTG
TAACAAATATTAACCATTTATATTTTTAAGTTGGACCATATCACTTTTAATTAAATGATTGAGATTTTTT
TTTAAAAGAAAATCAACTTTATTAACCTTCAAAATCAGCTACCAAATGAGGTAGCACAACAGTTGGGACA
TTCCCCAAACTGAACATACGACCAGGATAACAAATGGAAGCTCTAGCAAATGAGCTACCATATTGGCGGG
CCGTTTTACAAAACATAACGAGACATTTCTCAACTCTTTCAGTAAACATCTACAGTCACGAATTACAATA
CCAAAACAAGATAAAATTTCTACATAACTGCGAATCGCTTTTACCATAGTATGACAGTCGGTTTCAAGAA
AGGCATGCTGCCAGTTTTTATTATTGAGCCAACTCAAAGCCTCCCTCATACTTAAAGCATCGACAAGTGT
TGGGTCCAGCTTTTCATTGTAAATTTTCGTGAAGCCTTCCAGAAACATCCCCTTATCATCTCGAGCAACA
ACTCCCATTCCCGTCCGAGCCTCAACTTCAAATATTGCTGCATCAATGTTAATCTTAACACTATTAACAG
GTGGACAATCCAATACTCTGCACCATCACCCTTTTGAAGTTCGGGGCAAGGTGTTTCTATTTGAAAATTT
TGAGCATCTCTCCATTGGTTAAGATAGTTCTTCGCTGAAGCAGCAATATCCAAAGCACTAACCTTTTTCT
TCTTCCAAACGGTTTCATTTCTGGCGTTCCAAATAGCCCAGCAGAGAGTGGCTATTAAACCTCTTTTACC
AGGCTCCAACCGCTCAAATATATCTTTCAACCAAACCCAAAAGTTGTCACCATGTAGCAGATGTGTGCCT
ATGCCCACTCTGTCCCGACAACATTTAATCTCCTGACAAGTGACTACACAATGGAAGATAGTCTCCTCCT
CCACATTACAGATAGGACACACGGCATTTACAACCACCCTTTTGGTTAAAAGTTGACACATGGTAGGAAG
ACAATTAGTACCAGCTCGACATACCATATTTTTAACCTTTGGTGGAATCTTCAAAGCCCAGAGCCGCTTC
CAAAATCTCGTGATAGACTCTTCATTAGTTACACATCATTGTGTATAAAAATAATATATAATTTGAGTGT
CACAATTATTTCCCATATATTTTTTTATAAAGAACAAATATTATGTTTAGTACATTTTTTTTATGAAATT
ACTCTAATTTATAATATACAGTAGTATTTCAAAGTACAAATTGGTAAAAAAAATGACATAATTTTTGACA
TACATTTTTTTTTTTATAATAACTGAAGTGCCAAAATATATAACACATCAATAGAGATGCTATTAATAAT
TAAATATACATTATAGAGTTAGTTTACGTGGTAAAAAAAATTATTTGTTATATGAGTTAAAATTTGTGTC
AAAATTTAAATAATATTTATTATTTTAAATTTTTGTAAAAAGAAAAAGTCTCATTTAAATTTTTTTTCTT
AGGTCTCTCAACACATTGAAACAGAGTTGTATATAGTTTATGAGCATTGCTATTGGGCACCAGTGGTGCC
TAGCACCCTTAAGACATGTCGCCTTGCGATACTCCCAAAAAGCTATTATATTAAACTATATGTGACCCGA
TACTAAATTAGACCAATAGCGATATTGACACGTAGGAGGGTGCTTGGCACCACTGGTGCCTTTTAGCATT
TCTCATAGTTTATATATAGGTATATACATATCATAAATATATTCTATAGCATCATTAAAGAAGAAAAAAA
AAACCAAAGTAATGCAACGCTTAAGCCCTAGCCACAATTAATGTTCAGCAAATTGTATCATTTTGGTGTA
CTTTTTTCACTAATTTGGTACAAAATCTATTATTTTTTGTGCCACAAATTCAATGGTTTAACACCAAATA
ATAAAAATATTTTGTTTTATAAATTCACATTTTTATATTATTTATATTAACAACCAATAATAACTAATTT
ATATTATAATTATGCATATTACAACAAATACAATTAATGATTATATACATATTTTAAAACAAATTCTACC
TCACTTACATATGTCGTAGTCTTTTGTACCATATTTGTGTCATATCATAAGATCGTGAGCCACTGATGCA
TTACTAGTTATTGATTTCCTAGCAAGAAAATAGAGGCCACCTTTGAACTCTCCTCTCATAACTAGCAACG
AACTCTTCATGTCTTTCATTGAATTTCCTTCAATCTTGATGATACAACCATTGGACTCCAACTGATAGGA
GATTTCTCCTTAGGTCAGGAACATATACCTTACATATTGTATGGTTATGATCACTTCATCATGCATCTTT
ATTGTGAACCTATTCCTTTTACTTGGCATACCTTGTTATTGGAACAAACAACTTGTTAGGACACATATGA
AATGAGCAACCAGAATCAAGAATCTATTCATTACCTGAATTTTCACTTGATACCACCACAACATCTGCTG
AATCATACCCATCAGACACCACACCAACTTCTCCTATTCCTTGGCTTTTCTCTATGTTTTGCTTATTCTT
TAGGTAGTAGCATTCAGACTTGTAATGCCTTCCTTTTTATTGTAATTGCAAAACTTTCCTGGCTTTAATT
TTGACTTTATTTTGTGGCTCTTGTGACCCTTGTTTCCATTGTTCCCCTTCCCATATATCTGGTCTCTATT
ACCAGCTCTTCCTCAAACTATCAAAAGTCCCTCACCCCTTGGATTAGACCTAGCTTTTGATCTTTTTTGA
ATTTCTTTAGAGTTCAAACCAGCTTTAACTTCTGCTATTGTACAAGTAAAGTTATACCTTGATCCTCTTC
TTCATGTTTGACACCTATTTTGTTTAATTCCAAGACGATTTTGTTAAAATCATCAAGATGCTTCTTGAGT
TCTCTATAGCTTCATTCATTTGTAGTGTATACAATTTCTTCTACATCAGATATAGTTTGTTGGCCAGGGA
TTTCTTCAAATAAATTGCAGCAAGTTTATCCCATAAACCAATTATGAAAGCAGAAATGGCGGCAAAACCC
CCAATACTTTTGTTTTGGTTTTACTAAACCCCCAAAACCCAAACACTGTTAAATTGCTAACAATTTTCTG
GTTTTAGGGGTTTACCTGAAGAAATTTGGATTTTGGGGGTTTAGTGAAACCAAAACAAAAGTATTGGAAG
TTTTACCGCCATTTACTCATTATGAAATAATTGTATCTTCATTTGACACCTCTCGAAGTAATTCATCTCC
AAGGCAGAGCATTGCAGCCTTCACTTCAATTAATGGTATTGAACTTCTCATCAACATCTTCTTCATTCTT
TACTTCAGCTTTTGGAATAATGGCTTCATCAAGCCCTTGATGTACCAAAAGTGCCTTCATTTTGATTCTC
CAAAGACTAAAGTCATTGTGTCCTGTGATCATCAACTTCCAACTTCACACTAGCCATTCTTGATACTTTC
TTGAATTCTTTCACCAAGTTCTTGATGAATTTGAGATCATTGGCTTTGATACCACTTGTTGTTGTAGATT
AATACACCAATAAAAGAACAAAATTCAAGATAAACAATAAAGACAATAAGAATCAAACATACAAAGAAAT
TAAAAACTGAATTAAGAGAAGGAGAAGAGAGTTGGGAACTGAAATAAGCAATACAACCTTCAACAATAGT
TTCCTTTTTTATTAATCACCAATGTGCTTTACAATCCAAGACAAGAGCTTAGTCTAAAACACTTTCAATT
TAGCTCACATGAGAGACATTAGTCAAATTAAAGTATAATGCACTCTTTAACATCCCTCAAATACACACAA
ATACAATATTTTGTTCAGTTAAAAAATGGATGGGGGTGTTAGACTTCTATTTACAGTACATAGATTAACA
CTAGGTGTTATAACAGAAAAATAACAGAAATTAAAGATGCAACTACTAAGTGTTGAGATGCAACTGAAAG
ACTGTCAGAATAGCTGAATCACACAACATGTAACACGTCGAAGTAGTGTCTTGAAACTTTCTCAAGTTTT
ATTTTGTCTTCTGAGGTAACAACGCGTTTTGAATGGAGTTTGACATCAATGTGTTTTGTTTACTCATGCA
CGATTTGATTCTTCACTACAAAAAATCATACTTTTAGTCACAACTAAATTTATGGAATAAAGATAAAAAA
ATTGTGATTAATTATAAATTATCAATATTGTGTTGTGACTAAAAAGTCTGTGGCTATAAGTATTAGTCAC
AAAAATTACAATTTGTTGTGACTAAATGTTCTTTTAGTCATAATATTTGTAGTGACTAAAACTAAATTAG
TGATGTAACTAAATACTATGTTTTAGTCACAAATAGTTTTTTATTATGACTAAAAGTCACATTTAATCAC
AAAAAATTTATGTTGTGACTAAAAGATTATTACAAAAGGTAGCAGTTTTTTGTAGTGCTTGTTTAGATCC
AATACACTTTGGCTGTCACTAAGGAACAAAATTGGGATCGGCCCCAAAATCTCTTGATAATCACTTTTGC
CATATCAATACTTCCTTCACAATTTTAGTACAAGCAATAATATCTGCTTGCTTCTGATATTGATAAATCA
ACAATTGATTGAAGAGTTACTTTCCGGCTAATTGCGCACCCTTCTAACTGGAACAATATAACTATATATA
TATAATCAATTTGGAATCTCCTTATGCCTAAGTCACTTCCATACTCTAAATCTACAATTGTAATCAACTC
AATCTCTCTAGCTATGTGAAACCACTTGCTACCAATCTTGCTTTCTGTCTTGCCTTTGTACTTGTTTATC
CACTTACATCTAACTTGACGTTTACAAATAAAAACTTTTCTATCAAAATCCAAGTCTTGTTTTTGTCAAG
CCCAATCTCTTCAACATAAGATCTTGGTTCATAATCATCACTAAGTCTTGTGGGGCCTTATCCCCTGCCA
ATCAGTAACTTTGAATATTTGTTTGCCCACAAACGTCTCTTTGGCAACCCTCAGTTGGTTAACATGCACC
AAACTCTATAAAATTCCAAGCCATTGGTCCATCCTTTCAGCCAATTCATATTGCATGGTTGTACGTGGAA
CTGTTAATTCACTAAAAAAACTTGCTACTTTTAGTGACAACTTTTTAATCACAACATAATTTTTTTGTGA
CTAAATGTGACTTTTAGTCACAACAAAATATCACTTGTGACTAAAACATAATATTTAGTTTCAAGTCACT
AATTTATTAGTTTCAGCCACAACAAGTAGTCACAACAAGTATTGTGACTAAAAATACACATTTAGTCACA
ATAAATTGTAATTTTTGTGACTAATACCTTTAGCCACAGACATTTTAGTCACAACATAGGAATAATAATT
TATAATTAATCACAATTTTTTCACTTTTAGTCACAAGTTTTATTGTGACTAAAAGTAAATTTTTTTGTAA
TGGTTAGGTGCCTAGAAATGCCAATTTACTTACAGTAGCTATTGAGTACATCAACACAAAATTCTTAACC
ATTATCTGTTCTAAGCTTTCTAATTTTCTTGACAATTAATTGATTTTCAACTAGAGTAGTTCTCCAGCTA
TCGTTTTATTCTTGACACTTAATAATATAAACCAATATGGAGTAATCATCATTCAAAGATTAAGATATAA
TACAAAATGCCCTTGGTTTTATAATGTGTGTACCCTAGCTAGTACAAAATTTGACTCTTGTTGATTTGCC
TAAAATGCACAGTACTGCCCAAAAAACTCCAAATCTTGAATCACATCATCTTCAGATAGTCATTTCTTGG
TGAGAACTTCTAAACCTCTTCTGCTTTTTTGTACCCAAGTCATTTGAGTTAACTGAAAAAACTCACACTT
CTCTTGTATCCTAAGCCCATCAACTATGATCACCAATAATATGGGTTAATACAACAAAAAACTATACAAT
CAACGCAAGTTTTAATAAAGTGAATAAAAAGTAAATGTACTAAATAAAAAGTCTAACAACCTATTGCTGA
GTTTGGCAGCCTTTGACACTGCTAAAGCCATGTTATTCGTGGTGAAAGTTTTCTTGCAAAACATAAACAC
TATTCGTGAAACGCCCCTTTATGATTACCATTGACCCTTCGATAATTTTCGAGAGAGCATTTCTATTAGG
CAATTTTATGGTACCTAACACTCATTATAGCAATTTTTTTATATTATTTATTAAATCAAAATGTGTAGGA
TCCAATATTAATTTTGCACCAATAGCAGTATGCCACGTACTTCTTGTTGTGTGCTTGGCACCAGAAGATG
CCCTTAGCATTTCTCTTTTCAAGAGGCCTCCTACCTTGATTGAATACCCATCTTAATTAAGCATGGATGA
GATTTCTTGTAATTTTCCTTCACTTAGTTGAATCTTGAACGATTGAATGATTGTTCCACCATCAATTCTC
ATATACTCACTGAATTACATGCATGATATATATCTATCTAGCCAGACATACTTAGGAACACCCTGAATCT
ATCACCTAATCTATAAATCTTAGTAGCTAGATTGAATCATCATAGATCATTTGTCAAATTCATATTTTAT
AATTATTATAATAATATATTTTTTGTTTATTTGTTTTGGATTTCATCAGATGGTCATTGATTGCCGGTAG
AATCCCAGGAAGAACAGCTAATGATGTGAAAAATTATTGGAATACTCATCAAAGAAAAAAGATGGTAATT
ATTAATATTGATCAAAGTAATAAACTCAATAATAATAATAATAATAAAGATGATAAAGCATGGTCCAACA
TGGTAATAAAGCCTCGTCCAACTCGAATCATCAGAAGCCAATTATTATCAGCCATGATGAATAATAATAA
ACAACCTGTTATAGATCATGACCAAACAAATAATAAGAATTATTCTTGGAGGGAATTATTAAACAACAAT
ATCACAGAAGATGATGACCAAATAATTCAAGGATATATAGAGAAACCCTTAATAAATAGTGGTTTGGCTA
ATAATAATCATGATCATGATCATGTAGTTTCAGAATGCAATGATTATTATTTCAGGGGCAATAGTACAAG
TGATGATCAATTTGTCAATAATGATCATGACTACCACAATTTTTTGACAGACTTCAACATTAATGACATC
GACATTCACCTTTGGGACCTTTGAATTATTAA
>transcript 
ATGGTGAGAGTATTAGTAAAGAAAAGTAGTTTGAATGTGAAGAAAGGTGCATGGAGTAGAGAAGAAGACA
TTGTTCTTAGGGAATGCATAGACAAATATGGTGAAGGAAAATGGCATCTTGTTCCTCTTAGAGCTGGATT
GAGTAGATGTAGGAAGAGTTGTAGATTGAGGTGGTTGAACTATTTGAAGCCTGATATTAAACGTGGAGAA
TTTGAGGAGGACGAAGTTGATTTAGTTCTTAGACTTCATAAACTTTTAGGCAACAGATGGTCATTGATTG
CCGGTAGAATCCCAGGAAGAACAGCTAATGATGTGAAAAATTATTGGAATACTCATCAAAGAAAAAAGAT
GGTAATTATTAATATTGATCAAAGTAATAAACTCAATAATAATAATAATAATAAAGATGATAAAGCATGG
TCCAACATGGTAATAAAGCCTCGTCCAACTCGAATCATCAGAAGCCAATTATTATCAGCCATGATGAATA
ATAATAAACAACCTGTTATAGATCATGACCAAACAAATAATAAGAATTATTCTTGGAGGGAATTATTAAA
CAACAATATCACAGAAGATGATGACCAAATAATTCAAGGATATATAGAGAAACCCTTAATAAATAGTGGT
TTGGCTAATAATAATCATGATCATGATCATGTAGTTTCAGAATGCAATGATTATTATTTCAGGGGCAATA
GTACAAGTGATGATCAATTTGTCAATAATGATCATGACTACCACAATTTTTTGACAGACTTCAACATTAA
TGACATCGACATTCACCTTTGGGACCTTTGA
>AA 
MVRVLVKKSSLNVKKGAWSREEDIVLRECIDKYGEGKWHLVPLRAGLSRCRKSCRLRWLNYLKPDIKRGE
FEEDEVDLVLRLHKLLGNRWSLIAGRIPGRTANDVKNYWNTHQRKKMVIINIDQSNKLNNNNNNKDDKAW
SNMVIKPRPTRIIRSQLLSAMMNNNKQPVIDHDQTNNKNYSWRELLNNNITEDDDQIIQGYIEKPLINSG
LANNNHDHDHVVSECNDYYFRGNSTSDDQFVNNDHDYHNFLTDFNINDIDIHLWDL
XP_030488122.1 XM_030632262.1 CsMYB88
>genomic 
AGTGATTTAAGTTTTGTTATTATTATTATTATTTTGTGATGTTTTTATATCTAATTATTTAAGAAGAGTG
TTGGTATATGAAGGGTGGGGATCGAATTAAGGGTTCGTGGAGCCCACAAGAAGATGAGACTCTGAAAAAG
CTAGTGGAACAACATGGCCCACGAAACTGGTCCGTAATAAGCACAGGCATAATTGGTCGCTCCGGTAAAT
CTTGCCGATTGAGGTGGTGTAATCAGCTGTGCCCGAGTGTACAGCACCGTCCTTTTACGCCAGAAGAAGA
TTCCATGATCATCCAGGCCCACGCAGCCCACGGAAACAAGTGGGCCACCATAGCCAGACTCCTCCCAGGC
CGTACAGACAACGCCATCAAGAACCACTGGAATTCCACTCTCCGCCGAGGCCGCCGCGCCGGAGATAAGT
TCTCCTCCTCCTCCTTTACGTCTGATTCTGATTCCGTTTTCCCGAAGCCCCTGTCAGTTGGAGGATCGGA
ATCTTCTGAGTCGGAACCTGAGCCGGCGATGAAGCGGCAGTGCTTGTTGCGATCTTCGCCGTTGGAGAGC
AATAATGTTATTAATAGCGAAGGAGTGGGTGAAATCGTGACCTCTCTTACGCTATCGCCGCCGGGGGAGA
GCTCGGTGTCGGCGACGGAGGTTAAGTTAAACAACGTTGTTTTGAAGAGGGAGGAGGAGTCGCTGATGTT
CGCGGCGAGTGGTGGTCATCGGGAGAGGTGTACGGCGAAGATCGGAGAAACGTGTTGGATTACAGATATT
CAGCGAATGATTTCTAAAGAGGTGAAGAATTACATTGATACTTTACGGGCCCAAGATGGGCTTGCAATTG
GGCTTCAGGCCTCGGTTGAAAAAAGGTCCTCTCTATAATTAATTAAGTAAAGAATTTAGGTTACTATTAA
TTAATTTGTTTCTCCAGAGTCATTAGTTTATCTGTCAATATCACTTTTTTTTTTCCTTTCAGTTTGTCAG
TTTCTGATGCGTGTAATGATAATTGGCCATTTAATTTAGTCGAGTTTTTATGATCA
>transcript 
ATGAAGGGTGGGGATCGAATTAAGGGTTCGTGGAGCCCACAAGAAGATGAGACTCTGAAAAAGCTAGTGG
AACAACATGGCCCACGAAACTGGTCCGTAATAAGCACAGGCATAATTGGTCGCTCCGGTAAATCTTGCCG
ATTGAGGTGGTGTAATCAGCTGTGCCCGAGTGTACAGCACCGTCCTTTTACGCCAGAAGAAGATTCCATG
ATCATCCAGGCCCACGCAGCCCACGGAAACAAGTGGGCCACCATAGCCAGACTCCTCCCAGGCCGTACAG
ACAACGCCATCAAGAACCACTGGAATTCCACTCTCCGCCGAGGCCGCCGCGCCGGAGATAAGTTCTCCTC
CTCCTCCTTTACGTCTGATTCTGATTCCGTTTTCCCGAAGCCCCTGTCAGTTGGAGGATCGGAATCTTCT
GAGTCGGAACCTGAGCCGGCGATGAAGCGGCAGTGCTTGTTGCGATCTTCGCCGTTGGAGAGCAATAATG
TTATTAATAGCGAAGGAGTGGGTGAAATCGTGACCTCTCTTACGCTATCGCCGCCGGGGGAGAGCTCGGT
GTCGGCGACGGAGGTTAAGTTAAACAACGTTGTTTTGAAGAGGGAGGAGGAGTCGCTGATGTTCGCGGCG
AGTGGTGGTCATCGGGAGAGGTGTACGGCGAAGATCGGAGAAACGTGTTGGATTACAGATATTCAGCGAA
TGATTTCTAAAGAGGTGAAGAATTACATTGATACTTTACGGGCCCAAGATGGGCTTGCAATTGGGCTTCA
GGCCTCGGTTGAAAAAAGGTCCTCTCTATAA
>AA 
MKGGDRIKGSWSPQEDETLKKLVEQHGPRNWSVISTGIIGRSGKSCRLRWCNQLCPSVQHRPFTPEEDSM
IIQAHAAHGNKWATIARLLPGRTDNAIKNHWNSTLRRGRRAGDKFSSSSFTSDSDSVFPKPLSVGGSESS
ESEPEPAMKRQCLLRSSPLESNNVINSEGVGEIVTSLTLSPPGESSVSATEVKLNNVVLKREEESLMFAA
SGGHRERCTAKIGETCWITDIQRMISKEVKNYIDTLRAQDGLAIGLQASVEKRSSL
XP_030486027.1 XM_030630167.1 CsMYB89
>genomic 
AACCAAATCCCCCACCTCTCTCTAATAACCCTTTCCCCCAAATCCCATTTTCTTTATTTCTTCTCCATTT
TCAAAATCACCCAAATTCAAATCCCCATTTTCAAAAACACCACAATCAATAACTCAAAACTCAAAAATGG
CGACGATTACTAGAAAAGAAATGGATCGGATCAAAGGTCCATGGAGTCCCGAAGAAGACGATTCCCTTCA
AAAACTGGTGGAGAAACACGGCCCCAGAAACTGGTCTCTGATAAGCAAATCGATCCCTGGTCGGTCCGGT
AAGTCTTGTCGATTGAGATGGTGTAATCAGCTGAGTCCACAGGTGGAACACAGAGCTTTCACGGCTGAAG
AAGACGATACTATAATCAGAGCCCACGCTCGATTCGGTAACAAATGGGCCACCATAGCTAGACTCCTCAA
TGGAAGAACAGATAACGCTATAAAAAATCACTGGAACTCGACTCTGAAACGAAAGTGTTCAACAATGTTG
GAAGAGACCGACAATGGTCATGGCCACGTCAGCGGTGGTGGAGGAGGAGGAAGAGCAGGAGGGTACGATT
GTAATTATCCACAGCCTTTGAAGAGATCGGTTAGTGCCGGGTCGGGTATTCCGGTTTCAACCGGGCTTTA
TATGAACCACCCGGGTAGTCCTTCTGGATCAGATGTGAGCGATTCCAGCGTACCTACGGTGGGTTGTACT
ACTCTTTCACCTTCGCACGTGTTTAGACCCGTGCCGAGAACAGGTGGCGTTTTGGTCGAAACGGCGTCGT
CTTCTAACAACAACAACAACAATGATCCTCCAACTTCGTTGTCTCTTTCTCTTCCCGGCGTTGTTGGATT
CGATTCTTGTTCTGAGGTTATGAACTTGTTGCCGGCACCGGTGTTGGCGCCGGCGCCGGTGACGGTGGTT
GGTGGTGGTGGTGGTGGTGGTGAAGGTGAGAGTAATGGGGTTTTTGTGCCGTTTAGTAAGGAATTATTGG
TGGTTATGCAGGAGATGATTAAGAAGGAAGTGAAGAATTATATGTCTGGATTGGTTGAACAGAATGGAGG
TTGTGTTCCGCCGCCGCCGTCATCGACCGCCGTCGATGGGTTTAGGAACGTTGCAGTGAAGAGAATTGGG
GTTAGCAAGATCGAGTAGTAGTTTAGGGAAGGGGGTTGGTTAGTAGTGGCTGTTTGGATACCGAGAAAAT
GGAAAAGAAAATCATGAAAGGAGAAATCTTTGGTTGGATTTTGAACAGAGTTAGTTGTTTAGTAGTATAA
GGGAGAAGAGAAAAATTGCCTGTTTTTTTTTTTTTTTTATTTTAATATTTAGGAAATAATTTTGGTTAAT
GTACAGAGAAATGGAAAAGAAAAAAAAAAAAAAATGAGAGAAAGTGAAAGAGAAAATGAGAGAAAAATAT
GGTGAGTTGAGTTAAAGCTCGAAATTGGAGTTTGAGTAATGGAAAAGTAAAGTTTAAAGAAAAGGGTATA
AGAAAAAGATGAACTTTGATGAAGTTTGATGATGAGAGAAAGTGAAATTTGAGAGTTTTTTAGGTTTAAA
AACTCCATTAACTTTTGTTTAATCTATATCTATCTAATGATGATGGATATGGCCTTTGTTTATTTTTTT
>transcript 
ATGGCGACGATTACTAGAAAAGAAATGGATCGGATCAAAGGTCCATGGAGTCCCGAAGAAGACGATTCCC
TTCAAAAACTGGTGGAGAAACACGGCCCCAGAAACTGGTCTCTGATAAGCAAATCGATCCCTGGTCGGTC
CGGTAAGTCTTGTCGATTGAGATGGTGTAATCAGCTGAGTCCACAGGTGGAACACAGAGCTTTCACGGCT
GAAGAAGACGATACTATAATCAGAGCCCACGCTCGATTCGGTAACAAATGGGCCACCATAGCTAGACTCC
TCAATGGAAGAACAGATAACGCTATAAAAAATCACTGGAACTCGACTCTGAAACGAAAGTGTTCAACAAT
GTTGGAAGAGACCGACAATGGTCATGGCCACGTCAGCGGTGGTGGAGGAGGAGGAAGAGCAGGAGGGTAC
GATTGTAATTATCCACAGCCTTTGAAGAGATCGGTTAGTGCCGGGTCGGGTATTCCGGTTTCAACCGGGC
TTTATATGAACCACCCGGGTAGTCCTTCTGGATCAGATGTGAGCGATTCCAGCGTACCTACGGTGGGTTG
TACTACTCTTTCACCTTCGCACGTGTTTAGACCCGTGCCGAGAACAGGTGGCGTTTTGGTCGAAACGGCG
TCGTCTTCTAACAACAACAACAACAATGATCCTCCAACTTCGTTGTCTCTTTCTCTTCCCGGCGTTGTTG
GATTCGATTCTTGTTCTGAGGTTATGAACTTGTTGCCGGCACCGGTGTTGGCGCCGGCGCCGGTGACGGT
GGTTGGTGGTGGTGGTGGTGGTGGTGAAGGTGAGAGTAATGGGGTTTTTGTGCCGTTTAGTAAGGAATTA
TTGGTGGTTATGCAGGAGATGATTAAGAAGGAAGTGAAGAATTATATGTCTGGATTGGTTGAACAGAATG
GAGGTTGTGTTCCGCCGCCGCCGTCATCGACCGCCGTCGATGGGTTTAGGAACGTTGCAGTGAAGAGAAT
TGGGGTTAGCAAGATCGAGTAG
>AA 
MATITRKEMDRIKGPWSPEEDDSLQKLVEKHGPRNWSLISKSIPGRSGKSCRLRWCNQLSPQVEHRAFTA
EEDDTIIRAHARFGNKWATIARLLNGRTDNAIKNHWNSTLKRKCSTMLEETDNGHGHVSGGGGGGRAGGY
DCNYPQPLKRSVSAGSGIPVSTGLYMNHPGSPSGSDVSDSSVPTVGCTTLSPSHVFRPVPRTGGVLVETA
SSSNNNNNNDPPTSLSLSLPGVVGFDSCSEVMNLLPAPVLAPAPVTVVGGGGGGGEGESNGVFVPFSKEL
LVVMQEMIKKEVKNYMSGLVEQNGGCVPPPPSSTAVDGFRNVAVKRIGVSKIE
XP_030486041.1 XM_030630181.1 CsMYB90
>genomic 
AAATCCCCCACCTCTCTCTAATAACCCTTTCCCCCAAATCCCATTTTCTTTATTTCTTCTCCATTTTCAA
AATCACCCAAATTCAAATCCCCATTTTCAAAAACACCACAATCAATAACTCAAAACTCAAAAATGGCCAC
GATTACCAGAAAAGAAATGGATCGGATCAAAGGTCCATGGAGTCCCGAAGAAGACGATTCTCTACAGAAA
CTGGTGGAGAAACACGGTCCCAGAAACTGGTCTCTGATAAGCAAATCGATCCCTGGTCGGTCCGGTAAGT
CTTGTCGATTAAGATGGTGTAATCAGCTGAGTCCACAGGTGGAACACAGAGCTTTCACGGCTGAAGAAGA
CGATACTATAATCAGAGCCCACGCTCGATTCGGTAACAAATGGGCCACCATAGCTAGACTCCTCAATGGA
AGAACAGATAACGCTATAAAAAATCACTGGAACTCGACTCTGAAACGAAAGTGTTCTACAATGTTGGAAG
AGACCGACAATGGTCATGGCCACGTCAGCGGTGGTGGTGGAGGAGGAGGAAGAGCAGGAGGGTACGATTG
TAATTATCCACAGCCTTTGAAGAGATCGGTTAGTGCCGGGTCGGGTATTCCGGTTTCAACCGGGCTTTAT
ATGAACCACCCGGGTAGTCCTTCTGGATCAGATGTGAGCGATTCCAGCGTACCTACGGTGGGTTGTACTA
CTCTTTCACCTTCGCACGTGTTTAGACCCGTGCCGAGAACAGGTGGCGTTTTGGTCGAAACGGCGTCGTC
TTCTAACAACAACAACAACAATGATCCTCCAACTTCGTTGTCTCTTTCTCTTCCCGGCGTTGTTGGATTC
GATTCTTGTTCTGAGGTTATGAACTTGTTGCCGGCACCGGTGTTGGCGCCGGCGCCGGTGACGGTGGTTG
GTGGTGGTGGTGGTGGTGGTGAAGGTGAGAGTAATGGGGTTTTTGTGCCGTTTAGTAAGGAATTATTGGT
GGTTATGCAGGAGATGATTAAGAAGGAAGTGAAGAATTATATGTCTGGATTGGTTGAACAGAATGGAGGA
TGTGTTCCGCCGCCGCCGTCATCGACCGCCGTCGATGGGTTTAGGAACGTTGCAGTGAAGAGAATTGGGG
TTAGCAAGATCGAGTAGTAGTTTAGGGAAGGGGGGTTGGTTAGTAGTGGCTGTTTGGATACCGAGAAAAT
GGAAAAGAAAATCATGAAAGGAGAAATCTTTGGTTGGATTTTGAACAGAGTTAGTTGTTTAGTAGTATAA
GGGAGAAGAGAAAAATTGCCTGTTTTTTTTTTTTAATTTTAATATTTAGGAAATAATTTTGGTTAATGTA
CAGAGAAATGGAAAAGAAAAAAAAAAGAAAATGAGAGAAAGTGAAAGAGAAAATGAGAGAAAAATATGGT
GAGATGAGTTAAAGCTCGAAATTGGAGTTTGAGTAATGGAAAAGTAAAGTTTAAAGAAAAGGGTATAAGA
AAAAGATGAACTTTGATGAAGTTTGGTGATGAGAGAAAGTGAAATTTGAGAGTTTTTTAGGTTTAAAAAC
TCCATTAACTTTTGTTTAATCTATATCTATCTAATGATGATGGATATGGCCTTTGTTTATTTTTTTCATA
CTGTTTTTTATTTTTTATATTTTTTCCAGAA
>transcript 
ATGGCCACGATTACCAGAAAAGAAATGGATCGGATCAAAGGTCCATGGAGTCCCGAAGAAGACGATTCTC
TACAGAAACTGGTGGAGAAACACGGTCCCAGAAACTGGTCTCTGATAAGCAAATCGATCCCTGGTCGGTC
CGGTAAGTCTTGTCGATTAAGATGGTGTAATCAGCTGAGTCCACAGGTGGAACACAGAGCTTTCACGGCT
GAAGAAGACGATACTATAATCAGAGCCCACGCTCGATTCGGTAACAAATGGGCCACCATAGCTAGACTCC
TCAATGGAAGAACAGATAACGCTATAAAAAATCACTGGAACTCGACTCTGAAACGAAAGTGTTCTACAAT
GTTGGAAGAGACCGACAATGGTCATGGCCACGTCAGCGGTGGTGGTGGAGGAGGAGGAAGAGCAGGAGGG
TACGATTGTAATTATCCACAGCCTTTGAAGAGATCGGTTAGTGCCGGGTCGGGTATTCCGGTTTCAACCG
GGCTTTATATGAACCACCCGGGTAGTCCTTCTGGATCAGATGTGAGCGATTCCAGCGTACCTACGGTGGG
TTGTACTACTCTTTCACCTTCGCACGTGTTTAGACCCGTGCCGAGAACAGGTGGCGTTTTGGTCGAAACG
GCGTCGTCTTCTAACAACAACAACAACAATGATCCTCCAACTTCGTTGTCTCTTTCTCTTCCCGGCGTTG
TTGGATTCGATTCTTGTTCTGAGGTTATGAACTTGTTGCCGGCACCGGTGTTGGCGCCGGCGCCGGTGAC
GGTGGTTGGTGGTGGTGGTGGTGGTGGTGAAGGTGAGAGTAATGGGGTTTTTGTGCCGTTTAGTAAGGAA
TTATTGGTGGTTATGCAGGAGATGATTAAGAAGGAAGTGAAGAATTATATGTCTGGATTGGTTGAACAGA
ATGGAGGATGTGTTCCGCCGCCGCCGTCATCGACCGCCGTCGATGGGTTTAGGAACGTTGCAGTGAAGAG
AATTGGGGTTAGCAAGATCGAGTAG
>AA 
MATITRKEMDRIKGPWSPEEDDSLQKLVEKHGPRNWSLISKSIPGRSGKSCRLRWCNQLSPQVEHRAFTA
EEDDTIIRAHARFGNKWATIARLLNGRTDNAIKNHWNSTLKRKCSTMLEETDNGHGHVSGGGGGGGRAGG
YDCNYPQPLKRSVSAGSGIPVSTGLYMNHPGSPSGSDVSDSSVPTVGCTTLSPSHVFRPVPRTGGVLVET
ASSSNNNNNNDPPTSLSLSLPGVVGFDSCSEVMNLLPAPVLAPAPVTVVGGGGGGGEGESNGVFVPFSKE
LLVVMQEMIKKEVKNYMSGLVEQNGGCVPPPPSSTAVDGFRNVAVKRIGVSKIE
XP_030496517.1 XM_030640657.1 CsMYB91
>genomic 
CTGTTTCACTTTCACATGCACTTGTTTTTTCAATAAAGTGAATATCATCATAATAAACACAAAAATCTAT
AGAATAGAGAAATTAATAATTAGCTATGCATACCATTACAACAAAGTTCAACAATGAAGAAGAAATTGAG
TTAAGAAGAGGGCCTTGGACTCTTGAAGAAGACACTCTTCTCATTCATTATATTTCTCTTCACGGCGAAG
GCCATTGGAACTTGCTCGCTAAACGAGCAGGTAAGAAGAATGTCACGTCACTCTGTGTAATATTTTTTTT
TTTATTATTATTAATTAATATTGTTTCAGGGTTGAAGAGAACGGGAAAAAGTTGTAGATTGAGATGGTTG
AATTACTTAAAACCCGACATTAAACGTGGTAACCTAACTCCACAAGAACAACTCTTGATCCTTGAACTTC
ATTCCAAGTGGGGCAATAGGTAAATTAATAAAATTAGATTATACCTATGTTTTATTATGTGTAATTTTGA
TGTCGTTTTGAGCAATAACATTGTCGTTTTTGTTTGTATTAGATGGTCAAGAATTGCTCAACATCTTCCT
GGAAGAACAGATAATGAAATAAAGAATTATTGGAGAACAAGGGTTCAAAAGCAAGCAAGACAACTAAATA
TTGAGTCAAATAGTAAGAAATTTATTGAAGCTGTTCGTGGTTTTTGGGTACCTAGATTACTTCAAAAGAT
GGAGCAAAACACTACTAATTATTTAATTAATACTAATTGTGATCATTCTTTAATGACCACAATCCAAAAT
GGTCAAAATTCCAATTCAGGTTCACTTCTACTTCCTTATAATTATACTACTCACGAGTCGTCGTCGTCAT
CGTCGTTATCATCATCAACAACAACATCAGCAGAGAATAAGGCCATCGAAACGACGACACTGTTTGATTT
GGGCTCAAATGCCCAAATCATCAGCACAACAAGAAGTGATGATCAAGAAGAGCAACAACAACTACTCAAA
ACGACAACTTCTTCTTTAATAAACGACAATGGTAATAATTTATTGTTATTGGATGATCAAAATTGTTGTG
TTGATCATGATATTATGATGAGTAGCTATGGGATTGAGAGTCTAAATTTGGACCCCATTTTGGAAATTGA
AGCATTTGACATTTTGGAACCCGAGTGCCAGATGGCGGCCGGTGATTGGGTGATGAATGACAACATGGGA
GATGCTCTATTATGGAATATGGGAGAAATGTGATGGAGATTTATTAGTTGATTTAATTTAAAGGTATATA
TAGGTAGCTAGATGGGTATCTAGGATGGTGGTGTGGGTGTGGTATTGTTTATATAATTGTGGGAAATATT
CAATACTCAAAAAGTATATTTACATATATATATTTACTATATATGATTATTATATTAAGTGTAATTAAGC
ACATGCATGTCATTTTATTTTCTATGTATATATGATATATCTAGTGAGTACCCTGTTGTGTAA
>transcript 
ATGCATACCATTACAACAAAGTTCAACAATGAAGAAGAAATTGAGTTAAGAAGAGGGCCTTGGACTCTTG
AAGAAGACACTCTTCTCATTCATTATATTTCTCTTCACGGCGAAGGCCATTGGAACTTGCTCGCTAAACG
AGCAGGGTTGAAGAGAACGGGAAAAAGTTGTAGATTGAGATGGTTGAATTACTTAAAACCCGACATTAAA
CGTGGTAACCTAACTCCACAAGAACAACTCTTGATCCTTGAACTTCATTCCAAGTGGGGCAATAGATGGT
CAAGAATTGCTCAACATCTTCCTGGAAGAACAGATAATGAAATAAAGAATTATTGGAGAACAAGGGTTCA
AAAGCAAGCAAGACAACTAAATATTGAGTCAAATAGTTCACTTCTACTTCCTTATAATTATACTACTCAC
GAGTCGTCGTCGTCATCGTCGTTATCATCATCAACAACAACATCAGCAGAGAATAAGGCCATCGAAACGA
CGACACTGTTTGATTTGGGCTCAAATGCCCAAATCATCAGCACAACAAGAAGTGATGATCAAGAAGAGCA
ACAACAACTACTCAAAACGACAACTTCTTCTTTAATAAACGACAATGGTAATAATTTATTGTTATTGGAT
GATCAAAATTGTTGTGTTGATCATGATATTATGATGAGTAGCTATGGGATTGAGAGTCTAAATTTGGACC
CCATTTTGGAAATTGAAGCATTTGACATTTTGGAACCCGAGTGCCAGATGGCGGCCGGTGATTGGGTGAT
GAATGACAACATGGGAGATGCTCTATTATGGAATATGGGAGAAATGTGA
>AA 
MHTITTKFNNEEEIELRRGPWTLEEDTLLIHYISLHGEGHWNLLAKRAGLKRTGKSCRLRWLNYLKPDIK
RGNLTPQEQLLILELHSKWGNRWSRIAQHLPGRTDNEIKNYWRTRVQKQARQLNIESNSSLLLPYNYTTH
ESSSSSSLSSSTTTSAENKAIETTTLFDLGSNAQIISTTRSDDQEEQQQLLKTTTSSLINDNGNNLLLLD
DQNCCVDHDIMMSSYGIESLNLDPILEIEAFDILEPECQMAAGDWVMNDNMGDALLWNMGEM
XP_030496516.1 XM_030640656.1 CsMYB92
>genomic 
CTGTTTCACTTTCACATGCACTTGTTTTTTCAATAAAGTGAATATCATCATAATAAACACAAAAATCTAT
AGAATAGAGAAATTAATAATTAGCTATGCATACCATTACAACAAAGTTCAACAATGAAGAAGAAATTGAG
TTAAGAAGAGGGCCTTGGACTCTTGAAGAAGACACTCTTCTCATTCATTATATTTCTCTTCACGGCGAAG
GCCATTGGAACTTGCTCGCTAAACGAGCAGGTAAGAAGAATGTCACGTCACTCTGTGTAATATTTTTTTT
TTTATTATTATTAATTAATATTGTTTCAGGGTTGAAGAGAACGGGAAAAAGTTGTAGATTGAGATGGTTG
AATTACTTAAAACCCGACATTAAACGTGGTAACCTAACTCCACAAGAACAACTCTTGATCCTTGAACTTC
ATTCCAAGTGGGGCAATAGGTAAATTAATAAAATTAGATTATACCTATGTTTTATTATGTGTAATTTTGA
TGTCGTTTTGAGCAATAACATTGTCGTTTTTGTTTGTATTAGATGGTCAAGAATTGCTCAACATCTTCCT
GGAAGAACAGATAATGAAATAAAGAATTATTGGAGAACAAGGGTTCAAAAGCAAGCAAGACAACTAAATA
TTGAGTCAAATAGTAAGAAATTTATTGAAGCTGTTCGTGGTTTTTGGGTACCTAGATTACTTCAAAAGAT
GGAGCAAAACACTACTAATTATTTAATTAATACTAATTGTGATCATTCTTTAATGACCACAATCCAAAAT
GGTCAAAATTCCAATTCAGGTTCACTTCTACTTCCTTATAATTATACTACTCACGAGTCGTCGTCGTCAT
CGTCGTTATCATCATCAACAACAACATCAGCAGAGAATAAGGCCATCGAAACGACGACACTGTTTGATTT
GGGCTCAAATGCCCAAATCATCAGCACAACAAGAAGTGATGATCAAGAAGAGCAACAACAACTACTCAAA
ACGACAACTTCTTCTTTAATAAACGACAATGGTAATAATTTATTGTTATTGGATGATCAAAATTGTTGTG
TTGATCATGATATTATGATGAGTAGCTATGGGATTGAGAGTCTAAATTTGGACCCCATTTTGGAAATTGA
AGCATTTGACATTTTGGAACCCGAGTGCCAGATGGCGGCCGGTGATTGGGTGATGAATGACAACATGGGA
GATGCTCTATTATGGAATATGGGAGAAATGTGATGGAGATTTATTAGTTGATTTAATTTAAAGGTATATA
TAGGTAGCTAGATGGGTATCTAGGATGGTGGTGTGGGTGTGGTATTGTTTATATAATTGTGGGAAATATT
CAATACTCAAAAAGTATATTTACATATATATATTTACTATATATGATTATTATATTAAGTGTAATTAAGC
ACATGCATGTCATTTTATTTTCTATGTATATATGATATATCTAGTGAGTACCCTGTTGTGTAA
>transcript 
ATGCATACCATTACAACAAAGTTCAACAATGAAGAAGAAATTGAGTTAAGAAGAGGGCCTTGGACTCTTG
AAGAAGACACTCTTCTCATTCATTATATTTCTCTTCACGGCGAAGGCCATTGGAACTTGCTCGCTAAACG
AGCAGGGTTGAAGAGAACGGGAAAAAGTTGTAGATTGAGATGGTTGAATTACTTAAAACCCGACATTAAA
CGTGGTAACCTAACTCCACAAGAACAACTCTTGATCCTTGAACTTCATTCCAAGTGGGGCAATAGATGGT
CAAGAATTGCTCAACATCTTCCTGGAAGAACAGATAATGAAATAAAGAATTATTGGAGAACAAGGGTTCA
AAAGCAAGCAAGACAACTAAATATTGAGTCAAATAGTAAGAAATTTATTGAAGCTGTTCGTGGTTTTTGG
GTACCTAGATTACTTCAAAAGATGGAGCAAAACACTACTAATTATTTAATTAATACTAATTGTGATCATT
CTTTAATGACCACAATCCAAAATGGTCAAAATTCCAATTCAGGTTCACTTCTACTTCCTTATAATTATAC
TACTCACGAGTCGTCGTCGTCATCGTCGTTATCATCATCAACAACAACATCAGCAGAGAATAAGGCCATC
GAAACGACGACACTGTTTGATTTGGGCTCAAATGCCCAAATCATCAGCACAACAAGAAGTGATGATCAAG
AAGAGCAACAACAACTACTCAAAACGACAACTTCTTCTTTAATAAACGACAATGGTAATAATTTATTGTT
ATTGGATGATCAAAATTGTTGTGTTGATCATGATATTATGATGAGTAGCTATGGGATTGAGAGTCTAAAT
TTGGACCCCATTTTGGAAATTGAAGCATTTGACATTTTGGAACCCGAGTGCCAGATGGCGGCCGGTGATT
GGGTGATGAATGACAACATGGGAGATGCTCTATTATGGAATATGGGAGAAATGTGA
>AA 
MHTITTKFNNEEEIELRRGPWTLEEDTLLIHYISLHGEGHWNLLAKRAGLKRTGKSCRLRWLNYLKPDIK
RGNLTPQEQLLILELHSKWGNRWSRIAQHLPGRTDNEIKNYWRTRVQKQARQLNIESNSKKFIEAVRGFW
VPRLLQKMEQNTTNYLINTNCDHSLMTTIQNGQNSNSGSLLLPYNYTTHESSSSSSLSSSTTTSAENKAI
ETTTLFDLGSNAQIISTTRSDDQEEQQQLLKTTTSSLINDNGNNLLLLDDQNCCVDHDIMMSSYGIESLN
LDPILEIEAFDILEPECQMAAGDWVMNDNMGDALLWNMGEM
XP_030503196.1 XM_030647336.1 CsMYB93
>genomic 
TCTAACACCCACACCCACACCCACACTACCACTACTTCTCTGATCTCTTTCTTCTTCTTAGTTTTATTTT
CTAGCTATAGTAATATCTCTGCTGGAGGATGAGAAAGCCAGACCCATCATCATCTTCTAGTAATAACAAT
AACAATAACACTAATAATAACAATAAGCTGAGAAAAGGGCTATGGTCCCCTGAAGAAGATGATAAGTTGA
TGAATTACATGCTGAACAATGGGCAAGGGTGCTGGAGCGATGTGGCTAGAAACGCTGGGCTTCAGCGCTG
TGGGAAGAGCTGTCGTCTTCGTTGGATCAATTACTTAAGGCCTGACCTCAAACGTGGTGCTTTTTCCCCT
CAAGAAGAAGAGCTCATCATCCATTTGCACTCTCTTCTTGGCAACAGGTTATTAATTTATTAATTAAATC
AATCTGTACTTATATATCCTATTTTTATTTCTCATGTACTTTTACTTCTATATATATCGTATTTTTATTT
CTCATTTGTGTTACATTATATTATATATTTAGAATCTAATATATACACAAAGTCTACTGGCACAATATAC
TAGCTAATAATTAACTTTGGTTATTCATACTGATGATGATGAAAAATTGAAAACTAATATGGTCAATTAT
GTTTTCTTATTATTATACTGTAGTTTTTTTCTTTTTCTTTTATGTGTGGTCTCGTGTCTAGTTTTGATTT
GCTGCAGAGTCCTTTTTTTTTATTCATTTTTCTATGTGTGAATTTCTTGATGGATTTTCTACCAACTTTT
TGATGAAATGACAGGTATAGACTATAGAGTTAGAATTAGCGTGTCTTCTTGCATGTACATATGTATTCGT
TATGGTTTTTTTGAATGAAAAATATATGCATGTTTCATTGTTAATTACCAAAAATATACATAGTAAGATA
GCTCTCTCTCACACACACTACAGGGAGAGAAAGATGAGGGAATACGTTATTAACTCCTATCGAAAGTAAT
TAATAAAGCAAATATTTAATTATTTATAGTTAAGACTAATACTACCAATCATCTCTTTAGTAAAATAGAT
AATTAATAAATACTCCCGATCATCTTTACCGACAGATATATATATATATATATGTATTCCATAAAACTAA
AGTCAATATATATATGTACTTACTTTTTCCTTTATATTTTCCTTTTTTGAGTATACAAATATGAAATATA
TGTACACGTACAAGTATTTTTATGGGAACTACTTCTCAGATATATATGAACATGTACTACACCTATCATC
TACACACATCACATATATATATATAAAAATATGTACATACCTTCAGTTCTCTTATACATTAATACAGTAG
TTAACCTCATGAAATGTATATATAAATATATATATATATCAATGTAATAAAACATGAAAATGACATCGGT
CTTCTATATATGTTTATGGTGCTGATATATCAGCCCTTGAGTTGAAGACACTCAAGCCCCTAACTTTTCA
TTCAAGTATTTAAATATATATATCTATAAAATATGTAATCTTTTTCCATGCAATATTTTTTATTTAGGCG
TCAGACAAAAGACTAGTACTATTAACTTGATCAAATAATTCCATTTCAACCCGACAAGTACGTAGTCTAA
TATATACCTCTATTATTAGTGTTTAAGTCCAACTTGTCTGGCGGCCAAAAAGAAAATCTTAATCTTACGA
TGAATTATATACATATATAACATGTGTCTACATCATCACCGATCCCCACTTTGAGTTTAACACACTCCAC
ACACAAACATATATATATAAATATAAATATATAGATATATATATAGACATATATATTATGAGCTTTTTTT
TATTGGATATTAGTGGTGTTCAACACTTTTTATATTGGAGTCATGTTTAGTTGGCGATATTTTTAAAAAT
AATTTTTTTAAGTTATATGAGATCTGACATGTATTAATCAATAGCCGGTTTGACGCCGAGAGAGGGTAGG
TACATAGGGGTGTCTTTTAGCCTTTCTCTATATATAAATAGATATTAAAGCACATGAAACTCATGCATAT
ATTTATAATGTATGATCTCAGGTGGTCTCAAATCGCGGCACGCTTACCAGGAAGAACTGATAACGAAATA
AAAAATTTTTGGAACTCAACAGTAAAGAAACGACTCAAGAACTTGTCATCTTCATCTACAACCTCACCAA
ACACAAGTGACTCCTCGTTCGAGCTCAAGGACTCATCATCAATATCCATTGATACTAATACTAATAATAA
TAATAATAAGATCATCATCAACAATATCATCCCGGGTGCTTCTAGTCAAGATCAAAACACCATGTTTTCT
ACTTCATACCTTCACGATTTATCATCACCCACTTCTCTCCACCACTTGATAAGGCCATTCCCAGCCGTGC
AATTTGATCACCACCATCATCATCACAACAACATGTTTGGTACATCCAATAGTAATGAATTCTTGAATAA
TAATATTAATCCAATATCATCACAAATTGCTGGGATGGTTAATAATAATGACCATGATAATCTTGGTTTT
TTTGGAGAAGTAGTTGGTGGGATAGAAGGAGAACTGTTTGTTCCTCCACTGGAGAGTGATGAAACTACTG
ATCATCATCCTCAAAGAGTGATTAATATGAGTAATAACAATTACTTGATGAGTAGTAACAGTACTACTAC
TAGTGTCAAAGCTGAAAATGGTGATCATATTCATGGGGTTGAGACTAGTTATTTCCAGGCACATGAGCTA
ACAGTTGGGGAATGGGACTTAGATGATTTGATGAAAGATGTTTCAAGTTCATTTCCCTTTCTTGACTTCC
AACTCCAATAATTCATTTCCATCCATTTTTCTCAACAAACACAAAAAGATTGTTTTTTTCCCTCTCCCTC
TCCTCATCTTACATTTTTTGTTTTTCCCAAAATATACACCTTAAAATAGGCACCAGAAGTAGAATATAAG
TAACATCCTTTTACATATATTTGATGAACTCAGCTGGTTTTTAGCGTTATTCAAAACCATGGTCATCATG
GTCTTCTGATGAAGTAATTAATAAAGGTCACAGTAGTGGGGTACGTACGTATATATATATATAATACTAA
GTGACCATATTTTATATATGTATATGTTGTATATGTATCTGCAATATGCCAACAATATATATATGATGAG
CTTCAACCATGTGTCATCATCATCAATATATATATCGATCTATACACAATAATATGTATACTTGTGAAGA
TATAAGTGATGTGAATATAGAGCTTCATGAAAAGTACGTAAGTAGGAGAAAGAGGTTTTATTTTTTTGCT
ATGTCCCATATAAAAGATTTAATTAGTTGGTATATATAATAATATATAGAAACTTTTACTTAATAGTACT
CTTGAGTCTTGAGATGTATAAAACAAATGTTTGAAAAGTGCGGAAGTTGTTATTAGTGGGTGACAATAAG
TAGTAGGTTTTTTTTAGTAGTTTGTATTACACATTTCATGAAATACGACTAATTCGTACTCTTTA
>transcript 
ATGAGAAAGCCAGACCCATCATCATCTTCTAGTAATAACAATAACAATAACACTAATAATAACAATAAGC
TGAGAAAAGGGCTATGGTCCCCTGAAGAAGATGATAAGTTGATGAATTACATGCTGAACAATGGGCAAGG
GTGCTGGAGCGATGTGGCTAGAAACGCTGGGCTTCAGCGCTGTGGGAAGAGCTGTCGTCTTCGTTGGATC
AATTACTTAAGGCCTGACCTCAAACGTGGTGCTTTTTCCCCTCAAGAAGAAGAGCTCATCATCCATTTGC
ACTCTCTTCTTGGCAACAGGTGGTCTCAAATCGCGGCACGCTTACCAGGAAGAACTGATAACGAAATAAA
AAATTTTTGGAACTCAACAGTAAAGAAACGACTCAAGAACTTGTCATCTTCATCTACAACCTCACCAAAC
ACAAGTGACTCCTCGTTCGAGCTCAAGGACTCATCATCAATATCCATTGATACTAATACTAATAATAATA
ATAATAAGATCATCATCAACAATATCATCCCGGGTGCTTCTAGTCAAGATCAAAACACCATGTTTTCTAC
TTCATACCTTCACGATTTATCATCACCCACTTCTCTCCACCACTTGATAAGGCCATTCCCAGCCGTGCAA
TTTGATCACCACCATCATCATCACAACAACATGTTTGGTACATCCAATAGTAATGAATTCTTGAATAATA
ATATTAATCCAATATCATCACAAATTGCTGGGATGGTTAATAATAATGACCATGATAATCTTGGTTTTTT
TGGAGAAGTAGTTGGTGGGATAGAAGGAGAACTGTTTGTTCCTCCACTGGAGAGTGATGAAACTACTGAT
CATCATCCTCAAAGAGTGATTAATATGAGTAATAACAATTACTTGATGAGTAGTAACAGTACTACTACTA
GTGTCAAAGCTGAAAATGGTGATCATATTCATGGGGTTGAGACTAGTTATTTCCAGGCACATGAGCTAAC
AGTTGGGGAATGGGACTTAGATGATTTGATGAAAGATGTTTCAAGTTCATTTCCCTTTCTTGACTTCCAA
CTCCAATAA
>AA 
MRKPDPSSSSSNNNNNNTNNNNKLRKGLWSPEEDDKLMNYMLNNGQGCWSDVARNAGLQRCGKSCRLRWI
NYLRPDLKRGAFSPQEEELIIHLHSLLGNRWSQIAARLPGRTDNEIKNFWNSTVKKRLKNLSSSSTTSPN
TSDSSFELKDSSSISIDTNTNNNNNKIIINNIIPGASSQDQNTMFSTSYLHDLSSPTSLHHLIRPFPAVQ
FDHHHHHHNNMFGTSNSNEFLNNNINPISSQIAGMVNNNDHDNLGFFGEVVGGIEGELFVPPLESDETTD
HHPQRVINMSNNNYLMSSNSTTTSVKAENGDHIHGVETSYFQAHELTVGEWDLDDLMKDVSSSFPFLDFQ
LQ
XP_030508763.1 XM_030652903.1 CsMYB94
>genomic 
CATCTCATTTCATTTCATTTCTCTAATTAATCTCTCTCTCTCTCTCTCTCCATCTCTTTTCTCTCTCTGT
CAAATCCATATTATTAATTATTAATTTTGTATTTTAGAAGAAGAAAAAATGGATATTAAAGTGAATATAA
TAAATAATGGAGGAGGAAGATCAAGGTCTACAACAACAACAACAACAACAACAAACTCATCATCAAATTC
ATCTTATAATAATAATTCATCAAGTGATGAACAAGATCACGATCAAGAGATGAATAATTCAGACCTTAGA
AGAGGTCCATGGACTGTTGAAGAAGACCTCACTCTCATTAATTACATTGCTATTCATGGTGAAGGTCGCT
GGAATTCCCTTGCTCGCTGTGCAGGTACATACATATATATATATATATATATTTATATTATTAGATGCAA
ATCCCCCTTCTAATTTTCTTTTTAATAATTAATTAATCATAATTAAGGATATATAAATTAATTCTTGCTT
CTTTTGGGGGTTTAATTTCTGGGTTATTCTTAATTTGTCTATATTTTGATTTTGATTAGAATTTGTCCTT
TGGATCACTCCAAAGGATAAGTTGTAGTAATAAGTAGTAGTAGTGAAAGGTTCCAATATTGATGTTTTTT
TCTTTAAGAAAGAAAAACGTGTGGTACTTATATTATGCACTAAAATTATAAAACATTACTCTTCATCACC
ATTACTATTATTCAACTATCTATCTATTTATATACTATATATGTATATATGAACATGTTAAATAATTGAG
GTATATACTACATATATATATATATATATAAGGTGCATGATTAATTGTTCTTAATTTACCGGAAATATCT
AGGAATTTTATTTATTAATTTTTGAGGAAAGAAAAAGAAAAGTTATATTTATGAATTGAGATGTGTGATG
AAAATGAAGCTTTTGTAGCTTTATTAATTTCCACTTTCTCTCTCTCTATCTATTCCCTTTCTTTCCTTTT
TTATATTTTTATGCTTCTTCGGGTATATTATATCAACTTTACCAATAAATATATAAATTTATAAATTAAT
AAAATTGTATTTATATATATATACAGGTTTGAAGAGAACTGGAAAGAGCTGTAGATTAAGATGGCTAAAC
TATCTTCGTCCAGATGTTAGACGTGGAAATATCACTCTTGAAGAACAACTCCTTATCCTTGAGCTCCATT
CTCGTTGGGGAAATAGGTAAATTATTACTCGATTAATTAATAATCTCGATTAAATTATTTTTAAAAAAAT
AGTAATTAATAATTGTCAATATTTATGTAAAAATAGATGGTCTAAAATAGCTCAACACTTGCCTGGAAGA
ACTGACAATGAGATAAAAAATTATTGGCGAACACGAGTTCAAAAGCATGCCAAACAACTCAAATGCGACG
TCAACAGCAAGCAATTCAAAGACACCATGCGCTATCTTTGGATGCCGAGGCTTGTTGAGAGAATTCAAGC
CGCCTCATCTTCCTCCTCCTCCACCGCAACCCCAGCGAGCGTCGGCCCTACCCCCGCGACCACCTCCACT
ACTCTTCCTAATAATGATAATAATATTCAATTCAACGCTTTTCTCAATAATCAGTCTACACCACTACCAC
CACCACCGCCACCATCAGGGTCAGGGATCATGCCAATGGTAAGTAGTAATAATAATAATAATAATAATTA
CACGCCGGACAATTCAAGCACGGCGGCTTCTTCAGACTCGTTCGGGGCTCAAGTTTCGCCGGATAATAAT
AATAATTATTACGTTCCAACAATGGTGAATACTAATAATAATAACAATGATCATTACAGCTTCCAAGTTG
GTAATTACATGAGTACTGATTATTATAATCATCATCATCATCAACAACAACAGGCTACCATGATGAGTGA
TCATAATAATAATCAAGTAATTCATCAATTAGGGTTTGATGATCATCATCATCATCATCAGCATTATTAT
AATCAAGGTTCAACGTTGGAGCAAAATAACAATAATAATAATTATTACAACAATTGGAACAGTTCTACTA
CTACTACTACTACTGATCATCTAGACCAATGCATGGACCCTTCTGATGAGAATTTATGGGATGCTGAGGA
TATTTGGCTTCTTCAACAAGCTCACTTCAACATAAATGGCAATTAATAATTATAATAATATATATATTTT
CTTCTTCTTCTTCTTCTTTTAATTTAATTAGAGAGAAAAAAAAAGGTTAATAAATTAATTAATTAGATGA
ATATATAAATATATGGAGGGGAGAGTAATTAAGGGAGTACTTAATTAGTGTGATCATCTCAATCGATCAT
[truncated: 182,859 more chars]
