# Supplementary material for: In Silico Identification of MYB and bHLH Families Reveals Candidate Transcription Factors for Secondary Metabolic Pathways in Cannabis sativa L
Source: Plants (Basel). 2020 Nov 11;9(11):1540. doi: 10.3390/plants9111540 (PMC7697600; doi:10.3390/plants9111540)
Supplement: Supplementary file 1 [file plants-09-01540-s001.zip › Bassolino et al.,SUPP.FINAL/S3-Supplementary Dataset-CDD_results.txt]

Cannabis sativa bHLHs 

#Batch CD-search tool	NIH/NLM/NCBI https://www.ncbi.nlm.nih.gov/Structure/bwrpsb/bwrpsb.cgi
#cdsid	QM3-qcdsearch-49A10903149AB70F-43C92BAD830D075C
#datatype	hitsStandard Results
#status	0
#Start time	2020-08-25T12:56:05	Run time	0:00:03:07
#status	success


Statistics: 
Search-ID:	QM3-qcdsearch-49A10903149AB70F
Data source:	CDSEARCH/cdd
E-Value cut-off:	0.01
Composition-corrected scoring:	Applied
Low-complexity regions:	Not filtered
Maximum aligns:	500
Run time:	0:00:03:07
Total queries parsed:	129
Valid queries:	129
Failed queries:	0
Queries with no domain hits:	0
Total domains found:	232
Total clusters found:	67
Total specific features found:	28
Total generic features found:	35


Query	Hit type	PSSM-ID	From	To	E-Value	Bitscore	Accession	Short name	Incomplete	Superfamily

Q#1 - >XP_030493327.1 CsbHLH1	specific	381489	148	226	9.63038e-60	184.568	cd18919	bHLH_AtBPE_like	 - 	cl00081
Q#1 - >XP_030493327.1 CsbHLH1	superfamily	381792	148	226	9.63038e-60	184.568	cl00081	bHLH_SF superfamily	 - 	 - 
Q#1 - >XP_030493327.1 CsbHLH1	specific	197674	164	213	1.78866e-12	60.6953	smart00353	HLH	 - 	cl00081
Q#1 - >XP_030493327.1 CsbHLH1	specific	365806	162	209	2.63071e-08	48.9993	pfam00010	HLH	 - 	cl00081
Q#1 - >XP_030493327.1 CsbHLH1	non-specific	185638	87	162	0.00564692	37.4586	PTZ00459	PTZ00459	NC	cl26350
Q#1 - >XP_030493327.1 CsbHLH1	superfamily	185638	87	162	0.00564692	37.4586	cl26350	PTZ00459 superfamily	NC	 - 

Q#2 - >XP_030493326.1 CsbHLH2	specific	381489	148	227	7.31481e-58	179.56	cd18919	bHLH_AtBPE_like	 - 	cl00081
Q#2 - >XP_030493326.1 CsbHLH2	superfamily	381792	148	227	7.31481e-58	179.56	cl00081	bHLH_SF superfamily	 - 	 - 
Q#2 - >XP_030493326.1 CsbHLH2	specific	197674	164	214	2.12322e-12	60.6953	smart00353	HLH	 - 	cl00081
Q#2 - >XP_030493326.1 CsbHLH2	specific	365806	162	210	1.5605e-07	47.0733	pfam00010	HLH	 - 	cl00081
Q#2 - >XP_030493326.1 CsbHLH2	non-specific	185638	87	162	0.00543181	37.4586	PTZ00459	PTZ00459	NC	cl26350
Q#2 - >XP_030493326.1 CsbHLH2	superfamily	185638	87	162	0.00543181	37.4586	cl26350	PTZ00459 superfamily	NC	 - 

Q#3 - >XP_030493328.1 CsbHLH3	specific	381489	138	217	4.97294e-58	179.945	cd18919	bHLH_AtBPE_like	 - 	cl00081
Q#3 - >XP_030493328.1 CsbHLH3	superfamily	381792	138	217	4.97294e-58	179.945	cl00081	bHLH_SF superfamily	 - 	 - 
Q#3 - >XP_030493328.1 CsbHLH3	specific	197674	154	204	1.92762e-12	60.6953	smart00353	HLH	 - 	cl00081
Q#3 - >XP_030493328.1 CsbHLH3	specific	365806	152	200	1.75406e-07	46.6881	pfam00010	HLH	 - 	cl00081

Q#4 - >XP_030482827.1 CsbHLH4	specific	381489	377	462	4.98757e-62	198.82	cd18919	bHLH_AtBPE_like	 - 	cl00081
Q#4 - >XP_030482827.1 CsbHLH4	superfamily	381792	377	462	4.98757e-62	198.82	cl00081	bHLH_SF superfamily	 - 	 - 
Q#4 - >XP_030482827.1 CsbHLH4	specific	197674	393	442	2.20363e-11	58.7693	smart00353	HLH	 - 	cl00081
Q#4 - >XP_030482827.1 CsbHLH4	specific	365806	390	438	3.51913e-06	43.9917	pfam00010	HLH	 - 	cl00081

Q#5 - >XP_030507450.1 CsbHLH5	specific	381489	315	400	2.264e-65	206.139	cd18919	bHLH_AtBPE_like	 - 	cl00081
Q#5 - >XP_030507450.1 CsbHLH5	superfamily	381792	315	400	2.264e-65	206.139	cl00081	bHLH_SF superfamily	 - 	 - 
Q#5 - >XP_030507450.1 CsbHLH5	specific	197674	331	380	8.80832e-12	59.9249	smart00353	HLH	 - 	cl00081
Q#5 - >XP_030507450.1 CsbHLH5	specific	365806	329	376	6.54425e-06	43.2213	pfam00010	HLH	 - 	cl00081

Q#6 - >XP_030499136.1 CsbHLH6	specific	381489	350	435	1.14006e-62	199.976	cd18919	bHLH_AtBPE_like	 - 	cl00081
Q#6 - >XP_030499136.1 CsbHLH6	superfamily	381792	350	435	1.14006e-62	199.976	cl00081	bHLH_SF superfamily	 - 	 - 
Q#6 - >XP_030499136.1 CsbHLH6	specific	197674	366	415	5.40222e-12	60.6953	smart00353	HLH	 - 	cl00081
Q#6 - >XP_030499136.1 CsbHLH6	specific	365806	364	411	2.20022e-06	44.7621	pfam00010	HLH	 - 	cl00081

Q#7 - >XP_030492578.1 CsbHLH7	specific	381489	175	260	5.53043e-57	178.019	cd18919	bHLH_AtBPE_like	 - 	cl00081
Q#7 - >XP_030492578.1 CsbHLH7	superfamily	381792	175	260	5.53043e-57	178.019	cl00081	bHLH_SF superfamily	 - 	 - 
Q#7 - >XP_030492578.1 CsbHLH7	specific	197674	191	240	2.11812e-10	55.3025	smart00353	HLH	 - 	cl00081
Q#7 - >XP_030492578.1 CsbHLH7	non-specific	365806	189	236	0.00120833	36.2877	pfam00010	HLH	 - 	cl00081

Q#8 - >XP_030499336.1 CsbHLH8	specific	381489	250	334	1.9874e-64	202.287	cd18919	bHLH_AtBPE_like	 - 	cl00081
Q#8 - >XP_030499336.1 CsbHLH8	superfamily	381792	250	334	1.9874e-64	202.287	cl00081	bHLH_SF superfamily	 - 	 - 
Q#8 - >XP_030499336.1 CsbHLH8	specific	197674	266	315	9.31507e-12	59.5397	smart00353	HLH	 - 	cl00081
Q#8 - >XP_030499336.1 CsbHLH8	specific	365806	264	311	3.73226e-06	43.6065	pfam00010	HLH	 - 	cl00081

Q#9 - >XP_030499335.1 CsbHLH9	specific	381489	251	335	2.19673e-64	202.287	cd18919	bHLH_AtBPE_like	 - 	cl00081
Q#9 - >XP_030499335.1 CsbHLH9	superfamily	381792	251	335	2.19673e-64	202.287	cl00081	bHLH_SF superfamily	 - 	 - 
Q#9 - >XP_030499335.1 CsbHLH9	specific	197674	267	316	1.02944e-11	59.5397	smart00353	HLH	 - 	cl00081
Q#9 - >XP_030499335.1 CsbHLH9	specific	365806	265	312	3.96738e-06	43.6065	pfam00010	HLH	 - 	cl00081

Q#10 - >XP_030492531.1 CsbHLH10	specific	381489	176	260	1.0923e-57	182.257	cd18919	bHLH_AtBPE_like	 - 	cl00081
Q#10 - >XP_030492531.1 CsbHLH10	superfamily	381792	176	260	1.0923e-57	182.257	cl00081	bHLH_SF superfamily	 - 	 - 
Q#10 - >XP_030492531.1 CsbHLH10	specific	197674	192	241	6.95145e-12	59.5397	smart00353	HLH	 - 	cl00081
Q#10 - >XP_030492531.1 CsbHLH10	specific	365806	190	237	2.27556e-06	43.9917	pfam00010	HLH	 - 	cl00081

Q#11 - >XP_030492530.1 CsbHLH11	specific	381489	179	263	1.23772e-57	182.257	cd18919	bHLH_AtBPE_like	 - 	cl00081
Q#11 - >XP_030492530.1 CsbHLH11	superfamily	381792	179	263	1.23772e-57	182.257	cl00081	bHLH_SF superfamily	 - 	 - 
Q#11 - >XP_030492530.1 CsbHLH11	specific	197674	195	244	6.68773e-12	59.9249	smart00353	HLH	 - 	cl00081
Q#11 - >XP_030492530.1 CsbHLH11	specific	365806	193	240	2.14194e-06	43.9917	pfam00010	HLH	 - 	cl00081

Q#12 - >XP_030492529.1 CsbHLH12	specific	381489	180	264	1.27182e-57	182.257	cd18919	bHLH_AtBPE_like	 - 	cl00081
Q#12 - >XP_030492529.1 CsbHLH12	superfamily	381792	180	264	1.27182e-57	182.257	cl00081	bHLH_SF superfamily	 - 	 - 
Q#12 - >XP_030492529.1 CsbHLH12	specific	197674	196	245	6.71079e-12	59.9249	smart00353	HLH	 - 	cl00081
Q#12 - >XP_030492529.1 CsbHLH12	specific	365806	194	241	2.14777e-06	43.9917	pfam00010	HLH	 - 	cl00081

Q#13 - >XP_030497119.1 CsbHLH13	specific	381489	265	350	9.46315e-61	192.272	cd18919	bHLH_AtBPE_like	 - 	cl00081
Q#13 - >XP_030497119.1 CsbHLH13	superfamily	381792	265	350	9.46315e-61	192.272	cl00081	bHLH_SF superfamily	 - 	 - 
Q#13 - >XP_030497119.1 CsbHLH13	specific	197674	281	330	3.44685e-12	60.6953	smart00353	HLH	 - 	cl00081
Q#13 - >XP_030497119.1 CsbHLH13	specific	365806	278	326	1.02102e-05	42.4509	pfam00010	HLH	 - 	cl00081

Q#14 - >XP_030495812.1 CsbHLH14	specific	381489	197	282	1.65591e-58	184.183	cd18919	bHLH_AtBPE_like	 - 	cl00081
Q#14 - >XP_030495812.1 CsbHLH14	superfamily	381792	197	282	1.65591e-58	184.183	cl00081	bHLH_SF superfamily	 - 	 - 
Q#14 - >XP_030495812.1 CsbHLH14	specific	197674	213	262	3.24578e-10	54.9173	smart00353	HLH	 - 	cl00081
Q#14 - >XP_030495812.1 CsbHLH14	specific	365806	211	258	2.92542e-06	43.6065	pfam00010	HLH	 - 	cl00081

Q#15 - >XP_030510707.1 CsbHLH15	non-specific	381489	266	330	3.00467e-32	117.928	cd18919	bHLH_AtBPE_like	 - 	cl00081
Q#15 - >XP_030510707.1 CsbHLH15	superfamily	381792	266	330	3.00467e-32	117.928	cl00081	bHLH_SF superfamily	 - 	 - 
Q#15 - >XP_030510707.1 CsbHLH15	specific	197674	278	326	1.36603e-13	64.9325	smart00353	HLH	 - 	cl00081
Q#15 - >XP_030510707.1 CsbHLH15	specific	365806	277	322	2.19898e-10	55.9329	pfam00010	HLH	 - 	cl00081

Q#16 - >XP_030510706.1 CsbHLH16	non-specific	381489	268	332	3.07297e-32	117.928	cd18919	bHLH_AtBPE_like	 - 	cl00081
Q#16 - >XP_030510706.1 CsbHLH16	superfamily	381792	268	332	3.07297e-32	117.928	cl00081	bHLH_SF superfamily	 - 	 - 
Q#16 - >XP_030510706.1 CsbHLH16	specific	197674	280	328	1.37206e-13	64.9325	smart00353	HLH	 - 	cl00081
Q#16 - >XP_030510706.1 CsbHLH16	specific	365806	279	324	2.20833e-10	55.9329	pfam00010	HLH	 - 	cl00081

Q#17 - >XP_030498651.1 CsbHLH17	non-specific	381489	137	201	2.57175e-20	83.2604	cd18919	bHLH_AtBPE_like	 - 	cl00081
Q#17 - >XP_030498651.1 CsbHLH17	superfamily	381792	137	201	2.57175e-20	83.2604	cl00081	bHLH_SF superfamily	 - 	 - 

Q#18 - >XP_030504327.1 CsbHLH18	non-specific	381489	167	231	8.82251e-31	111.38	cd18919	bHLH_AtBPE_like	 - 	cl00081
Q#18 - >XP_030504327.1 CsbHLH18	superfamily	381792	167	231	8.82251e-31	111.38	cl00081	bHLH_SF superfamily	 - 	 - 
Q#18 - >XP_030504327.1 CsbHLH18	specific	197674	179	227	9.6624e-12	59.1545	smart00353	HLH	 - 	cl00081
Q#18 - >XP_030504327.1 CsbHLH18	specific	365806	178	223	5.15328e-08	48.6141	pfam00010	HLH	 - 	cl00081

Q#19 - >XP_030488146.1 CsbHLH19	non-specific	381489	259	322	1.59172e-30	112.921	cd18919	bHLH_AtBPE_like	 - 	cl00081
Q#19 - >XP_030488146.1 CsbHLH19	superfamily	381792	259	322	1.59172e-30	112.921	cl00081	bHLH_SF superfamily	 - 	 - 
Q#19 - >XP_030488146.1 CsbHLH19	specific	197674	270	318	9.84891e-13	62.2361	smart00353	HLH	 - 	cl00081
Q#19 - >XP_030488146.1 CsbHLH19	specific	365806	269	314	2.44868e-09	52.8513	pfam00010	HLH	 - 	cl00081

Q#20 - >XP_030488143.1 CsbHLH20	non-specific	381489	289	352	2.34377e-30	112.921	cd18919	bHLH_AtBPE_like	 - 	cl00081
Q#20 - >XP_030488143.1 CsbHLH20	superfamily	381792	289	352	2.34377e-30	112.921	cl00081	bHLH_SF superfamily	 - 	 - 
Q#20 - >XP_030488143.1 CsbHLH20	specific	197674	300	348	1.05242e-12	62.2361	smart00353	HLH	 - 	cl00081
Q#20 - >XP_030488143.1 CsbHLH20	specific	365806	299	344	2.61218e-09	52.8513	pfam00010	HLH	 - 	cl00081

Q#21 - >XP_030488083.1 CsbHLH21	non-specific	381489	271	334	3.15458e-30	112.536	cd18919	bHLH_AtBPE_like	 - 	cl00081
Q#21 - >XP_030488083.1 CsbHLH21	superfamily	381792	271	334	3.15458e-30	112.536	cl00081	bHLH_SF superfamily	 - 	 - 
Q#21 - >XP_030488083.1 CsbHLH21	specific	197674	282	330	1.01214e-12	62.2361	smart00353	HLH	 - 	cl00081
Q#21 - >XP_030488083.1 CsbHLH21	specific	365806	281	326	2.51411e-09	52.8513	pfam00010	HLH	 - 	cl00081

Q#22 - >XP_030488084.1 CsbHLH22	non-specific	381489	259	322	1.65829e-30	112.921	cd18919	bHLH_AtBPE_like	 - 	cl00081
Q#22 - >XP_030488084.1 CsbHLH22	superfamily	381792	259	322	1.65829e-30	112.921	cl00081	bHLH_SF superfamily	 - 	 - 
Q#22 - >XP_030488084.1 CsbHLH22	specific	197674	270	318	9.84891e-13	62.2361	smart00353	HLH	 - 	cl00081
Q#22 - >XP_030488084.1 CsbHLH22	specific	365806	269	314	2.44868e-09	52.8513	pfam00010	HLH	 - 	cl00081

Q#23 - >XP_030488080.1 CsbHLH23	non-specific	381489	289	352	2.46588e-30	112.921	cd18919	bHLH_AtBPE_like	 - 	cl00081
Q#23 - >XP_030488080.1 CsbHLH23	superfamily	381792	289	352	2.46588e-30	112.921	cl00081	bHLH_SF superfamily	 - 	 - 
Q#23 - >XP_030488080.1 CsbHLH23	specific	197674	300	348	1.05242e-12	62.2361	smart00353	HLH	 - 	cl00081
Q#23 - >XP_030488080.1 CsbHLH23	specific	365806	299	344	2.61218e-09	52.8513	pfam00010	HLH	 - 	cl00081

Q#24 - >XP_030485049.1 CsbHLH24	non-specific	381460	209	264	3.66382e-19	80.1285	cd11454	bHLH_AtIND_like	 - 	cl00081
Q#24 - >XP_030485049.1 CsbHLH24	superfamily	381792	209	264	3.66382e-19	80.1285	cl00081	bHLH_SF superfamily	 - 	 - 
Q#24 - >XP_030485049.1 CsbHLH24	specific	197674	211	258	1.76904e-09	52.9913	smart00353	HLH	 - 	cl00081
Q#24 - >XP_030485049.1 CsbHLH24	non-specific	365806	215	255	0.000428578	37.4433	pfam00010	HLH	 - 	cl00081

Q#25 - >XP_030479024.1 CsbHLH25	specific	381460	53	110	1.72203e-39	130.204	cd11454	bHLH_AtIND_like	 - 	cl00081
Q#25 - >XP_030479024.1 CsbHLH25	superfamily	381792	53	110	1.72203e-39	130.204	cl00081	bHLH_SF superfamily	 - 	 - 
Q#25 - >XP_030479024.1 CsbHLH25	specific	197674	58	104	1.26478e-12	60.3101	smart00353	HLH	 - 	cl00081
Q#25 - >XP_030479024.1 CsbHLH25	specific	365806	62	102	7.2199e-08	47.4585	pfam00010	HLH	 - 	cl00081

Q#26 - >XP_030499274.1 CsbHLH26	specific	381460	170	226	1.40515e-26	98.6181	cd11454	bHLH_AtIND_like	 - 	cl00081
Q#26 - >XP_030499274.1 CsbHLH26	superfamily	381792	170	226	1.40515e-26	98.6181	cl00081	bHLH_SF superfamily	 - 	 - 
Q#26 - >XP_030499274.1 CsbHLH26	specific	197674	192	224	1.05259e-06	44.5169	smart00353	HLH	N	cl00081

Q#27 - >XP_030496729.1 CsbHLH27	specific	381460	165	221	3.70079e-26	98.6181	cd11454	bHLH_AtIND_like	 - 	cl00081
Q#27 - >XP_030496729.1 CsbHLH27	superfamily	381792	165	221	3.70079e-26	98.6181	cl00081	bHLH_SF superfamily	 - 	 - 
Q#27 - >XP_030496729.1 CsbHLH27	specific	197674	187	218	8.40978e-06	42.5909	smart00353	HLH	N	cl00081

Q#28 - >XP_030499216.1 CsbHLH28	specific	381451	239	302	2.14712e-27	103.221	cd11445	bHLH_AtPIF_like	 - 	cl00081
Q#28 - >XP_030499216.1 CsbHLH28	superfamily	381792	239	302	2.14712e-27	103.221	cl00081	bHLH_SF superfamily	 - 	 - 
Q#28 - >XP_030499216.1 CsbHLH28	specific	197674	245	293	3.7262e-16	71.8661	smart00353	HLH	 - 	cl00081
Q#28 - >XP_030499216.1 CsbHLH28	specific	365806	244	289	1.08144e-12	62.0961	pfam00010	HLH	 - 	cl00081

Q#29 - >XP_030501475.1 CsbHLH29	specific	381451	310	373	3.39704e-32	117.088	cd11445	bHLH_AtPIF_like	 - 	cl00081
Q#29 - >XP_030501475.1 CsbHLH29	superfamily	381792	310	373	3.39704e-32	117.088	cl00081	bHLH_SF superfamily	 - 	 - 
Q#29 - >XP_030501475.1 CsbHLH29	specific	197674	316	364	1.22255e-16	73.4069	smart00353	HLH	 - 	cl00081
Q#29 - >XP_030501475.1 CsbHLH29	specific	365806	315	360	1.99909e-13	64.4073	pfam00010	HLH	 - 	cl00081

Q#30 - >XP_030504594.1 CsbHLH30	specific	381451	448	510	3.41771e-38	135.192	cd11445	bHLH_AtPIF_like	 - 	cl00081
Q#30 - >XP_030504594.1 CsbHLH30	superfamily	381792	448	510	3.41771e-38	135.192	cl00081	bHLH_SF superfamily	 - 	 - 
Q#30 - >XP_030504594.1 CsbHLH30	specific	197674	454	502	1.78574e-17	76.4885	smart00353	HLH	 - 	cl00081
Q#30 - >XP_030504594.1 CsbHLH30	specific	365806	451	498	3.44565e-13	64.0221	pfam00010	HLH	 - 	cl00081

Q#31 - >XP_030483060.1 CsbHLH31	specific	381451	364	427	1.1084e-37	132.881	cd11445	bHLH_AtPIF_like	 - 	cl00081
Q#31 - >XP_030483060.1 CsbHLH31	superfamily	381792	364	427	1.1084e-37	132.881	cl00081	bHLH_SF superfamily	 - 	 - 
Q#31 - >XP_030483060.1 CsbHLH31	specific	197674	370	418	5.5784e-18	77.6441	smart00353	HLH	 - 	cl00081
Q#31 - >XP_030483060.1 CsbHLH31	specific	365806	367	414	1.0245e-14	68.2593	pfam00010	HLH	 - 	cl00081

Q#32 - >XP_030498271.1 CsbHLH32	specific	381451	268	331	4.05833e-39	135.577	cd11445	bHLH_AtPIF_like	 - 	cl00081
Q#32 - >XP_030498271.1 CsbHLH32	superfamily	381792	268	331	4.05833e-39	135.577	cl00081	bHLH_SF superfamily	 - 	 - 
Q#32 - >XP_030498271.1 CsbHLH32	specific	197674	274	322	3.52735e-18	78.0293	smart00353	HLH	 - 	cl00081
Q#32 - >XP_030498271.1 CsbHLH32	specific	365806	271	318	2.16976e-13	64.4073	pfam00010	HLH	 - 	cl00081
Q#32 - >XP_030498271.1 CsbHLH32	non-specific	130689	378	475	4.11273e-05	45.9534	TIGR01628	PABP-1234	N	cl31127
Q#32 - >XP_030498271.1 CsbHLH32	superfamily	130689	378	475	4.11273e-05	45.9534	cl31127	PABP-1234 superfamily	N	 - 
Q#32 - >XP_030498271.1 CsbHLH32	non-specific	223021	373	478	0.00955386	38.7661	PHA03247	PHA03247	N	cl33720
Q#32 - >XP_030498271.1 CsbHLH32	superfamily	223021	373	478	0.00955386	38.7661	cl33720	PHA03247 superfamily	N	 - 

Q#33 - >XP_030498269.1 CsbHLH33	specific	381451	305	368	3.59996e-39	136.348	cd11445	bHLH_AtPIF_like	 - 	cl00081
Q#33 - >XP_030498269.1 CsbHLH33	superfamily	381792	305	368	3.59996e-39	136.348	cl00081	bHLH_SF superfamily	 - 	 - 
Q#33 - >XP_030498269.1 CsbHLH33	specific	197674	311	359	3.87839e-18	78.0293	smart00353	HLH	 - 	cl00081
Q#33 - >XP_030498269.1 CsbHLH33	specific	365806	308	355	2.12343e-13	64.4073	pfam00010	HLH	 - 	cl00081
Q#33 - >XP_030498269.1 CsbHLH33	non-specific	130689	415	512	3.77159e-05	46.3386	TIGR01628	PABP-1234	N	cl31127
Q#33 - >XP_030498269.1 CsbHLH33	superfamily	130689	415	512	3.77159e-05	46.3386	cl31127	PABP-1234 superfamily	N	 - 
Q#33 - >XP_030498269.1 CsbHLH33	non-specific	236669	264	512	0.00798747	38.9127	PRK10263	PRK10263	C	cl35903
Q#33 - >XP_030498269.1 CsbHLH33	superfamily	236669	264	512	0.00798747	38.9127	cl35903	PRK10263 superfamily	C	 - 
Q#33 - >XP_030498269.1 CsbHLH33	non-specific	223021	410	515	0.00806972	39.1513	PHA03247	PHA03247	N	cl33720
Q#33 - >XP_030498269.1 CsbHLH33	superfamily	223021	410	515	0.00806972	39.1513	cl33720	PHA03247 superfamily	N	 - 

Q#34 - >XP_030497020.1 CsbHLH34	specific	381451	268	331	4.05833e-39	135.577	cd11445	bHLH_AtPIF_like	 - 	cl00081
Q#34 - >XP_030497020.1 CsbHLH34	superfamily	381792	268	331	4.05833e-39	135.577	cl00081	bHLH_SF superfamily	 - 	 - 
Q#34 - >XP_030497020.1 CsbHLH34	specific	197674	274	322	3.52735e-18	78.0293	smart00353	HLH	 - 	cl00081
Q#34 - >XP_030497020.1 CsbHLH34	specific	365806	271	318	2.16976e-13	64.4073	pfam00010	HLH	 - 	cl00081
Q#34 - >XP_030497020.1 CsbHLH34	non-specific	130689	378	475	4.11273e-05	45.9534	TIGR01628	PABP-1234	N	cl31127
Q#34 - >XP_030497020.1 CsbHLH34	superfamily	130689	378	475	4.11273e-05	45.9534	cl31127	PABP-1234 superfamily	N	 - 
Q#34 - >XP_030497020.1 CsbHLH34	non-specific	223021	373	478	0.00955386	38.7661	PHA03247	PHA03247	N	cl33720
Q#34 - >XP_030497020.1 CsbHLH34	superfamily	223021	373	478	0.00955386	38.7661	cl33720	PHA03247 superfamily	N	 - 

Q#35 - >XP_030497017.1 CsbHLH35	specific	381451	305	368	3.59996e-39	136.348	cd11445	bHLH_AtPIF_like	 - 	cl00081
Q#35 - >XP_030497017.1 CsbHLH35	superfamily	381792	305	368	3.59996e-39	136.348	cl00081	bHLH_SF superfamily	 - 	 - 
Q#35 - >XP_030497017.1 CsbHLH35	specific	197674	311	359	3.87839e-18	78.0293	smart00353	HLH	 - 	cl00081
Q#35 - >XP_030497017.1 CsbHLH35	specific	365806	308	355	2.12343e-13	64.4073	pfam00010	HLH	 - 	cl00081
Q#35 - >XP_030497017.1 CsbHLH35	non-specific	130689	415	512	3.77159e-05	46.3386	TIGR01628	PABP-1234	N	cl31127
Q#35 - >XP_030497017.1 CsbHLH35	superfamily	130689	415	512	3.77159e-05	46.3386	cl31127	PABP-1234 superfamily	N	 - 
Q#35 - >XP_030497017.1 CsbHLH35	non-specific	236669	264	512	0.00798747	38.9127	PRK10263	PRK10263	C	cl35903
Q#35 - >XP_030497017.1 CsbHLH35	superfamily	236669	264	512	0.00798747	38.9127	cl35903	PRK10263 superfamily	C	 - 
Q#35 - >XP_030497017.1 CsbHLH35	non-specific	223021	410	515	0.00806972	39.1513	PHA03247	PHA03247	N	cl33720
Q#35 - >XP_030497017.1 CsbHLH35	superfamily	223021	410	515	0.00806972	39.1513	cl33720	PHA03247 superfamily	N	 - 

Q#36 - >XP_030499616.1 CsbHLH36	specific	381451	138	200	5.08086e-36	125.177	cd11445	bHLH_AtPIF_like	 - 	cl00081
Q#36 - >XP_030499616.1 CsbHLH36	superfamily	381792	138	200	5.08086e-36	125.177	cl00081	bHLH_SF superfamily	 - 	 - 
Q#36 - >XP_030499616.1 CsbHLH36	specific	197674	144	192	1.67025e-17	75.3329	smart00353	HLH	 - 	cl00081
Q#36 - >XP_030499616.1 CsbHLH36	specific	365806	141	188	1.74395e-13	64.0221	pfam00010	HLH	 - 	cl00081

Q#37 - >XP_030499614.1 CsbHLH37	specific	381451	138	200	1.46296e-35	124.792	cd11445	bHLH_AtPIF_like	 - 	cl00081
Q#37 - >XP_030499614.1 CsbHLH37	superfamily	381792	138	200	1.46296e-35	124.792	cl00081	bHLH_SF superfamily	 - 	 - 
Q#37 - >XP_030499614.1 CsbHLH37	specific	197674	144	192	5.00219e-17	74.1773	smart00353	HLH	 - 	cl00081
Q#37 - >XP_030499614.1 CsbHLH37	specific	365806	141	188	4.60419e-13	63.2517	pfam00010	HLH	 - 	cl00081

Q#38 - >XP_030499615.1 CsbHLH38	specific	381451	109	171	5.25698e-36	125.177	cd11445	bHLH_AtPIF_like	 - 	cl00081
Q#38 - >XP_030499615.1 CsbHLH38	superfamily	381792	109	171	5.25698e-36	125.177	cl00081	bHLH_SF superfamily	 - 	 - 
Q#38 - >XP_030499615.1 CsbHLH38	specific	197674	115	163	5.78031e-17	73.7921	smart00353	HLH	 - 	cl00081
Q#38 - >XP_030499615.1 CsbHLH38	specific	365806	112	159	5.08184e-13	62.8665	pfam00010	HLH	 - 	cl00081

Q#39 - >XP_030495673.1 CsbHLH39	specific	381451	236	293	2.39897e-30	110.925	cd11445	bHLH_AtPIF_like	 - 	cl00081
Q#39 - >XP_030495673.1 CsbHLH39	superfamily	381792	236	293	2.39897e-30	110.925	cl00081	bHLH_SF superfamily	 - 	 - 
Q#39 - >XP_030495673.1 CsbHLH39	specific	197674	242	290	2.11261e-16	72.6365	smart00353	HLH	 - 	cl00081
Q#39 - >XP_030495673.1 CsbHLH39	specific	365806	241	286	5.00682e-13	62.8665	pfam00010	HLH	 - 	cl00081

Q#40 - >XP_030495672.1 CsbHLH40	specific	381451	235	292	4.592e-30	110.925	cd11445	bHLH_AtPIF_like	 - 	cl00081
Q#40 - >XP_030495672.1 CsbHLH40	superfamily	381792	235	292	4.592e-30	110.925	cl00081	bHLH_SF superfamily	 - 	 - 
Q#40 - >XP_030495672.1 CsbHLH40	specific	197674	241	289	2.41782e-16	72.6365	smart00353	HLH	 - 	cl00081
Q#40 - >XP_030495672.1 CsbHLH40	specific	365806	240	285	5.00569e-13	63.2517	pfam00010	HLH	 - 	cl00081

Q#41 - >XP_030495671.1 CsbHLH41	specific	381451	236	293	5.47407e-30	110.539	cd11445	bHLH_AtPIF_like	 - 	cl00081
Q#41 - >XP_030495671.1 CsbHLH41	superfamily	381792	236	293	5.47407e-30	110.539	cl00081	bHLH_SF superfamily	 - 	 - 
Q#41 - >XP_030495671.1 CsbHLH41	specific	197674	242	290	2.42551e-16	72.6365	smart00353	HLH	 - 	cl00081
Q#41 - >XP_030495671.1 CsbHLH41	specific	365806	241	286	6.04269e-13	62.8665	pfam00010	HLH	 - 	cl00081

Q#42 - >XP_030485845.1 CsbHLH42	non-specific	381461	18	72	8.09371e-29	103.142	cd11455	bHLH_AtAIG1_like	C	cl00081
Q#42 - >XP_030485845.1 CsbHLH42	superfamily	381792	18	72	8.09371e-29	103.142	cl00081	bHLH_SF superfamily	C	 - 
Q#42 - >XP_030485845.1 CsbHLH42	specific	197674	21	70	3.6143e-11	56.4581	smart00353	HLH	 - 	cl00081
Q#42 - >XP_030485845.1 CsbHLH42	specific	365806	18	65	2.90124e-10	53.6217	pfam00010	HLH	 - 	cl00081
Q#42 - >XP_030485845.1 CsbHLH42	non-specific	153171	117	178	0.000396726	37.4338	cd04899	ACT_ACR-UUR-like_2	 - 	cl09141
Q#42 - >XP_030485845.1 CsbHLH42	superfamily	385421	117	178	0.000396726	37.4338	cl09141	ACT superfamily	 - 	 - 

Q#43 - >XP_030496112.1 CsbHLH43	non-specific	381461	23	93	1.37128e-25	94.2826	cd11455	bHLH_AtAIG1_like	 - 	cl00081
Q#43 - >XP_030496112.1 CsbHLH43	superfamily	381792	23	93	1.37128e-25	94.2826	cl00081	bHLH_SF superfamily	 - 	 - 
Q#43 - >XP_030496112.1 CsbHLH43	specific	197674	25	74	3.4254e-09	50.6801	smart00353	HLH	 - 	cl00081
Q#43 - >XP_030496112.1 CsbHLH43	specific	365806	23	69	2.53641e-08	48.2289	pfam00010	HLH	 - 	cl00081

Q#44 - >XP_030479599.1 CsbHLH44	non-specific	381461	65	142	1.06321e-24	93.5122	cd11455	bHLH_AtAIG1_like	 - 	cl00081
Q#44 - >XP_030479599.1 CsbHLH44	superfamily	381792	65	142	1.06321e-24	93.5122	cl00081	bHLH_SF superfamily	 - 	 - 
Q#44 - >XP_030479599.1 CsbHLH44	specific	197674	83	121	0.000383537	37.5833	smart00353	HLH	 - 	cl00081
Q#44 - >XP_030479599.1 CsbHLH44	specific	153145	161	226	0.0038589	35.2165	cd04873	ACT_UUR-ACR-like	 - 	cl09141
Q#44 - >XP_030479599.1 CsbHLH44	superfamily	385421	161	226	0.0038589	35.2165	cl09141	ACT superfamily	 - 	 - 

Q#45 - >XP_030484621.1 CsbHLH45	non-specific	381461	56	134	2.32911e-28	102.757	cd11455	bHLH_AtAIG1_like	 - 	cl00081
Q#45 - >XP_030484621.1 CsbHLH45	superfamily	381792	56	134	2.32911e-28	102.757	cl00081	bHLH_SF superfamily	 - 	 - 
Q#45 - >XP_030484621.1 CsbHLH45	specific	197674	66	115	4.18519e-11	56.4581	smart00353	HLH	 - 	cl00081
Q#45 - >XP_030484621.1 CsbHLH45	specific	365806	63	110	6.31681e-11	55.9329	pfam00010	HLH	 - 	cl00081
Q#45 - >XP_030484621.1 CsbHLH45	specific	153145	146	209	1.66318e-06	44.4613	cd04873	ACT_UUR-ACR-like	 - 	cl09141
Q#45 - >XP_030484621.1 CsbHLH45	superfamily	385421	146	209	1.66318e-06	44.4613	cl09141	ACT superfamily	 - 	 - 
Q#45 - >XP_030484621.1 CsbHLH45	non-specific	225400	80	191	0.000982717	40.037	COG2844	GlnD	N	cl34500
Q#45 - >XP_030484621.1 CsbHLH45	superfamily	225400	80	191	0.000982717	40.037	cl34500	GlnD superfamily	N	 - 
Q#45 - >XP_030484621.1 CsbHLH45	non-specific	179839	130	190	0.00166819	39.1789	PRK04374	PRK04374	N	cl32059
Q#45 - >XP_030484621.1 CsbHLH45	superfamily	179839	130	190	0.00166819	39.1789	cl32059	PRK04374 superfamily	N	 - 

Q#46 - >XP_030486710.1 CsbHLH46	specific	381461	80	159	4.21489e-33	116.239	cd11455	bHLH_AtAIG1_like	 - 	cl00081
Q#46 - >XP_030486710.1 CsbHLH46	superfamily	381792	80	159	4.21489e-33	116.239	cl00081	bHLH_SF superfamily	 - 	 - 
Q#46 - >XP_030486710.1 CsbHLH46	specific	197674	93	136	4.98294e-11	56.8433	smart00353	HLH	 - 	cl00081
Q#46 - >XP_030486710.1 CsbHLH46	specific	365806	88	135	2.01264e-09	52.0809	pfam00010	HLH	 - 	cl00081
Q#46 - >XP_030486710.1 CsbHLH46	specific	153145	186	253	1.08739e-05	42.5353	cd04873	ACT_UUR-ACR-like	 - 	cl09141
Q#46 - >XP_030486710.1 CsbHLH46	superfamily	385421	186	253	1.08739e-05	42.5353	cl09141	ACT superfamily	 - 	 - 

Q#47 - >XP_030486711.1 CsbHLH47	specific	381461	80	156	1.77145e-29	106.609	cd11455	bHLH_AtAIG1_like	 - 	cl00081
Q#47 - >XP_030486711.1 CsbHLH47	superfamily	381792	80	156	1.77145e-29	106.609	cl00081	bHLH_SF superfamily	 - 	 - 
Q#47 - >XP_030486711.1 CsbHLH47	specific	197674	93	133	1.30592e-09	52.9913	smart00353	HLH	 - 	cl00081
Q#47 - >XP_030486711.1 CsbHLH47	specific	365806	88	132	2.24406e-08	49.3845	pfam00010	HLH	 - 	cl00081
Q#47 - >XP_030486711.1 CsbHLH47	specific	153145	183	250	1.07349e-05	42.5353	cd04873	ACT_UUR-ACR-like	 - 	cl09141
Q#47 - >XP_030486711.1 CsbHLH47	superfamily	385421	183	250	1.07349e-05	42.5353	cl09141	ACT superfamily	 - 	 - 

Q#48 - >XP_030481696.1 CsbHLH48	specific	381461	75	150	3.55424e-34	118.165	cd11455	bHLH_AtAIG1_like	 - 	cl00081
Q#48 - >XP_030481696.1 CsbHLH48	superfamily	381792	75	150	3.55424e-34	118.165	cl00081	bHLH_SF superfamily	 - 	 - 
Q#48 - >XP_030481696.1 CsbHLH48	specific	197674	85	134	3.54265e-11	56.8433	smart00353	HLH	 - 	cl00081
Q#48 - >XP_030481696.1 CsbHLH48	specific	365806	82	129	2.63007e-10	54.3921	pfam00010	HLH	 - 	cl00081

Q#49 - >XP_030482528.1 CsbHLH49	specific	381461	149	226	9.184e-32	114.313	cd11455	bHLH_AtAIG1_like	 - 	cl00081
Q#49 - >XP_030482528.1 CsbHLH49	superfamily	381792	149	226	9.184e-32	114.313	cl00081	bHLH_SF superfamily	 - 	 - 
Q#49 - >XP_030482528.1 CsbHLH49	non-specific	153171	241	287	1.91649e-06	44.7526	cd04899	ACT_ACR-UUR-like_2	C	cl09141
Q#49 - >XP_030482528.1 CsbHLH49	superfamily	385421	241	287	1.91649e-06	44.7526	cl09141	ACT superfamily	C	 - 
Q#49 - >XP_030482528.1 CsbHLH49	specific	197674	167	206	4.28888e-05	40.6649	smart00353	HLH	 - 	cl00081
Q#49 - >XP_030482528.1 CsbHLH49	non-specific	365806	167	204	0.00138996	36.2877	pfam00010	HLH	N	cl00081
Q#49 - >XP_030482528.1 CsbHLH49	non-specific	179839	230	288	0.00407591	39.1789	PRK04374	PRK04374	N	cl32059
Q#49 - >XP_030482528.1 CsbHLH49	superfamily	179839	230	288	0.00407591	39.1789	cl32059	PRK04374 superfamily	N	 - 

Q#50 - >XP_030482527.1 CsbHLH50	specific	381461	188	265	5.81451e-32	115.854	cd11455	bHLH_AtAIG1_like	 - 	cl00081
Q#50 - >XP_030482527.1 CsbHLH50	superfamily	381792	188	265	5.81451e-32	115.854	cl00081	bHLH_SF superfamily	 - 	 - 
Q#50 - >XP_030482527.1 CsbHLH50	non-specific	153171	280	326	1.86603e-06	45.1378	cd04899	ACT_ACR-UUR-like_2	C	cl09141
Q#50 - >XP_030482527.1 CsbHLH50	superfamily	385421	280	326	1.86603e-06	45.1378	cl09141	ACT superfamily	C	 - 
Q#50 - >XP_030482527.1 CsbHLH50	specific	197674	206	245	4.76905e-05	40.6649	smart00353	HLH	 - 	cl00081
Q#50 - >XP_030482527.1 CsbHLH50	non-specific	365806	206	243	0.0013332	36.2877	pfam00010	HLH	N	cl00081
Q#50 - >XP_030482527.1 CsbHLH50	non-specific	179839	269	327	0.00384123	39.1789	PRK04374	PRK04374	N	cl32059
Q#50 - >XP_030482527.1 CsbHLH50	superfamily	179839	269	327	0.00384123	39.1789	cl32059	PRK04374 superfamily	N	 - 

Q#51 - >XP_030497711.1 CsbHLH51	specific	381488	304	370	9.93176e-29	108.19	cd18918	bHLH_AtMYC1_like	 - 	cl00081
Q#51 - >XP_030497711.1 CsbHLH51	superfamily	381792	304	370	9.93176e-29	108.19	cl00081	bHLH_SF superfamily	 - 	 - 
Q#51 - >XP_030497711.1 CsbHLH51	specific	197674	306	354	6.10442e-09	51.8357	smart00353	HLH	 - 	cl00081
Q#51 - >XP_030497711.1 CsbHLH51	specific	365806	302	349	5.83237e-08	48.9993	pfam00010	HLH	 - 	cl00081

Q#52 - >XP_030499146.1 CsbHLH52	non-specific	381449	185	258	3.53442e-27	102.071	cd11443	bHLH_AtAMS_like	 - 	cl00081
Q#52 - >XP_030499146.1 CsbHLH52	superfamily	381792	185	258	3.53442e-27	102.071	cl00081	bHLH_SF superfamily	 - 	 - 
Q#52 - >XP_030499146.1 CsbHLH52	specific	197674	189	237	4.83154e-05	40.2797	smart00353	HLH	 - 	cl00081
Q#52 - >XP_030499146.1 CsbHLH52	non-specific	365806	197	231	0.000850386	36.6729	pfam00010	HLH	N	cl00081

Q#53 - >XP_030511235.1 CsbHLH53	non-specific	381456	50	116	1.43448e-30	108.764	cd11450	bHLH_AtFIT_like	 - 	cl00081
Q#53 - >XP_030511235.1 CsbHLH53	superfamily	381792	50	116	1.43448e-30	108.764	cl00081	bHLH_SF superfamily	 - 	 - 
Q#53 - >XP_030511235.1 CsbHLH53	specific	197674	58	105	1.30174e-13	63.7769	smart00353	HLH	 - 	cl00081
Q#53 - >XP_030511235.1 CsbHLH53	specific	365806	53	101	4.96431e-10	53.6217	pfam00010	HLH	 - 	cl00081

Q#54 - >XP_030484278.1 CsbHLH54	specific	381449	362	433	2.13674e-40	140.591	cd11443	bHLH_AtAMS_like	 - 	cl00081
Q#54 - >XP_030484278.1 CsbHLH54	superfamily	381792	362	433	2.13674e-40	140.591	cl00081	bHLH_SF superfamily	 - 	 - 
Q#54 - >XP_030484278.1 CsbHLH54	specific	197674	366	410	1.25049e-13	65.3177	smart00353	HLH	 - 	cl00081
Q#54 - >XP_030484278.1 CsbHLH54	specific	365806	362	408	8.13526e-10	54.3921	pfam00010	HLH	 - 	cl00081
Q#54 - >XP_030484278.1 CsbHLH54	specific	153145	479	539	1.78297e-07	48.3133	cd04873	ACT_UUR-ACR-like	 - 	cl09141
Q#54 - >XP_030484278.1 CsbHLH54	superfamily	385421	479	539	1.78297e-07	48.3133	cl09141	ACT superfamily	 - 	 - 

Q#55 - >XP_030485987.1 CsbHLH55	specific	381454	163	226	2.43059e-40	137.864	cd11448	bHLH_AtFAMA_like	 - 	cl00081
Q#55 - >XP_030485987.1 CsbHLH55	superfamily	381792	163	226	2.43059e-40	137.864	cl00081	bHLH_SF superfamily	 - 	 - 
Q#55 - >XP_030485987.1 CsbHLH55	specific	365806	162	212	1.82126e-10	55.9329	pfam00010	HLH	 - 	cl00081
Q#55 - >XP_030485987.1 CsbHLH55	specific	197674	167	217	1.70644e-09	52.9913	smart00353	HLH	 - 	cl00081

Q#56 - >XP_030496435.1 CsbHLH56	specific	381454	178	238	3.59027e-42	142.486	cd11448	bHLH_AtFAMA_like	 - 	cl00081
Q#56 - >XP_030496435.1 CsbHLH56	superfamily	381792	178	238	3.59027e-42	142.486	cl00081	bHLH_SF superfamily	 - 	 - 
Q#56 - >XP_030496435.1 CsbHLH56	specific	365806	177	227	5.34114e-11	57.4737	pfam00010	HLH	 - 	cl00081
Q#56 - >XP_030496435.1 CsbHLH56	specific	197674	182	231	3.65335e-09	52.2209	smart00353	HLH	 - 	cl00081

Q#57 - >XP_030506378.1 CsbHLH57	specific	381454	160	226	6.43704e-41	138.634	cd11448	bHLH_AtFAMA_like	 - 	cl00081
Q#57 - >XP_030506378.1 CsbHLH57	superfamily	381792	160	226	6.43704e-41	138.634	cl00081	bHLH_SF superfamily	 - 	 - 
Q#57 - >XP_030506378.1 CsbHLH57	specific	365806	159	209	6.51823e-11	57.0885	pfam00010	HLH	 - 	cl00081
Q#57 - >XP_030506378.1 CsbHLH57	specific	197674	164	213	2.02581e-10	55.6877	smart00353	HLH	 - 	cl00081

Q#58 - >XP_030500259.1 CsbHLH58	specific	381454	167	226	3.02439e-43	145.568	cd11448	bHLH_AtFAMA_like	C	cl00081
Q#58 - >XP_030500259.1 CsbHLH58	superfamily	381792	167	226	3.02439e-43	145.568	cl00081	bHLH_SF superfamily	C	 - 
Q#58 - >XP_030500259.1 CsbHLH58	specific	365806	166	216	1.66881e-10	55.9329	pfam00010	HLH	 - 	cl00081
Q#58 - >XP_030500259.1 CsbHLH58	specific	197674	171	221	1.25859e-08	50.6801	smart00353	HLH	 - 	cl00081

Q#59 - >XP_030507467.1 CsbHLH59	specific	381454	226	297	5.38072e-44	148.649	cd11448	bHLH_AtFAMA_like	 - 	cl00081
Q#59 - >XP_030507467.1 CsbHLH59	superfamily	381792	226	297	5.38072e-44	148.649	cl00081	bHLH_SF superfamily	 - 	 - 
Q#59 - >XP_030507467.1 CsbHLH59	specific	365806	225	275	3.99475e-09	52.0809	pfam00010	HLH	 - 	cl00081
Q#59 - >XP_030507467.1 CsbHLH59	specific	197674	230	279	1.32619e-08	50.6801	smart00353	HLH	 - 	cl00081

Q#60 - >XP_030508815.1 CsbHLH60	specific	381454	1	73	2.03423e-41	134.782	cd11448	bHLH_AtFAMA_like	 - 	cl00081
Q#60 - >XP_030508815.1 CsbHLH60	superfamily	381792	1	73	2.03423e-41	134.782	cl00081	bHLH_SF superfamily	 - 	 - 
Q#60 - >XP_030508815.1 CsbHLH60	specific	197674	5	55	3.84923e-08	47.9837	smart00353	HLH	 - 	cl00081
Q#60 - >XP_030508815.1 CsbHLH60	specific	365806	1	50	2.04229e-07	45.9177	pfam00010	HLH	 - 	cl00081

Q#61 - >XP_030500149.1 CsbHLH61	specific	381454	123	194	1.53068e-41	139.79	cd11448	bHLH_AtFAMA_like	 - 	cl00081
Q#61 - >XP_030500149.1 CsbHLH61	superfamily	381792	123	194	1.53068e-41	139.79	cl00081	bHLH_SF superfamily	 - 	 - 
Q#61 - >XP_030500149.1 CsbHLH61	specific	365806	122	172	2.29685e-10	55.1625	pfam00010	HLH	 - 	cl00081
Q#61 - >XP_030500149.1 CsbHLH61	specific	197674	127	177	6.73631e-10	54.1469	smart00353	HLH	 - 	cl00081
Q#61 - >XP_030500149.1 CsbHLH61	non-specific	185628	192	237	0.000656504	41.599	PTZ00449	PTZ00449	NC	cl33186
Q#61 - >XP_030500149.1 CsbHLH61	superfamily	185628	192	237	0.000656504	41.599	cl33186	PTZ00449 superfamily	NC	 - 

Q#62 - >XP_030500148.1 CsbHLH62	specific	381454	123	194	1.42295e-41	139.79	cd11448	bHLH_AtFAMA_like	 - 	cl00081
Q#62 - >XP_030500148.1 CsbHLH62	superfamily	381792	123	194	1.42295e-41	139.79	cl00081	bHLH_SF superfamily	 - 	 - 
Q#62 - >XP_030500148.1 CsbHLH62	specific	365806	122	172	2.49327e-10	55.1625	pfam00010	HLH	 - 	cl00081
Q#62 - >XP_030500148.1 CsbHLH62	specific	197674	127	177	6.89264e-10	54.1469	smart00353	HLH	 - 	cl00081
Q#62 - >XP_030500148.1 CsbHLH62	non-specific	185628	192	237	0.000637155	41.599	PTZ00449	PTZ00449	NC	cl33186
Q#62 - >XP_030500148.1 CsbHLH62	superfamily	185628	192	237	0.000637155	41.599	cl33186	PTZ00449 superfamily	NC	 - 

Q#63 - >XP_030509009.1 CsbHLH63	specific	381399	140	193	6.56761e-17	73.7547	cd11393	bHLH_AtbHLH_like	 - 	cl00081
Q#63 - >XP_030509009.1 CsbHLH63	superfamily	381792	140	193	6.56761e-17	73.7547	cl00081	bHLH_SF superfamily	 - 	 - 
Q#63 - >XP_030509009.1 CsbHLH63	specific	197674	144	191	2.54907e-11	57.9989	smart00353	HLH	 - 	cl00081
Q#63 - >XP_030509009.1 CsbHLH63	specific	365806	144	186	1.12059e-10	56.3181	pfam00010	HLH	 - 	cl00081

Q#64 - >XP_030503333.1 CsbHLH64	non-specific	381456	189	255	2.07338e-27	103.371	cd11450	bHLH_AtFIT_like	 - 	cl00081
Q#64 - >XP_030503333.1 CsbHLH64	superfamily	381792	189	255	2.07338e-27	103.371	cl00081	bHLH_SF superfamily	 - 	 - 
Q#64 - >XP_030503333.1 CsbHLH64	specific	197674	195	240	7.77798e-12	59.5397	smart00353	HLH	 - 	cl00081
Q#64 - >XP_030503333.1 CsbHLH64	specific	365806	197	238	6.96893e-08	48.2289	pfam00010	HLH	 - 	cl00081

Q#65 - >XP_030505624.1 CsbHLH65	non-specific	381456	153	228	1.08957e-33	119.164	cd11450	bHLH_AtFIT_like	 - 	cl00081
Q#65 - >XP_030505624.1 CsbHLH65	superfamily	381792	153	228	1.08957e-33	119.164	cl00081	bHLH_SF superfamily	 - 	 - 
Q#65 - >XP_030505624.1 CsbHLH65	specific	197674	161	209	7.94985e-12	59.5397	smart00353	HLH	 - 	cl00081
Q#65 - >XP_030505624.1 CsbHLH65	specific	365806	163	204	1.50538e-08	50.1549	pfam00010	HLH	 - 	cl00081

Q#66 - >XP_030496353.1 CsbHLH66	specific	381458	145	220	1.27167e-35	123.728	cd11452	bHLH_AtNAI1_like	 - 	cl00081
Q#66 - >XP_030496353.1 CsbHLH66	superfamily	381792	145	220	1.27167e-35	123.728	cl00081	bHLH_SF superfamily	 - 	 - 
Q#66 - >XP_030496353.1 CsbHLH66	specific	197674	151	199	2.2944e-13	63.7769	smart00353	HLH	 - 	cl00081
Q#66 - >XP_030496353.1 CsbHLH66	specific	365806	149	194	8.98345e-10	53.6217	pfam00010	HLH	 - 	cl00081

Q#67 - >XP_030496350.1 CsbHLH67	specific	381458	213	285	7.6382e-37	128.35	cd11452	bHLH_AtNAI1_like	 - 	cl00081
Q#67 - >XP_030496350.1 CsbHLH67	superfamily	381792	213	285	7.6382e-37	128.35	cl00081	bHLH_SF superfamily	 - 	 - 
Q#67 - >XP_030496350.1 CsbHLH67	specific	197674	219	265	1.10559e-12	62.2361	smart00353	HLH	 - 	cl00081
Q#67 - >XP_030496350.1 CsbHLH67	specific	365806	217	262	4.27543e-10	54.7773	pfam00010	HLH	 - 	cl00081

Q#68 - >XP_030496347.1 CsbHLH68	specific	381458	196	269	7.16199e-36	126.039	cd11452	bHLH_AtNAI1_like	 - 	cl00081
Q#68 - >XP_030496347.1 CsbHLH68	superfamily	381792	196	269	7.16199e-36	126.039	cl00081	bHLH_SF superfamily	 - 	 - 
Q#68 - >XP_030496347.1 CsbHLH68	specific	197674	203	249	8.19551e-12	59.5397	smart00353	HLH	 - 	cl00081
Q#68 - >XP_030496347.1 CsbHLH68	specific	365806	201	246	5.88546e-09	51.3105	pfam00010	HLH	 - 	cl00081

Q#69 - >XP_030489731.1 CsbHLH69	specific	381458	172	245	1.53069e-38	131.817	cd11452	bHLH_AtNAI1_like	 - 	cl00081
Q#69 - >XP_030489731.1 CsbHLH69	superfamily	381792	172	245	1.53069e-38	131.817	cl00081	bHLH_SF superfamily	 - 	 - 
Q#69 - >XP_030489731.1 CsbHLH69	specific	197674	179	226	1.86142e-12	61.0805	smart00353	HLH	 - 	cl00081
Q#69 - >XP_030489731.1 CsbHLH69	specific	365806	177	222	2.87778e-10	55.1625	pfam00010	HLH	 - 	cl00081

Q#70 - >XP_030488183.1 CsbHLH70	specific	381399	440	492	1.96615e-18	79.1475	cd11393	bHLH_AtbHLH_like	 - 	cl00081
Q#70 - >XP_030488183.1 CsbHLH70	superfamily	381792	440	492	1.96615e-18	79.1475	cl00081	bHLH_SF superfamily	 - 	 - 
Q#70 - >XP_030488183.1 CsbHLH70	specific	197674	442	490	4.64407e-13	63.7769	smart00353	HLH	 - 	cl00081
Q#70 - >XP_030488183.1 CsbHLH70	specific	365806	438	485	4.10362e-09	52.4661	pfam00010	HLH	 - 	cl00081

Q#71 - >XP_030506799.1 CsbHLH71	specific	381399	94	145	3.51489e-08	48.7168	cd11393	bHLH_AtbHLH_like	 - 	cl00081
Q#71 - >XP_030506799.1 CsbHLH71	superfamily	381792	94	145	3.51489e-08	48.7168	cl00081	bHLH_SF superfamily	 - 	 - 
Q#71 - >XP_030506799.1 CsbHLH71	non-specific	365806	93	139	0.000552825	37.0581	pfam00010	HLH	 - 	cl00081
Q#71 - >XP_030506799.1 CsbHLH71	specific	197674	96	139	0.00334883	34.8869	smart00353	HLH	 - 	cl00081

Q#72 - >XP_030508595.1 CsbHLH72	non-specific	381526	78	118	2.5778e-08	48.8859	cd19683	bHLH_SOHLH_like	 - 	cl00081
Q#72 - >XP_030508595.1 CsbHLH72	superfamily	381792	78	118	2.5778e-08	48.8859	cl00081	bHLH_SF superfamily	 - 	 - 
Q#72 - >XP_030508595.1 CsbHLH72	specific	365806	72	118	4.7851e-07	45.1473	pfam00010	HLH	 - 	cl00081
Q#72 - >XP_030508595.1 CsbHLH72	specific	197674	78	118	2.34195e-06	43.3613	smart00353	HLH	 - 	cl00081

Q#73 - >XP_030500471.1 CsbHLH73	specific	381484	85	152	3.4264e-27	100.07	cd18914	bHLH_AtORG2_like	 - 	cl00081
Q#73 - >XP_030500471.1 CsbHLH73	superfamily	381792	85	152	3.4264e-27	100.07	cl00081	bHLH_SF superfamily	 - 	 - 
Q#73 - >XP_030500471.1 CsbHLH73	specific	365806	87	137	1.23574e-07	47.0733	pfam00010	HLH	 - 	cl00081
Q#73 - >XP_030500471.1 CsbHLH73	specific	197674	90	142	0.00391407	34.5017	smart00353	HLH	 - 	cl00081

Q#74 - >XP_030501917.1 CsbHLH74	specific	381484	75	140	9.06802e-29	103.922	cd18914	bHLH_AtORG2_like	 - 	cl00081
Q#74 - >XP_030501917.1 CsbHLH74	superfamily	381792	75	140	9.06802e-29	103.922	cl00081	bHLH_SF superfamily	 - 	 - 
Q#74 - >XP_030501917.1 CsbHLH74	specific	365806	75	125	4.27396e-07	45.5325	pfam00010	HLH	 - 	cl00081

Q#75 - >XP_030478124.1 CsbHLH75	non-specific	381484	136	188	3.50457e-06	44.2163	cd18914	bHLH_AtORG2_like	C	cl00081
Q#75 - >XP_030478124.1 CsbHLH75	superfamily	381792	136	188	3.50457e-06	44.2163	cl00081	bHLH_SF superfamily	C	 - 
Q#75 - >XP_030478124.1 CsbHLH75	non-specific	365806	137	187	0.000341607	37.8285	pfam00010	HLH	 - 	cl00081
Q#75 - >XP_030478124.1 CsbHLH75	specific	197674	141	187	0.000883591	36.8129	smart00353	HLH	 - 	cl00081

Q#76 - >XP_030477684.1 CsbHLH76	non-specific	381484	144	215	4.58088e-12	60.7799	cd18914	bHLH_AtORG2_like	 - 	cl00081
Q#76 - >XP_030477684.1 CsbHLH76	superfamily	381792	144	215	4.58088e-12	60.7799	cl00081	bHLH_SF superfamily	 - 	 - 
Q#76 - >XP_030477684.1 CsbHLH76	specific	197674	149	203	0.000889123	36.8129	smart00353	HLH	 - 	cl00081
Q#76 - >XP_030477684.1 CsbHLH76	non-specific	365806	148	194	0.00118873	36.2877	pfam00010	HLH	 - 	cl00081

Q#77 - >XP_030484800.1 CsbHLH77	non-specific	381484	76	149	8.4678e-15	67.3283	cd18914	bHLH_AtORG2_like	 - 	cl00081
Q#77 - >XP_030484800.1 CsbHLH77	superfamily	381792	76	149	8.4678e-15	67.3283	cl00081	bHLH_SF superfamily	 - 	 - 
Q#77 - >XP_030484800.1 CsbHLH77	specific	365806	77	128	1.99319e-05	40.9101	pfam00010	HLH	 - 	cl00081
Q#77 - >XP_030484800.1 CsbHLH77	specific	197674	81	132	3.22324e-05	40.2797	smart00353	HLH	 - 	cl00081

Q#78 - >XP_030484483.1 CsbHLH78	specific	381484	97	167	2.07723e-24	93.5219	cd18914	bHLH_AtORG2_like	 - 	cl00081
Q#78 - >XP_030484483.1 CsbHLH78	superfamily	381792	97	167	2.07723e-24	93.5219	cl00081	bHLH_SF superfamily	 - 	 - 
Q#78 - >XP_030484483.1 CsbHLH78	specific	365806	98	149	2.23821e-11	57.8589	pfam00010	HLH	 - 	cl00081
Q#78 - >XP_030484483.1 CsbHLH78	specific	197674	102	154	7.96558e-10	53.3765	smart00353	HLH	 - 	cl00081

Q#79 - >XP_030485107.1 CsbHLH79	specific	381484	85	154	6.3648e-26	96.6035	cd18914	bHLH_AtORG2_like	 - 	cl00081
Q#79 - >XP_030485107.1 CsbHLH79	superfamily	381792	85	154	6.3648e-26	96.6035	cl00081	bHLH_SF superfamily	 - 	 - 
Q#79 - >XP_030485107.1 CsbHLH79	specific	365806	86	137	3.33849e-12	59.7849	pfam00010	HLH	 - 	cl00081
Q#79 - >XP_030485107.1 CsbHLH79	specific	197674	90	141	3.58705e-09	51.4505	smart00353	HLH	 - 	cl00081

Q#80 - >XP_030492568.1 CsbHLH80	non-specific	381489	313	381	1.21555e-20	85.1864	cd18919	bHLH_AtBPE_like	 - 	cl00081
Q#80 - >XP_030492568.1 CsbHLH80	superfamily	381792	313	381	1.21555e-20	85.1864	cl00081	bHLH_SF superfamily	 - 	 - 
Q#80 - >XP_030492568.1 CsbHLH80	specific	197674	325	372	6.21589e-12	59.9249	smart00353	HLH	 - 	cl00081
Q#80 - >XP_030492568.1 CsbHLH80	specific	365806	324	370	9.41319e-08	48.2289	pfam00010	HLH	 - 	cl00081

Q#81 - >XP_030492500.1 CsbHLH81	non-specific	381489	314	382	1.16533e-20	85.5716	cd18919	bHLH_AtBPE_like	 - 	cl00081
Q#81 - >XP_030492500.1 CsbHLH81	superfamily	381792	314	382	1.16533e-20	85.5716	cl00081	bHLH_SF superfamily	 - 	 - 
Q#81 - >XP_030492500.1 CsbHLH81	specific	197674	326	373	5.17476e-12	60.3101	smart00353	HLH	 - 	cl00081
Q#81 - >XP_030492500.1 CsbHLH81	specific	365806	325	371	8.47291e-08	48.2289	pfam00010	HLH	 - 	cl00081

Q#82 - >XP_030504702.1 CsbHLH82	specific	381399	352	405	8.46967e-22	87.6219	cd11393	bHLH_AtbHLH_like	 - 	cl00081
Q#82 - >XP_030504702.1 CsbHLH82	superfamily	381792	352	405	8.46967e-22	87.6219	cl00081	bHLH_SF superfamily	 - 	 - 
Q#82 - >XP_030504702.1 CsbHLH82	specific	197674	353	403	1.16854e-12	62.2361	smart00353	HLH	 - 	cl00081
Q#82 - >XP_030504702.1 CsbHLH82	specific	365806	352	398	1.32162e-07	47.8437	pfam00010	HLH	 - 	cl00081

Q#83 - >XP_030485655.1 CsbHLH83	specific	381399	193	246	3.56719e-22	86.0811	cd11393	bHLH_AtbHLH_like	 - 	cl00081
Q#83 - >XP_030485655.1 CsbHLH83	superfamily	381792	193	246	3.56719e-22	86.0811	cl00081	bHLH_SF superfamily	 - 	 - 
Q#83 - >XP_030485655.1 CsbHLH83	specific	197674	194	244	1.42484e-10	55.3025	smart00353	HLH	 - 	cl00081
Q#83 - >XP_030485655.1 CsbHLH83	specific	365806	193	239	3.846e-07	45.9177	pfam00010	HLH	 - 	cl00081

Q#84 - >XP_030496418.1 CsbHLH84	non-specific	381489	309	373	9.00926e-18	77.4824	cd18919	bHLH_AtBPE_like	C	cl00081
Q#84 - >XP_030496418.1 CsbHLH84	superfamily	381792	309	373	9.00926e-18	77.4824	cl00081	bHLH_SF superfamily	C	 - 
Q#84 - >XP_030496418.1 CsbHLH84	specific	197674	321	371	4.14749e-12	60.3101	smart00353	HLH	 - 	cl00081
Q#84 - >XP_030496418.1 CsbHLH84	specific	365806	320	366	1.90554e-07	47.0733	pfam00010	HLH	 - 	cl00081

Q#85 - >XP_030508414.1 CsbHLH85	specific	381399	283	335	4.82154e-19	79.5327	cd11393	bHLH_AtbHLH_like	 - 	cl00081
Q#85 - >XP_030508414.1 CsbHLH85	superfamily	381792	283	335	4.82154e-19	79.5327	cl00081	bHLH_SF superfamily	 - 	 - 
Q#85 - >XP_030508414.1 CsbHLH85	specific	197674	284	334	1.61602e-11	58.7693	smart00353	HLH	 - 	cl00081
Q#85 - >XP_030508414.1 CsbHLH85	specific	365806	283	329	4.87557e-07	45.9177	pfam00010	HLH	 - 	cl00081

Q#86 - >XP_030499432.1 CsbHLH86	specific	381460	285	347	9.4142e-37	127.508	cd11454	bHLH_AtIND_like	 - 	cl00081
Q#86 - >XP_030499432.1 CsbHLH86	superfamily	381792	285	347	9.4142e-37	127.508	cl00081	bHLH_SF superfamily	 - 	 - 
Q#86 - >XP_030499432.1 CsbHLH86	specific	197674	293	338	2.38281e-11	58.3841	smart00353	HLH	 - 	cl00081
Q#86 - >XP_030499432.1 CsbHLH86	specific	365806	294	334	1.10012e-08	50.5401	pfam00010	HLH	 - 	cl00081
Q#86 - >XP_030499432.1 CsbHLH86	non-specific	373818	193	267	0.00868184	36.9408	pfam15396	FAM60A	NC	cl21232
Q#86 - >XP_030499432.1 CsbHLH86	superfamily	373818	193	267	0.00868184	36.9408	cl21232	FAM60A superfamily	NC	 - 

Q#87 - >XP_030485754.1 CsbHLH87	specific	381460	243	305	1.54974e-36	125.582	cd11454	bHLH_AtIND_like	 - 	cl00081
Q#87 - >XP_030485754.1 CsbHLH87	superfamily	381792	243	305	1.54974e-36	125.582	cl00081	bHLH_SF superfamily	 - 	 - 
Q#87 - >XP_030485754.1 CsbHLH87	specific	197674	251	296	2.66354e-09	52.2209	smart00353	HLH	 - 	cl00081
Q#87 - >XP_030485754.1 CsbHLH87	specific	365806	252	292	8.78534e-07	45.1473	pfam00010	HLH	 - 	cl00081

Q#88 - >XP_030508880.1 CsbHLH88	specific	381460	325	387	1.05155e-37	130.59	cd11454	bHLH_AtIND_like	 - 	cl00081
Q#88 - >XP_030508880.1 CsbHLH88	superfamily	381792	325	387	1.05155e-37	130.59	cl00081	bHLH_SF superfamily	 - 	 - 
Q#88 - >XP_030508880.1 CsbHLH88	specific	197674	333	378	5.71428e-10	54.5321	smart00353	HLH	 - 	cl00081
Q#88 - >XP_030508880.1 CsbHLH88	specific	365806	334	374	2.72259e-07	46.6881	pfam00010	HLH	 - 	cl00081

Q#89 - >XP_030487531.1 CsbHLH89	non-specific	381460	415	477	1.02882e-22	91.2993	cd11454	bHLH_AtIND_like	 - 	cl00081
Q#89 - >XP_030487531.1 CsbHLH89	superfamily	381792	415	477	1.02882e-22	91.2993	cl00081	bHLH_SF superfamily	 - 	 - 
Q#89 - >XP_030487531.1 CsbHLH89	specific	197674	437	468	1.95834e-05	41.8205	smart00353	HLH	N	cl00081

Q#90 - >XP_030493398.1 CsbHLH90	specific	381459	262	338	2.60783e-42	146.079	cd11453	bHLH_AtBIM_like	 - 	cl00081
Q#90 - >XP_030493398.1 CsbHLH90	superfamily	381792	262	338	2.60783e-42	146.079	cl00081	bHLH_SF superfamily	 - 	 - 
Q#90 - >XP_030493398.1 CsbHLH90	specific	365806	265	314	2.96417e-16	72.4965	pfam00010	HLH	 - 	cl00081
Q#90 - >XP_030493398.1 CsbHLH90	specific	197674	272	319	8.88785e-15	68.3993	smart00353	HLH	 - 	cl00081

Q#91 - >XP_030493394.1 CsbHLH91	specific	381459	263	339	2.61377e-42	146.079	cd11453	bHLH_AtBIM_like	 - 	cl00081
Q#91 - >XP_030493394.1 CsbHLH91	superfamily	381792	263	339	2.61377e-42	146.079	cl00081	bHLH_SF superfamily	 - 	 - 
Q#91 - >XP_030493394.1 CsbHLH91	specific	365806	266	315	2.96963e-16	72.4965	pfam00010	HLH	 - 	cl00081
Q#91 - >XP_030493394.1 CsbHLH91	specific	197674	273	320	8.90406e-15	68.3993	smart00353	HLH	 - 	cl00081

Q#92 - >XP_030493399.1 CsbHLH92	specific	381459	149	225	6.60015e-43	145.308	cd11453	bHLH_AtBIM_like	 - 	cl00081
Q#92 - >XP_030493399.1 CsbHLH92	superfamily	381792	149	225	6.60015e-43	145.308	cl00081	bHLH_SF superfamily	 - 	 - 
Q#92 - >XP_030493399.1 CsbHLH92	specific	365806	152	201	3.3693e-16	72.1113	pfam00010	HLH	 - 	cl00081
Q#92 - >XP_030493399.1 CsbHLH92	specific	197674	159	206	1.2026e-14	67.6289	smart00353	HLH	 - 	cl00081

Q#93 - >XP_030482622.1 CsbHLH93	specific	381459	44	120	1.7943e-45	149.16	cd11453	bHLH_AtBIM_like	 - 	cl00081
Q#93 - >XP_030482622.1 CsbHLH93	superfamily	381792	44	120	1.7943e-45	149.16	cl00081	bHLH_SF superfamily	 - 	 - 
Q#93 - >XP_030482622.1 CsbHLH93	specific	365806	47	96	1.12918e-13	64.4073	pfam00010	HLH	 - 	cl00081
Q#93 - >XP_030482622.1 CsbHLH93	specific	197674	54	101	2.79436e-13	63.3917	smart00353	HLH	 - 	cl00081

Q#94 - >XP_030482621.1 CsbHLH94	specific	381459	44	120	8.24514e-46	150.316	cd11453	bHLH_AtBIM_like	 - 	cl00081
Q#94 - >XP_030482621.1 CsbHLH94	superfamily	381792	44	120	8.24514e-46	150.316	cl00081	bHLH_SF superfamily	 - 	 - 
Q#94 - >XP_030482621.1 CsbHLH94	specific	365806	47	96	7.40592e-14	65.1777	pfam00010	HLH	 - 	cl00081
Q#94 - >XP_030482621.1 CsbHLH94	specific	197674	54	101	2.49072e-13	63.7769	smart00353	HLH	 - 	cl00081

Q#95 - >XP_030484443.1 CsbHLH95	specific	381459	41	114	3.0808e-36	125.663	cd11453	bHLH_AtBIM_like	 - 	cl00081
Q#95 - >XP_030484443.1 CsbHLH95	superfamily	381792	41	114	3.0808e-36	125.663	cl00081	bHLH_SF superfamily	 - 	 - 
Q#95 - >XP_030484443.1 CsbHLH95	specific	365806	41	83	9.4575e-11	56.3181	pfam00010	HLH	 - 	cl00081
Q#95 - >XP_030484443.1 CsbHLH95	specific	197674	48	83	6.30871e-08	48.3689	smart00353	HLH	C	cl00081

Q#96 - >XP_030484444.1 CsbHLH96	specific	381459	34	107	1.21497e-41	139.145	cd11453	bHLH_AtBIM_like	 - 	cl00081
Q#96 - >XP_030484444.1 CsbHLH96	superfamily	381792	34	107	1.21497e-41	139.145	cl00081	bHLH_SF superfamily	 - 	 - 
Q#96 - >XP_030484444.1 CsbHLH96	specific	365806	34	83	1.2109e-13	64.4073	pfam00010	HLH	 - 	cl00081
Q#96 - >XP_030484444.1 CsbHLH96	specific	197674	41	84	1.32059e-11	58.7693	smart00353	HLH	 - 	cl00081

Q#97 - >XP_030484442.1 CsbHLH97	specific	381459	41	114	7.19902e-42	139.916	cd11453	bHLH_AtBIM_like	 - 	cl00081
Q#97 - >XP_030484442.1 CsbHLH97	superfamily	381792	41	114	7.19902e-42	139.916	cl00081	bHLH_SF superfamily	 - 	 - 
Q#97 - >XP_030484442.1 CsbHLH97	specific	365806	41	90	8.5021e-14	64.7925	pfam00010	HLH	 - 	cl00081
Q#97 - >XP_030484442.1 CsbHLH97	specific	197674	48	91	9.57625e-12	59.1545	smart00353	HLH	 - 	cl00081

Q#98 - >XP_030487427.1 CsbHLH98	specific	381452	51	125	1.2788e-34	120.901	cd11446	bHLH_AtILR3_like	 - 	cl00081
Q#98 - >XP_030487427.1 CsbHLH98	superfamily	381792	51	125	1.2788e-34	120.901	cl00081	bHLH_SF superfamily	 - 	 - 
Q#98 - >XP_030487427.1 CsbHLH98	specific	197674	54	102	2.25951e-08	49.5245	smart00353	HLH	 - 	cl00081
Q#98 - >XP_030487427.1 CsbHLH98	specific	365806	48	97	1.39939e-07	47.4585	pfam00010	HLH	 - 	cl00081
Q#98 - >XP_030487427.1 CsbHLH98	non-specific	274008	40	150	0.000154712	43.5067	TIGR02168	SMC_prok_B	N	cl37069
Q#98 - >XP_030487427.1 CsbHLH98	superfamily	274008	40	150	0.000154712	43.5067	cl37069	SMC_prok_B superfamily	N	 - 

Q#99 - >XP_030499568.1 CsbHLH99	specific	381452	42	116	1.03293e-33	118.205	cd11446	bHLH_AtILR3_like	 - 	cl00081
Q#99 - >XP_030499568.1 CsbHLH99	superfamily	381792	42	116	1.03293e-33	118.205	cl00081	bHLH_SF superfamily	 - 	 - 
Q#99 - >XP_030499568.1 CsbHLH99	specific	197674	45	93	3.52208e-06	43.3613	smart00353	HLH	 - 	cl00081
Q#99 - >XP_030499568.1 CsbHLH99	specific	365806	39	88	3.17182e-05	40.5249	pfam00010	HLH	 - 	cl00081
Q#99 - >XP_030499568.1 CsbHLH99	non-specific	235600	40	150	0.00042773	41.8368	PRK05771	PRK05771	C	cl35381
Q#99 - >XP_030499568.1 CsbHLH99	superfamily	235600	40	150	0.00042773	41.8368	cl35381	PRK05771 superfamily	C	 - 
Q#99 - >XP_030499568.1 CsbHLH99	non-specific	274009	20	129	0.00455421	38.5103	TIGR02169	SMC_prok_A	NC	cl37070
Q#99 - >XP_030499568.1 CsbHLH99	superfamily	274009	20	129	0.00455421	38.5103	cl37070	SMC_prok_A superfamily	NC	 - 

Q#100 - >XP_030509391.1 CsbHLH100	specific	381452	81	156	5.5643e-35	118.975	cd11446	bHLH_AtILR3_like	 - 	cl00081
Q#100 - >XP_030509391.1 CsbHLH100	superfamily	381792	81	156	5.5643e-35	118.975	cl00081	bHLH_SF superfamily	 - 	 - 
Q#100 - >XP_030509391.1 CsbHLH100	specific	197674	84	133	6.28762e-07	44.9021	smart00353	HLH	 - 	cl00081
Q#100 - >XP_030509391.1 CsbHLH100	specific	365806	80	128	4.3535e-05	39.7545	pfam00010	HLH	 - 	cl00081
Q#100 - >XP_030509391.1 CsbHLH100	non-specific	179699	124	169	0.000128339	42.1267	PRK03992	PRK03992	C	cl32052
Q#100 - >XP_030509391.1 CsbHLH100	superfamily	179699	124	169	0.000128339	42.1267	cl32052	PRK03992 superfamily	C	 - 
Q#100 - >XP_030509391.1 CsbHLH100	non-specific	223496	57	176	0.00283567	38.2027	COG0419	SbcC	NC	cl33865
Q#100 - >XP_030509391.1 CsbHLH100	superfamily	223496	57	176	0.00283567	38.2027	cl33865	SbcC superfamily	NC	 - 
Q#100 - >XP_030509391.1 CsbHLH100	non-specific	129130	88	180	0.00720675	36.9804	TIGR00019	prfA	C	cl30973
Q#100 - >XP_030509391.1 CsbHLH100	superfamily	129130	88	180	0.00720675	36.9804	cl30973	prfA superfamily	C	 - 

Q#101 - >XP_030484369.1 CsbHLH101	specific	381452	90	165	4.60508e-36	122.442	cd11446	bHLH_AtILR3_like	 - 	cl00081
Q#101 - >XP_030484369.1 CsbHLH101	superfamily	381792	90	165	4.60508e-36	122.442	cl00081	bHLH_SF superfamily	 - 	 - 
Q#101 - >XP_030484369.1 CsbHLH101	non-specific	274009	93	183	2.32291e-06	48.1403	TIGR02169	SMC_prok_A	NC	cl37070
Q#101 - >XP_030484369.1 CsbHLH101	superfamily	274009	93	183	2.32291e-06	48.1403	cl37070	SMC_prok_A superfamily	NC	 - 
Q#101 - >XP_030484369.1 CsbHLH101	specific	197674	93	142	8.04763e-06	41.8205	smart00353	HLH	 - 	cl00081
Q#101 - >XP_030484369.1 CsbHLH101	specific	365806	90	137	8.75682e-06	41.6805	pfam00010	HLH	 - 	cl00081
Q#101 - >XP_030484369.1 CsbHLH101	non-specific	224117	94	185	2.47819e-05	45.0904	COG1196	Smc	C	cl34174
Q#101 - >XP_030484369.1 CsbHLH101	superfamily	224117	94	185	2.47819e-05	45.0904	cl34174	Smc superfamily	C	 - 
Q#101 - >XP_030484369.1 CsbHLH101	non-specific	179699	133	186	3.36642e-05	44.0527	PRK03992	PRK03992	C	cl32052
Q#101 - >XP_030484369.1 CsbHLH101	superfamily	179699	133	186	3.36642e-05	44.0527	cl32052	PRK03992 superfamily	C	 - 
Q#101 - >XP_030484369.1 CsbHLH101	non-specific	379516	143	236	0.00127122	37.9541	pfam14235	DUF4337	N	cl16733
Q#101 - >XP_030484369.1 CsbHLH101	superfamily	379516	143	236	0.00127122	37.9541	cl16733	DUF4337 superfamily	N	 - 

Q#102 - >XP_030491578.1 CsbHLH102	specific	381452	74	149	5.68181e-42	137.079	cd11446	bHLH_AtILR3_like	 - 	cl00081
Q#102 - >XP_030491578.1 CsbHLH102	superfamily	381792	74	149	5.68181e-42	137.079	cl00081	bHLH_SF superfamily	 - 	 - 
Q#102 - >XP_030491578.1 CsbHLH102	specific	365806	73	121	5.58094e-09	50.5401	pfam00010	HLH	 - 	cl00081
Q#102 - >XP_030491578.1 CsbHLH102	specific	197674	77	121	1.44846e-08	49.5245	smart00353	HLH	 - 	cl00081
Q#102 - >XP_030491578.1 CsbHLH102	non-specific	275316	118	172	2.97923e-05	44.2408	TIGR04523	Mplasa_alph_rch	NC	cl37461
Q#102 - >XP_030491578.1 CsbHLH102	superfamily	275316	118	172	2.97923e-05	44.2408	cl37461	Mplasa_alph_rch superfamily	NC	 - 
Q#102 - >XP_030491578.1 CsbHLH102	non-specific	226400	115	169	6.6218e-05	42.7834	COG3883	CwlO1	NC	cl25603
Q#102 - >XP_030491578.1 CsbHLH102	superfamily	226400	115	169	6.6218e-05	42.7834	cl25603	CwlO1 superfamily	NC	 - 
Q#102 - >XP_030491578.1 CsbHLH102	non-specific	184281	101	216	7.68102e-05	42.8879	PRK13729	PRK13729	C	cl38928
Q#102 - >XP_030491578.1 CsbHLH102	superfamily	184281	101	216	7.68102e-05	42.8879	cl38928	PRK13729 superfamily	C	 - 
Q#102 - >XP_030491578.1 CsbHLH102	non-specific	379286	136	169	0.00052045	37.9661	pfam13600	DUF4140	N	cl26130
Q#102 - >XP_030491578.1 CsbHLH102	superfamily	379286	136	169	0.00052045	37.9661	cl26130	DUF4140 superfamily	N	 - 
Q#102 - >XP_030491578.1 CsbHLH102	non-specific	197664	135	172	0.00179878	35.6176	smart00338	BRLZ	N	cl21462
Q#102 - >XP_030491578.1 CsbHLH102	superfamily	389750	135	172	0.00179878	35.6176	cl21462	bZIP superfamily	N	 - 
Q#102 - >XP_030491578.1 CsbHLH102	non-specific	179699	117	158	0.00334272	37.8895	PRK03992	PRK03992	C	cl32052
Q#102 - >XP_030491578.1 CsbHLH102	superfamily	179699	117	158	0.00334272	37.8895	cl32052	PRK03992 superfamily	C	 - 
Q#102 - >XP_030491578.1 CsbHLH102	non-specific	269846	136	172	0.00897344	33.7646	cd14698	bZIP_CNC	N	cl21462

Q#103 - >XP_030510433.1 CsbHLH103	specific	381452	80	155	4.32427e-42	137.464	cd11446	bHLH_AtILR3_like	 - 	cl00081
Q#103 - >XP_030510433.1 CsbHLH103	superfamily	381792	80	155	4.32427e-42	137.464	cl00081	bHLH_SF superfamily	 - 	 - 
Q#103 - >XP_030510433.1 CsbHLH103	specific	197674	83	132	1.56072e-09	52.2209	smart00353	HLH	 - 	cl00081
Q#103 - >XP_030510433.1 CsbHLH103	specific	365806	79	127	3.06422e-09	51.3105	pfam00010	HLH	 - 	cl00081
Q#103 - >XP_030510433.1 CsbHLH103	non-specific	274009	48	178	4.06198e-05	44.2883	TIGR02169	SMC_prok_A	NC	cl37070
Q#103 - >XP_030510433.1 CsbHLH103	superfamily	274009	48	178	4.06198e-05	44.2883	cl37070	SMC_prok_A superfamily	NC	 - 
Q#103 - >XP_030510433.1 CsbHLH103	non-specific	224117	79	178	0.000413495	41.2384	COG1196	Smc	N	cl34174
Q#103 - >XP_030510433.1 CsbHLH103	superfamily	224117	79	178	0.000413495	41.2384	cl34174	Smc superfamily	N	 - 
Q#103 - >XP_030510433.1 CsbHLH103	non-specific	179699	123	170	0.00121593	39.4303	PRK03992	PRK03992	C	cl32052
Q#103 - >XP_030510433.1 CsbHLH103	superfamily	179699	123	170	0.00121593	39.4303	cl32052	PRK03992 superfamily	C	 - 

Q#104 - >XP_030508603.1 CsbHLH104	specific	381460	242	304	2.67267e-35	122.5	cd11454	bHLH_AtIND_like	 - 	cl00081
Q#104 - >XP_030508603.1 CsbHLH104	superfamily	381792	242	304	2.67267e-35	122.5	cl00081	bHLH_SF superfamily	 - 	 - 
Q#104 - >XP_030508603.1 CsbHLH104	specific	197674	247	295	1.73522e-11	58.3841	smart00353	HLH	 - 	cl00081
Q#104 - >XP_030508603.1 CsbHLH104	specific	365806	251	291	3.82456e-07	46.3029	pfam00010	HLH	 - 	cl00081

Q#105 - >XP_030478654.1 CsbHLH105	specific	381399	420	467	6.4284e-22	88.7775	cd11393	bHLH_AtbHLH_like	 - 	cl00081
Q#105 - >XP_030478654.1 CsbHLH105	superfamily	381792	420	467	6.4284e-22	88.7775	cl00081	bHLH_SF superfamily	 - 	 - 
Q#105 - >XP_030478654.1 CsbHLH105	specific	197674	424	467	2.07006e-06	44.5169	smart00353	HLH	 - 	cl00081
Q#105 - >XP_030478654.1 CsbHLH105	non-specific	365806	424	464	0.003007	35.9025	pfam00010	HLH	 - 	cl00081

Q#106 - >XP_030478652.1 CsbHLH106	specific	381399	420	471	1.67524e-23	93.0147	cd11393	bHLH_AtbHLH_like	 - 	cl00081
Q#106 - >XP_030478652.1 CsbHLH106	superfamily	381792	420	471	1.67524e-23	93.0147	cl00081	bHLH_SF superfamily	 - 	 - 
Q#106 - >XP_030478652.1 CsbHLH106	specific	197674	424	467	2.07796e-06	44.5169	smart00353	HLH	 - 	cl00081
Q#106 - >XP_030478652.1 CsbHLH106	non-specific	365806	424	464	0.00301849	35.9025	pfam00010	HLH	 - 	cl00081

Q#107 - >XP_030478653.1 CsbHLH107	specific	381399	419	470	1.66957e-23	93.0147	cd11393	bHLH_AtbHLH_like	 - 	cl00081
Q#107 - >XP_030478653.1 CsbHLH107	superfamily	381792	419	470	1.66957e-23	93.0147	cl00081	bHLH_SF superfamily	 - 	 - 
Q#107 - >XP_030478653.1 CsbHLH107	specific	197674	423	466	2.07401e-06	44.5169	smart00353	HLH	 - 	cl00081
Q#107 - >XP_030478653.1 CsbHLH107	non-specific	365806	423	463	0.00301274	35.9025	pfam00010	HLH	 - 	cl00081

Q#108 - >XP_030491245.1 CsbHLH108	specific	381399	400	451	1.38212e-22	90.3183	cd11393	bHLH_AtbHLH_like	 - 	cl00081
Q#108 - >XP_030491245.1 CsbHLH108	superfamily	381792	400	451	1.38212e-22	90.3183	cl00081	bHLH_SF superfamily	 - 	 - 
Q#108 - >XP_030491245.1 CsbHLH108	specific	197674	404	447	8.08986e-06	42.9761	smart00353	HLH	 - 	cl00081
Q#108 - >XP_030491245.1 CsbHLH108	non-specific	365806	404	444	0.00797078	34.3617	pfam00010	HLH	 - 	cl00081

Q#109 - >XP_030491246.1 CsbHLH109	specific	381399	401	448	5.31885e-21	86.0811	cd11393	bHLH_AtbHLH_like	 - 	cl00081
Q#109 - >XP_030491246.1 CsbHLH109	superfamily	381792	401	448	5.31885e-21	86.0811	cl00081	bHLH_SF superfamily	 - 	 - 
Q#109 - >XP_030491246.1 CsbHLH109	specific	197674	405	448	8.07409e-06	42.9761	smart00353	HLH	 - 	cl00081
Q#109 - >XP_030491246.1 CsbHLH109	non-specific	365806	405	445	0.00795522	34.3617	pfam00010	HLH	 - 	cl00081

Q#110 - >XP_030491244.1 CsbHLH110	specific	381399	401	452	1.3868e-22	90.3183	cd11393	bHLH_AtbHLH_like	 - 	cl00081
Q#110 - >XP_030491244.1 CsbHLH110	superfamily	381792	401	452	1.3868e-22	90.3183	cl00081	bHLH_SF superfamily	 - 	 - 
Q#110 - >XP_030491244.1 CsbHLH110	specific	197674	405	448	8.10563e-06	42.9761	smart00353	HLH	 - 	cl00081
Q#110 - >XP_030491244.1 CsbHLH110	non-specific	365806	405	445	0.00798635	34.3617	pfam00010	HLH	 - 	cl00081

Q#111 - >XP_030489871.1 CsbHLH111	specific	381449	346	409	2.12702e-31	116.324	cd11443	bHLH_AtAMS_like	 - 	cl00081
Q#111 - >XP_030489871.1 CsbHLH111	superfamily	381792	346	409	2.12702e-31	116.324	cl00081	bHLH_SF superfamily	 - 	 - 
Q#111 - >XP_030489871.1 CsbHLH111	specific	372964	8	157	8.46021e-21	88.0498	pfam14215	bHLH-MYC_N	 - 	cl16716
Q#111 - >XP_030489871.1 CsbHLH111	superfamily	372964	8	157	8.46021e-21	88.0498	cl16716	bHLH-MYC_N superfamily	 - 	 - 
Q#111 - >XP_030489871.1 CsbHLH111	specific	197674	350	397	3.14912e-14	66.8585	smart00353	HLH	 - 	cl00081
Q#111 - >XP_030489871.1 CsbHLH111	specific	365806	350	392	1.24041e-10	56.7033	pfam00010	HLH	 - 	cl00081

Q#112 - >XP_030501950.1 CsbHLH112	specific	372964	18	197	2.52945e-41	145.83	pfam14215	bHLH-MYC_N	 - 	cl16716
Q#112 - >XP_030501950.1 CsbHLH112	superfamily	372964	18	197	2.52945e-41	145.83	cl16716	bHLH-MYC_N superfamily	 - 	 - 
Q#112 - >XP_030501950.1 CsbHLH112	non-specific	381457	444	513	2.06457e-27	105.195	cd11451	bHLH_AtTT8_like	 - 	cl00081
Q#112 - >XP_030501950.1 CsbHLH112	superfamily	381792	444	513	2.06457e-27	105.195	cl00081	bHLH_SF superfamily	 - 	 - 
Q#112 - >XP_030501950.1 CsbHLH112	specific	197674	447	495	1.34295e-13	65.3177	smart00353	HLH	 - 	cl00081
Q#112 - >XP_030501950.1 CsbHLH112	specific	365806	443	490	1.32949e-11	59.3997	pfam00010	HLH	 - 	cl00081
Q#112 - >XP_030501950.1 CsbHLH112	non-specific	234701	428	498	0.0083619	39.3004	PRK00252	alaS	N	cl35079
Q#112 - >XP_030501950.1 CsbHLH112	superfamily	234701	428	498	0.0083619	39.3004	cl35079	alaS superfamily	N	 - 

Q#113 - >XP_030501846.1 CsbHLH113	specific	372964	18	197	2.78808e-41	145.83	pfam14215	bHLH-MYC_N	 - 	cl16716
Q#113 - >XP_030501846.1 CsbHLH113	superfamily	372964	18	197	2.78808e-41	145.83	cl16716	bHLH-MYC_N superfamily	 - 	 - 
Q#113 - >XP_030501846.1 CsbHLH113	non-specific	381457	446	515	4.57567e-27	104.425	cd11451	bHLH_AtTT8_like	 - 	cl00081
Q#113 - >XP_030501846.1 CsbHLH113	superfamily	381792	446	515	4.57567e-27	104.425	cl00081	bHLH_SF superfamily	 - 	 - 
Q#113 - >XP_030501846.1 CsbHLH113	specific	197674	449	497	2.64247e-13	64.5473	smart00353	HLH	 - 	cl00081
Q#113 - >XP_030501846.1 CsbHLH113	specific	365806	445	492	2.21702e-11	59.0145	pfam00010	HLH	 - 	cl00081
Q#113 - >XP_030501846.1 CsbHLH113	non-specific	234701	430	500	0.00839544	39.3004	PRK00252	alaS	N	cl35079
Q#113 - >XP_030501846.1 CsbHLH113	superfamily	234701	430	500	0.00839544	39.3004	cl35079	alaS superfamily	N	 - 

Q#114 - >XP_030486679.1 CsbHLH114	specific	372964	9	191	5.83967e-44	153.919	pfam14215	bHLH-MYC_N	 - 	cl16716
Q#114 - >XP_030486679.1 CsbHLH114	superfamily	372964	9	191	5.83967e-44	153.919	cl16716	bHLH-MYC_N superfamily	 - 	 - 
Q#114 - >XP_030486679.1 CsbHLH114	specific	381457	494	566	5.33126e-33	121.373	cd11451	bHLH_AtTT8_like	 - 	cl00081
Q#114 - >XP_030486679.1 CsbHLH114	superfamily	381792	494	566	5.33126e-33	121.373	cl00081	bHLH_SF superfamily	 - 	 - 
Q#114 - >XP_030486679.1 CsbHLH114	specific	197674	501	549	2.77264e-16	73.0217	smart00353	HLH	 - 	cl00081
Q#114 - >XP_030486679.1 CsbHLH114	specific	365806	497	544	6.39182e-13	63.6369	pfam00010	HLH	 - 	cl00081

Q#115 - >XP_030488907.1 CsbHLH115	specific	372964	53	241	4.18366e-51	172.023	pfam14215	bHLH-MYC_N	 - 	cl16716
Q#115 - >XP_030488907.1 CsbHLH115	superfamily	372964	53	241	4.18366e-51	172.023	cl16716	bHLH-MYC_N superfamily	 - 	 - 
Q#115 - >XP_030488907.1 CsbHLH115	specific	381455	448	515	2.17009e-45	155.242	cd11449	bHLH_AtAIB_like	 - 	cl00081
Q#115 - >XP_030488907.1 CsbHLH115	superfamily	381792	448	515	2.17009e-45	155.242	cl00081	bHLH_SF superfamily	 - 	 - 
Q#115 - >XP_030488907.1 CsbHLH115	specific	197674	458	505	5.45648e-14	66.4733	smart00353	HLH	 - 	cl00081
Q#115 - >XP_030488907.1 CsbHLH115	specific	365806	454	501	4.28568e-11	58.2441	pfam00010	HLH	 - 	cl00081

Q#116 - >XP_030504442.1 CsbHLH116	specific	381455	349	424	2.21435e-45	153.316	cd11449	bHLH_AtAIB_like	 - 	cl00081
Q#116 - >XP_030504442.1 CsbHLH116	superfamily	381792	349	424	2.21435e-45	153.316	cl00081	bHLH_SF superfamily	 - 	 - 
Q#116 - >XP_030504442.1 CsbHLH116	specific	372964	49	234	7.32634e-38	134.659	pfam14215	bHLH-MYC_N	 - 	cl16716
Q#116 - >XP_030504442.1 CsbHLH116	superfamily	372964	49	234	7.32634e-38	134.659	cl16716	bHLH-MYC_N superfamily	 - 	 - 
Q#116 - >XP_030504442.1 CsbHLH116	specific	197674	359	406	5.55571e-13	63.3917	smart00353	HLH	 - 	cl00081
Q#116 - >XP_030504442.1 CsbHLH116	specific	365806	355	402	3.76442e-11	57.8589	pfam00010	HLH	 - 	cl00081

Q#117 - >XP_030501877.1 CsbHLH117	specific	381455	515	591	1.5252e-49	167.568	cd11449	bHLH_AtAIB_like	 - 	cl00081
Q#117 - >XP_030501877.1 CsbHLH117	superfamily	381792	515	591	1.5252e-49	167.568	cl00081	bHLH_SF superfamily	 - 	 - 
Q#117 - >XP_030501877.1 CsbHLH117	specific	372964	88	269	6.00284e-47	162.008	pfam14215	bHLH-MYC_N	 - 	cl16716
Q#117 - >XP_030501877.1 CsbHLH117	superfamily	372964	88	269	6.00284e-47	162.008	cl16716	bHLH-MYC_N superfamily	 - 	 - 
Q#117 - >XP_030501877.1 CsbHLH117	specific	197674	525	573	3.35433e-14	67.2437	smart00353	HLH	 - 	cl00081
Q#117 - >XP_030501877.1 CsbHLH117	specific	365806	521	568	8.8481e-11	57.4737	pfam00010	HLH	 - 	cl00081

Q#118 - >XP_030502958.1 CsbHLH118	non-specific	381455	335	400	1.97202e-35	126.737	cd11449	bHLH_AtAIB_like	 - 	cl00081
Q#118 - >XP_030502958.1 CsbHLH118	superfamily	381792	335	400	1.97202e-35	126.737	cl00081	bHLH_SF superfamily	 - 	 - 
Q#118 - >XP_030502958.1 CsbHLH118	specific	372964	30	224	3.29611e-32	119.636	pfam14215	bHLH-MYC_N	 - 	cl16716
Q#118 - >XP_030502958.1 CsbHLH118	superfamily	372964	30	224	3.29611e-32	119.636	cl16716	bHLH-MYC_N superfamily	 - 	 - 
Q#118 - >XP_030502958.1 CsbHLH118	specific	197674	340	388	2.53497e-13	64.1621	smart00353	HLH	 - 	cl00081
Q#118 - >XP_030502958.1 CsbHLH118	specific	365806	336	383	1.83974e-09	53.2365	pfam00010	HLH	 - 	cl00081

Q#119 - >XP_030492185.1 CsbHLH119	specific	372964	42	201	6.17765e-44	150.452	pfam14215	bHLH-MYC_N	 - 	cl16716
Q#119 - >XP_030492185.1 CsbHLH119	superfamily	372964	42	201	6.17765e-44	150.452	cl16716	bHLH-MYC_N superfamily	 - 	 - 
Q#119 - >XP_030492185.1 CsbHLH119	specific	381455	288	355	5.05131e-40	138.678	cd11449	bHLH_AtAIB_like	 - 	cl00081
Q#119 - >XP_030492185.1 CsbHLH119	superfamily	381792	288	355	5.05131e-40	138.678	cl00081	bHLH_SF superfamily	 - 	 - 
Q#119 - >XP_030492185.1 CsbHLH119	specific	197674	297	345	6.42149e-13	63.0065	smart00353	HLH	 - 	cl00081
Q#119 - >XP_030492185.1 CsbHLH119	specific	365806	293	340	1.13055e-09	53.6217	pfam00010	HLH	 - 	cl00081

Q#120 - >XP_030480782.1 CsbHLH120	non-specific	381485	476	527	1.05745e-26	103.399	cd18915	bHLH_AtLHW_like	C	cl00081
Q#120 - >XP_030480782.1 CsbHLH120	superfamily	381792	476	527	1.05745e-26	103.399	cl00081	bHLH_SF superfamily	C	 - 
Q#120 - >XP_030480782.1 CsbHLH120	specific	372964	7	111	5.72874e-26	103.073	pfam14215	bHLH-MYC_N	 - 	cl16716
Q#120 - >XP_030480782.1 CsbHLH120	superfamily	372964	7	111	5.72874e-26	103.073	cl16716	bHLH-MYC_N superfamily	 - 	 - 

Q#121 - >XP_030480781.1 CsbHLH121	specific	372964	7	177	4.78427e-33	123.103	pfam14215	bHLH-MYC_N	 - 	cl16716
Q#121 - >XP_030480781.1 CsbHLH121	superfamily	372964	7	177	4.78427e-33	123.103	cl16716	bHLH-MYC_N superfamily	 - 	 - 
Q#121 - >XP_030480781.1 CsbHLH121	non-specific	381485	542	593	7.57562e-27	103.784	cd18915	bHLH_AtLHW_like	C	cl00081
Q#121 - >XP_030480781.1 CsbHLH121	superfamily	381792	542	593	7.57562e-27	103.784	cl00081	bHLH_SF superfamily	C	 - 


Results Summary for 121 identified bHLHs Pfam database http://pfam.xfam.org/ncbiseq/398365647#tabview=tab1

seq id	alignment start	alignment end	envelope start	envelope end	hmm acc	hmm name	hmm start	hmm end	hmm length	bit score	Individual E-value	Conditional E-value	database significant	outcompeted	clan
>XP_030493327.1 CsbHLH1	162	209	160	209	PF00010.26	HLH	4	53	53	34.31	1.7e-08	9.3e-13	1	0	
>XP_030493326.1 CsbHLH2	162	210	160	210	PF00010.26	HLH	4	53	53	32.49	6.2e-08	3.4e-12	1	0	
>XP_030493328.1 CsbHLH3	152	200	150	200	PF00010.26	HLH	4	53	53	32.57	5.8e-08	3.2e-12	1	0	
>XP_030482827.1 CsbHLH4	390	438	388	438	PF00010.26	HLH	3	53	53	26.13	6.0e-06	3.3e-10	1	0	
>XP_030507450.1 CsbHLH5	329	376	327	376	PF00010.26	HLH	4	53	53	26.19	5.7e-06	3.2e-10	1	0	
>XP_030499136.1 CsbHLH6	364	411	362	411	PF00010.26	HLH	4	53	53	27.24	2.7e-06	1.5e-10	1	0	
>XP_030492578.1 CsbHLH7	189	236	187	236	PF00010.26	HLH	4	53	53	22.75	6.8e-05	3.8e-09	1	0	
>XP_030499336.1 CsbHLH8	264	311	262	311	PF00010.26	HLH	4	53	53	27.55	2.2e-06	1.2e-10	1	0	
>XP_030499335.1 CsbHLH9	265	312	263	312	PF00010.26	HLH	4	53	53	27.55	2.2e-06	1.2e-10	1	0	
>XP_030492531.1 CsbHLH10	190	237	188	237	PF00010.26	HLH	4	53	53	26.91	3.4e-06	1.9e-10	1	0	
>XP_030492530.1 CsbHLH11	193	240	191	240	PF00010.26	HLH	4	53	53	26.90	3.4e-06	1.9e-10	1	0	
>XP_030492529.1 CsbHLH12	194	241	192	241	PF00010.26	HLH	4	53	53	26.89	3.5e-06	1.9e-10	1	0	
>XP_030497119.1 CsbHLH13	278	326	276	326	PF00010.26	HLH	3	53	53	26.99	3.2e-06	1.8e-10	1	0	
>XP_030495812.1 CsbHLH14	211	258	209	258	PF00010.26	HLH	4	53	53	25.08	1.3e-05	7.1e-10	1	0	
>XP_030510707.1 CsbHLH15	277	322	274	322	PF00010.26	HLH	5	53	53	37.82	1.3e-09	7.5e-14	1	0	
>XP_030510706.1 CsbHLH16	279	324	276	324	PF00010.26	HLH	5	53	53	37.81	1.3e-09	7.5e-14	1	0	
>XP_030498651.1 CsbHLH17	148	192	145	193	PF00010.26	HLH	5	52	53	32.16	7.8e-08	4.4e-12	1	0	
>XP_030504327.1 CsbHLH18	178	222	175	223	PF00010.26	HLH	5	52	53	32.79	5.0e-08	2.8e-12	1	0	
>XP_030488146.1 CsbHLH19	269	314	266	314	PF00010.26	HLH	5	53	53	36.29	4.0e-09	2.2e-13	1	0	
>XP_030488143.1 CsbHLH20	299	344	296	344	PF00010.26	HLH	5	53	53	36.17	4.4e-09	2.4e-13	1	0	
>XP_030488083.1 CsbHLH21	281	326	278	326	PF00010.26	HLH	5	53	53	36.24	4.2e-09	2.3e-13	1	0	
>XP_030488084.1 CsbHLH22	269	314	266	314	PF00010.26	HLH	5	53	53	36.29	4.0e-09	2.2e-13	1	0	
>XP_030488080.1 CsbHLH23	299	344	296	344	PF00010.26	HLH	5	53	53	36.17	4.4e-09	2.4e-13	1	0	
>XP_030485049.1 CsbHLH24	214	255	209	255	PF00010.26	HLH	9	53	53	22.58	7.7e-05	4.3e-09	1	0	
>XP_030479024.1 CsbHLH25	62	101	57	102	PF00010.26	HLH	10	52	53	32.43	6.4e-08	3.6e-12	1	0	
>XP_030499274.1 CsbHLH26	178	218	170	219	PF00010.26	HLH	9	52	53	28.97	7.7e-07	4.3e-11	1	0	
>XP_030496729.1 CsbHLH27	174	213	169	214	PF00010.26	HLH	10	52	53	28.65	9.8e-07	5.5e-11	1	0	
>XP_030499216.1 CsbHLH28	243	289	240	289	PF00010.26	HLH	4	53	53	52.25	4.2e-14	2.3e-18	1	0	
>XP_030501475.1 CsbHLH29	315	360	312	360	PF00010.26	HLH	5	53	53	51.82	5.7e-14	3.2e-18	1	0	
>XP_030504594.1 CsbHLH30	452	498	450	498	PF00010.26	HLH	4	53	53	51.85	5.5e-14	3.1e-18	1	0	
>XP_030483060.1 CsbHLH31	368	414	366	414	PF00010.26	HLH	4	53	53	55.05	5.5e-15	3.1e-19	1	0	
>XP_030498271.1 CsbHLH32	272	318	270	318	PF00010.26	HLH	4	53	53	52.39	3.8e-14	2.1e-18	1	0	
>XP_030498269.1 CsbHLH33	309	355	307	355	PF00010.26	HLH	4	53	53	52.25	4.2e-14	2.3e-18	1	0	
>XP_030497020.1 CsbHLH34	272	318	270	318	PF00010.26	HLH	4	53	53	52.39	3.8e-14	2.1e-18	1	0	
>XP_030497017.1 CsbHLH35	309	355	307	355	PF00010.26	HLH	4	53	53	52.25	4.2e-14	2.3e-18	1	0	
>XP_030499616.1 CsbHLH36	142	188	139	188	PF00010.26	HLH	4	53	53	52.67	3.1e-14	1.7e-18	1	0	
>XP_030499614.1 CsbHLH37	142	188	139	188	PF00010.26	HLH	4	53	53	52.47	3.5e-14	2.0e-18	1	0	
>XP_030499615.1 CsbHLH38	113	159	110	159	PF00010.26	HLH	4	53	53	52.62	3.2e-14	1.8e-18	1	0	
>XP_030495673.1 CsbHLH39	241	286	238	286	PF00010.26	HLH	5	53	53	49.86	2.3e-13	1.3e-17	1	0	
>XP_030495672.1 CsbHLH40	240	285	237	285	PF00010.26	HLH	5	53	53	49.69	2.6e-13	1.5e-17	1	0	
>XP_030495671.1 CsbHLH41	241	286	238	286	PF00010.26	HLH	5	53	53	49.69	2.6e-13	1.5e-17	1	0	
>XP_030485845.1 CsbHLH42	17	64	16	65	PF00010.26	HLH	2	52	53	41.07	1.3e-10	7.2e-15	1	0	
>XP_030496112.1 CsbHLH43	23	68	23	69	PF00010.26	HLH	4	52	53	34.36	1.6e-08	9.0e-13	1	0	
>XP_030479599.1 CsbHLH44	74	119	72	120	PF00010.26	HLH	4	52	53	42.53	4.5e-11	2.5e-15	1	0	
>XP_030484621.1 CsbHLH45	64	110	62	110	PF00010.26	HLH	4	53	53	46.17	3.3e-12	1.8e-16	1	0	
>XP_030486710.1 CsbHLH46	88	135	86	135	PF00010.26	HLH	3	53	53	44.22	1.3e-11	7.5e-16	1	0	
>XP_030486711.1 CsbHLH47	88	132	86	132	PF00010.26	HLH	3	53	53	36.57	3.3e-09	1.8e-13	1	0	
>XP_030481696.1 CsbHLH48	83	128	81	129	PF00010.26	HLH	4	52	53	44.32	1.2e-11	6.9e-16	1	0	
>XP_030482528.1 CsbHLH49	157	204	155	204	PF00010.26	HLH	3	53	53	47.09	1.7e-12	9.5e-17	1	0	
>XP_030482527.1 CsbHLH50	196	243	194	243	PF00010.26	HLH	3	53	53	46.88	2.0e-12	1.1e-16	1	0	
>XP_030497711.1 CsbHLH51	302	348	300	349	PF00010.26	HLH	3	52	53	37.59	1.6e-09	8.8e-14	1	0	
>XP_030499146.1 CsbHLH52	188	231	183	232	PF00010.26	HLH	6	52	53	38.89	6.2e-10	3.4e-14	1	0	
>XP_030511235.1 CsbHLH53	58	101	53	101	PF00010.26	HLH	7	53	53	44.68	9.6e-12	5.4e-16	1	0	
>XP_030484278.1 CsbHLH54	366	408	362	409	PF00010.26	HLH	7	52	53	37.08	2.3e-09	1.3e-13	1	0	
>XP_030485987.1 CsbHLH55	161	212	161	212	PF00010.26	HLH	1	53	53	39.74	3.4e-10	1.9e-14	1	0	
>XP_030496435.1 CsbHLH56	176	227	176	227	PF00010.26	HLH	1	53	53	41.33	1.1e-10	6.0e-15	1	0	
>XP_030506378.1 CsbHLH57	158	209	158	209	PF00010.26	HLH	1	53	53	39.74	3.3e-10	1.9e-14	1	0	
>XP_030500259.1 CsbHLH58	165	216	165	216	PF00010.26	HLH	1	53	53	42.21	5.7e-11	3.2e-15	1	0	
>XP_030507467.1 CsbHLH59	224	275	224	275	PF00010.26	HLH	1	53	53	39.06	5.5e-10	3.1e-14	1	0	
>XP_030508815.1 CsbHLH60	2	49	1	50	PF00010.26	HLH	4	52	53	32.69	5.3e-08	3.0e-12	1	0	
>XP_030500149.1 CsbHLH61	122	172	121	172	PF00010.26	HLH	2	53	53	40.64	1.8e-10	9.8e-15	1	0	
>XP_030500148.1 CsbHLH62	122	172	121	172	PF00010.26	HLH	2	53	53	40.64	1.8e-10	9.8e-15	1	0	
>XP_030509009.1 CsbHLH63	143	186	138	186	PF00010.26	HLH	8	53	53	39.94	2.9e-10	1.6e-14	1	0	
>XP_030503333.1 CsbHLH64	195	238	190	238	PF00010.26	HLH	7	53	53	33.17	3.8e-08	2.1e-12	1	0	
>XP_030505624.1 CsbHLH65	160	204	155	204	PF00010.26	HLH	6	53	53	36.47	3.5e-09	2.0e-13	1	0	
>XP_030496353.1 CsbHLH66	149	194	146	194	PF00010.26	HLH	5	53	53	39.12	5.2e-10	2.9e-14	1	0	
>XP_030496350.1 CsbHLH67	216	262	214	262	PF00010.26	HLH	4	53	53	39.12	5.2e-10	2.9e-14	1	0	
>XP_030496347.1 CsbHLH68	200	246	198	246	PF00010.26	HLH	4	53	53	35.74	6.0e-09	3.3e-13	1	0	
>XP_030489731.1 CsbHLH69	176	222	173	222	PF00010.26	HLH	4	53	53	39.45	4.1e-10	2.3e-14	1	0	
>XP_030488183.1 CsbHLH70	439	485	437	485	PF00010.26	HLH	4	53	53	45.85	4.1e-12	2.3e-16	1	0	
>XP_030506799.1 CsbHLH71	91	139	89	139	PF00010.26	HLH	2	53	53	28.69	9.5e-07	5.3e-11	1	0	
>XP_030508595.1 CsbHLH72	72	120	70	120	PF00010.26	HLH	3	53	53	39.00	5.7e-10	3.2e-14	1	0	
>XP_030500471.1 CsbHLH73	87	137	85	137	PF00010.26	HLH	3	53	53	28.01	1.5e-06	8.6e-11	1	0	
>XP_030501917.1 CsbHLH74	76	125	74	125	PF00010.26	HLH	4	53	53	26.69	4.0e-06	2.2e-10	1	0	
>XP_030478124.1 CsbHLH75	136	190	136	191	PF00010.26	HLH	1	52	53	28.29	1.3e-06	7.0e-11	1	0	
>XP_030477684.1 CsbHLH76	144	195	144	198	PF00010.26	HLH	1	50	53	24.30	2.2e-05	1.2e-09	1	0	
>XP_030484800.1 CsbHLH77	77	128	76	128	PF00010.26	HLH	2	53	53	51.03	1.0e-13	5.6e-18	1	0	
>XP_030484483.1 CsbHLH78	97	149	97	149	PF00010.26	HLH	1	53	53	41.02	1.3e-10	7.5e-15	1	0	
>XP_030485107.1 CsbHLH79	85	137	85	137	PF00010.26	HLH	1	53	53	41.41	1.0e-10	5.7e-15	1	0	
>XP_030492568.1 CsbHLH80	325	370	321	370	PF00010.26	HLH	6	53	53	39.88	3.0e-10	1.7e-14	1	0	
>XP_030492500.1 CsbHLH81	326	371	322	371	PF00010.26	HLH	6	53	53	39.87	3.1e-10	1.7e-14	1	0	
>XP_030504702.1 CsbHLH82	353	398	349	398	PF00010.26	HLH	6	53	53	38.45	8.5e-10	4.7e-14	1	0	
>XP_030485655.1 CsbHLH83	194	239	190	239	PF00010.26	HLH	6	53	53	40.74	1.6e-10	9.1e-15	1	0	
>XP_030496418.1 CsbHLH84	321	366	318	366	PF00010.26	HLH	6	53	53	38.63	7.5e-10	4.2e-14	1	0	
>XP_030508414.1 CsbHLH85	284	329	280	329	PF00010.26	HLH	6	53	53	36.23	4.2e-09	2.3e-13	1	0	
>XP_030499432.1 CsbHLH86	294	334	291	334	PF00010.26	HLH	10	53	53	35.43	7.5e-09	4.2e-13	1	0	
>XP_030485754.1 CsbHLH87	252	292	248	292	PF00010.26	HLH	10	53	53	34.91	1.1e-08	6.0e-13	1	0	
>XP_030508880.1 CsbHLH88	334	374	330	374	PF00010.26	HLH	10	53	53	34.26	1.7e-08	9.6e-13	1	0	
>XP_030487531.1 CsbHLH89	424	463	419	464	PF00010.26	HLH	10	52	53	26.25	5.5e-06	3.1e-10	1	0	
>XP_030493398.1 CsbHLH90	265	314	264	314	PF00010.26	HLH	2	53	53	57.50	9.6e-16	5.3e-20	1	0	
>XP_030493394.1 CsbHLH91	266	315	265	315	PF00010.26	HLH	2	53	53	57.49	9.6e-16	5.3e-20	1	0	
>XP_030493399.1 CsbHLH92	152	201	151	201	PF00010.26	HLH	2	53	53	57.92	7.0e-16	3.9e-20	1	0	
>XP_030482622.1 CsbHLH93	47	96	46	96	PF00010.26	HLH	2	53	53	48.52	6.1e-13	3.4e-17	1	0	
>XP_030482621.1 CsbHLH94	47	96	46	96	PF00010.26	HLH	2	53	53	48.46	6.3e-13	3.5e-17	1	0	
>XP_030484443.1 CsbHLH95	41	83	40	86	PF00010.26	HLH	2	46	53	43.31	2.6e-11	1.4e-15	1	0	
>XP_030484444.1 CsbHLH96	34	83	33	83	PF00010.26	HLH	2	53	53	51.71	6.1e-14	3.4e-18	1	0	
>XP_030484442.1 CsbHLH97	41	90	40	90	PF00010.26	HLH	2	53	53	51.66	6.3e-14	3.5e-18	1	0	
>XP_030487427.1 CsbHLH98	47	96	47	97	PF00010.26	HLH	1	52	53	35.60	6.6e-09	3.7e-13	1	0	
>XP_030499568.1 CsbHLH99	38	87	38	88	PF00010.26	HLH	1	52	53	31.08	1.7e-07	9.5e-12	1	0	
>XP_030509391.1 CsbHLH100	79	128	77	128	PF00010.26	HLH	3	53	53	33.92	2.2e-08	1.2e-12	1	0	
>XP_030484369.1 CsbHLH101	91	136	88	137	PF00010.26	HLH	6	52	53	30.97	1.8e-07	1.0e-11	1	0	
>XP_030491578.1 CsbHLH102	73	120	71	121	PF00010.26	HLH	4	52	53	37.14	2.2e-09	1.2e-13	1	0	
>XP_030510433.1 CsbHLH103	79	126	77	127	PF00010.26	HLH	4	52	53	43.62	2.1e-11	1.2e-15	1	0	
>XP_030508603.1 CsbHLH104	249	291	243	291	PF00010.26	HLH	8	53	53	31.80	1.0e-07	5.7e-12	1	0	
>XP_030489871.1 CsbHLH111	8	157	8	159	PF14215.6	bHLH-MYC_N	1	173	175	66.83	2.8e-18	3.1e-22	1	0	CL0161
>XP_030489871.1 CsbHLH111	350	392	347	392	PF00010.26	HLH	8	53	53	42.36	5.1e-11	5.7e-15	1	0	
>XP_030501950.1 CsbHLH112	18	197	17	199	PF14215.6	bHLH-MYC_N	2	172	175	180.18	4.3e-53	4.8e-57	1	0	CL0161
>XP_030501950.1 CsbHLH112	444	490	442	490	PF00010.26	HLH	4	53	53	45.13	7.0e-12	7.8e-16	1	0	
>XP_030501846.1 CsbHLH113	18	197	17	199	PF14215.6	bHLH-MYC_N	2	172	175	179.56	6.6e-53	7.4e-57	1	0	CL0161
>XP_030501846.1 CsbHLH113	446	492	444	492	PF00010.26	HLH	4	53	53	45.12	7.0e-12	7.8e-16	1	0	
>XP_030486679.1 CsbHLH114	9	191	9	191	PF14215.6	bHLH-MYC_N	1	175	175	189.45	6.1e-56	6.8e-60	1	0	CL0161
>XP_030486679.1 CsbHLH114	497	544	496	544	PF00010.26	HLH	3	53	53	48.02	8.7e-13	9.7e-17	1	0	
>XP_030488907.1 CsbHLH115	53	241	53	241	PF14215.6	bHLH-MYC_N	1	175	175	188.15	1.5e-55	1.7e-59	1	0	CL0161
>XP_030488907.1 CsbHLH115	455	501	453	501	PF00010.26	HLH	4	53	53	42.13	6.0e-11	6.7e-15	1	0	
>XP_030504442.1 CsbHLH116	49	234	48	234	PF14215.6	bHLH-MYC_N	2	175	175	154.36	3.6e-45	4.0e-49	1	0	CL0161
>XP_030504442.1 CsbHLH116	356	402	354	402	PF00010.26	HLH	4	53	53	41.19	1.2e-10	1.3e-14	1	0	
>XP_030501877.1 CsbHLH117	88	269	88	269	PF14215.6	bHLH-MYC_N	1	175	175	187.62	2.2e-55	2.5e-59	1	0	CL0161
>XP_030501877.1 CsbHLH117	522	567	520	568	PF00010.26	HLH	4	52	53	41.33	1.1e-10	1.2e-14	1	0	
>XP_030502958.1 CsbHLH118	30	224	29	224	PF14215.6	bHLH-MYC_N	2	175	175	118.45	3.9e-34	4.3e-38	1	0	CL0161
>XP_030502958.1 CsbHLH118	337	382	335	383	PF00010.26	HLH	4	52	53	42.03	6.5e-11	7.2e-15	1	0	
>XP_030492185.1 CsbHLH119	27	201	27	201	PF14215.6	bHLH-MYC_N	1	175	175	169.22	9.9e-50	1.1e-53	1	0	CL0161
>XP_030492185.1 CsbHLH119	294	339	292	340	PF00010.26	HLH	4	52	53	41.15	1.2e-10	1.4e-14	1	0	
>XP_030480782.1 CsbHLH120	35	111	32	113	PF14215.6	bHLH-MYC_N	105	173	175	46.70	4.2e-12	2.3e-16	1	0	CL0161
>XP_030480781.1 CsbHLH121	7	177	7	179	PF14215.6	bHLH-MYC_N	1	173	175	105.25	4.4e-30	2.4e-34	1	0	CL0161


************************************************************************************************************************************************

Cannabis sativa MYBs

#Batch CD-search tool	NIH/NLM/NCBI
#cdsid	QM3-qcdsearch-E48004A252F2B58-8F3ED5F5957A088
#datatype	hitsStandard Results
#status	0
#Start time	2020-08-25T13:36:38	Run time	0:00:05:01
#status	live search submission failed	msg	Error(s) occurred during search, the result may be incomplete

Statistics: 
Search-ID:	QM3-qcdsearch-E48004A252F2B58
Data source:	CDSEARCH/cdd
E-Value cut-off:	0.01
Composition-corrected scoring:	Applied
Low-complexity regions:	Not filtered
Maximum aligns:	500
Run time:	0:00:05:01
Total queries parsed:	104
Valid queries:	104
Failed queries:	0
Queries with no domain hits:	0
Total domains found:	13
Total clusters found:	6
Total specific features found:	1
Total generic features found:	1

Query	Hit type	                 PSSM-ID	From	To	E-Value	Bitscore	Accession	Short name	Incomplete	Superfamily
Q#1 - >XP_030506798.1 CsMYB11	non-specific	178751	5	111	6.18034e-48	162.939	PLN03212	PLN03212	C	cl31985
Q#1 - >XP_030506798.1 CsMYB11	superfamily	178751	5	111	6.18034e-48	162.939	cl31985	PLN03212 superfamily	C	 - 
Q#1 - >XP_030506798.1 CsMYB11	non-specific	227476	9	109	1.54383e-17	83.6835	COG5147	REB1	C	cl34920
Q#1 - >XP_030506798.1 CsMYB11	superfamily	227476	9	109	1.54383e-17	83.6835	cl34920	REB1 superfamily	C	 - 
Q#1 - >XP_030506798.1 CsMYB11	specific	365977	14	61	2.97331e-11	57.9052	pfam00249	Myb_DNA-binding	 - 	cl21498
Q#1 - >XP_030506798.1 CsMYB11	superfamily	389774	14	61	2.97331e-11	57.9052	cl21498	SANT superfamily	 - 	 - 
Q#1 - >XP_030506798.1 CsMYB11	specific	197842	14	63	8.8308e-11	56.4633	smart00717	SANT	 - 	cl21498
Q#1 - >XP_030506798.1 CsMYB11	specific	238096	16	61	3.0158e-10	54.889	cd00167	SANT	 - 	cl21498

Q#2 - >XP_030494553.1 CsMYB12	non-specific	178751	5	144	8.79335e-55	181.043	PLN03212	PLN03212	C	cl31985
Q#2 - >XP_030494553.1 CsMYB12	superfamily	178751	5	144	8.79335e-55	181.043	cl31985	PLN03212 superfamily	C	 - 
Q#2 - >XP_030494553.1 CsMYB12	non-specific	227476	9	147	8.76432e-19	87.5355	COG5147	REB1	C	cl34920
Q#2 - >XP_030494553.1 CsMYB12	superfamily	227476	9	147	8.76432e-19	87.5355	cl34920	REB1 superfamily	C	 - 
Q#2 - >XP_030494553.1 CsMYB12	specific	365977	14	61	9.12438e-13	62.1424	pfam00249	Myb_DNA-binding	 - 	cl21498
Q#2 - >XP_030494553.1 CsMYB12	superfamily	389774	14	61	9.12438e-13	62.1424	cl21498	SANT superfamily	 - 	 - 
Q#2 - >XP_030494553.1 CsMYB12	specific	197842	14	63	5.39663e-12	59.9301	smart00717	SANT	 - 	cl21498
Q#2 - >XP_030494553.1 CsMYB12	specific	238096	16	61	1.77333e-11	58.3558	cd00167	SANT	 - 	cl21498

Q#3 - >XP_030481432.1 CsMYB13	non-specific	178751	5	116	1.43588e-50	168.332	PLN03212	PLN03212	C	cl31985
Q#3 - >XP_030481432.1 CsMYB13	superfamily	178751	5	116	1.43588e-50	168.332	cl31985	PLN03212 superfamily	C	 - 
Q#3 - >XP_030481432.1 CsMYB13	non-specific	227476	12	147	2.31754e-19	88.3059	COG5147	REB1	C	cl34920
Q#3 - >XP_030481432.1 CsMYB13	superfamily	227476	12	147	2.31754e-19	88.3059	cl34920	REB1 superfamily	C	 - 
Q#3 - >XP_030481432.1 CsMYB13	specific	365977	67	112	8.83021e-13	61.7572	pfam00249	Myb_DNA-binding	 - 	cl21498
Q#3 - >XP_030481432.1 CsMYB13	superfamily	389774	67	112	8.83021e-13	61.7572	cl21498	SANT superfamily	 - 	 - 
Q#3 - >XP_030481432.1 CsMYB13	specific	197842	14	63	7.46626e-11	56.4633	smart00717	SANT	 - 	cl21498
Q#3 - >XP_030481432.1 CsMYB13	specific	238096	16	61	1.97477e-10	55.2742	cd00167	SANT	 - 	cl21498

Q#4 - >XP_030481551.1 CsMYB14	non-specific	178751	5	116	1.57046e-50	167.947	PLN03212	PLN03212	C	cl31985
Q#4 - >XP_030481551.1 CsMYB14	superfamily	178751	5	116	1.57046e-50	167.947	cl31985	PLN03212 superfamily	C	 - 
Q#4 - >XP_030481551.1 CsMYB14	non-specific	227476	12	147	2.67434e-19	88.3059	COG5147	REB1	C	cl34920
Q#4 - >XP_030481551.1 CsMYB14	superfamily	227476	12	147	2.67434e-19	88.3059	cl34920	REB1 superfamily	C	 - 
Q#4 - >XP_030481551.1 CsMYB14	specific	365977	67	112	9.31855e-13	61.7572	pfam00249	Myb_DNA-binding	 - 	cl21498
Q#4 - >XP_030481551.1 CsMYB14	superfamily	389774	67	112	9.31855e-13	61.7572	cl21498	SANT superfamily	 - 	 - 
Q#4 - >XP_030481551.1 CsMYB14	specific	197842	14	63	8.28606e-11	56.4633	smart00717	SANT	 - 	cl21498
Q#4 - >XP_030481551.1 CsMYB14	specific	238096	16	61	2.1703e-10	54.889	cd00167	SANT	 - 	cl21498

Q#5 - >XP_030496432.1 CsMYB15	non-specific	178751	4	128	2.85429e-63	203.385	PLN03212	PLN03212	C	cl31985
Q#5 - >XP_030496432.1 CsMYB15	superfamily	178751	4	128	2.85429e-63	203.385	cl31985	PLN03212 superfamily	C	 - 
Q#5 - >XP_030496432.1 CsMYB15	non-specific	227476	12	109	5.58141e-18	85.2243	COG5147	REB1	C	cl34920
Q#5 - >XP_030496432.1 CsMYB15	superfamily	227476	12	109	5.58141e-18	85.2243	cl34920	REB1 superfamily	C	 - 
Q#5 - >XP_030496432.1 CsMYB15	specific	365977	67	112	3.22256e-17	74.4688	pfam00249	Myb_DNA-binding	 - 	cl21498
Q#5 - >XP_030496432.1 CsMYB15	superfamily	389774	67	112	3.22256e-17	74.4688	cl21498	SANT superfamily	 - 	 - 
Q#5 - >XP_030496432.1 CsMYB15	specific	197842	67	114	2.20967e-13	63.7821	smart00717	SANT	 - 	cl21498
Q#5 - >XP_030496432.1 CsMYB15	specific	238096	69	112	1.02507e-12	61.8226	cd00167	SANT	 - 	cl21498

Q#6 - >XP_030494441.1 CsMYB16	non-specific	215570	4	122	2.26085e-67	218.308	PLN03091	PLN03091	C	cl33633
Q#6 - >XP_030494441.1 CsMYB16	superfamily	215570	4	122	2.26085e-67	218.308	cl33633	PLN03091 superfamily	C	 - 
Q#6 - >XP_030494441.1 CsMYB16	non-specific	227476	5	118	3.14797e-17	82.1427	COG5147	REB1	C	cl34920
Q#6 - >XP_030494441.1 CsMYB16	superfamily	227476	5	118	3.14797e-17	82.1427	cl34920	REB1 superfamily	C	 - 
Q#6 - >XP_030494441.1 CsMYB16	specific	365977	60	105	3.37713e-16	71.3872	pfam00249	Myb_DNA-binding	 - 	cl21498
Q#6 - >XP_030494441.1 CsMYB16	superfamily	389774	60	105	3.37713e-16	71.3872	cl21498	SANT superfamily	 - 	 - 
Q#6 - >XP_030494441.1 CsMYB16	specific	197842	60	107	3.21163e-12	60.3153	smart00717	SANT	 - 	cl21498
Q#6 - >XP_030494441.1 CsMYB16	specific	238096	62	105	1.6996e-11	58.3558	cd00167	SANT	 - 	cl21498

Q#7 - >XP_030481714.1 CsMYB17	non-specific	215570	1	145	7.42716e-68	223.701	PLN03091	PLN03091	C	cl33633
Q#7 - >XP_030481714.1 CsMYB17	superfamily	215570	1	145	7.42716e-68	223.701	cl33633	PLN03091 superfamily	C	 - 
Q#7 - >XP_030481714.1 CsMYB17	non-specific	227476	9	157	5.17707e-19	89.0763	COG5147	REB1	C	cl34920
Q#7 - >XP_030481714.1 CsMYB17	superfamily	227476	9	157	5.17707e-19	89.0763	cl34920	REB1 superfamily	C	 - 
Q#7 - >XP_030481714.1 CsMYB17	specific	365977	67	112	6.59928e-16	71.002	pfam00249	Myb_DNA-binding	 - 	cl21498
Q#7 - >XP_030481714.1 CsMYB17	superfamily	389774	67	112	6.59928e-16	71.002	cl21498	SANT superfamily	 - 	 - 
Q#7 - >XP_030481714.1 CsMYB17	specific	197842	67	114	1.31956e-12	61.8561	smart00717	SANT	 - 	cl21498
Q#7 - >XP_030481714.1 CsMYB17	specific	238096	69	112	6.43411e-12	59.8966	cd00167	SANT	 - 	cl21498

Q#8 - >XP_030500440.1 CsMYB18	non-specific	215570	1	132	4.69195e-72	232.175	PLN03091	PLN03091	C	cl33633
Q#8 - >XP_030500440.1 CsMYB18	superfamily	215570	1	132	4.69195e-72	232.175	cl33633	PLN03091 superfamily	C	 - 
Q#8 - >XP_030500440.1 CsMYB18	non-specific	227476	12	109	3.1295e-15	76.7499	COG5147	REB1	C	cl34920
Q#8 - >XP_030500440.1 CsMYB18	superfamily	227476	12	109	3.1295e-15	76.7499	cl34920	REB1 superfamily	C	 - 
Q#8 - >XP_030500440.1 CsMYB18	specific	365977	67	112	1.66274e-14	66.7648	pfam00249	Myb_DNA-binding	 - 	cl21498
Q#8 - >XP_030500440.1 CsMYB18	superfamily	389774	67	112	1.66274e-14	66.7648	cl21498	SANT superfamily	 - 	 - 
Q#8 - >XP_030500440.1 CsMYB18	specific	197842	14	63	8.64041e-11	56.4633	smart00717	SANT	 - 	cl21498
Q#8 - >XP_030500440.1 CsMYB18	specific	238096	16	61	7.77496e-10	53.7334	cd00167	SANT	 - 	cl21498

Q#9 - >XP_030485058.1 CsMYB19	non-specific	215570	1	144	6.7865e-66	216.382	PLN03091	PLN03091	C	cl33633
Q#9 - >XP_030485058.1 CsMYB19	superfamily	215570	1	144	6.7865e-66	216.382	cl33633	PLN03091 superfamily	C	 - 
Q#9 - >XP_030485058.1 CsMYB19	non-specific	227476	9	125	2.179e-16	80.6019	COG5147	REB1	C	cl34920
Q#9 - >XP_030485058.1 CsMYB19	superfamily	227476	9	125	2.179e-16	80.6019	cl34920	REB1 superfamily	C	 - 
Q#9 - >XP_030485058.1 CsMYB19	specific	365977	67	112	7.09428e-14	65.224	pfam00249	Myb_DNA-binding	 - 	cl21498
Q#9 - >XP_030485058.1 CsMYB19	superfamily	389774	67	112	7.09428e-14	65.224	cl21498	SANT superfamily	 - 	 - 
Q#9 - >XP_030485058.1 CsMYB19	specific	197842	14	63	4.63615e-11	57.2337	smart00717	SANT	 - 	cl21498
Q#9 - >XP_030485058.1 CsMYB19	specific	238096	16	61	6.23272e-11	56.815	cd00167	SANT	 - 	cl21498

Q#10 - >XP_030483723.1 CsMYB20	non-specific	215570	15	125	6.67336e-44	158.217	PLN03091	PLN03091	C	cl33633
Q#10 - >XP_030483723.1 CsMYB20	superfamily	215570	15	125	6.67336e-44	158.217	cl33633	PLN03091 superfamily	C	 - 
Q#10 - >XP_030483723.1 CsMYB20	specific	365977	73	118	7.96574e-14	65.224	pfam00249	Myb_DNA-binding	 - 	cl21498
Q#10 - >XP_030483723.1 CsMYB20	superfamily	389774	73	118	7.96574e-14	65.224	cl21498	SANT superfamily	 - 	 - 
Q#10 - >XP_030483723.1 CsMYB20	non-specific	227476	20	130	1.62151e-13	71.7423	COG5147	REB1	C	cl34920
Q#10 - >XP_030483723.1 CsMYB20	superfamily	227476	20	130	1.62151e-13	71.7423	cl34920	REB1 superfamily	C	 - 
Q#10 - >XP_030483723.1 CsMYB20	specific	197842	20	69	8.06282e-12	59.5449	smart00717	SANT	 - 	cl21498
Q#10 - >XP_030483723.1 CsMYB20	specific	238096	22	67	5.35869e-11	57.2002	cd00167	SANT	 - 	cl21498

Q#11 - >XP_030503339.1 CsMYB21	non-specific	215570	1	129	1.17638e-68	221.389	PLN03091	PLN03091	C	cl33633
Q#11 - >XP_030503339.1 CsMYB21	superfamily	215570	1	129	1.17638e-68	221.389	cl33633	PLN03091 superfamily	C	 - 
Q#11 - >XP_030503339.1 CsMYB21	non-specific	227476	11	125	1.05252e-18	86.3799	COG5147	REB1	C	cl34920
Q#11 - >XP_030503339.1 CsMYB21	superfamily	227476	11	125	1.05252e-18	86.3799	cl34920	REB1 superfamily	C	 - 
Q#11 - >XP_030503339.1 CsMYB21	specific	365977	67	111	5.12214e-16	70.6168	pfam00249	Myb_DNA-binding	 - 	cl21498
Q#11 - >XP_030503339.1 CsMYB21	superfamily	389774	67	111	5.12214e-16	70.6168	cl21498	SANT superfamily	 - 	 - 
Q#11 - >XP_030503339.1 CsMYB21	specific	197842	67	114	3.31486e-13	63.0117	smart00717	SANT	 - 	cl21498
Q#11 - >XP_030503339.1 CsMYB21	specific	238096	69	112	2.57027e-12	60.2818	cd00167	SANT	 - 	cl21498

Q#12 - >XP_030503338.1 CsMYB22	non-specific	178751	4	129	6.26858e-65	206.081	PLN03212	PLN03212	C	cl31985
Q#12 - >XP_030503338.1 CsMYB22	superfamily	178751	4	129	6.26858e-65	206.081	cl31985	PLN03212 superfamily	C	 - 
Q#12 - >XP_030503338.1 CsMYB22	non-specific	215570	1	322	1.71295e-57	192.885	PLN03091	PLN03091	C	cl33633
Q#12 - >XP_030503338.1 CsMYB22	superfamily	215570	1	322	1.71295e-57	192.885	cl33633	PLN03091 superfamily	C	 - 
Q#12 - >XP_030503338.1 CsMYB22	non-specific	227476	11	125	1.07675e-18	86.7651	COG5147	REB1	C	cl34920
Q#12 - >XP_030503338.1 CsMYB22	superfamily	227476	11	125	1.07675e-18	86.7651	cl34920	REB1 superfamily	C	 - 
Q#12 - >XP_030503338.1 CsMYB22	specific	365977	67	111	5.06646e-16	71.002	pfam00249	Myb_DNA-binding	 - 	cl21498
Q#12 - >XP_030503338.1 CsMYB22	superfamily	389774	67	111	5.06646e-16	71.002	cl21498	SANT superfamily	 - 	 - 
Q#12 - >XP_030503338.1 CsMYB22	specific	197842	67	114	3.26649e-13	63.3969	smart00717	SANT	 - 	cl21498
Q#12 - >XP_030503338.1 CsMYB22	specific	238096	69	112	2.35638e-12	60.667	cd00167	SANT	 - 	cl21498

Q#13 - >XP_030500483.1 CsMYB23	non-specific	215570	1	131	1.07712e-62	206.752	PLN03091	PLN03091	C	cl33633
Q#13 - >XP_030500483.1 CsMYB23	superfamily	215570	1	131	1.07712e-62	206.752	cl33633	PLN03091 superfamily	C	 - 
Q#13 - >XP_030500483.1 CsMYB23	specific	365977	70	115	1.66518e-16	72.1576	pfam00249	Myb_DNA-binding	 - 	cl21498
Q#13 - >XP_030500483.1 CsMYB23	superfamily	389774	70	115	1.66518e-16	72.1576	cl21498	SANT superfamily	 - 	 - 
Q#13 - >XP_030500483.1 CsMYB23	non-specific	227476	14	142	3.19248e-15	76.3647	COG5147	REB1	C	cl34920
Q#13 - >XP_030500483.1 CsMYB23	superfamily	227476	14	142	3.19248e-15	76.3647	cl34920	REB1 superfamily	C	 - 
Q#13 - >XP_030500483.1 CsMYB23	specific	197842	70	117	1.19323e-12	61.8561	smart00717	SANT	 - 	cl21498
Q#13 - >XP_030500483.1 CsMYB23	specific	238096	72	115	9.88942e-12	59.1262	cd00167	SANT	 - 	cl21498

Q#14 - >XP_030500170.1 CsMYB24	non-specific	215570	1	117	1.7722e-59	196.737	PLN03091	PLN03091	C	cl33633
Q#14 - >XP_030500170.1 CsMYB24	superfamily	215570	1	117	1.7722e-59	196.737	cl33633	PLN03091 superfamily	C	 - 
Q#14 - >XP_030500170.1 CsMYB24	non-specific	227476	12	109	1.90843e-16	79.0611	COG5147	REB1	C	cl34920
Q#14 - >XP_030500170.1 CsMYB24	superfamily	227476	12	109	1.90843e-16	79.0611	cl34920	REB1 superfamily	C	 - 
Q#14 - >XP_030500170.1 CsMYB24	specific	365977	67	112	5.50279e-16	70.2316	pfam00249	Myb_DNA-binding	 - 	cl21498
Q#14 - >XP_030500170.1 CsMYB24	superfamily	389774	67	112	5.50279e-16	70.2316	cl21498	SANT superfamily	 - 	 - 
Q#14 - >XP_030500170.1 CsMYB24	specific	197842	67	114	1.44252e-12	61.0857	smart00717	SANT	 - 	cl21498
Q#14 - >XP_030500170.1 CsMYB24	specific	238096	69	112	5.96914e-12	59.1262	cd00167	SANT	 - 	cl21498

Q#15 - >XP_030503989.1 CsMYB25	non-specific	215570	1	111	1.22116e-57	189.803	PLN03091	PLN03091	C	cl33633
Q#15 - >XP_030503989.1 CsMYB25	superfamily	215570	1	111	1.22116e-57	189.803	cl33633	PLN03091 superfamily	C	 - 
Q#15 - >XP_030503989.1 CsMYB25	non-specific	227476	13	109	1.62043e-16	78.2907	COG5147	REB1	C	cl34920
Q#15 - >XP_030503989.1 CsMYB25	superfamily	227476	13	109	1.62043e-16	78.2907	cl34920	REB1 superfamily	C	 - 
Q#15 - >XP_030503989.1 CsMYB25	specific	365977	68	112	4.38796e-15	67.15	pfam00249	Myb_DNA-binding	 - 	cl21498
Q#15 - >XP_030503989.1 CsMYB25	superfamily	389774	68	112	4.38796e-15	67.15	cl21498	SANT superfamily	 - 	 - 
Q#15 - >XP_030503989.1 CsMYB25	specific	197842	68	112	1.38085e-10	55.3077	smart00717	SANT	 - 	cl21498
Q#15 - >XP_030503989.1 CsMYB25	specific	238096	70	112	1.50868e-10	54.889	cd00167	SANT	 - 	cl21498

Q#16 - >XP_030506627.1 CsMYB26	non-specific	215570	1	152	1.72976e-71	228.708	PLN03091	PLN03091	C	cl33633
Q#16 - >XP_030506627.1 CsMYB26	superfamily	215570	1	152	1.72976e-71	228.708	cl33633	PLN03091 superfamily	C	 - 
Q#16 - >XP_030506627.1 CsMYB26	non-specific	227476	9	125	3.48521e-14	72.8979	COG5147	REB1	C	cl34920
Q#16 - >XP_030506627.1 CsMYB26	superfamily	227476	9	125	3.48521e-14	72.8979	cl34920	REB1 superfamily	C	 - 
Q#16 - >XP_030506627.1 CsMYB26	specific	365977	67	111	1.71081e-13	63.6832	pfam00249	Myb_DNA-binding	 - 	cl21498
Q#16 - >XP_030506627.1 CsMYB26	superfamily	389774	67	111	1.71081e-13	63.6832	cl21498	SANT superfamily	 - 	 - 
Q#16 - >XP_030506627.1 CsMYB26	specific	238096	74	112	1.22225e-10	55.6594	cd00167	SANT	 - 	cl21498
Q#16 - >XP_030506627.1 CsMYB26	specific	197842	74	114	1.4123e-10	55.6929	smart00717	SANT	 - 	cl21498

Q#17 - >XP_030490065.1 CsMYB27	non-specific	215570	1	142	8.76278e-68	219.463	PLN03091	PLN03091	C	cl33633
Q#17 - >XP_030490065.1 CsMYB27	superfamily	215570	1	142	8.76278e-68	219.463	cl33633	PLN03091 superfamily	C	 - 
Q#17 - >XP_030490065.1 CsMYB27	non-specific	227476	12	134	4.14586e-16	78.6759	COG5147	REB1	C	cl34920
Q#17 - >XP_030490065.1 CsMYB27	superfamily	227476	12	134	4.14586e-16	78.6759	cl34920	REB1 superfamily	C	 - 
Q#17 - >XP_030490065.1 CsMYB27	specific	365977	68	113	1.00964e-15	69.8464	pfam00249	Myb_DNA-binding	 - 	cl21498
Q#17 - >XP_030490065.1 CsMYB27	superfamily	389774	68	113	1.00964e-15	69.8464	cl21498	SANT superfamily	 - 	 - 
Q#17 - >XP_030490065.1 CsMYB27	specific	197842	68	115	1.58413e-11	58.3893	smart00717	SANT	 - 	cl21498
Q#17 - >XP_030490065.1 CsMYB27	specific	238096	70	113	1.41406e-10	55.6594	cd00167	SANT	 - 	cl21498

Q#18 - >XP_030482047.1 CsMYB28	non-specific	178751	5	128	6.57279e-63	201.459	PLN03212	PLN03212	C	cl31985
Q#18 - >XP_030482047.1 CsMYB28	superfamily	178751	5	128	6.57279e-63	201.459	cl31985	PLN03212 superfamily	C	 - 
Q#18 - >XP_030482047.1 CsMYB28	specific	365977	67	111	4.07434e-16	71.3872	pfam00249	Myb_DNA-binding	 - 	cl21498
Q#18 - >XP_030482047.1 CsMYB28	superfamily	389774	67	111	4.07434e-16	71.3872	cl21498	SANT superfamily	 - 	 - 
Q#18 - >XP_030482047.1 CsMYB28	non-specific	227476	12	125	7.04679e-16	78.6759	COG5147	REB1	C	cl34920
Q#18 - >XP_030482047.1 CsMYB28	superfamily	227476	12	125	7.04679e-16	78.6759	cl34920	REB1 superfamily	C	 - 
Q#18 - >XP_030482047.1 CsMYB28	specific	197842	67	114	1.07511e-12	61.8561	smart00717	SANT	 - 	cl21498
Q#18 - >XP_030482047.1 CsMYB28	specific	238096	69	112	9.12698e-12	59.1262	cd00167	SANT	 - 	cl21498

Q#19 - >XP_030510090.1 CsMYB29	non-specific	215570	1	128	9.11611e-65	214.071	PLN03091	PLN03091	C	cl33633
Q#19 - >XP_030510090.1 CsMYB29	superfamily	215570	1	128	9.11611e-65	214.071	cl33633	PLN03091 superfamily	C	 - 
Q#19 - >XP_030510090.1 CsMYB29	specific	365977	67	111	2.0943e-15	69.4612	pfam00249	Myb_DNA-binding	 - 	cl21498
Q#19 - >XP_030510090.1 CsMYB29	superfamily	389774	67	111	2.0943e-15	69.4612	cl21498	SANT superfamily	 - 	 - 
Q#19 - >XP_030510090.1 CsMYB29	non-specific	227476	12	125	3.7924e-14	73.6683	COG5147	REB1	C	cl34920
Q#19 - >XP_030510090.1 CsMYB29	superfamily	227476	12	125	3.7924e-14	73.6683	cl34920	REB1 superfamily	C	 - 
Q#19 - >XP_030510090.1 CsMYB29	specific	197842	67	114	2.71421e-12	61.0857	smart00717	SANT	 - 	cl21498
Q#19 - >XP_030510090.1 CsMYB29	specific	238096	69	112	1.09212e-11	59.1262	cd00167	SANT	 - 	cl21498

Q#20 - >XP_030491561.1 CsMYB30	non-specific	178751	5	128	9.56014e-65	207.622	PLN03212	PLN03212	C	cl31985
Q#20 - >XP_030491561.1 CsMYB30	superfamily	178751	5	128	9.56014e-65	207.622	cl31985	PLN03212 superfamily	C	 - 
Q#20 - >XP_030491561.1 CsMYB30	non-specific	227476	12	125	1.47565e-16	81.3723	COG5147	REB1	C	cl34920
Q#20 - >XP_030491561.1 CsMYB30	superfamily	227476	12	125	1.47565e-16	81.3723	cl34920	REB1 superfamily	C	 - 
Q#20 - >XP_030491561.1 CsMYB30	specific	365977	67	111	3.91851e-16	71.7724	pfam00249	Myb_DNA-binding	 - 	cl21498
Q#20 - >XP_030491561.1 CsMYB30	superfamily	389774	67	111	3.91851e-16	71.7724	cl21498	SANT superfamily	 - 	 - 
Q#20 - >XP_030491561.1 CsMYB30	specific	197842	14	63	3.18858e-13	63.3969	smart00717	SANT	 - 	cl21498
Q#20 - >XP_030491561.1 CsMYB30	specific	238096	16	61	1.27147e-12	61.8226	cd00167	SANT	 - 	cl21498

Q#21 - >XP_030505001.1 CsMYB31	non-specific	215570	1	117	1.46433e-48	173.625	PLN03091	PLN03091	C	cl33633
Q#21 - >XP_030505001.1 CsMYB31	superfamily	215570	1	117	1.46433e-48	173.625	cl33633	PLN03091 superfamily	C	 - 
Q#21 - >XP_030505001.1 CsMYB31	non-specific	227476	11	110	1.50482e-14	75.9795	COG5147	REB1	C	cl34920
Q#21 - >XP_030505001.1 CsMYB31	superfamily	227476	11	110	1.50482e-14	75.9795	cl34920	REB1 superfamily	C	 - 
Q#21 - >XP_030505001.1 CsMYB31	specific	365977	14	62	1.36421e-13	64.8388	pfam00249	Myb_DNA-binding	 - 	cl21498
Q#21 - >XP_030505001.1 CsMYB31	superfamily	389774	14	62	1.36421e-13	64.8388	cl21498	SANT superfamily	 - 	 - 
Q#21 - >XP_030505001.1 CsMYB31	specific	197842	14	64	8.2605e-10	54.1521	smart00717	SANT	 - 	cl21498
Q#21 - >XP_030505001.1 CsMYB31	specific	238096	16	62	2.05106e-09	52.963	cd00167	SANT	 - 	cl21498
Q#21 - >XP_030505001.1 CsMYB31	non-specific	367628	417	469	5.88279e-09	53.1049	pfam03732	Retrotrans_gag	C	cl29674
Q#21 - >XP_030505001.1 CsMYB31	superfamily	392152	417	469	5.88279e-09	53.1049	cl29674	Retrotrans_gag superfamily	C	 - 

Q#22 - >XP_030500191.1 CsMYB32	non-specific	215570	1	118	7.39427e-70	225.627	PLN03091	PLN03091	C	cl33633
Q#22 - >XP_030500191.1 CsMYB32	superfamily	215570	1	118	7.39427e-70	225.627	cl33633	PLN03091 superfamily	C	 - 
Q#22 - >XP_030500191.1 CsMYB32	specific	365977	67	111	1.72709e-15	69.4612	pfam00249	Myb_DNA-binding	 - 	cl21498
Q#22 - >XP_030500191.1 CsMYB32	superfamily	389774	67	111	1.72709e-15	69.4612	cl21498	SANT superfamily	 - 	 - 
Q#22 - >XP_030500191.1 CsMYB32	non-specific	227476	9	110	3.3749e-13	70.2015	COG5147	REB1	C	cl34920
Q#22 - >XP_030500191.1 CsMYB32	superfamily	227476	9	110	3.3749e-13	70.2015	cl34920	REB1 superfamily	C	 - 
Q#22 - >XP_030500191.1 CsMYB32	specific	197842	67	114	2.00451e-12	61.0857	smart00717	SANT	 - 	cl21498
Q#22 - >XP_030500191.1 CsMYB32	specific	238096	69	112	2.62684e-11	57.9706	cd00167	SANT	 - 	cl21498

Q#23 - >XP_030500162.1 CsMYB33	non-specific	215570	1	118	7.46651e-70	225.627	PLN03091	PLN03091	C	cl33633
Q#23 - >XP_030500162.1 CsMYB33	superfamily	215570	1	118	7.46651e-70	225.627	cl33633	PLN03091 superfamily	C	 - 
Q#23 - >XP_030500162.1 CsMYB33	specific	365977	67	111	1.9974e-15	69.4612	pfam00249	Myb_DNA-binding	 - 	cl21498
Q#23 - >XP_030500162.1 CsMYB33	superfamily	389774	67	111	1.9974e-15	69.4612	cl21498	SANT superfamily	 - 	 - 
Q#23 - >XP_030500162.1 CsMYB33	non-specific	227476	9	110	3.43678e-13	70.2015	COG5147	REB1	C	cl34920
Q#23 - >XP_030500162.1 CsMYB33	superfamily	227476	9	110	3.43678e-13	70.2015	cl34920	REB1 superfamily	C	 - 
Q#23 - >XP_030500162.1 CsMYB33	specific	197842	67	114	2.28776e-12	61.0857	smart00717	SANT	 - 	cl21498
Q#23 - >XP_030500162.1 CsMYB33	specific	238096	69	112	2.85174e-11	57.5854	cd00167	SANT	 - 	cl21498

Q#24 - >XP_030493182.1 CsMYB34	non-specific	215570	4	118	2.1617e-55	189.803	PLN03091	PLN03091	C	cl33633
Q#24 - >XP_030493182.1 CsMYB34	superfamily	215570	4	118	2.1617e-55	189.803	cl33633	PLN03091 superfamily	C	 - 
Q#24 - >XP_030493182.1 CsMYB34	specific	365977	69	114	3.03177e-15	69.076	pfam00249	Myb_DNA-binding	 - 	cl21498
Q#24 - >XP_030493182.1 CsMYB34	superfamily	389774	69	114	3.03177e-15	69.076	cl21498	SANT superfamily	 - 	 - 
Q#24 - >XP_030493182.1 CsMYB34	non-specific	227476	14	119	2.3378e-14	74.8239	COG5147	REB1	C	cl34920
Q#24 - >XP_030493182.1 CsMYB34	superfamily	227476	14	119	2.3378e-14	74.8239	cl34920	REB1 superfamily	C	 - 
Q#24 - >XP_030493182.1 CsMYB34	specific	197842	69	116	1.44767e-11	58.7745	smart00717	SANT	 - 	cl21498
Q#24 - >XP_030493182.1 CsMYB34	specific	238096	71	114	1.34802e-10	56.0446	cd00167	SANT	 - 	cl21498

Q#25 - >XP_030500911.1 CsMYB35	non-specific	215570	1	150	1.29603e-68	221.389	PLN03091	PLN03091	C	cl33633
Q#25 - >XP_030500911.1 CsMYB35	superfamily	215570	1	150	1.29603e-68	221.389	cl33633	PLN03091 superfamily	C	 - 
Q#25 - >XP_030500911.1 CsMYB35	specific	365977	67	111	4.91132e-14	65.224	pfam00249	Myb_DNA-binding	 - 	cl21498
Q#25 - >XP_030500911.1 CsMYB35	superfamily	389774	67	111	4.91132e-14	65.224	cl21498	SANT superfamily	 - 	 - 
Q#25 - >XP_030500911.1 CsMYB35	non-specific	227476	12	109	1.54419e-12	67.8903	COG5147	REB1	C	cl34920
Q#25 - >XP_030500911.1 CsMYB35	superfamily	227476	12	109	1.54419e-12	67.8903	cl34920	REB1 superfamily	C	 - 
Q#25 - >XP_030500911.1 CsMYB35	specific	238096	71	112	3.6454e-11	57.2002	cd00167	SANT	 - 	cl21498
Q#25 - >XP_030500911.1 CsMYB35	specific	197842	71	114	5.08246e-11	56.8485	smart00717	SANT	 - 	cl21498

Q#26 - >XP_030490929.1 CsMYB36	non-specific	215570	8	120	4.45709e-52	178.247	PLN03091	PLN03091	C	cl33633
Q#26 - >XP_030490929.1 CsMYB36	superfamily	215570	8	120	4.45709e-52	178.247	cl33633	PLN03091 superfamily	C	 - 
Q#26 - >XP_030490929.1 CsMYB36	non-specific	227476	10	109	1.24305e-17	83.2983	COG5147	REB1	C	cl34920
Q#26 - >XP_030490929.1 CsMYB36	superfamily	227476	10	109	1.24305e-17	83.2983	cl34920	REB1 superfamily	C	 - 
Q#26 - >XP_030490929.1 CsMYB36	specific	365977	68	113	3.42696e-14	65.6092	pfam00249	Myb_DNA-binding	 - 	cl21498
Q#26 - >XP_030490929.1 CsMYB36	superfamily	389774	68	113	3.42696e-14	65.6092	cl21498	SANT superfamily	 - 	 - 
Q#26 - >XP_030490929.1 CsMYB36	specific	197842	69	115	3.0894e-11	57.6189	smart00717	SANT	 - 	cl21498
Q#26 - >XP_030490929.1 CsMYB36	specific	238096	70	113	5.28901e-11	56.815	cd00167	SANT	 - 	cl21498

Q#27 - >XP_030487259.1 CsMYB37	non-specific	178751	5	116	3.71746e-56	187.977	PLN03212	PLN03212	C	cl31985
Q#27 - >XP_030487259.1 CsMYB37	superfamily	178751	5	116	3.71746e-56	187.977	cl31985	PLN03212 superfamily	C	 - 
Q#27 - >XP_030487259.1 CsMYB37	non-specific	227476	12	110	1.57626e-15	79.0611	COG5147	REB1	C	cl34920
Q#27 - >XP_030487259.1 CsMYB37	superfamily	227476	12	110	1.57626e-15	79.0611	cl34920	REB1 superfamily	C	 - 
Q#27 - >XP_030487259.1 CsMYB37	specific	365977	67	112	8.43068e-15	68.3056	pfam00249	Myb_DNA-binding	 - 	cl21498
Q#27 - >XP_030487259.1 CsMYB37	superfamily	389774	67	112	8.43068e-15	68.3056	cl21498	SANT superfamily	 - 	 - 
Q#27 - >XP_030487259.1 CsMYB37	specific	197842	67	114	2.21204e-11	58.7745	smart00717	SANT	 - 	cl21498
Q#27 - >XP_030487259.1 CsMYB37	specific	238096	71	112	1.80916e-10	56.0446	cd00167	SANT	 - 	cl21498

Q#28 - >XP_030481857.1 CsMYB38	non-specific	215570	1	118	2.56228e-52	179.403	PLN03091	PLN03091	C	cl33633
Q#28 - >XP_030481857.1 CsMYB38	superfamily	215570	1	118	2.56228e-52	179.403	cl33633	PLN03091 superfamily	C	 - 
Q#28 - >XP_030481857.1 CsMYB38	non-specific	227476	13	121	2.23734e-14	73.6683	COG5147	REB1	C	cl34920
Q#28 - >XP_030481857.1 CsMYB38	superfamily	227476	13	121	2.23734e-14	73.6683	cl34920	REB1 superfamily	C	 - 
Q#28 - >XP_030481857.1 CsMYB38	specific	365977	67	112	4.29008e-14	65.6092	pfam00249	Myb_DNA-binding	 - 	cl21498
Q#28 - >XP_030481857.1 CsMYB38	superfamily	389774	67	112	4.29008e-14	65.6092	cl21498	SANT superfamily	 - 	 - 
Q#28 - >XP_030481857.1 CsMYB38	specific	197842	67	114	8.89129e-11	56.4633	smart00717	SANT	 - 	cl21498
Q#28 - >XP_030481857.1 CsMYB38	specific	238096	69	112	4.70016e-10	54.1186	cd00167	SANT	 - 	cl21498

Q#29 - >XP_030501617.1 CsMYB39	non-specific	178751	9	117	3.23017e-54	172.954	PLN03212	PLN03212	C	cl31985
Q#29 - >XP_030501617.1 CsMYB39	superfamily	178751	9	117	3.23017e-54	172.954	cl31985	PLN03212 superfamily	C	 - 
Q#29 - >XP_030501617.1 CsMYB39	non-specific	227476	10	111	2.61605e-15	73.2831	COG5147	REB1	C	cl34920
Q#29 - >XP_030501617.1 CsMYB39	superfamily	227476	10	111	2.61605e-15	73.2831	cl34920	REB1 superfamily	C	 - 
Q#29 - >XP_030501617.1 CsMYB39	specific	365977	68	113	4.59024e-13	60.9868	pfam00249	Myb_DNA-binding	 - 	cl21498
Q#29 - >XP_030501617.1 CsMYB39	superfamily	389774	68	113	4.59024e-13	60.9868	cl21498	SANT superfamily	 - 	 - 
Q#29 - >XP_030501617.1 CsMYB39	specific	197842	15	64	7.15835e-10	52.6113	smart00717	SANT	 - 	cl21498
Q#29 - >XP_030501617.1 CsMYB39	specific	238096	72	113	2.90109e-09	50.6518	cd00167	SANT	 - 	cl21498

Q#30 - >XP_030486755.1 CsMYB40	non-specific	215570	10	221	1.19369e-39	141.653	PLN03091	PLN03091	C	cl33633
Q#30 - >XP_030486755.1 CsMYB40	superfamily	215570	10	221	1.19369e-39	141.653	cl33633	PLN03091 superfamily	C	 - 
Q#30 - >XP_030486755.1 CsMYB40	non-specific	227476	7	107	7.1934e-15	72.8979	COG5147	REB1	C	cl34920
Q#30 - >XP_030486755.1 CsMYB40	superfamily	227476	7	107	7.1934e-15	72.8979	cl34920	REB1 superfamily	C	 - 
Q#30 - >XP_030486755.1 CsMYB40	specific	365977	68	107	1.39484e-11	57.52	pfam00249	Myb_DNA-binding	 - 	cl21498
Q#30 - >XP_030486755.1 CsMYB40	superfamily	389774	68	107	1.39484e-11	57.52	cl21498	SANT superfamily	 - 	 - 
Q#30 - >XP_030486755.1 CsMYB40	specific	197842	12	61	5.75793e-11	56.0781	smart00717	SANT	 - 	cl21498
Q#30 - >XP_030486755.1 CsMYB40	specific	238096	14	59	1.7959e-10	54.5038	cd00167	SANT	 - 	cl21498

Q#31 - >XP_030487545.1 CsMYB41	non-specific	215570	1	156	7.12469e-52	179.017	PLN03091	PLN03091	C	cl33633
Q#31 - >XP_030487545.1 CsMYB41	superfamily	215570	1	156	7.12469e-52	179.017	cl33633	PLN03091 superfamily	C	 - 
Q#31 - >XP_030487545.1 CsMYB41	non-specific	227476	11	110	1.46961e-14	74.8239	COG5147	REB1	C	cl34920
Q#31 - >XP_030487545.1 CsMYB41	superfamily	227476	11	110	1.46961e-14	74.8239	cl34920	REB1 superfamily	C	 - 
Q#31 - >XP_030487545.1 CsMYB41	specific	365977	14	62	4.85242e-11	57.1348	pfam00249	Myb_DNA-binding	 - 	cl21498
Q#31 - >XP_030487545.1 CsMYB41	superfamily	389774	14	62	4.85242e-11	57.1348	cl21498	SANT superfamily	 - 	 - 
Q#31 - >XP_030487545.1 CsMYB41	specific	197842	14	64	8.74363e-09	51.0705	smart00717	SANT	 - 	cl21498
Q#31 - >XP_030487545.1 CsMYB41	specific	238096	16	62	3.48614e-08	49.111	cd00167	SANT	 - 	cl21498

Q#32 - >XP_030496963.1 CsMYB42	non-specific	215570	1	158	3.01684e-48	170.928	PLN03091	PLN03091	C	cl33633
Q#32 - >XP_030496963.1 CsMYB42	superfamily	215570	1	158	3.01684e-48	170.928	cl33633	PLN03091 superfamily	C	 - 
Q#32 - >XP_030496963.1 CsMYB42	non-specific	227476	11	126	8.53908e-14	72.8979	COG5147	REB1	C	cl34920
Q#32 - >XP_030496963.1 CsMYB42	superfamily	227476	11	126	8.53908e-14	72.8979	cl34920	REB1 superfamily	C	 - 
Q#32 - >XP_030496963.1 CsMYB42	specific	365977	14	62	3.11621e-12	60.6016	pfam00249	Myb_DNA-binding	 - 	cl21498
Q#32 - >XP_030496963.1 CsMYB42	superfamily	389774	14	62	3.11621e-12	60.6016	cl21498	SANT superfamily	 - 	 - 
Q#32 - >XP_030496963.1 CsMYB42	specific	197842	14	64	6.06537e-09	51.4557	smart00717	SANT	 - 	cl21498
Q#32 - >XP_030496963.1 CsMYB42	specific	238096	16	62	1.92709e-08	49.8814	cd00167	SANT	 - 	cl21498

Q#33 - >XP_030496088.1 CsMYB43	non-specific	215570	1	122	2.92157e-48	171.313	PLN03091	PLN03091	C	cl33633
Q#33 - >XP_030496088.1 CsMYB43	superfamily	215570	1	122	2.92157e-48	171.313	cl33633	PLN03091 superfamily	C	 - 
Q#33 - >XP_030496088.1 CsMYB43	non-specific	227476	11	110	5.57548e-15	76.7499	COG5147	REB1	C	cl34920
Q#33 - >XP_030496088.1 CsMYB43	superfamily	227476	11	110	5.57548e-15	76.7499	cl34920	REB1 superfamily	C	 - 
Q#33 - >XP_030496088.1 CsMYB43	specific	365977	14	62	1.10278e-11	59.0608	pfam00249	Myb_DNA-binding	 - 	cl21498
Q#33 - >XP_030496088.1 CsMYB43	superfamily	389774	14	62	1.10278e-11	59.0608	cl21498	SANT superfamily	 - 	 - 
Q#33 - >XP_030496088.1 CsMYB43	specific	197842	14	64	4.75023e-09	51.8409	smart00717	SANT	 - 	cl21498
Q#33 - >XP_030496088.1 CsMYB43	specific	238096	16	62	2.99444e-08	49.4962	cd00167	SANT	 - 	cl21498

Q#34 - >XP_030500279.1 CsMYB44	non-specific	215570	10	117	1.63528e-59	197.122	PLN03091	PLN03091	C	cl33633
Q#34 - >XP_030500279.1 CsMYB44	superfamily	215570	10	117	1.63528e-59	197.122	cl33633	PLN03091 superfamily	C	 - 
Q#34 - >XP_030500279.1 CsMYB44	specific	365977	68	113	1.1059e-14	67.15	pfam00249	Myb_DNA-binding	 - 	cl21498
Q#34 - >XP_030500279.1 CsMYB44	superfamily	389774	68	113	1.1059e-14	67.15	cl21498	SANT superfamily	 - 	 - 
Q#34 - >XP_030500279.1 CsMYB44	non-specific	227476	4	109	1.44577e-14	74.0535	COG5147	REB1	C	cl34920
Q#34 - >XP_030500279.1 CsMYB44	superfamily	227476	4	109	1.44577e-14	74.0535	cl34920	REB1 superfamily	C	 - 
Q#34 - >XP_030500279.1 CsMYB44	specific	197842	68	115	1.08341e-11	58.7745	smart00717	SANT	 - 	cl21498
Q#34 - >XP_030500279.1 CsMYB44	specific	238096	70	113	5.77051e-11	56.815	cd00167	SANT	 - 	cl21498

Q#35 - >XP_030478674.1 CsMYB45	non-specific	178751	13	159	8.08504e-50	162.939	PLN03212	PLN03212	C	cl31985
Q#35 - >XP_030478674.1 CsMYB45	superfamily	178751	13	159	8.08504e-50	162.939	cl31985	PLN03212 superfamily	C	 - 
Q#35 - >XP_030478674.1 CsMYB45	specific	365977	67	112	1.1301e-14	65.6092	pfam00249	Myb_DNA-binding	 - 	cl21498
Q#35 - >XP_030478674.1 CsMYB45	superfamily	389774	67	112	1.1301e-14	65.6092	cl21498	SANT superfamily	 - 	 - 
Q#35 - >XP_030478674.1 CsMYB45	non-specific	227476	2	109	2.03732e-14	71.3571	COG5147	REB1	C	cl34920
Q#35 - >XP_030478674.1 CsMYB45	superfamily	227476	2	109	2.03732e-14	71.3571	cl34920	REB1 superfamily	C	 - 
Q#35 - >XP_030478674.1 CsMYB45	specific	238096	70	112	1.27633e-11	57.5854	cd00167	SANT	 - 	cl21498
Q#35 - >XP_030478674.1 CsMYB45	specific	197842	67	114	2.16465e-11	56.8485	smart00717	SANT	 - 	cl21498

Q#36 - >XP_030506994.1 CsMYB46	non-specific	215570	21	123	2.31253e-47	163.609	PLN03091	PLN03091	C	cl33633
Q#36 - >XP_030506994.1 CsMYB46	superfamily	215570	21	123	2.31253e-47	163.609	cl33633	PLN03091 superfamily	C	 - 
Q#36 - >XP_030506994.1 CsMYB46	non-specific	227476	22	116	1.84647e-12	66.7347	COG5147	REB1	C	cl34920
Q#36 - >XP_030506994.1 CsMYB46	superfamily	227476	22	116	1.84647e-12	66.7347	cl34920	REB1 superfamily	C	 - 
Q#36 - >XP_030506994.1 CsMYB46	specific	365977	22	69	1.84754e-12	60.2164	pfam00249	Myb_DNA-binding	 - 	cl21498
Q#36 - >XP_030506994.1 CsMYB46	superfamily	389774	22	69	1.84754e-12	60.2164	cl21498	SANT superfamily	 - 	 - 
Q#36 - >XP_030506994.1 CsMYB46	specific	197842	22	71	8.1926e-12	58.7745	smart00717	SANT	 - 	cl21498
Q#36 - >XP_030506994.1 CsMYB46	specific	238096	24	69	3.91354e-11	56.815	cd00167	SANT	 - 	cl21498

Q#37 - >XP_030489526.1 CsMYB47	non-specific	215570	1	125	2.1134e-48	166.306	PLN03091	PLN03091	C	cl33633
Q#37 - >XP_030489526.1 CsMYB47	superfamily	215570	1	125	2.1134e-48	166.306	cl33633	PLN03091 superfamily	C	 - 
Q#37 - >XP_030489526.1 CsMYB47	non-specific	227476	9	191	7.93345e-16	76.3647	COG5147	REB1	C	cl34920
Q#37 - >XP_030489526.1 CsMYB47	superfamily	227476	9	191	7.93345e-16	76.3647	cl34920	REB1 superfamily	C	 - 
Q#37 - >XP_030489526.1 CsMYB47	specific	365977	14	62	1.10894e-10	55.594	pfam00249	Myb_DNA-binding	 - 	cl21498
Q#37 - >XP_030489526.1 CsMYB47	superfamily	389774	14	62	1.10894e-10	55.594	cl21498	SANT superfamily	 - 	 - 
Q#37 - >XP_030489526.1 CsMYB47	specific	197842	14	64	1.20328e-07	47.2185	smart00717	SANT	 - 	cl21498
Q#37 - >XP_030489526.1 CsMYB47	specific	238096	71	113	1.50605e-07	46.7998	cd00167	SANT	 - 	cl21498

Q#38 - >XP_030487783.1 CsMYB48	non-specific	215570	1	131	2.01356e-71	226.397	PLN03091	PLN03091	C	cl33633
Q#38 - >XP_030487783.1 CsMYB48	superfamily	215570	1	131	2.01356e-71	226.397	cl33633	PLN03091 superfamily	C	 - 
Q#38 - >XP_030487783.1 CsMYB48	non-specific	227476	11	114	9.22131e-19	85.2243	COG5147	REB1	C	cl34920
Q#38 - >XP_030487783.1 CsMYB48	superfamily	227476	11	114	9.22131e-19	85.2243	cl34920	REB1 superfamily	C	 - 
Q#38 - >XP_030487783.1 CsMYB48	specific	365977	67	111	5.74102e-17	72.5428	pfam00249	Myb_DNA-binding	 - 	cl21498
Q#38 - >XP_030487783.1 CsMYB48	superfamily	389774	67	111	5.74102e-17	72.5428	cl21498	SANT superfamily	 - 	 - 
Q#38 - >XP_030487783.1 CsMYB48	specific	197842	67	114	3.46343e-13	62.2413	smart00717	SANT	 - 	cl21498
Q#38 - >XP_030487783.1 CsMYB48	specific	238096	69	112	1.57793e-12	60.667	cd00167	SANT	 - 	cl21498

Q#39 - >XP_030492841.1 CsMYB49	non-specific	215570	1	178	7.59328e-58	195.966	PLN03091	PLN03091	C	cl33633
Q#39 - >XP_030492841.1 CsMYB49	superfamily	215570	1	178	7.59328e-58	195.966	cl33633	PLN03091 superfamily	C	 - 
Q#39 - >XP_030492841.1 CsMYB49	specific	365977	67	112	1.88627e-15	69.8464	pfam00249	Myb_DNA-binding	 - 	cl21498
Q#39 - >XP_030492841.1 CsMYB49	superfamily	389774	67	112	1.88627e-15	69.8464	cl21498	SANT superfamily	 - 	 - 
Q#39 - >XP_030492841.1 CsMYB49	non-specific	227476	12	109	3.53764e-15	77.1351	COG5147	REB1	C	cl34920
Q#39 - >XP_030492841.1 CsMYB49	superfamily	227476	12	109	3.53764e-15	77.1351	cl34920	REB1 superfamily	C	 - 
Q#39 - >XP_030492841.1 CsMYB49	specific	197842	67	114	2.91489e-12	60.7005	smart00717	SANT	 - 	cl21498
Q#39 - >XP_030492841.1 CsMYB49	specific	238096	69	112	1.26821e-11	58.741	cd00167	SANT	 - 	cl21498

Q#40 - >XP_030482097.1 CsMYB50	non-specific	178751	37	140	7.22193e-42	150.227	PLN03212	PLN03212	C	cl31985
Q#40 - >XP_030482097.1 CsMYB50	superfamily	178751	37	140	7.22193e-42	150.227	cl31985	PLN03212 superfamily	C	 - 
Q#40 - >XP_030482097.1 CsMYB50	non-specific	227476	37	140	2.96041e-16	81.3723	COG5147	REB1	C	cl34920
Q#40 - >XP_030482097.1 CsMYB50	superfamily	227476	37	140	2.96041e-16	81.3723	cl34920	REB1 superfamily	C	 - 
Q#40 - >XP_030482097.1 CsMYB50	specific	365977	92	135	4.43555e-15	69.076	pfam00249	Myb_DNA-binding	 - 	cl21498
Q#40 - >XP_030482097.1 CsMYB50	superfamily	389774	92	135	4.43555e-15	69.076	cl21498	SANT superfamily	 - 	 - 
Q#40 - >XP_030482097.1 CsMYB50	specific	197842	39	88	2.36474e-12	61.4709	smart00717	SANT	 - 	cl21498
Q#40 - >XP_030482097.1 CsMYB50	specific	238096	41	86	1.42715e-11	59.1262	cd00167	SANT	 - 	cl21498

Q#41 - >XP_030485324.1 CsMYB51	non-specific	178751	4	116	5.60954e-60	193.37	PLN03212	PLN03212	C	cl31985
Q#41 - >XP_030485324.1 CsMYB51	superfamily	178751	4	116	5.60954e-60	193.37	cl31985	PLN03212 superfamily	C	 - 
Q#41 - >XP_030485324.1 CsMYB51	specific	365977	67	112	1.36108e-14	67.15	pfam00249	Myb_DNA-binding	 - 	cl21498
Q#41 - >XP_030485324.1 CsMYB51	superfamily	389774	67	112	1.36108e-14	67.15	cl21498	SANT superfamily	 - 	 - 
Q#41 - >XP_030485324.1 CsMYB51	non-specific	227476	12	113	6.27682e-13	69.4311	COG5147	REB1	C	cl34920
Q#41 - >XP_030485324.1 CsMYB51	superfamily	227476	12	113	6.27682e-13	69.4311	cl34920	REB1 superfamily	C	 - 
Q#41 - >XP_030485324.1 CsMYB51	specific	197842	67	114	1.31731e-11	58.7745	smart00717	SANT	 - 	cl21498
Q#41 - >XP_030485324.1 CsMYB51	specific	238096	71	112	8.25193e-11	56.4298	cd00167	SANT	 - 	cl21498

Q#42 - >XP_030485321.1 CsMYB52	non-specific	178751	4	116	7.42106e-60	192.985	PLN03212	PLN03212	C	cl31985
Q#42 - >XP_030485321.1 CsMYB52	superfamily	178751	4	116	7.42106e-60	192.985	cl31985	PLN03212 superfamily	C	 - 
Q#42 - >XP_030485321.1 CsMYB52	specific	365977	67	112	9.9929e-15	67.5352	pfam00249	Myb_DNA-binding	 - 	cl21498
Q#42 - >XP_030485321.1 CsMYB52	superfamily	389774	67	112	9.9929e-15	67.5352	cl21498	SANT superfamily	 - 	 - 
Q#42 - >XP_030485321.1 CsMYB52	non-specific	227476	12	113	5.89159e-13	69.4311	COG5147	REB1	C	cl34920
Q#42 - >XP_030485321.1 CsMYB52	superfamily	227476	12	113	5.89159e-13	69.4311	cl34920	REB1 superfamily	C	 - 
Q#42 - >XP_030485321.1 CsMYB52	specific	197842	67	114	1.20545e-11	58.7745	smart00717	SANT	 - 	cl21498
Q#42 - >XP_030485321.1 CsMYB52	specific	238096	71	112	6.58067e-11	56.815	cd00167	SANT	 - 	cl21498

Q#43 - >XP_030485857.1 CsMYB53	non-specific	178751	5	116	5.8115e-59	182.199	PLN03212	PLN03212	C	cl31985
Q#43 - >XP_030485857.1 CsMYB53	superfamily	178751	5	116	5.8115e-59	182.199	cl31985	PLN03212 superfamily	C	 - 
Q#43 - >XP_030485857.1 CsMYB53	non-specific	227476	12	110	1.43969e-15	71.7423	COG5147	REB1	C	cl34920
Q#43 - >XP_030485857.1 CsMYB53	superfamily	227476	12	110	1.43969e-15	71.7423	cl34920	REB1 superfamily	C	 - 
Q#43 - >XP_030485857.1 CsMYB53	specific	365977	67	112	1.00453e-14	63.298	pfam00249	Myb_DNA-binding	 - 	cl21498
Q#43 - >XP_030485857.1 CsMYB53	superfamily	389774	67	112	1.00453e-14	63.298	cl21498	SANT superfamily	 - 	 - 
Q#43 - >XP_030485857.1 CsMYB53	specific	197842	67	114	7.9908e-11	53.3817	smart00717	SANT	 - 	cl21498
Q#43 - >XP_030485857.1 CsMYB53	specific	238096	71	112	3.00731e-10	51.8074	cd00167	SANT	 - 	cl21498

Q#44 - >XP_030495721.1 CsMYB54	non-specific	215570	7	114	8.9358e-42	147.816	PLN03091	PLN03091	C	cl33633
Q#44 - >XP_030495721.1 CsMYB54	superfamily	215570	7	114	8.9358e-42	147.816	cl33633	PLN03091 superfamily	C	 - 
Q#44 - >XP_030495721.1 CsMYB54	non-specific	227476	8	203	1.20355e-14	72.5127	COG5147	REB1	C	cl34920
Q#44 - >XP_030495721.1 CsMYB54	superfamily	227476	8	203	1.20355e-14	72.5127	cl34920	REB1 superfamily	C	 - 
Q#44 - >XP_030495721.1 CsMYB54	specific	365977	67	108	8.27484e-14	63.6832	pfam00249	Myb_DNA-binding	 - 	cl21498
Q#44 - >XP_030495721.1 CsMYB54	superfamily	389774	67	108	8.27484e-14	63.6832	cl21498	SANT superfamily	 - 	 - 
Q#44 - >XP_030495721.1 CsMYB54	specific	238096	67	108	1.58746e-10	54.889	cd00167	SANT	 - 	cl21498
Q#44 - >XP_030495721.1 CsMYB54	specific	197842	67	110	3.41847e-10	53.7669	smart00717	SANT	 - 	cl21498

Q#45 - >XP_030495720.1 CsMYB55	non-specific	215570	19	126	5.94188e-42	148.587	PLN03091	PLN03091	C	cl33633
Q#45 - >XP_030495720.1 CsMYB55	superfamily	215570	19	126	5.94188e-42	148.587	cl33633	PLN03091 superfamily	C	 - 
Q#45 - >XP_030495720.1 CsMYB55	non-specific	227476	20	215	6.03527e-15	73.6683	COG5147	REB1	C	cl34920
Q#45 - >XP_030495720.1 CsMYB55	superfamily	227476	20	215	6.03527e-15	73.6683	cl34920	REB1 superfamily	C	 - 
Q#45 - >XP_030495720.1 CsMYB55	specific	365977	79	120	5.47442e-14	64.4536	pfam00249	Myb_DNA-binding	 - 	cl21498
Q#45 - >XP_030495720.1 CsMYB55	superfamily	389774	79	120	5.47442e-14	64.4536	cl21498	SANT superfamily	 - 	 - 
Q#45 - >XP_030495720.1 CsMYB55	specific	238096	79	120	9.54322e-11	55.6594	cd00167	SANT	 - 	cl21498
Q#45 - >XP_030495720.1 CsMYB55	specific	197842	79	122	2.29096e-10	54.5373	smart00717	SANT	 - 	cl21498

Q#46 - >XP_030510605.1 CsMYB56	non-specific	178751	14	141	4.85207e-83	252.691	PLN03212	PLN03212	C	cl31985
Q#46 - >XP_030510605.1 CsMYB56	superfamily	178751	14	141	4.85207e-83	252.691	cl31985	PLN03212 superfamily	C	 - 
Q#46 - >XP_030510605.1 CsMYB56	specific	365977	84	124	1.5692e-13	64.0684	pfam00249	Myb_DNA-binding	 - 	cl21498
Q#46 - >XP_030510605.1 CsMYB56	superfamily	389774	84	124	1.5692e-13	64.0684	cl21498	SANT superfamily	 - 	 - 
Q#46 - >XP_030510605.1 CsMYB56	non-specific	227476	21	121	3.53081e-13	70.2015	COG5147	REB1	C	cl34920
Q#46 - >XP_030510605.1 CsMYB56	superfamily	227476	21	121	3.53081e-13	70.2015	cl34920	REB1 superfamily	C	 - 
Q#46 - >XP_030510605.1 CsMYB56	specific	238096	84	124	8.46009e-11	56.4298	cd00167	SANT	 - 	cl21498
Q#46 - >XP_030510605.1 CsMYB56	specific	197842	84	126	4.56856e-10	54.5373	smart00717	SANT	 - 	cl21498

Q#47 - >XP_030506851.1 CsMYB57	non-specific	215570	2	126	1.09272e-65	210.219	PLN03091	PLN03091	C	cl33633
Q#47 - >XP_030506851.1 CsMYB57	superfamily	215570	2	126	1.09272e-65	210.219	cl33633	PLN03091 superfamily	C	 - 
Q#47 - >XP_030506851.1 CsMYB57	specific	365977	66	111	4.32328e-15	66.7648	pfam00249	Myb_DNA-binding	 - 	cl21498
Q#47 - >XP_030506851.1 CsMYB57	superfamily	389774	66	111	4.32328e-15	66.7648	cl21498	SANT superfamily	 - 	 - 
Q#47 - >XP_030506851.1 CsMYB57	non-specific	227476	12	112	1.09593e-14	72.5127	COG5147	REB1	C	cl34920
Q#47 - >XP_030506851.1 CsMYB57	superfamily	227476	12	112	1.09593e-14	72.5127	cl34920	REB1 superfamily	C	 - 
Q#47 - >XP_030506851.1 CsMYB57	specific	197842	66	113	1.30407e-11	57.6189	smart00717	SANT	 - 	cl21498
Q#47 - >XP_030506851.1 CsMYB57	specific	238096	68	111	8.36117e-11	55.2742	cd00167	SANT	 - 	cl21498

Q#48 - >XP_030502465.1 CsMYB58	non-specific	215570	9	263	3.21034e-40	145.89	PLN03091	PLN03091	C	cl33633
Q#48 - >XP_030502465.1 CsMYB58	superfamily	215570	9	263	3.21034e-40	145.89	cl33633	PLN03091 superfamily	C	 - 
Q#48 - >XP_030502465.1 CsMYB58	non-specific	227476	9	126	3.48983e-17	81.7575	COG5147	REB1	C	cl34920
Q#48 - >XP_030502465.1 CsMYB58	superfamily	227476	9	126	3.48983e-17	81.7575	cl34920	REB1 superfamily	C	 - 
Q#48 - >XP_030502465.1 CsMYB58	specific	197842	11	60	6.98987e-12	59.1597	smart00717	SANT	 - 	cl21498
Q#48 - >XP_030502465.1 CsMYB58	superfamily	389774	11	60	6.98987e-12	59.1597	cl21498	SANT superfamily	 - 	 - 
Q#48 - >XP_030502465.1 CsMYB58	specific	365977	67	106	4.65491e-11	56.7496	pfam00249	Myb_DNA-binding	 - 	cl21498
Q#48 - >XP_030502465.1 CsMYB58	specific	238096	13	58	7.01727e-11	56.4298	cd00167	SANT	 - 	cl21498

Q#49 - >XP_030496270.1 CsMYB59	non-specific	215570	2	126	4.24959e-68	217.923	PLN03091	PLN03091	C	cl33633
Q#49 - >XP_030496270.1 CsMYB59	superfamily	215570	2	126	4.24959e-68	217.923	cl33633	PLN03091 superfamily	C	 - 
Q#49 - >XP_030496270.1 CsMYB59	non-specific	227476	8	161	2.22541e-17	81.3723	COG5147	REB1	C	cl34920
Q#49 - >XP_030496270.1 CsMYB59	superfamily	227476	8	161	2.22541e-17	81.3723	cl34920	REB1 superfamily	C	 - 
Q#49 - >XP_030496270.1 CsMYB59	specific	365977	66	111	2.87864e-15	67.9204	pfam00249	Myb_DNA-binding	 - 	cl21498
Q#49 - >XP_030496270.1 CsMYB59	superfamily	389774	66	111	2.87864e-15	67.9204	cl21498	SANT superfamily	 - 	 - 
Q#49 - >XP_030496270.1 CsMYB59	specific	197842	66	113	7.53915e-12	58.7745	smart00717	SANT	 - 	cl21498
Q#49 - >XP_030496270.1 CsMYB59	specific	238096	68	111	6.1378e-11	56.0446	cd00167	SANT	 - 	cl21498

Q#50 - >XP_030499128.1 CsMYB60	non-specific	215570	1	116	7.77542e-61	197.892	PLN03091	PLN03091	C	cl33633
Q#50 - >XP_030499128.1 CsMYB60	superfamily	215570	1	116	7.77542e-61	197.892	cl33633	PLN03091 superfamily	C	 - 
Q#50 - >XP_030499128.1 CsMYB60	non-specific	227476	12	108	2.15566e-13	69.0459	COG5147	REB1	C	cl34920
Q#50 - >XP_030499128.1 CsMYB60	superfamily	227476	12	108	2.15566e-13	69.0459	cl34920	REB1 superfamily	C	 - 
Q#50 - >XP_030499128.1 CsMYB60	specific	365977	14	61	2.65678e-13	62.1424	pfam00249	Myb_DNA-binding	 - 	cl21498
Q#50 - >XP_030499128.1 CsMYB60	superfamily	389774	14	61	2.65678e-13	62.1424	cl21498	SANT superfamily	 - 	 - 
Q#50 - >XP_030499128.1 CsMYB60	specific	197842	14	63	1.46167e-11	57.6189	smart00717	SANT	 - 	cl21498
Q#50 - >XP_030499128.1 CsMYB60	specific	238096	16	61	3.23775e-11	56.815	cd00167	SANT	 - 	cl21498

Q#51 - >XP_030508798.1 CsMYB61	non-specific	215570	1	115	4.02518e-64	207.137	PLN03091	PLN03091	C	cl33633
Q#51 - >XP_030508798.1 CsMYB61	superfamily	215570	1	115	4.02518e-64	207.137	cl33633	PLN03091 superfamily	C	 - 
Q#51 - >XP_030508798.1 CsMYB61	non-specific	227476	12	108	5.45694e-18	82.9131	COG5147	REB1	C	cl34920
Q#51 - >XP_030508798.1 CsMYB61	superfamily	227476	12	108	5.45694e-18	82.9131	cl34920	REB1 superfamily	C	 - 
Q#51 - >XP_030508798.1 CsMYB61	specific	365977	67	112	3.73135e-15	67.5352	pfam00249	Myb_DNA-binding	 - 	cl21498
Q#51 - >XP_030508798.1 CsMYB61	superfamily	389774	67	112	3.73135e-15	67.5352	cl21498	SANT superfamily	 - 	 - 
Q#51 - >XP_030508798.1 CsMYB61	specific	197842	14	63	1.31673e-10	55.3077	smart00717	SANT	 - 	cl21498
Q#51 - >XP_030508798.1 CsMYB61	specific	238096	16	61	3.09873e-10	54.1186	cd00167	SANT	 - 	cl21498

Q#52 - >XP_030504341.1 CsMYB1	non-specific	215570	40	114	2.25025e-32	124.319	PLN03091	PLN03091	C	cl33633
Q#52 - >XP_030504341.1 CsMYB1	superfamily	215570	40	114	2.25025e-32	124.319	cl33633	PLN03091 superfamily	C	 - 
Q#52 - >XP_030504341.1 CsMYB1	specific	365977	62	107	1.17126e-16	72.1576	pfam00249	Myb_DNA-binding	 - 	cl21498
Q#52 - >XP_030504341.1 CsMYB1	superfamily	389774	62	107	1.17126e-16	72.1576	cl21498	SANT superfamily	 - 	 - 
Q#52 - >XP_030504341.1 CsMYB1	specific	197842	62	109	1.40658e-12	61.0857	smart00717	SANT	 - 	cl21498
Q#52 - >XP_030504341.1 CsMYB1	specific	238096	64	107	2.55931e-12	60.2818	cd00167	SANT	 - 	cl21498
Q#52 - >XP_030504341.1 CsMYB1	non-specific	227476	43	103	2.97907e-09	57.4899	COG5147	REB1	C	cl34920
Q#52 - >XP_030504341.1 CsMYB1	superfamily	227476	43	103	2.97907e-09	57.4899	cl34920	REB1 superfamily	C	 - 

Q#53 - >XP_030504340.1 CsMYB2	non-specific	215570	73	147	5.04301e-33	127.015	PLN03091	PLN03091	C	cl33633
Q#53 - >XP_030504340.1 CsMYB2	superfamily	215570	73	147	5.04301e-33	127.015	cl33633	PLN03091 superfamily	C	 - 
Q#53 - >XP_030504340.1 CsMYB2	specific	365977	95	140	1.58689e-16	72.1576	pfam00249	Myb_DNA-binding	 - 	cl21498
Q#53 - >XP_030504340.1 CsMYB2	superfamily	389774	95	140	1.58689e-16	72.1576	cl21498	SANT superfamily	 - 	 - 
Q#53 - >XP_030504340.1 CsMYB2	specific	197842	95	142	2.30107e-12	60.7005	smart00717	SANT	 - 	cl21498
Q#53 - >XP_030504340.1 CsMYB2	specific	238096	97	140	4.02894e-12	59.8966	cd00167	SANT	 - 	cl21498
Q#53 - >XP_030504340.1 CsMYB2	non-specific	227476	76	136	1.6129e-09	58.6455	COG5147	REB1	C	cl34920
Q#53 - >XP_030504340.1 CsMYB2	superfamily	227476	76	136	1.6129e-09	58.6455	cl34920	REB1 superfamily	C	 - 

Q#54 - >XP_030495893.1 CsMYB62	non-specific	215570	1	263	1.17671e-94	292.651	PLN03091	PLN03091	C	cl33633
Q#54 - >XP_030495893.1 CsMYB62	superfamily	215570	1	263	1.17671e-94	292.651	cl33633	PLN03091 superfamily	C	 - 
Q#54 - >XP_030495893.1 CsMYB62	specific	365977	67	112	5.51108e-14	65.6092	pfam00249	Myb_DNA-binding	 - 	cl21498
Q#54 - >XP_030495893.1 CsMYB62	superfamily	389774	67	112	5.51108e-14	65.6092	cl21498	SANT superfamily	 - 	 - 
Q#54 - >XP_030495893.1 CsMYB62	non-specific	227476	9	113	1.18711e-13	72.5127	COG5147	REB1	C	cl34920
Q#54 - >XP_030495893.1 CsMYB62	superfamily	227476	9	113	1.18711e-13	72.5127	cl34920	REB1 superfamily	C	 - 
Q#54 - >XP_030495893.1 CsMYB62	specific	238096	17	61	1.27598e-10	56.0446	cd00167	SANT	 - 	cl21498
Q#54 - >XP_030495893.1 CsMYB62	specific	197842	14	63	1.90428e-10	55.6929	smart00717	SANT	 - 	cl21498

Q#55 - >XP_030480154.1 CsMYB99	non-specific	215570	109	320	1.92689e-26	112.378	PLN03091	PLN03091	C	cl33633
Q#55 - >XP_030480154.1 CsMYB99	superfamily	215570	109	320	1.92689e-26	112.378	cl33633	PLN03091 superfamily	C	 - 
Q#55 - >XP_030480154.1 CsMYB99	non-specific	227476	108	209	5.36136e-22	99.4767	COG5147	REB1	C	cl34920
Q#55 - >XP_030480154.1 CsMYB99	superfamily	227476	108	209	5.36136e-22	99.4767	cl34920	REB1 superfamily	C	 - 
Q#55 - >XP_030480154.1 CsMYB99	specific	365977	111	157	4.51072e-17	74.854	pfam00249	Myb_DNA-binding	 - 	cl21498
Q#55 - >XP_030480154.1 CsMYB99	superfamily	389774	111	157	4.51072e-17	74.854	cl21498	SANT superfamily	 - 	 - 
Q#55 - >XP_030480154.1 CsMYB99	specific	197842	111	159	5.06899e-16	71.8713	smart00717	SANT	 - 	cl21498
Q#55 - >XP_030480154.1 CsMYB99	specific	238096	113	157	8.09383e-16	71.0674	cd00167	SANT	 - 	cl21498
Q#55 - >XP_030480154.1 CsMYB99	specific	372817	62	122	1.58459e-14	68.1054	pfam13921	Myb_DNA-bind_6	 - 	cl21498
Q#55 - >XP_030480154.1 CsMYB99	superfamily	389774	62	122	1.58459e-14	68.1054	cl21498	SANT superfamily	 - 	 - 
Q#55 - >XP_030480154.1 CsMYB99	specific	197842	59	107	3.3913e-11	58.3893	smart00717	SANT	 - 	cl21498
Q#55 - >XP_030480154.1 CsMYB99	specific	238096	62	105	3.88448e-11	57.9706	cd00167	SANT	 - 	cl21498

Q#56 - >XP_030480152.1 CsMYB100	non-specific	215570	125	336	3.58081e-26	111.607	PLN03091	PLN03091	C	cl33633
Q#56 - >XP_030480152.1 CsMYB100	superfamily	215570	125	336	3.58081e-26	111.607	cl33633	PLN03091 superfamily	C	 - 
Q#56 - >XP_030480152.1 CsMYB100	non-specific	227476	124	225	5.82817e-22	99.4767	COG5147	REB1	C	cl34920
Q#56 - >XP_030480152.1 CsMYB100	superfamily	227476	124	225	5.82817e-22	99.4767	cl34920	REB1 superfamily	C	 - 
Q#56 - >XP_030480152.1 CsMYB100	specific	365977	127	173	3.17025e-17	75.2392	pfam00249	Myb_DNA-binding	 - 	cl21498
Q#56 - >XP_030480152.1 CsMYB100	superfamily	389774	127	173	3.17025e-17	75.2392	cl21498	SANT superfamily	 - 	 - 
Q#56 - >XP_030480152.1 CsMYB100	specific	197842	127	175	3.85104e-16	72.2565	smart00717	SANT	 - 	cl21498
Q#56 - >XP_030480152.1 CsMYB100	specific	238096	129	173	6.08824e-16	71.4526	cd00167	SANT	 - 	cl21498
Q#56 - >XP_030480152.1 CsMYB100	specific	372817	78	138	1.34059e-14	68.1054	pfam13921	Myb_DNA-bind_6	 - 	cl21498
Q#56 - >XP_030480152.1 CsMYB100	superfamily	389774	78	138	1.34059e-14	68.1054	cl21498	SANT superfamily	 - 	 - 
Q#56 - >XP_030480152.1 CsMYB100	specific	197842	75	123	2.67728e-11	58.3893	smart00717	SANT	 - 	cl21498
Q#56 - >XP_030480152.1 CsMYB100	specific	238096	78	121	3.09628e-11	58.3558	cd00167	SANT	 - 	cl21498

Q#57 - >XP_030485339.1 CsMYB63	non-specific	178751	23	136	4.25878e-45	154.079	PLN03212	PLN03212	C	cl31985
Q#57 - >XP_030485339.1 CsMYB63	superfamily	178751	23	136	4.25878e-45	154.079	cl31985	PLN03212 superfamily	C	 - 
Q#57 - >XP_030485339.1 CsMYB63	specific	365977	78	121	6.20764e-16	70.6168	pfam00249	Myb_DNA-binding	 - 	cl21498
Q#57 - >XP_030485339.1 CsMYB63	superfamily	389774	78	121	6.20764e-16	70.6168	cl21498	SANT superfamily	 - 	 - 
Q#57 - >XP_030485339.1 CsMYB63	specific	197842	25	74	5.04195e-13	62.6265	smart00717	SANT	 - 	cl21498
Q#57 - >XP_030485339.1 CsMYB63	non-specific	227476	26	119	5.43947e-13	69.4311	COG5147	REB1	C	cl34920
Q#57 - >XP_030485339.1 CsMYB63	superfamily	227476	26	119	5.43947e-13	69.4311	cl34920	REB1 superfamily	C	 - 
Q#57 - >XP_030485339.1 CsMYB63	specific	238096	27	72	4.18416e-12	59.8966	cd00167	SANT	 - 	cl21498

Q#58 - >XP_030490260.1 CsMYB64	non-specific	178751	33	131	3.03491e-50	164.095	PLN03212	PLN03212	C	cl31985
Q#58 - >XP_030490260.1 CsMYB64	superfamily	178751	33	131	3.03491e-50	164.095	cl31985	PLN03212 superfamily	C	 - 
Q#58 - >XP_030490260.1 CsMYB64	non-specific	227476	30	129	9.28444e-15	72.5127	COG5147	REB1	C	cl34920
Q#58 - >XP_030490260.1 CsMYB64	superfamily	227476	30	129	9.28444e-15	72.5127	cl34920	REB1 superfamily	C	 - 
Q#58 - >XP_030490260.1 CsMYB64	specific	365977	86	131	2.78564e-14	64.8388	pfam00249	Myb_DNA-binding	 - 	cl21498
Q#58 - >XP_030490260.1 CsMYB64	superfamily	389774	86	131	2.78564e-14	64.8388	cl21498	SANT superfamily	 - 	 - 
Q#58 - >XP_030490260.1 CsMYB64	specific	238096	90	131	3.99201e-10	53.3482	cd00167	SANT	 - 	cl21498
Q#58 - >XP_030490260.1 CsMYB64	specific	197842	86	131	4.29702e-10	53.3817	smart00717	SANT	 - 	cl21498

Q#59 - >XP_030482027.1 CsMYB65	non-specific	215570	12	115	3.51313e-48	166.691	PLN03091	PLN03091	C	cl33633
Q#59 - >XP_030482027.1 CsMYB65	superfamily	215570	12	115	3.51313e-48	166.691	cl33633	PLN03091 superfamily	C	 - 
Q#59 - >XP_030482027.1 CsMYB65	specific	365977	67	112	5.38042e-16	70.2316	pfam00249	Myb_DNA-binding	 - 	cl21498
Q#59 - >XP_030482027.1 CsMYB65	superfamily	389774	67	112	5.38042e-16	70.2316	cl21498	SANT superfamily	 - 	 - 
Q#59 - >XP_030482027.1 CsMYB65	non-specific	227476	12	108	8.06304e-16	77.1351	COG5147	REB1	C	cl34920
Q#59 - >XP_030482027.1 CsMYB65	superfamily	227476	12	108	8.06304e-16	77.1351	cl34920	REB1 superfamily	C	 - 
Q#59 - >XP_030482027.1 CsMYB65	specific	197842	67	114	4.94545e-13	62.2413	smart00717	SANT	 - 	cl21498
Q#59 - >XP_030482027.1 CsMYB65	specific	238096	69	112	2.34415e-12	60.2818	cd00167	SANT	 - 	cl21498

Q#60 - >XP_030492596.1 CsMYB66	non-specific	215570	1	161	3.87922e-56	192.499	PLN03091	PLN03091	C	cl33633
Q#60 - >XP_030492596.1 CsMYB66	superfamily	215570	1	161	3.87922e-56	192.499	cl33633	PLN03091 superfamily	C	 - 
Q#60 - >XP_030492596.1 CsMYB66	non-specific	227476	12	114	2.19883e-15	77.9055	COG5147	REB1	C	cl34920
Q#60 - >XP_030492596.1 CsMYB66	superfamily	227476	12	114	2.19883e-15	77.9055	cl34920	REB1 superfamily	C	 - 
Q#60 - >XP_030492596.1 CsMYB66	specific	365977	67	112	6.02395e-15	68.3056	pfam00249	Myb_DNA-binding	 - 	cl21498
Q#60 - >XP_030492596.1 CsMYB66	superfamily	389774	67	112	6.02395e-15	68.3056	cl21498	SANT superfamily	 - 	 - 
Q#60 - >XP_030492596.1 CsMYB66	specific	197842	67	114	4.96905e-11	57.6189	smart00717	SANT	 - 	cl21498
Q#60 - >XP_030492596.1 CsMYB66	specific	238096	69	112	1.88005e-10	55.6594	cd00167	SANT	 - 	cl21498

Q#61 - >XP_030501806.1 CsMYB67	non-specific	178751	4	116	2.54613e-63	199.533	PLN03212	PLN03212	C	cl31985
Q#61 - >XP_030501806.1 CsMYB67	superfamily	178751	4	116	2.54613e-63	199.533	cl31985	PLN03212 superfamily	C	 - 
Q#61 - >XP_030501806.1 CsMYB67	specific	365977	67	112	1.51895e-14	65.9944	pfam00249	Myb_DNA-binding	 - 	cl21498
Q#61 - >XP_030501806.1 CsMYB67	superfamily	389774	67	112	1.51895e-14	65.9944	cl21498	SANT superfamily	 - 	 - 
Q#61 - >XP_030501806.1 CsMYB67	non-specific	227476	15	119	4.86817e-14	71.7423	COG5147	REB1	C	cl34920
Q#61 - >XP_030501806.1 CsMYB67	superfamily	227476	15	119	4.86817e-14	71.7423	cl34920	REB1 superfamily	C	 - 
Q#61 - >XP_030501806.1 CsMYB67	specific	197842	67	114	1.04292e-10	55.6929	smart00717	SANT	 - 	cl21498
Q#61 - >XP_030501806.1 CsMYB67	specific	238096	71	112	1.99269e-10	54.889	cd00167	SANT	 - 	cl21498

Q#62 - >XP_030509806.1 CsMYB68	non-specific	178751	32	145	2.90042e-43	150.998	PLN03212	PLN03212	C	cl31985
Q#62 - >XP_030509806.1 CsMYB68	superfamily	178751	32	145	2.90042e-43	150.998	cl31985	PLN03212 superfamily	C	 - 
Q#62 - >XP_030509806.1 CsMYB68	specific	365977	87	130	4.73278e-17	74.0836	pfam00249	Myb_DNA-binding	 - 	cl21498
Q#62 - >XP_030509806.1 CsMYB68	superfamily	389774	87	130	4.73278e-17	74.0836	cl21498	SANT superfamily	 - 	 - 
Q#62 - >XP_030509806.1 CsMYB68	non-specific	227476	32	129	2.29004e-16	80.2167	COG5147	REB1	C	cl34920
Q#62 - >XP_030509806.1 CsMYB68	superfamily	227476	32	129	2.29004e-16	80.2167	cl34920	REB1 superfamily	C	 - 
Q#62 - >XP_030509806.1 CsMYB68	specific	197842	87	134	3.05123e-14	66.4785	smart00717	SANT	 - 	cl21498
Q#62 - >XP_030509806.1 CsMYB68	specific	238096	89	130	6.18379e-13	62.593	cd00167	SANT	 - 	cl21498

Q#63 - >XP_030492253.1 CsMYB69	non-specific	215570	57	157	2.26817e-30	122.008	PLN03091	PLN03091	C	cl33633
Q#63 - >XP_030492253.1 CsMYB69	superfamily	215570	57	157	2.26817e-30	122.008	cl33633	PLN03091 superfamily	C	 - 
Q#63 - >XP_030492253.1 CsMYB69	non-specific	227476	55	156	9.22995e-21	94.0839	COG5147	REB1	C	cl34920
Q#63 - >XP_030492253.1 CsMYB69	superfamily	227476	55	156	9.22995e-21	94.0839	cl34920	REB1 superfamily	C	 - 
Q#63 - >XP_030492253.1 CsMYB69	specific	365977	109	154	9.69328e-17	73.3132	pfam00249	Myb_DNA-binding	 - 	cl21498
Q#63 - >XP_030492253.1 CsMYB69	superfamily	389774	109	154	9.69328e-17	73.3132	cl21498	SANT superfamily	 - 	 - 
Q#63 - >XP_030492253.1 CsMYB69	specific	197842	57	105	3.69918e-14	66.0933	smart00717	SANT	 - 	cl21498
Q#63 - >XP_030492253.1 CsMYB69	specific	238096	59	101	5.87394e-14	65.6746	cd00167	SANT	 - 	cl21498

Q#64 - >XP_030509805.1 CsMYB70	non-specific	215570	1	93	1.19027e-37	142.038	PLN03091	PLN03091	C	cl33633
Q#64 - >XP_030509805.1 CsMYB70	superfamily	215570	1	93	1.19027e-37	142.038	cl33633	PLN03091 superfamily	C	 - 
Q#64 - >XP_030509805.1 CsMYB70	specific	365977	42	85	6.87597e-17	73.6984	pfam00249	Myb_DNA-binding	 - 	cl21498
Q#64 - >XP_030509805.1 CsMYB70	superfamily	389774	42	85	6.87597e-17	73.6984	cl21498	SANT superfamily	 - 	 - 
Q#64 - >XP_030509805.1 CsMYB70	specific	197842	42	89	3.84246e-14	66.0933	smart00717	SANT	 - 	cl21498
Q#64 - >XP_030509805.1 CsMYB70	specific	238096	44	85	7.12123e-13	62.593	cd00167	SANT	 - 	cl21498
Q#64 - >XP_030509805.1 CsMYB70	non-specific	227476	4	84	2.14149e-12	68.6607	COG5147	REB1	C	cl34920
Q#64 - >XP_030509805.1 CsMYB70	superfamily	227476	4	84	2.14149e-12	68.6607	cl34920	REB1 superfamily	C	 - 

Q#65 - >XP_030492407.1 CsMYB71	non-specific	215570	61	161	2.63529e-30	121.623	PLN03091	PLN03091	C	cl33633
Q#65 - >XP_030492407.1 CsMYB71	superfamily	215570	61	161	2.63529e-30	121.623	cl33633	PLN03091 superfamily	C	 - 
Q#65 - >XP_030492407.1 CsMYB71	non-specific	227476	59	160	1.13359e-20	94.0839	COG5147	REB1	C	cl34920
Q#65 - >XP_030492407.1 CsMYB71	superfamily	227476	59	160	1.13359e-20	94.0839	cl34920	REB1 superfamily	C	 - 
Q#65 - >XP_030492407.1 CsMYB71	specific	365977	113	158	1.29634e-16	72.928	pfam00249	Myb_DNA-binding	 - 	cl21498
Q#65 - >XP_030492407.1 CsMYB71	superfamily	389774	113	158	1.29634e-16	72.928	cl21498	SANT superfamily	 - 	 - 
Q#65 - >XP_030492407.1 CsMYB71	specific	197842	61	109	5.22085e-14	65.7081	smart00717	SANT	 - 	cl21498
Q#65 - >XP_030492407.1 CsMYB71	specific	238096	63	105	7.58771e-14	65.2894	cd00167	SANT	 - 	cl21498

Q#66 - >XP_030509804.1 CsMYB72	non-specific	215570	32	138	7.89788e-43	157.446	PLN03091	PLN03091	C	cl33633
Q#66 - >XP_030509804.1 CsMYB72	superfamily	215570	32	138	7.89788e-43	157.446	cl33633	PLN03091 superfamily	C	 - 
Q#66 - >XP_030509804.1 CsMYB72	specific	365977	87	130	8.64914e-17	73.6984	pfam00249	Myb_DNA-binding	 - 	cl21498
Q#66 - >XP_030509804.1 CsMYB72	superfamily	389774	87	130	8.64914e-17	73.6984	cl21498	SANT superfamily	 - 	 - 
Q#66 - >XP_030509804.1 CsMYB72	non-specific	227476	32	129	2.87884e-16	80.9871	COG5147	REB1	C	cl34920
Q#66 - >XP_030509804.1 CsMYB72	superfamily	227476	32	129	2.87884e-16	80.9871	cl34920	REB1 superfamily	C	 - 
Q#66 - >XP_030509804.1 CsMYB72	specific	197842	87	134	4.29883e-14	66.0933	smart00717	SANT	 - 	cl21498
Q#66 - >XP_030509804.1 CsMYB72	specific	238096	89	130	7.90812e-13	62.593	cd00167	SANT	 - 	cl21498

Q#67 - >XP_030493010.1 CsMYB73	non-specific	215570	39	149	1.19425e-69	225.627	PLN03091	PLN03091	C	cl33633
Q#67 - >XP_030493010.1 CsMYB73	superfamily	215570	39	149	1.19425e-69	225.627	cl33633	PLN03091 superfamily	C	 - 
Q#67 - >XP_030493010.1 CsMYB73	non-specific	227476	36	141	5.94443e-13	69.8163	COG5147	REB1	C	cl34920
Q#67 - >XP_030493010.1 CsMYB73	superfamily	227476	36	141	5.94443e-13	69.8163	cl34920	REB1 superfamily	C	 - 
Q#67 - >XP_030493010.1 CsMYB73	specific	365977	95	140	8.42787e-12	59.446	pfam00249	Myb_DNA-binding	 - 	cl21498
Q#67 - >XP_030493010.1 CsMYB73	superfamily	389774	95	140	8.42787e-12	59.446	cl21498	SANT superfamily	 - 	 - 
Q#67 - >XP_030493010.1 CsMYB73	specific	197842	95	142	4.14718e-10	54.5373	smart00717	SANT	 - 	cl21498
Q#67 - >XP_030493010.1 CsMYB73	specific	238096	45	89	2.31022e-09	52.1926	cd00167	SANT	 - 	cl21498

Q#68 - >XP_030510491.1 CsMYB74	non-specific	215570	26	155	4.42401e-65	212.915	PLN03091	PLN03091	C	cl33633
Q#68 - >XP_030510491.1 CsMYB74	superfamily	215570	26	155	4.42401e-65	212.915	cl33633	PLN03091 superfamily	C	 - 
Q#68 - >XP_030510491.1 CsMYB74	non-specific	227476	36	150	1.60843e-13	71.3571	COG5147	REB1	C	cl34920
Q#68 - >XP_030510491.1 CsMYB74	superfamily	227476	36	150	1.60843e-13	71.3571	cl34920	REB1 superfamily	C	 - 
Q#68 - >XP_030510491.1 CsMYB74	specific	365977	39	86	6.78161e-13	62.1424	pfam00249	Myb_DNA-binding	 - 	cl21498
Q#68 - >XP_030510491.1 CsMYB74	superfamily	389774	39	86	6.78161e-13	62.1424	cl21498	SANT superfamily	 - 	 - 
Q#68 - >XP_030510491.1 CsMYB74	specific	238096	42	86	9.06324e-12	59.1262	cd00167	SANT	 - 	cl21498
Q#68 - >XP_030510491.1 CsMYB74	specific	197842	39	88	2.06886e-11	58.0041	smart00717	SANT	 - 	cl21498

Q#69 - >XP_030495926.1 CsMYB75	non-specific	178751	4	115	5.8306e-50	169.102	PLN03212	PLN03212	C	cl31985
Q#69 - >XP_030495926.1 CsMYB75	superfamily	178751	4	115	5.8306e-50	169.102	cl31985	PLN03212 superfamily	C	 - 
Q#69 - >XP_030495926.1 CsMYB75	specific	365977	67	112	3.45554e-14	65.9944	pfam00249	Myb_DNA-binding	 - 	cl21498
Q#69 - >XP_030495926.1 CsMYB75	superfamily	389774	67	112	3.45554e-14	65.9944	cl21498	SANT superfamily	 - 	 - 
Q#69 - >XP_030495926.1 CsMYB75	non-specific	227476	9	121	5.52571e-14	73.2831	COG5147	REB1	C	cl34920
Q#69 - >XP_030495926.1 CsMYB75	superfamily	227476	9	121	5.52571e-14	73.2831	cl34920	REB1 superfamily	C	 - 
Q#69 - >XP_030495926.1 CsMYB75	specific	197842	14	63	7.21358e-11	56.8485	smart00717	SANT	 - 	cl21498
Q#69 - >XP_030495926.1 CsMYB75	specific	238096	16	61	4.91839e-10	54.5038	cd00167	SANT	 - 	cl21498

Q#70 - >XP_030502824.1 CsMYB76	non-specific	178751	4	119	2.72219e-63	196.451	PLN03212	PLN03212	C	cl31985
Q#70 - >XP_030502824.1 CsMYB76	superfamily	178751	4	119	2.72219e-63	196.451	cl31985	PLN03212 superfamily	C	 - 
Q#70 - >XP_030502824.1 CsMYB76	non-specific	227476	12	127	5.75389e-15	72.5127	COG5147	REB1	C	cl34920
Q#70 - >XP_030502824.1 CsMYB76	superfamily	227476	12	127	5.75389e-15	72.5127	cl34920	REB1 superfamily	C	 - 
Q#70 - >XP_030502824.1 CsMYB76	specific	365977	67	112	9.18712e-14	62.9128	pfam00249	Myb_DNA-binding	 - 	cl21498
Q#70 - >XP_030502824.1 CsMYB76	superfamily	389774	67	112	9.18712e-14	62.9128	cl21498	SANT superfamily	 - 	 - 
Q#70 - >XP_030502824.1 CsMYB76	specific	197842	67	114	1.33353e-10	54.5373	smart00717	SANT	 - 	cl21498
Q#70 - >XP_030502824.1 CsMYB76	specific	238096	71	112	1.87881e-10	54.1186	cd00167	SANT	 - 	cl21498

Q#71 - >XP_030482260.1 CsMYB77	non-specific	178751	34	176	3.13871e-40	139.827	PLN03212	PLN03212	C	cl31985
Q#71 - >XP_030482260.1 CsMYB77	superfamily	178751	34	176	3.13871e-40	139.827	cl31985	PLN03212 superfamily	C	 - 
Q#71 - >XP_030482260.1 CsMYB77	non-specific	227476	23	133	6.88671e-14	70.9719	COG5147	REB1	C	cl34920
Q#71 - >XP_030482260.1 CsMYB77	superfamily	227476	23	133	6.88671e-14	70.9719	cl34920	REB1 superfamily	C	 - 
Q#71 - >XP_030482260.1 CsMYB77	specific	197842	39	88	2.68898e-13	62.6265	smart00717	SANT	 - 	cl21498
Q#71 - >XP_030482260.1 CsMYB77	superfamily	389774	39	88	2.68898e-13	62.6265	cl21498	SANT superfamily	 - 	 - 
Q#71 - >XP_030482260.1 CsMYB77	specific	365977	39	86	3.07757e-13	62.5276	pfam00249	Myb_DNA-binding	 - 	cl21498
Q#71 - >XP_030482260.1 CsMYB77	specific	238096	41	86	1.16209e-12	61.0522	cd00167	SANT	 - 	cl21498

Q#72 - >XP_030490648.1 CsMYB78	non-specific	215570	1	116	8.37726e-76	243.346	PLN03091	PLN03091	C	cl33633
Q#72 - >XP_030490648.1 CsMYB78	superfamily	215570	1	116	8.37726e-76	243.346	cl33633	PLN03091 superfamily	C	 - 
Q#72 - >XP_030490648.1 CsMYB78	non-specific	227476	9	113	8.49788e-17	82.1427	COG5147	REB1	C	cl34920
Q#72 - >XP_030490648.1 CsMYB78	superfamily	227476	9	113	8.49788e-17	82.1427	cl34920	REB1 superfamily	C	 - 
Q#72 - >XP_030490648.1 CsMYB78	specific	365977	67	110	7.80632e-15	67.9204	pfam00249	Myb_DNA-binding	 - 	cl21498
Q#72 - >XP_030490648.1 CsMYB78	superfamily	389774	67	110	7.80632e-15	67.9204	cl21498	SANT superfamily	 - 	 - 
Q#72 - >XP_030490648.1 CsMYB78	specific	197842	14	63	2.35755e-12	61.0857	smart00717	SANT	 - 	cl21498
Q#72 - >XP_030490648.1 CsMYB78	specific	238096	17	61	4.63674e-12	60.2818	cd00167	SANT	 - 	cl21498
Q#73 - >XP_030488174.1 CsMYB79	non-specific	215570	1	200	8.5172e-76	241.42	PLN03091	PLN03091	C	cl33633

Q#73 - >XP_030488174.1 CsMYB79	superfamily	215570	1	200	8.5172e-76	241.42	cl33633	PLN03091 superfamily	C	 - 
Q#73 - >XP_030488174.1 CsMYB79	non-specific	227476	8	130	2.0573e-16	80.2167	COG5147	REB1	C	cl34920
Q#73 - >XP_030488174.1 CsMYB79	superfamily	227476	8	130	2.0573e-16	80.2167	cl34920	REB1 superfamily	C	 - 
Q#73 - >XP_030488174.1 CsMYB79	specific	365977	66	109	1.2328e-15	69.8464	pfam00249	Myb_DNA-binding	 - 	cl21498
Q#73 - >XP_030488174.1 CsMYB79	superfamily	389774	66	109	1.2328e-15	69.8464	cl21498	SANT superfamily	 - 	 - 
Q#73 - >XP_030488174.1 CsMYB79	specific	197842	66	113	6.56242e-13	62.6265	smart00717	SANT	 - 	cl21498
Q#73 - >XP_030488174.1 CsMYB79	specific	238096	68	108	1.81839e-12	61.0522	cd00167	SANT	 - 	cl21498

Q#74 - >XP_030487751.1 CsMYB80	non-specific	178751	4	116	1.30416e-60	196.066	PLN03212	PLN03212	C	cl31985
Q#74 - >XP_030487751.1 CsMYB80	superfamily	178751	4	116	1.30416e-60	196.066	cl31985	PLN03212 superfamily	C	 - 
Q#74 - >XP_030487751.1 CsMYB80	specific	365977	67	110	5.59265e-15	68.3056	pfam00249	Myb_DNA-binding	 - 	cl21498
Q#74 - >XP_030487751.1 CsMYB80	superfamily	389774	67	110	5.59265e-15	68.3056	cl21498	SANT superfamily	 - 	 - 
Q#74 - >XP_030487751.1 CsMYB80	non-specific	227476	12	109	1.14513e-13	72.1275	COG5147	REB1	C	cl34920
Q#74 - >XP_030487751.1 CsMYB80	superfamily	227476	12	109	1.14513e-13	72.1275	cl34920	REB1 superfamily	C	 - 
Q#74 - >XP_030487751.1 CsMYB80	specific	197842	67	114	6.56527e-12	59.9301	smart00717	SANT	 - 	cl21498
Q#74 - >XP_030487751.1 CsMYB80	specific	238096	71	112	1.12859e-11	59.1262	cd00167	SANT	 - 	cl21498

Q#75 - >XP_030495514.1 CsMYB81	non-specific	215570	1	132	2.24943e-59	198.277	PLN03091	PLN03091	C	cl33633
Q#75 - >XP_030495514.1 CsMYB81	superfamily	215570	1	132	2.24943e-59	198.277	cl33633	PLN03091 superfamily	C	 - 
Q#75 - >XP_030495514.1 CsMYB81	non-specific	227476	11	132	2.79849e-15	76.7499	COG5147	REB1	C	cl34920
Q#75 - >XP_030495514.1 CsMYB81	superfamily	227476	11	132	2.79849e-15	76.7499	cl34920	REB1 superfamily	C	 - 
Q#75 - >XP_030495514.1 CsMYB81	specific	365977	69	112	2.23188e-12	60.9868	pfam00249	Myb_DNA-binding	 - 	cl21498
Q#75 - >XP_030495514.1 CsMYB81	superfamily	389774	69	112	2.23188e-12	60.9868	cl21498	SANT superfamily	 - 	 - 
Q#75 - >XP_030495514.1 CsMYB81	specific	197842	68	114	4.9429e-10	54.1521	smart00717	SANT	 - 	cl21498
Q#75 - >XP_030495514.1 CsMYB81	specific	238096	69	112	5.91227e-10	54.1186	cd00167	SANT	 - 	cl21498

Q#76 - >XP_030492843.1 CsMYB82	non-specific	178751	26	185	1.42638e-49	164.865	PLN03212	PLN03212	C	cl31985
Q#76 - >XP_030492843.1 CsMYB82	superfamily	178751	26	185	1.42638e-49	164.865	cl31985	PLN03212 superfamily	C	 - 
Q#76 - >XP_030492843.1 CsMYB82	non-specific	227476	29	149	7.59886e-17	80.6019	COG5147	REB1	C	cl34920
Q#76 - >XP_030492843.1 CsMYB82	superfamily	227476	29	149	7.59886e-17	80.6019	cl34920	REB1 superfamily	C	 - 
Q#76 - >XP_030492843.1 CsMYB82	specific	365977	82	127	1.56344e-14	66.3796	pfam00249	Myb_DNA-binding	 - 	cl21498
Q#76 - >XP_030492843.1 CsMYB82	superfamily	389774	82	127	1.56344e-14	66.3796	cl21498	SANT superfamily	 - 	 - 
Q#76 - >XP_030492843.1 CsMYB82	specific	197842	29	78	2.09318e-11	58.0041	smart00717	SANT	 - 	cl21498
Q#76 - >XP_030492843.1 CsMYB82	specific	238096	84	127	3.75185e-11	57.2002	cd00167	SANT	 - 	cl21498

Q#77 - >XP_030483790.1 CsMYB83	non-specific	215570	1	132	4.49398e-65	211.759	PLN03091	PLN03091	C	cl33633
Q#77 - >XP_030483790.1 CsMYB83	superfamily	215570	1	132	4.49398e-65	211.759	cl33633	PLN03091 superfamily	C	 - 
Q#77 - >XP_030483790.1 CsMYB83	non-specific	227476	11	146	1.59905e-17	82.9131	COG5147	REB1	C	cl34920
Q#77 - >XP_030483790.1 CsMYB83	superfamily	227476	11	146	1.59905e-17	82.9131	cl34920	REB1 superfamily	C	 - 
Q#77 - >XP_030483790.1 CsMYB83	specific	365977	70	112	2.51112e-13	63.298	pfam00249	Myb_DNA-binding	 - 	cl21498
Q#77 - >XP_030483790.1 CsMYB83	superfamily	389774	70	112	2.51112e-13	63.298	cl21498	SANT superfamily	 - 	 - 
Q#77 - >XP_030483790.1 CsMYB83	specific	197842	14	63	7.6916e-12	59.1597	smart00717	SANT	 - 	cl21498
Q#77 - >XP_030483790.1 CsMYB83	specific	238096	17	61	2.39858e-11	57.5854	cd00167	SANT	 - 	cl21498

Q#78 - >XP_030483754.1 CsMYB84	non-specific	215570	1	127	2.16416e-67	215.611	PLN03091	PLN03091	C	cl33633
Q#78 - >XP_030483754.1 CsMYB84	superfamily	215570	1	127	2.16416e-67	215.611	cl33633	PLN03091 superfamily	C	 - 
Q#78 - >XP_030483754.1 CsMYB84	specific	365977	67	110	5.35265e-14	64.4536	pfam00249	Myb_DNA-binding	 - 	cl21498
Q#78 - >XP_030483754.1 CsMYB84	superfamily	389774	67	110	5.35265e-14	64.4536	cl21498	SANT superfamily	 - 	 - 
Q#78 - >XP_030483754.1 CsMYB84	non-specific	227476	12	125	9.49271e-13	67.5051	COG5147	REB1	C	cl34920
Q#78 - >XP_030483754.1 CsMYB84	superfamily	227476	12	125	9.49271e-13	67.5051	cl34920	REB1 superfamily	C	 - 
Q#78 - >XP_030483754.1 CsMYB84	specific	197842	67	114	9.18239e-11	55.6929	smart00717	SANT	 - 	cl21498
Q#78 - >XP_030483754.1 CsMYB84	specific	238096	70	110	1.38441e-10	55.2742	cd00167	SANT	 - 	cl21498

Q#79 - >XP_030490967.1 CsMYB85	non-specific	215570	10	110	1.5242e-28	111.993	PLN03091	PLN03091	C	cl33633
Q#79 - >XP_030490967.1 CsMYB85	superfamily	215570	10	110	1.5242e-28	111.993	cl33633	PLN03091 superfamily	C	 - 
Q#79 - >XP_030490967.1 CsMYB85	non-specific	227476	8	123	8.10673e-21	90.6171	COG5147	REB1	C	cl34920
Q#79 - >XP_030490967.1 CsMYB85	superfamily	227476	8	123	8.10673e-21	90.6171	cl34920	REB1 superfamily	C	 - 
Q#79 - >XP_030490967.1 CsMYB85	specific	372817	13	71	9.92846e-15	66.5646	pfam13921	Myb_DNA-bind_6	 - 	cl21498
Q#79 - >XP_030490967.1 CsMYB85	superfamily	389774	13	71	9.92846e-15	66.5646	cl21498	SANT superfamily	 - 	 - 
Q#79 - >XP_030490967.1 CsMYB85	specific	197842	10	58	7.21221e-14	63.7821	smart00717	SANT	 - 	cl21498
Q#79 - >XP_030490967.1 CsMYB85	specific	238096	12	54	1.01365e-13	63.3634	cd00167	SANT	 - 	cl21498

Q#80 - >XP_030482085.1 CsMYB86	non-specific	215570	17	124	1.42385e-46	161.298	PLN03091	PLN03091	C	cl33633
Q#80 - >XP_030482085.1 CsMYB86	superfamily	215570	17	124	1.42385e-46	161.298	cl33633	PLN03091 superfamily	C	 - 
Q#80 - >XP_030482085.1 CsMYB86	specific	365977	73	116	7.8602e-15	66.7648	pfam00249	Myb_DNA-binding	 - 	cl21498
Q#80 - >XP_030482085.1 CsMYB86	superfamily	389774	73	116	7.8602e-15	66.7648	cl21498	SANT superfamily	 - 	 - 
Q#80 - >XP_030482085.1 CsMYB86	non-specific	227476	16	114	1.69047e-12	66.7347	COG5147	REB1	C	cl34920
Q#80 - >XP_030482085.1 CsMYB86	superfamily	227476	16	114	1.69047e-12	66.7347	cl34920	REB1 superfamily	C	 - 
Q#80 - >XP_030482085.1 CsMYB86	specific	197842	73	116	9.64662e-11	55.6929	smart00717	SANT	 - 	cl21498
Q#80 - >XP_030482085.1 CsMYB86	specific	238096	77	116	1.13099e-10	55.2742	cd00167	SANT	 - 	cl21498

Q#81 - >XP_030478701.1 CsMYB87	non-specific	178751	9	123	2.7262e-50	165.25	PLN03212	PLN03212	C	cl31985
Q#81 - >XP_030478701.1 CsMYB87	superfamily	178751	9	123	2.7262e-50	165.25	cl31985	PLN03212 superfamily	C	 - 
Q#81 - >XP_030478701.1 CsMYB87	non-specific	227476	11	110	2.18522e-15	75.2091	COG5147	REB1	C	cl34920
Q#81 - >XP_030478701.1 CsMYB87	superfamily	227476	11	110	2.18522e-15	75.2091	cl34920	REB1 superfamily	C	 - 
Q#81 - >XP_030478701.1 CsMYB87	specific	365977	68	112	1.04336e-11	58.2904	pfam00249	Myb_DNA-binding	 - 	cl21498
Q#81 - >XP_030478701.1 CsMYB87	superfamily	389774	68	112	1.04336e-11	58.2904	cl21498	SANT superfamily	 - 	 - 
Q#81 - >XP_030478701.1 CsMYB87	specific	197842	15	64	4.53127e-09	51.0705	smart00717	SANT	 - 	cl21498
Q#81 - >XP_030478701.1 CsMYB87	specific	238096	70	112	1.57651e-08	49.4962	cd00167	SANT	 - 	cl21498

Q#82 - >XP_030488122.1 CsMYB88	non-specific	215570	8	110	1.8732e-29	115.074	PLN03091	PLN03091	C	cl33633
Q#82 - >XP_030488122.1 CsMYB88	superfamily	215570	8	110	1.8732e-29	115.074	cl33633	PLN03091 superfamily	C	 - 
Q#82 - >XP_030488122.1 CsMYB88	non-specific	227476	2	108	1.52594e-23	99.0915	COG5147	REB1	C	cl34920
Q#82 - >XP_030488122.1 CsMYB88	superfamily	227476	2	108	1.52594e-23	99.0915	cl34920	REB1 superfamily	C	 - 
Q#82 - >XP_030488122.1 CsMYB88	specific	365977	62	105	2.67925e-15	67.9204	pfam00249	Myb_DNA-binding	 - 	cl21498
Q#82 - >XP_030488122.1 CsMYB88	superfamily	389774	62	105	2.67925e-15	67.9204	cl21498	SANT superfamily	 - 	 - 
Q#82 - >XP_030488122.1 CsMYB88	specific	238096	10	52	6.74807e-13	61.4374	cd00167	SANT	 - 	cl21498
Q#82 - >XP_030488122.1 CsMYB88	specific	197842	8	52	8.82873e-13	61.0857	smart00717	SANT	 - 	cl21498

Q#83 - >XP_030486027.1 CsMYB89	non-specific	215570	13	113	6.66853e-30	118.541	PLN03091	PLN03091	C	cl33633
Q#83 - >XP_030486027.1 CsMYB89	superfamily	215570	13	113	6.66853e-30	118.541	cl33633	PLN03091 superfamily	C	 - 
Q#83 - >XP_030486027.1 CsMYB89	non-specific	227476	7	116	1.04069e-22	98.3211	COG5147	REB1	C	cl34920
Q#83 - >XP_030486027.1 CsMYB89	superfamily	227476	7	116	1.04069e-22	98.3211	cl34920	REB1 superfamily	C	 - 
Q#83 - >XP_030486027.1 CsMYB89	specific	372817	16	73	9.36094e-18	75.8094	pfam13921	Myb_DNA-bind_6	 - 	cl21498
Q#83 - >XP_030486027.1 CsMYB89	superfamily	389774	16	73	9.36094e-18	75.8094	cl21498	SANT superfamily	 - 	 - 
Q#83 - >XP_030486027.1 CsMYB89	specific	197842	13	61	1.57241e-16	72.2565	smart00717	SANT	 - 	cl21498
Q#83 - >XP_030486027.1 CsMYB89	specific	238096	15	57	1.1931e-15	69.9118	cd00167	SANT	 - 	cl21498

Q#84 - >XP_030486041.1 CsMYB90	non-specific	215570	13	113	6.81307e-30	118.541	PLN03091	PLN03091	C	cl33633
Q#84 - >XP_030486041.1 CsMYB90	superfamily	215570	13	113	6.81307e-30	118.541	cl33633	PLN03091 superfamily	C	 - 
Q#84 - >XP_030486041.1 CsMYB90	non-specific	227476	7	116	1.05923e-22	98.3211	COG5147	REB1	C	cl34920
Q#84 - >XP_030486041.1 CsMYB90	superfamily	227476	7	116	1.05923e-22	98.3211	cl34920	REB1 superfamily	C	 - 
Q#84 - >XP_030486041.1 CsMYB90	specific	372817	16	73	9.45568e-18	75.8094	pfam13921	Myb_DNA-bind_6	 - 	cl21498
Q#84 - >XP_030486041.1 CsMYB90	superfamily	389774	16	73	9.45568e-18	75.8094	cl21498	SANT superfamily	 - 	 - 
Q#84 - >XP_030486041.1 CsMYB90	specific	197842	13	61	1.58643e-16	72.2565	smart00717	SANT	 - 	cl21498
Q#84 - >XP_030486041.1 CsMYB90	specific	238096	15	57	1.20276e-15	69.9118	cd00167	SANT	 - 	cl21498

Q#85 - >XP_030480939.1 CsMYB101	non-specific	178751	85	197	3.31281e-24	102.848	PLN03212	PLN03212	C	cl31985
Q#85 - >XP_030480939.1 CsMYB101	superfamily	178751	85	197	3.31281e-24	102.848	cl31985	PLN03212 superfamily	C	 - 
Q#85 - >XP_030480939.1 CsMYB101	non-specific	227476	82	183	8.09198e-22	100.247	COG5147	REB1	C	cl34920
Q#85 - >XP_030480939.1 CsMYB101	superfamily	227476	82	183	8.09198e-22	100.247	cl34920	REB1 superfamily	C	 - 
Q#85 - >XP_030480939.1 CsMYB101	specific	372817	88	148	7.16325e-19	81.2022	pfam13921	Myb_DNA-bind_6	 - 	cl21498
Q#85 - >XP_030480939.1 CsMYB101	superfamily	389774	88	148	7.16325e-19	81.2022	cl21498	SANT superfamily	 - 	 - 
Q#85 - >XP_030480939.1 CsMYB101	specific	197842	85	133	2.77927e-17	76.1085	smart00717	SANT	 - 	cl21498
Q#85 - >XP_030480939.1 CsMYB101	specific	238096	87	131	2.76734e-16	73.3786	cd00167	SANT	 - 	cl21498
Q#85 - >XP_030480939.1 CsMYB101	specific	372817	36	93	4.16536e-16	73.113	pfam13921	Myb_DNA-bind_6	 - 	cl21498
Q#85 - >XP_030480939.1 CsMYB101	superfamily	389774	36	93	4.16536e-16	73.113	cl21498	SANT superfamily	 - 	 - 
Q#85 - >XP_030480939.1 CsMYB101	specific	197842	33	81	2.74793e-14	67.6341	smart00717	SANT	 - 	cl21498
Q#85 - >XP_030480939.1 CsMYB101	specific	238096	36	79	4.008e-14	67.2154	cd00167	SANT	 - 	cl21498

Q#86 - >XP_030496517.1 CsMYB91	non-specific	215570	15	129	9.74131e-47	162.069	PLN03091	PLN03091	C	cl33633
Q#86 - >XP_030496517.1 CsMYB91	superfamily	215570	15	129	9.74131e-47	162.069	cl33633	PLN03091 superfamily	C	 - 
Q#86 - >XP_030496517.1 CsMYB91	specific	365977	71	114	4.56868e-15	67.5352	pfam00249	Myb_DNA-binding	 - 	cl21498
Q#86 - >XP_030496517.1 CsMYB91	superfamily	389774	71	114	4.56868e-15	67.5352	cl21498	SANT superfamily	 - 	 - 
Q#86 - >XP_030496517.1 CsMYB91	specific	197842	18	67	7.49688e-12	58.7745	smart00717	SANT	 - 	cl21498
Q#86 - >XP_030496517.1 CsMYB91	non-specific	227476	14	112	7.83507e-12	64.8087	COG5147	REB1	C	cl34920
Q#86 - >XP_030496517.1 CsMYB91	superfamily	227476	14	112	7.83507e-12	64.8087	cl34920	REB1 superfamily	C	 - 
Q#86 - >XP_030496517.1 CsMYB91	specific	238096	20	65	4.91091e-11	56.4298	cd00167	SANT	 - 	cl21498

Q#87 - >XP_030496516.1 CsMYB92	non-specific	215570	15	131	2.41369e-46	162.454	PLN03091	PLN03091	C	cl33633
Q#87 - >XP_030496516.1 CsMYB92	superfamily	215570	15	131	2.41369e-46	162.454	cl33633	PLN03091 superfamily	C	 - 
Q#87 - >XP_030496516.1 CsMYB92	specific	365977	71	114	4.84244e-15	67.9204	pfam00249	Myb_DNA-binding	 - 	cl21498
Q#87 - >XP_030496516.1 CsMYB92	superfamily	389774	71	114	4.84244e-15	67.9204	cl21498	SANT superfamily	 - 	 - 
Q#87 - >XP_030496516.1 CsMYB92	specific	197842	18	67	7.09259e-12	59.1597	smart00717	SANT	 - 	cl21498
Q#87 - >XP_030496516.1 CsMYB92	non-specific	227476	14	112	1.44626e-11	64.8087	COG5147	REB1	C	cl34920
Q#87 - >XP_030496516.1 CsMYB92	superfamily	227476	14	112	1.44626e-11	64.8087	cl34920	REB1 superfamily	C	 - 
Q#87 - >XP_030496516.1 CsMYB92	specific	238096	20	65	4.22138e-11	57.2002	cd00167	SANT	 - 	cl21498

Q#88 - >XP_030503196.1 CsMYB93	non-specific	215570	23	129	9.82531e-65	212.145	PLN03091	PLN03091	C	cl33633
Q#88 - >XP_030503196.1 CsMYB93	superfamily	215570	23	129	9.82531e-65	212.145	cl33633	PLN03091 superfamily	C	 - 
Q#88 - >XP_030503196.1 CsMYB93	specific	365977	79	122	2.30438e-15	69.076	pfam00249	Myb_DNA-binding	 - 	cl21498
Q#88 - >XP_030503196.1 CsMYB93	superfamily	389774	79	122	2.30438e-15	69.076	cl21498	SANT superfamily	 - 	 - 
Q#88 - >XP_030503196.1 CsMYB93	non-specific	227476	23	129	1.55109e-13	71.3571	COG5147	REB1	C	cl34920
Q#88 - >XP_030503196.1 CsMYB93	superfamily	227476	23	129	1.55109e-13	71.3571	cl34920	REB1 superfamily	C	 - 
Q#88 - >XP_030503196.1 CsMYB93	specific	197842	79	126	2.87219e-12	60.7005	smart00717	SANT	 - 	cl21498
Q#88 - >XP_030503196.1 CsMYB93	specific	238096	81	124	2.13776e-11	57.9706	cd00167	SANT	 - 	cl21498

Q#89 - >XP_030508763.1 CsMYB94	non-specific	178751	53	155	1.85213e-38	138.672	PLN03212	PLN03212	C	cl31985
Q#89 - >XP_030508763.1 CsMYB94	superfamily	178751	53	155	1.85213e-38	138.672	cl31985	PLN03212 superfamily	C	 - 
Q#89 - >XP_030508763.1 CsMYB94	specific	365977	55	102	1.23439e-13	64.4536	pfam00249	Myb_DNA-binding	 - 	cl21498
Q#89 - >XP_030508763.1 CsMYB94	superfamily	389774	55	102	1.23439e-13	64.4536	cl21498	SANT superfamily	 - 	 - 
Q#89 - >XP_030508763.1 CsMYB94	specific	197842	55	104	5.37225e-13	63.0117	smart00717	SANT	 - 	cl21498
Q#89 - >XP_030508763.1 CsMYB94	specific	238096	57	102	1.90556e-12	61.0522	cd00167	SANT	 - 	cl21498
Q#89 - >XP_030508763.1 CsMYB94	non-specific	227476	40	149	3.26992e-06	49.0155	COG5147	REB1	C	cl34920
Q#89 - >XP_030508763.1 CsMYB94	superfamily	227476	40	149	3.26992e-06	49.0155	cl34920	REB1 superfamily	C	 - 

Q#90 - >XP_030502580.1 CsMYB102	non-specific	178751	79	208	1.02934e-25	102.078	PLN03212	PLN03212	C	cl31985
Q#90 - >XP_030502580.1 CsMYB102	superfamily	178751	79	208	1.02934e-25	102.078	cl31985	PLN03212 superfamily	C	 - 
Q#90 - >XP_030502580.1 CsMYB102	non-specific	227476	77	172	7.06233e-21	91.7727	COG5147	REB1	C	cl34920
Q#90 - >XP_030502580.1 CsMYB102	superfamily	227476	77	172	7.06233e-21	91.7727	cl34920	REB1 superfamily	C	 - 
Q#90 - >XP_030502580.1 CsMYB102	specific	372817	82	142	3.30255e-16	71.187	pfam13921	Myb_DNA-bind_6	 - 	cl21498
Q#90 - >XP_030502580.1 CsMYB102	superfamily	389774	82	142	3.30255e-16	71.187	cl21498	SANT superfamily	 - 	 - 
Q#90 - >XP_030502580.1 CsMYB102	specific	197842	79	127	7.16209e-14	64.5525	smart00717	SANT	 - 	cl21498
Q#90 - >XP_030502580.1 CsMYB102	specific	238096	81	125	9.68598e-14	64.1338	cd00167	SANT	 - 	cl21498
Q#90 - >XP_030502580.1 CsMYB102	specific	372817	30	90	3.43972e-12	60.0162	pfam13921	Myb_DNA-bind_6	 - 	cl21498
Q#90 - >XP_030502580.1 CsMYB102	superfamily	389774	30	90	3.43972e-12	60.0162	cl21498	SANT superfamily	 - 	 - 
Q#90 - >XP_030502580.1 CsMYB102	specific	197842	29	75	3.50661e-10	54.1521	smart00717	SANT	 - 	cl21498
Q#90 - >XP_030502580.1 CsMYB102	specific	238096	29	73	6.48441e-10	53.3482	cd00167	SANT	 - 	cl21498

Q#91 - >XP_030478930.1 CsMYB95	non-specific	215570	41	144	4.59878e-28	111.222	PLN03091	PLN03091	C	cl33633
Q#91 - >XP_030478930.1 CsMYB95	superfamily	215570	41	144	4.59878e-28	111.222	cl33633	PLN03091 superfamily	C	 - 
Q#91 - >XP_030478930.1 CsMYB95	non-specific	227476	38	141	2.40792e-20	89.4615	COG5147	REB1	C	cl34920
Q#91 - >XP_030478930.1 CsMYB95	superfamily	227476	38	141	2.40792e-20	89.4615	cl34920	REB1 superfamily	C	 - 
Q#91 - >XP_030478930.1 CsMYB95	specific	372817	44	102	2.91999e-15	68.1054	pfam13921	Myb_DNA-bind_6	 - 	cl21498
Q#91 - >XP_030478930.1 CsMYB95	superfamily	389774	44	102	2.91999e-15	68.1054	cl21498	SANT superfamily	 - 	 - 
Q#91 - >XP_030478930.1 CsMYB95	specific	197842	41	89	2.95655e-14	64.9377	smart00717	SANT	 - 	cl21498
Q#91 - >XP_030478930.1 CsMYB95	specific	238096	43	85	1.03842e-13	63.3634	cd00167	SANT	 - 	cl21498

Q#92 - >XP_030504372.1 CsMYB96	non-specific	215570	1	246	2.99454e-108	326.549	PLN03091	PLN03091	C	cl33633
Q#92 - >XP_030504372.1 CsMYB96	superfamily	215570	1	246	2.99454e-108	326.549	cl33633	PLN03091 superfamily	C	 - 
Q#92 - >XP_030504372.1 CsMYB96	non-specific	227476	8	113	3.64449e-15	77.1351	COG5147	REB1	C	cl34920
Q#92 - >XP_030504372.1 CsMYB96	superfamily	227476	8	113	3.64449e-15	77.1351	cl34920	REB1 superfamily	C	 - 
Q#92 - >XP_030504372.1 CsMYB96	specific	365977	14	61	4.29305e-13	62.9128	pfam00249	Myb_DNA-binding	 - 	cl21498
Q#92 - >XP_030504372.1 CsMYB96	superfamily	389774	14	61	4.29305e-13	62.9128	cl21498	SANT superfamily	 - 	 - 
Q#92 - >XP_030504372.1 CsMYB96	specific	238096	17	61	1.14243e-11	59.1262	cd00167	SANT	 - 	cl21498
Q#92 - >XP_030504372.1 CsMYB96	specific	197842	14	63	2.0126e-11	58.3893	smart00717	SANT	 - 	cl21498

Q#93 - >XP_030504371.1 CsMYB97	non-specific	215570	1	519	1.61355e-130	387.41	PLN03091	PLN03091	 - 	cl33633
Q#93 - >XP_030504371.1 CsMYB97	superfamily	215570	1	519	1.61355e-130	387.41	cl33633	PLN03091 superfamily	 - 	 - 
Q#93 - >XP_030504371.1 CsMYB97	non-specific	227476	8	113	3.23134e-15	77.9055	COG5147	REB1	C	cl34920
Q#93 - >XP_030504371.1 CsMYB97	superfamily	227476	8	113	3.23134e-15	77.9055	cl34920	REB1 superfamily	C	 - 
Q#93 - >XP_030504371.1 CsMYB97	specific	365977	14	61	3.13527e-13	63.6832	pfam00249	Myb_DNA-binding	 - 	cl21498
Q#93 - >XP_030504371.1 CsMYB97	superfamily	389774	14	61	3.13527e-13	63.6832	cl21498	SANT superfamily	 - 	 - 
Q#93 - >XP_030504371.1 CsMYB97	specific	238096	17	61	9.12182e-12	59.5114	cd00167	SANT	 - 	cl21498
Q#93 - >XP_030504371.1 CsMYB97	specific	197842	14	63	1.48743e-11	59.1597	smart00717	SANT	 - 	cl21498

Q#94 - >XP_030490545.1 CsMYB103	non-specific	215570	91	195	1.18494e-24	108.526	PLN03091	PLN03091	C	cl33633
Q#94 - >XP_030490545.1 CsMYB103	superfamily	215570	91	195	1.18494e-24	108.526	cl33633	PLN03091 superfamily	C	 - 
Q#94 - >XP_030490545.1 CsMYB103	non-specific	227476	91	197	1.63653e-22	102.558	COG5147	REB1	C	cl34920
Q#94 - >XP_030490545.1 CsMYB103	superfamily	227476	91	197	1.63653e-22	102.558	cl34920	REB1 superfamily	C	 - 
Q#94 - >XP_030490545.1 CsMYB103	specific	372817	97	157	1.3566e-17	77.3502	pfam13921	Myb_DNA-bind_6	 - 	cl21498
Q#94 - >XP_030490545.1 CsMYB103	superfamily	389774	97	157	1.3566e-17	77.3502	cl21498	SANT superfamily	 - 	 - 
Q#94 - >XP_030490545.1 CsMYB103	specific	197842	94	142	4.05436e-16	72.6417	smart00717	SANT	 - 	cl21498
Q#94 - >XP_030490545.1 CsMYB103	specific	372817	45	103	6.57407e-16	72.7278	pfam13921	Myb_DNA-bind_6	 - 	cl21498
Q#94 - >XP_030490545.1 CsMYB103	superfamily	389774	45	103	6.57407e-16	72.7278	cl21498	SANT superfamily	 - 	 - 
Q#94 - >XP_030490545.1 CsMYB103	specific	238096	96	140	1.63117e-15	71.0674	cd00167	SANT	 - 	cl21498
Q#94 - >XP_030490545.1 CsMYB103	specific	238096	44	88	4.67817e-15	69.5266	cd00167	SANT	 - 	cl21498
Q#94 - >XP_030490545.1 CsMYB103	specific	197842	43	90	7.20711e-15	69.1749	smart00717	SANT	 - 	cl21498

Q#95 - >XP_030490544.1 CsMYB104	non-specific	215570	91	195	1.27643e-24	108.141	PLN03091	PLN03091	C	cl33633
Q#95 - >XP_030490544.1 CsMYB104	superfamily	215570	91	195	1.27643e-24	108.141	cl33633	PLN03091 superfamily	C	 - 
Q#95 - >XP_030490544.1 CsMYB104	non-specific	227476	91	197	1.65397e-22	102.558	COG5147	REB1	C	cl34920
Q#95 - >XP_030490544.1 CsMYB104	superfamily	227476	91	197	1.65397e-22	102.558	cl34920	REB1 superfamily	C	 - 
Q#95 - >XP_030490544.1 CsMYB104	specific	372817	97	157	1.43983e-17	77.3502	pfam13921	Myb_DNA-bind_6	 - 	cl21498
Q#95 - >XP_030490544.1 CsMYB104	superfamily	389774	97	157	1.43983e-17	77.3502	cl21498	SANT superfamily	 - 	 - 
Q#95 - >XP_030490544.1 CsMYB104	specific	197842	94	142	3.94156e-16	73.0269	smart00717	SANT	 - 	cl21498
Q#95 - >XP_030490544.1 CsMYB104	specific	372817	45	103	6.84285e-16	72.7278	pfam13921	Myb_DNA-bind_6	 - 	cl21498
Q#95 - >XP_030490544.1 CsMYB104	superfamily	389774	45	103	6.84285e-16	72.7278	cl21498	SANT superfamily	 - 	 - 
Q#95 - >XP_030490544.1 CsMYB104	specific	238096	96	140	1.61702e-15	71.0674	cd00167	SANT	 - 	cl21498
Q#95 - >XP_030490544.1 CsMYB104	specific	238096	44	88	4.63757e-15	69.5266	cd00167	SANT	 - 	cl21498
Q#95 - >XP_030490544.1 CsMYB104	specific	197842	43	90	7.0065e-15	69.1749	smart00717	SANT	 - 	cl21498

Q#96 - >XP_030490654.1 CsMYB3	non-specific	178751	26	64	4.9481e-12	58.55	PLN03212	PLN03212	NC	cl31985
Q#96 - >XP_030490654.1 CsMYB3	superfamily	178751	26	64	4.9481e-12	58.55	cl31985	PLN03212 superfamily	NC	 - 
Q#96 - >XP_030490654.1 CsMYB3	specific	365977	27	66	3.25903e-05	37.1044	pfam00249	Myb_DNA-binding	 - 	cl21498
Q#96 - >XP_030490654.1 CsMYB3	superfamily	389774	27	66	3.25903e-05	37.1044	cl21498	SANT superfamily	 - 	 - 
Q#96 - >XP_030490654.1 CsMYB3	specific	238096	26	66	8.49691e-05	36.0142	cd00167	SANT	 - 	cl21498
Q#96 - >XP_030490654.1 CsMYB3	specific	197842	26	69	0.000239238	34.8921	smart00717	SANT	 - 	cl21498

Q#97 - >XP_030488106.1 CsMYB4	non-specific	178751	51	85	8.60669e-12	58.55	PLN03212	PLN03212	NC	cl31985
Q#97 - >XP_030488106.1 CsMYB4	superfamily	178751	51	85	8.60669e-12	58.55	cl31985	PLN03212 superfamily	NC	 - 
Q#97 - >XP_030488106.1 CsMYB4	specific	365977	49	87	0.000160701	35.9488	pfam00249	Myb_DNA-binding	 - 	cl21498
Q#97 - >XP_030488106.1 CsMYB4	superfamily	389774	49	87	0.000160701	35.9488	cl21498	SANT superfamily	 - 	 - 
Q#97 - >XP_030488106.1 CsMYB4	specific	238096	49	87	0.000731139	34.0882	cd00167	SANT	 - 	cl21498
Q#97 - >XP_030488106.1 CsMYB4	specific	197842	49	90	0.00186352	33.3513	smart00717	SANT	 - 	cl21498

Q#98 - >XP_030501981.1 CsMYB5	non-specific	178751	36	74	1.71665e-12	60.476	PLN03212	PLN03212	NC	cl31985
Q#98 - >XP_030501981.1 CsMYB5	superfamily	178751	36	74	1.71665e-12	60.476	cl31985	PLN03212 superfamily	NC	 - 
Q#98 - >XP_030501981.1 CsMYB5	specific	365977	35	76	1.40669e-07	43.6528	pfam00249	Myb_DNA-binding	 - 	cl21498
Q#98 - >XP_030501981.1 CsMYB5	superfamily	389774	35	76	1.40669e-07	43.6528	cl21498	SANT superfamily	 - 	 - 
Q#98 - >XP_030501981.1 CsMYB5	specific	238096	35	74	4.14939e-06	39.8662	cd00167	SANT	 - 	cl21498
Q#98 - >XP_030501981.1 CsMYB5	specific	197842	35	74	2.15838e-05	37.9737	smart00717	SANT	 - 	cl21498

Q#99 - >XP_030490653.1 CsMYB6	non-specific	178751	27	65	4.36536e-12	58.55	PLN03212	PLN03212	NC	cl31985
Q#99 - >XP_030490653.1 CsMYB6	superfamily	178751	27	65	4.36536e-12	58.55	cl31985	PLN03212 superfamily	NC	 - 
Q#99 - >XP_030490653.1 CsMYB6	specific	365977	28	67	2.83024e-05	37.1044	pfam00249	Myb_DNA-binding	 - 	cl21498
Q#99 - >XP_030490653.1 CsMYB6	superfamily	389774	28	67	2.83024e-05	37.1044	cl21498	SANT superfamily	 - 	 - 
Q#99 - >XP_030490653.1 CsMYB6	specific	238096	27	67	7.62132e-05	36.0142	cd00167	SANT	 - 	cl21498
Q#99 - >XP_030490653.1 CsMYB6	specific	197842	27	70	0.000228988	34.8921	smart00717	SANT	 - 	cl21498

Q#100 - >XP_030488105.1 CsMYB7	non-specific	178751	52	86	8.21299e-12	58.55	PLN03212	PLN03212	NC	cl31985
Q#100 - >XP_030488105.1 CsMYB7	superfamily	178751	52	86	8.21299e-12	58.55	cl31985	PLN03212 superfamily	NC	 - 
Q#100 - >XP_030488105.1 CsMYB7	specific	365977	50	88	0.000154744	35.9488	pfam00249	Myb_DNA-binding	 - 	cl21498
Q#100 - >XP_030488105.1 CsMYB7	superfamily	389774	50	88	0.000154744	35.9488	cl21498	SANT superfamily	 - 	 - 
Q#100 - >XP_030488105.1 CsMYB7	specific	238096	50	88	0.000659565	34.4734	cd00167	SANT	 - 	cl21498
Q#100 - >XP_030488105.1 CsMYB7	specific	197842	50	91	0.0016627	33.3513	smart00717	SANT	 - 	cl21498

Q#101 - >XP_030491753.1 CsMYB8	non-specific	178751	28	75	5.1884e-13	62.0168	PLN03212	PLN03212	NC	cl31985
Q#101 - >XP_030491753.1 CsMYB8	superfamily	178751	28	75	5.1884e-13	62.0168	cl31985	PLN03212 superfamily	NC	 - 
Q#101 - >XP_030491753.1 CsMYB8	specific	365977	35	75	1.68093e-08	46.3492	pfam00249	Myb_DNA-binding	 - 	cl21498
Q#101 - >XP_030491753.1 CsMYB8	superfamily	389774	35	75	1.68093e-08	46.3492	cl21498	SANT superfamily	 - 	 - 
Q#101 - >XP_030491753.1 CsMYB8	specific	238096	36	75	2.83485e-07	43.333	cd00167	SANT	 - 	cl21498
Q#101 - >XP_030491753.1 CsMYB8	specific	197842	36	75	1.19937e-06	41.8257	smart00717	SANT	 - 	cl21498

Q#102 - >XP_030491752.1 CsMYB9	non-specific	178751	29	76	5.04921e-13	62.402	PLN03212	PLN03212	NC	cl31985
Q#102 - >XP_030491752.1 CsMYB9	superfamily	178751	29	76	5.04921e-13	62.402	cl31985	PLN03212 superfamily	NC	 - 
Q#102 - >XP_030491752.1 CsMYB9	specific	365977	36	76	1.52075e-08	46.3492	pfam00249	Myb_DNA-binding	 - 	cl21498
Q#102 - >XP_030491752.1 CsMYB9	superfamily	389774	36	76	1.52075e-08	46.3492	cl21498	SANT superfamily	 - 	 - 
Q#102 - >XP_030491752.1 CsMYB9	specific	238096	37	76	1.52487e-07	43.7182	cd00167	SANT	 - 	cl21498
Q#102 - >XP_030491752.1 CsMYB9	specific	197842	37	76	6.31665e-07	42.2109	smart00717	SANT	 - 	cl21498

Q#103 - >XP_030485008.1 CsMYB10	non-specific	178751	33	72	3.73291e-13	61.6316	PLN03212	PLN03212	NC	cl31985
Q#103 - >XP_030485008.1 CsMYB10	superfamily	178751	33	72	3.73291e-13	61.6316	cl31985	PLN03212 superfamily	NC	 - 
Q#103 - >XP_030485008.1 CsMYB10	specific	365977	29	70	2.67516e-07	42.4972	pfam00249	Myb_DNA-binding	 - 	cl21498
Q#103 - >XP_030485008.1 CsMYB10	superfamily	389774	29	70	2.67516e-07	42.4972	cl21498	SANT superfamily	 - 	 - 
Q#103 - >XP_030485008.1 CsMYB10	specific	238096	32	70	3.42693e-06	39.481	cd00167	SANT	 - 	cl21498
Q#103 - >XP_030485008.1 CsMYB10	specific	197842	32	70	1.3551e-05	38.3589	smart00717	SANT	 - 	cl21498

Q#104 - >XP_030496495.1 CsMYB98	non-specific	215570	21	127	3.36124e-19	87.7251	PLN03091	PLN03091	C	cl33633
Q#104 - >XP_030496495.1 CsMYB98	superfamily	215570	21	127	3.36124e-19	87.7251	cl33633	PLN03091 superfamily	C	 - 
Q#104 - >XP_030496495.1 CsMYB98	non-specific	227476	16	123	2.56876e-17	82.1427	COG5147	REB1	C	cl34920
Q#104 - >XP_030496495.1 CsMYB98	superfamily	227476	16	123	2.56876e-17	82.1427	cl34920	REB1 superfamily	C	 - 
Q#104 - >XP_030496495.1 CsMYB98	specific	372817	26	86	6.76973e-15	68.1054	pfam13921	Myb_DNA-bind_6	 - 	cl21498
Q#104 - >XP_030496495.1 CsMYB98	superfamily	389774	26	86	6.76973e-15	68.1054	cl21498	SANT superfamily	 - 	 - 
Q#104 - >XP_030496495.1 CsMYB98	specific	197842	23	71	1.10412e-12	61.4709	smart00717	SANT	 - 	cl21498
Q#104 - >XP_030496495.1 CsMYB98	specific	238096	26	67	1.13137e-12	61.4374	cd00167	SANT	 - 	cl21498

Results Summary for 104 identified MYBs Pfam database http://pfam.xfam.org/ncbiseq/398365647#tabview=tab1

seq id	alignment start	alignment end	envelope start	envelope end	hmm acc	hmm name	hmm start	hmm end	hmm length	bit score	Individual E-value	Conditional E-value	database significant	outcompeted	clan

>XP_030506798.1 CsMYB11	14	61	14	61	PF00249.31	Myb_DNA-binding	1	46	46	54.26	1.1e-14	1.3e-18	1	0	CL0123
>XP_030506798.1 CsMYB11	67	112	67	112	PF00249.31	Myb_DNA-binding	1	46	46	46.22	3.7e-12	4.2e-16	1	0	CL0123
>XP_030506798.1 CsMYB11	17	75	17	78	PF13921.6	Myb_DNA-bind_6	1	57	60	42.67	5.0e-11	5.6e-15	1	1	CL0123
>XP_030506798.1 CsMYB11	70	118	70	128	PF13921.6	Myb_DNA-bind_6	1	49	60	26.78	4.6e-06	5.2e-10	1	1	CL0123
>XP_030494553.1 CsMYB12	14	61	14	61	PF00249.31	Myb_DNA-binding	1	46	46	56.70	2.0e-15	2.2e-19	1	0	CL0123
>XP_030494553.1 CsMYB12	67	112	67	112	PF00249.31	Myb_DNA-binding	1	46	46	49.21	4.3e-13	4.8e-17	1	0	CL0123
>XP_030494553.1 CsMYB12	17	76	17	78	PF13921.6	Myb_DNA-bind_6	1	58	60	45.81	5.3e-12	5.9e-16	1	1	CL0123
>XP_030494553.1 CsMYB12	70	117	70	149	PF13921.6	Myb_DNA-bind_6	1	48	60	27.92	2.0e-06	2.3e-10	1	1	CL0123
>XP_030481432.1 CsMYB13	14	61	14	61	PF00249.31	Myb_DNA-binding	1	46	46	54.68	8.5e-15	9.5e-19	1	0	CL0123
>XP_030481432.1 CsMYB13	67	112	67	112	PF00249.31	Myb_DNA-binding	1	46	46	51.69	7.3e-14	8.1e-18	1	0	CL0123
>XP_030481432.1 CsMYB13	17	76	17	78	PF13921.6	Myb_DNA-bind_6	1	58	60	43.03	3.9e-11	4.3e-15	1	1	CL0123
>XP_030481432.1 CsMYB13	70	120	70	155	PF13921.6	Myb_DNA-bind_6	1	51	60	28.79	1.1e-06	1.2e-10	1	1	CL0123
>XP_030481551.1 CsMYB14	14	61	14	61	PF00249.31	Myb_DNA-binding	1	46	46	54.68	8.5e-15	9.5e-19	1	0	CL0123
>XP_030481551.1 CsMYB14	67	112	67	112	PF00249.31	Myb_DNA-binding	1	46	46	51.70	7.3e-14	8.1e-18	1	0	CL0123
>XP_030481551.1 CsMYB14	17	76	17	78	PF13921.6	Myb_DNA-bind_6	1	58	60	43.04	3.9e-11	4.3e-15	1	1	CL0123
>XP_030481551.1 CsMYB14	70	120	70	155	PF13921.6	Myb_DNA-bind_6	1	51	60	28.81	1.1e-06	1.2e-10	1	1	CL0123
>XP_030496432.1 CsMYB15	14	61	14	61	PF00249.31	Myb_DNA-binding	1	46	46	57.17	1.4e-15	1.6e-19	1	0	CL0123
>XP_030496432.1 CsMYB15	67	112	67	112	PF00249.31	Myb_DNA-binding	1	46	46	57.23	1.4e-15	1.5e-19	1	0	CL0123
>XP_030496432.1 CsMYB15	17	76	17	78	PF13921.6	Myb_DNA-bind_6	1	58	60	48.51	7.6e-13	8.4e-17	1	1	CL0123
>XP_030496432.1 CsMYB15	70	115	70	126	PF13921.6	Myb_DNA-bind_6	1	46	60	30.00	4.6e-07	5.1e-11	1	1	CL0123
>XP_030494441.1 CsMYB16	7	54	7	54	PF00249.31	Myb_DNA-binding	1	46	46	57.50	1.1e-15	1.2e-19	1	0	CL0123
>XP_030494441.1 CsMYB16	60	105	60	105	PF00249.31	Myb_DNA-binding	1	46	46	58.55	5.3e-16	5.9e-20	1	0	CL0123
>XP_030494441.1 CsMYB16	10	69	10	70	PF13921.6	Myb_DNA-bind_6	1	58	60	46.70	2.8e-12	3.1e-16	1	1	CL0123
>XP_030494441.1 CsMYB16	63	108	63	119	PF13921.6	Myb_DNA-bind_6	1	46	60	34.07	2.5e-08	2.7e-12	1	1	CL0123
>XP_030481714.1 CsMYB17	14	61	14	61	PF00249.31	Myb_DNA-binding	1	46	46	57.16	1.4e-15	1.6e-19	1	0	CL0123
>XP_030481714.1 CsMYB17	67	112	67	112	PF00249.31	Myb_DNA-binding	1	46	46	55.19	5.9e-15	6.5e-19	1	0	CL0123
>XP_030481714.1 CsMYB17	17	77	17	78	PF13921.6	Myb_DNA-bind_6	1	59	60	48.27	9.0e-13	1.0e-16	1	1	CL0123
>XP_030481714.1 CsMYB17	73	116	71	128	PF13921.6	Myb_DNA-bind_6	4	47	60	32.20	9.4e-08	1.0e-11	1	1	CL0123
>XP_030500440.1 CsMYB18	14	61	14	61	PF00249.31	Myb_DNA-binding	1	46	46	55.71	4.0e-15	4.5e-19	1	0	CL0123
>XP_030500440.1 CsMYB18	67	112	67	112	PF00249.31	Myb_DNA-binding	1	46	46	51.30	9.7e-14	1.1e-17	1	0	CL0123
>XP_030500440.1 CsMYB18	17	76	17	78	PF13921.6	Myb_DNA-bind_6	1	58	60	43.52	2.7e-11	3.0e-15	1	1	CL0123
>XP_030500440.1 CsMYB18	70	115	70	123	PF13921.6	Myb_DNA-bind_6	1	46	60	28.33	1.5e-06	1.7e-10	1	1	CL0123
>XP_030485058.1 CsMYB19	14	61	14	61	PF00249.31	Myb_DNA-binding	1	46	46	56.88	1.8e-15	2.0e-19	1	0	CL0123
>XP_030485058.1 CsMYB19	67	112	67	112	PF00249.31	Myb_DNA-binding	1	46	46	51.80	6.7e-14	7.5e-18	1	0	CL0123
>XP_030485058.1 CsMYB19	17	77	17	78	PF13921.6	Myb_DNA-bind_6	1	59	60	49.10	5.0e-13	5.5e-17	1	1	CL0123
>XP_030485058.1 CsMYB19	73	117	71	138	PF13921.6	Myb_DNA-bind_6	4	48	60	33.17	4.7e-08	5.2e-12	1	1	CL0123
>XP_030483723.1 CsMYB20	20	67	20	67	PF00249.31	Myb_DNA-binding	1	46	46	56.90	1.7e-15	1.9e-19	1	0	CL0123
>XP_030483723.1 CsMYB20	73	117	73	118	PF00249.31	Myb_DNA-binding	1	45	46	50.14	2.2e-13	2.5e-17	1	0	CL0123
>XP_030483723.1 CsMYB20	23	81	23	82	PF13921.6	Myb_DNA-bind_6	1	57	60	40.62	2.2e-10	2.5e-14	1	1	CL0123
>XP_030483723.1 CsMYB20	77	130	76	139	PF13921.6	Myb_DNA-bind_6	2	56	60	26.91	4.2e-06	4.7e-10	1	1	CL0123
>XP_030503339.1 CsMYB21	14	61	14	61	PF00249.31	Myb_DNA-binding	1	46	46	55.49	4.7e-15	5.3e-19	1	0	CL0123
>XP_030503339.1 CsMYB21	67	111	67	112	PF00249.31	Myb_DNA-binding	1	45	46	58.09	7.3e-16	8.2e-20	1	0	CL0123
>XP_030503339.1 CsMYB21	17	76	17	77	PF13921.6	Myb_DNA-bind_6	1	58	60	44.85	1.1e-11	1.2e-15	1	1	CL0123
>XP_030503339.1 CsMYB21	70	121	70	129	PF13921.6	Myb_DNA-bind_6	1	52	60	37.02	2.9e-09	3.3e-13	1	1	CL0123
>XP_030503338.1 CsMYB22	14	61	14	61	PF00249.31	Myb_DNA-binding	1	46	46	55.37	5.2e-15	5.8e-19	1	0	CL0123
>XP_030503338.1 CsMYB22	67	111	67	112	PF00249.31	Myb_DNA-binding	1	45	46	57.97	8.0e-16	8.9e-20	1	0	CL0123
>XP_030503338.1 CsMYB22	17	76	17	77	PF13921.6	Myb_DNA-bind_6	1	58	60	44.72	1.2e-11	1.3e-15	1	1	CL0123
>XP_030503338.1 CsMYB22	70	121	70	129	PF13921.6	Myb_DNA-bind_6	1	52	60	36.90	3.2e-09	3.6e-13	1	1	CL0123
>XP_030500483.1 CsMYB23	16	64	16	64	PF00249.31	Myb_DNA-binding	1	46	46	54.38	1.1e-14	1.2e-18	1	0	CL0123
>XP_030500483.1 CsMYB23	70	115	70	115	PF00249.31	Myb_DNA-binding	1	46	46	57.16	1.4e-15	1.6e-19	1	0	CL0123
>XP_030500483.1 CsMYB23	19	78	19	79	PF13921.6	Myb_DNA-bind_6	1	57	60	43.94	2.0e-11	2.3e-15	1	1	CL0123
>XP_030500483.1 CsMYB23	73	119	73	131	PF13921.6	Myb_DNA-bind_6	1	47	60	29.92	4.8e-07	5.4e-11	1	1	CL0123
>XP_030500170.1 CsMYB24	14	61	14	61	PF00249.31	Myb_DNA-binding	1	46	46	56.33	2.6e-15	2.9e-19	1	0	CL0123
>XP_030500170.1 CsMYB24	67	112	67	112	PF00249.31	Myb_DNA-binding	1	46	46	54.37	1.1e-14	1.2e-18	1	0	CL0123
>XP_030500170.1 CsMYB24	17	76	17	78	PF13921.6	Myb_DNA-bind_6	1	58	60	47.86	1.2e-12	1.3e-16	1	1	CL0123
>XP_030500170.1 CsMYB24	70	114	70	143	PF13921.6	Myb_DNA-bind_6	1	45	60	32.22	9.3e-08	1.0e-11	1	1	CL0123
>XP_030503989.1 CsMYB25	15	62	15	62	PF00249.31	Myb_DNA-binding	1	46	46	52.81	3.3e-14	3.6e-18	1	0	CL0123
>XP_030503989.1 CsMYB25	68	113	68	113	PF00249.31	Myb_DNA-binding	1	46	46	57.00	1.6e-15	1.8e-19	1	0	CL0123
>XP_030503989.1 CsMYB25	18	76	18	78	PF13921.6	Myb_DNA-bind_6	1	57	60	51.59	8.3e-14	9.3e-18	1	1	CL0123
>XP_030503989.1 CsMYB25	71	120	71	129	PF13921.6	Myb_DNA-bind_6	1	50	60	34.63	1.6e-08	1.8e-12	1	1	CL0123
>XP_030506627.1 CsMYB26	14	61	14	61	PF00249.31	Myb_DNA-binding	1	46	46	48.34	8.1e-13	9.1e-17	1	0	CL0123
>XP_030506627.1 CsMYB26	74	111	67	112	PF00249.31	Myb_DNA-binding	8	45	46	48.03	1.0e-12	1.1e-16	1	0	CL0123
>XP_030506627.1 CsMYB26	17	77	17	78	PF13921.6	Myb_DNA-bind_6	1	59	60	32.85	5.9e-08	6.6e-12	1	1	CL0123
>XP_030506627.1 CsMYB26	72	122	70	129	PF13921.6	Myb_DNA-bind_6	3	53	60	30.71	2.7e-07	3.1e-11	1	1	CL0123
>XP_030490065.1 CsMYB27	14	62	14	62	PF00249.31	Myb_DNA-binding	1	46	46	48.33	8.2e-13	9.1e-17	1	0	CL0123
>XP_030490065.1 CsMYB27	68	113	68	113	PF00249.31	Myb_DNA-binding	1	46	46	52.63	3.7e-14	4.1e-18	1	0	CL0123
>XP_030490065.1 CsMYB27	17	77	17	79	PF13921.6	Myb_DNA-bind_6	1	58	60	42.48	5.8e-11	6.5e-15	1	1	CL0123
>XP_030490065.1 CsMYB27	71	116	71	134	PF13921.6	Myb_DNA-bind_6	1	46	60	28.20	1.7e-06	1.9e-10	1	1	CL0123
>XP_030482047.1 CsMYB28	14	61	14	61	PF00249.31	Myb_DNA-binding	1	46	46	53.07	2.7e-14	3.0e-18	1	0	CL0123
>XP_030482047.1 CsMYB28	67	111	67	112	PF00249.31	Myb_DNA-binding	1	45	46	52.60	3.8e-14	4.2e-18	1	0	CL0123
>XP_030482047.1 CsMYB28	17	75	17	76	PF13921.6	Myb_DNA-bind_6	1	57	60	41.18	1.5e-10	1.6e-14	1	1	CL0123
>XP_030482047.1 CsMYB28	71	114	70	123	PF13921.6	Myb_DNA-bind_6	2	45	60	29.01	9.3e-07	1.0e-10	1	1	CL0123
>XP_030510090.1 CsMYB29	14	61	14	61	PF00249.31	Myb_DNA-binding	1	46	46	51.61	7.8e-14	8.7e-18	1	0	CL0123
>XP_030510090.1 CsMYB29	67	111	67	112	PF00249.31	Myb_DNA-binding	1	45	46	52.40	4.4e-14	4.9e-18	1	0	CL0123
>XP_030510090.1 CsMYB29	17	75	17	76	PF13921.6	Myb_DNA-bind_6	1	57	60	41.10	1.6e-10	1.7e-14	1	1	CL0123
>XP_030510090.1 CsMYB29	71	114	70	123	PF13921.6	Myb_DNA-bind_6	2	45	60	28.74	1.1e-06	1.3e-10	1	1	CL0123
>XP_030491561.1 CsMYB30	14	61	14	61	PF00249.31	Myb_DNA-binding	1	46	46	59.59	2.5e-16	2.8e-20	1	0	CL0123
>XP_030491561.1 CsMYB30	67	111	67	112	PF00249.31	Myb_DNA-binding	1	45	46	53.51	2.0e-14	2.2e-18	1	0	CL0123
>XP_030491561.1 CsMYB30	17	76	17	77	PF13921.6	Myb_DNA-bind_6	1	58	60	48.19	9.5e-13	1.1e-16	1	1	CL0123
>XP_030491561.1 CsMYB30	71	114	70	123	PF13921.6	Myb_DNA-bind_6	2	45	60	26.77	4.6e-06	5.2e-10	1	1	CL0123
>XP_030505001.1 CsMYB31	14	62	14	62	PF00249.31	Myb_DNA-binding	1	46	46	54.16	1.2e-14	2.1e-18	1	0	CL0123
>XP_030505001.1 CsMYB31	69	111	68	113	PF00249.31	Myb_DNA-binding	2	44	46	42.91	4.0e-11	6.8e-15	1	0	CL0123
>XP_030505001.1 CsMYB31	17	76	17	77	PF13921.6	Myb_DNA-bind_6	1	57	60	40.96	1.7e-10	2.9e-14	1	1	CL0123
>XP_030505001.1 CsMYB31	71	116	71	130	PF13921.6	Myb_DNA-bind_6	1	46	60	27.32	3.1e-06	5.3e-10	1	1	CL0123
>XP_030505001.1 CsMYB31	418	475	417	490	PF03732.17	Retrotrans_gag	2	63	96	38.42	1.1e-09	1.8e-13	1	0	CL0523
>XP_030500191.1 CsMYB32	14	61	14	61	PF00249.31	Myb_DNA-binding	1	46	46	56.62	2.1e-15	2.4e-19	1	0	CL0123
>XP_030500191.1 CsMYB32	67	111	67	112	PF00249.31	Myb_DNA-binding	1	45	46	54.79	7.9e-15	8.8e-19	1	0	CL0123
>XP_030500191.1 CsMYB32	17	76	17	77	PF13921.6	Myb_DNA-bind_6	1	58	60	47.97	1.1e-12	1.3e-16	1	1	CL0123
>XP_030500191.1 CsMYB32	70	121	70	128	PF13921.6	Myb_DNA-bind_6	1	52	60	32.24	9.1e-08	1.0e-11	1	1	CL0123
>XP_030500162.1 CsMYB33	14	61	14	61	PF00249.31	Myb_DNA-binding	1	46	46	56.61	2.1e-15	2.4e-19	1	0	CL0123
>XP_030500162.1 CsMYB33	67	111	67	112	PF00249.31	Myb_DNA-binding	1	45	46	54.78	7.9e-15	8.8e-19	1	0	CL0123
>XP_030500162.1 CsMYB33	17	76	17	78	PF13921.6	Myb_DNA-bind_6	1	58	60	48.31	8.8e-13	9.8e-17	1	1	CL0123
>XP_030500162.1 CsMYB33	70	121	70	128	PF13921.6	Myb_DNA-bind_6	1	52	60	32.16	9.6e-08	1.1e-11	1	1	CL0123
>XP_030493182.1 CsMYB34	16	63	16	63	PF00249.31	Myb_DNA-binding	1	46	46	47.44	1.5e-12	1.7e-16	1	0	CL0123
>XP_030493182.1 CsMYB34	69	114	69	114	PF00249.31	Myb_DNA-binding	1	46	46	53.94	1.4e-14	1.6e-18	1	0	CL0123
>XP_030493182.1 CsMYB34	19	78	19	80	PF13921.6	Myb_DNA-bind_6	1	58	60	39.39	5.4e-10	6.0e-14	1	1	CL0123
>XP_030493182.1 CsMYB34	72	121	72	128	PF13921.6	Myb_DNA-bind_6	1	50	60	37.03	2.9e-09	3.2e-13	1	1	CL0123
>XP_030500911.1 CsMYB35	14	61	14	61	PF00249.31	Myb_DNA-binding	1	46	46	49.67	3.1e-13	3.5e-17	1	0	CL0123
>XP_030500911.1 CsMYB35	70	111	67	112	PF00249.31	Myb_DNA-binding	4	45	46	52.33	4.6e-14	5.2e-18	1	0	CL0123
>XP_030500911.1 CsMYB35	17	77	17	78	PF13921.6	Myb_DNA-bind_6	1	59	60	36.61	3.9e-09	4.4e-13	1	1	CL0123
>XP_030500911.1 CsMYB35	71	115	70	123	PF13921.6	Myb_DNA-bind_6	2	46	60	28.45	1.4e-06	1.6e-10	1	1	CL0123
>XP_030490929.1 CsMYB36	15	62	15	62	PF00249.31	Myb_DNA-binding	1	46	46	53.66	1.8e-14	2.0e-18	1	1	CL0123
>XP_030490929.1 CsMYB36	69	113	68	113	PF00249.31	Myb_DNA-binding	2	46	46	51.26	1.0e-13	1.1e-17	1	1	CL0123
>XP_030490929.1 CsMYB36	18	76	18	77	PF13921.6	Myb_DNA-bind_6	1	57	60	56.01	3.5e-15	3.9e-19	1	0	CL0123
>XP_030490929.1 CsMYB36	71	119	71	121	PF13921.6	Myb_DNA-bind_6	1	49	60	34.17	2.3e-08	2.5e-12	1	1	CL0123
>XP_030487259.1 CsMYB37	14	61	14	61	PF00249.31	Myb_DNA-binding	1	46	46	45.89	4.7e-12	5.3e-16	1	0	CL0123
>XP_030487259.1 CsMYB37	67	112	67	112	PF00249.31	Myb_DNA-binding	1	46	46	49.76	2.9e-13	3.3e-17	1	0	CL0123
>XP_030487259.1 CsMYB37	17	75	17	76	PF13921.6	Myb_DNA-bind_6	1	57	60	37.32	2.4e-09	2.6e-13	1	1	CL0123
>XP_030487259.1 CsMYB37	71	116	70	123	PF13921.6	Myb_DNA-bind_6	2	47	60	36.31	4.9e-09	5.5e-13	1	1	CL0123
>XP_030481857.1 CsMYB38	14	61	14	61	PF00249.31	Myb_DNA-binding	1	46	46	48.54	7.1e-13	7.9e-17	1	0	CL0123
>XP_030481857.1 CsMYB38	67	111	67	112	PF00249.31	Myb_DNA-binding	1	45	46	50.07	2.3e-13	2.6e-17	1	0	CL0123
>XP_030481857.1 CsMYB38	17	76	17	78	PF13921.6	Myb_DNA-bind_6	1	58	60	45.88	5.0e-12	5.6e-16	1	1	CL0123
>XP_030481857.1 CsMYB38	70	127	70	131	PF13921.6	Myb_DNA-bind_6	1	59	60	33.50	3.7e-08	4.1e-12	1	1	CL0123
>XP_030501617.1 CsMYB39	15	62	15	62	PF00249.31	Myb_DNA-binding	1	46	46	55.41	5.0e-15	5.6e-19	1	0	CL0123
>XP_030501617.1 CsMYB39	68	113	68	113	PF00249.31	Myb_DNA-binding	1	46	46	51.55	8.1e-14	9.0e-18	1	0	CL0123
>XP_030501617.1 CsMYB39	18	77	18	79	PF13921.6	Myb_DNA-bind_6	1	58	60	52.61	4.0e-14	4.4e-18	1	1	CL0123
>XP_030501617.1 CsMYB39	72	124	71	132	PF13921.6	Myb_DNA-bind_6	2	54	60	32.53	7.4e-08	8.2e-12	1	1	CL0123
>XP_030486755.1 CsMYB40	12	57	12	59	PF00249.31	Myb_DNA-binding	1	44	46	40.88	1.7e-10	1.9e-14	1	1	CL0123
>XP_030486755.1 CsMYB40	68	108	67	111	PF00249.31	Myb_DNA-binding	3	43	46	46.72	2.6e-12	2.9e-16	1	0	CL0123
>XP_030486755.1 CsMYB40	15	65	15	67	PF13921.6	Myb_DNA-bind_6	1	49	60	42.01	8.1e-11	9.1e-15	1	0	CL0123
>XP_030486755.1 CsMYB40	69	113	69	136	PF13921.6	Myb_DNA-bind_6	1	46	60	24.41	2.5e-05	2.8e-09	1	1	CL0123
>XP_030487545.1 CsMYB41	14	62	14	62	PF00249.31	Myb_DNA-binding	1	46	46	49.08	4.8e-13	5.3e-17	1	0	CL0123
>XP_030487545.1 CsMYB41	69	111	68	113	PF00249.31	Myb_DNA-binding	2	44	46	37.87	1.5e-09	1.7e-13	1	0	CL0123
>XP_030487545.1 CsMYB41	17	76	17	78	PF13921.6	Myb_DNA-bind_6	1	57	60	40.88	1.8e-10	2.0e-14	1	1	CL0123
>XP_030487545.1 CsMYB41	71	116	71	130	PF13921.6	Myb_DNA-bind_6	1	46	60	25.44	1.2e-05	1.3e-09	1	1	CL0123
>XP_030496963.1 CsMYB42	14	62	14	62	PF00249.31	Myb_DNA-binding	1	46	46	48.97	5.2e-13	5.8e-17	1	0	CL0123
>XP_030496963.1 CsMYB42	69	111	68	113	PF00249.31	Myb_DNA-binding	2	44	46	37.66	1.8e-09	2.0e-13	1	0	CL0123
>XP_030496963.1 CsMYB42	17	76	17	77	PF13921.6	Myb_DNA-bind_6	1	57	60	42.16	7.3e-11	8.1e-15	1	1	CL0123
>XP_030496963.1 CsMYB42	71	117	71	136	PF13921.6	Myb_DNA-bind_6	1	47	60	25.78	9.5e-06	1.1e-09	1	1	CL0123
>XP_030496088.1 CsMYB43	14	62	14	62	PF00249.31	Myb_DNA-binding	1	46	46	46.63	2.8e-12	3.1e-16	1	0	CL0123
>XP_030496088.1 CsMYB43	69	111	68	113	PF00249.31	Myb_DNA-binding	2	44	46	37.15	2.6e-09	2.8e-13	1	0	CL0123
>XP_030496088.1 CsMYB43	17	76	17	77	PF13921.6	Myb_DNA-bind_6	1	57	60	37.62	1.9e-09	2.1e-13	1	1	CL0123
>XP_030496088.1 CsMYB43	71	117	71	130	PF13921.6	Myb_DNA-bind_6	1	47	60	26.70	4.9e-06	5.4e-10	1	1	CL0123
>XP_030500279.1 CsMYB44	15	62	15	62	PF00249.31	Myb_DNA-binding	1	46	46	48.36	8.0e-13	8.9e-17	1	0	CL0123
>XP_030500279.1 CsMYB44	68	113	68	113	PF00249.31	Myb_DNA-binding	1	46	46	55.52	4.7e-15	5.2e-19	1	0	CL0123
>XP_030500279.1 CsMYB44	18	77	18	79	PF13921.6	Myb_DNA-bind_6	1	58	60	37.60	1.9e-09	2.2e-13	1	1	CL0123
>XP_030500279.1 CsMYB44	71	120	71	129	PF13921.6	Myb_DNA-bind_6	1	50	60	33.11	4.9e-08	5.4e-12	1	1	CL0123
>XP_030478674.1 CsMYB45	15	61	14	61	PF00249.31	Myb_DNA-binding	2	46	46	48.92	5.4e-13	6.0e-17	1	0	CL0123
>XP_030478674.1 CsMYB45	67	112	67	112	PF00249.31	Myb_DNA-binding	1	46	46	52.35	4.6e-14	5.1e-18	1	0	CL0123
>XP_030478674.1 CsMYB45	17	76	17	78	PF13921.6	Myb_DNA-bind_6	1	58	60	51.07	1.2e-13	1.3e-17	1	1	CL0123
>XP_030478674.1 CsMYB45	71	117	70	136	PF13921.6	Myb_DNA-bind_6	2	48	60	31.09	2.1e-07	2.3e-11	1	1	CL0123
>XP_030506994.1 CsMYB46	22	69	22	69	PF00249.31	Myb_DNA-binding	1	46	46	60.71	1.1e-16	1.2e-20	1	0	CL0123
>XP_030506994.1 CsMYB46	75	119	75	120	PF00249.31	Myb_DNA-binding	1	45	46	49.28	4.1e-13	4.6e-17	1	0	CL0123
>XP_030506994.1 CsMYB46	25	83	25	84	PF13921.6	Myb_DNA-bind_6	1	57	60	50.60	1.7e-13	1.9e-17	1	1	CL0123
>XP_030506994.1 CsMYB46	79	125	78	157	PF13921.6	Myb_DNA-bind_6	2	48	60	28.24	1.6e-06	1.8e-10	1	1	CL0123
>XP_030489526.1 CsMYB47	14	62	14	62	PF00249.31	Myb_DNA-binding	1	46	46	48.01	1.0e-12	1.2e-16	1	0	CL0123
>XP_030489526.1 CsMYB47	69	111	68	113	PF00249.31	Myb_DNA-binding	2	44	46	39.39	5.1e-10	5.7e-14	1	0	CL0123
>XP_030489526.1 CsMYB47	17	76	17	78	PF13921.6	Myb_DNA-bind_6	1	57	60	35.70	7.6e-09	8.5e-13	1	1	CL0123
>XP_030489526.1 CsMYB47	71	117	71	131	PF13921.6	Myb_DNA-bind_6	1	47	60	30.28	3.7e-07	4.2e-11	1	1	CL0123
>XP_030487783.1 CsMYB48	14	61	14	61	PF00249.31	Myb_DNA-binding	1	46	46	53.36	2.2e-14	2.5e-18	1	0	CL0123
>XP_030487783.1 CsMYB48	67	111	67	112	PF00249.31	Myb_DNA-binding	1	45	46	59.71	2.3e-16	2.5e-20	1	0	CL0123
>XP_030487783.1 CsMYB48	17	76	17	77	PF13921.6	Myb_DNA-bind_6	1	58	60	47.24	1.9e-12	2.1e-16	1	1	CL0123
>XP_030487783.1 CsMYB48	70	119	70	129	PF13921.6	Myb_DNA-bind_6	1	50	60	37.17	2.6e-09	2.9e-13	1	1	CL0123
>XP_030492841.1 CsMYB49	14	61	14	61	PF00249.31	Myb_DNA-binding	1	46	46	56.70	2.0e-15	2.2e-19	1	0	CL0123
>XP_030492841.1 CsMYB49	67	110	67	112	PF00249.31	Myb_DNA-binding	1	44	46	52.24	4.9e-14	5.5e-18	1	0	CL0123
>XP_030492841.1 CsMYB49	17	75	17	78	PF13921.6	Myb_DNA-bind_6	1	57	60	49.42	3.9e-13	4.4e-17	1	1	CL0123
>XP_030492841.1 CsMYB49	70	113	70	132	PF13921.6	Myb_DNA-bind_6	1	44	60	26.34	6.3e-06	7.0e-10	1	1	CL0123
>XP_030482097.1 CsMYB50	39	86	39	86	PF00249.31	Myb_DNA-binding	1	46	46	52.57	3.9e-14	4.3e-18	1	0	CL0123
>XP_030482097.1 CsMYB50	92	135	92	137	PF00249.31	Myb_DNA-binding	1	44	46	49.17	4.5e-13	5.0e-17	1	0	CL0123
>XP_030482097.1 CsMYB50	42	100	42	101	PF13921.6	Myb_DNA-bind_6	1	57	60	47.27	1.8e-12	2.1e-16	1	1	CL0123
>XP_030482097.1 CsMYB50	95	138	95	152	PF13921.6	Myb_DNA-bind_6	1	44	60	23.22	6.0e-05	6.6e-09	1	1	CL0123
>XP_030485324.1 CsMYB51	14	61	14	61	PF00249.31	Myb_DNA-binding	1	46	46	51.81	6.7e-14	7.5e-18	1	0	CL0123
>XP_030485324.1 CsMYB51	67	111	67	112	PF00249.31	Myb_DNA-binding	1	45	46	49.60	3.3e-13	3.7e-17	1	0	CL0123
>XP_030485324.1 CsMYB51	17	75	17	77	PF13921.6	Myb_DNA-bind_6	1	57	60	34.30	2.1e-08	2.3e-12	1	1	CL0123
>XP_030485324.1 CsMYB51	72	120	70	125	PF13921.6	Myb_DNA-bind_6	3	51	60	25.90	8.7e-06	9.7e-10	1	1	CL0123
>XP_030485321.1 CsMYB52	14	61	14	61	PF00249.31	Myb_DNA-binding	1	46	46	51.81	6.7e-14	7.5e-18	1	0	CL0123
>XP_030485321.1 CsMYB52	67	111	67	112	PF00249.31	Myb_DNA-binding	1	45	46	49.60	3.3e-13	3.7e-17	1	0	CL0123
>XP_030485321.1 CsMYB52	17	75	17	77	PF13921.6	Myb_DNA-bind_6	1	57	60	34.30	2.1e-08	2.3e-12	1	1	CL0123
>XP_030485321.1 CsMYB52	72	120	70	125	PF13921.6	Myb_DNA-bind_6	3	51	60	25.90	8.7e-06	9.7e-10	1	1	CL0123
>XP_030485857.1 CsMYB53	14	61	14	61	PF00249.31	Myb_DNA-binding	1	46	46	51.09	1.1e-13	1.3e-17	1	0	CL0123
>XP_030485857.1 CsMYB53	67	112	67	112	PF00249.31	Myb_DNA-binding	1	46	46	54.56	9.3e-15	1.0e-18	1	0	CL0123
>XP_030485857.1 CsMYB53	17	76	17	77	PF13921.6	Myb_DNA-bind_6	1	58	60	41.91	8.7e-11	9.7e-15	1	1	CL0123
>XP_030485857.1 CsMYB53	71	117	70	128	PF13921.6	Myb_DNA-bind_6	2	48	60	35.12	1.2e-08	1.3e-12	1	1	CL0123
>XP_030495721.1 CsMYB54	10	57	10	57	PF00249.31	Myb_DNA-binding	1	46	46	54.37	1.1e-14	1.2e-18	1	0	CL0123
>XP_030495721.1 CsMYB54	67	108	64	108	PF00249.31	Myb_DNA-binding	5	46	46	53.38	2.2e-14	2.4e-18	1	0	CL0123
>XP_030495721.1 CsMYB54	13	71	13	72	PF13921.6	Myb_DNA-bind_6	1	57	60	45.62	6.1e-12	6.8e-16	1	1	CL0123
>XP_030495721.1 CsMYB54	67	116	66	125	PF13921.6	Myb_DNA-bind_6	2	51	60	35.88	6.7e-09	7.4e-13	1	1	CL0123
>XP_030495720.1 CsMYB55	22	69	22	69	PF00249.31	Myb_DNA-binding	1	46	46	54.26	1.1e-14	1.3e-18	1	0	CL0123
>XP_030495720.1 CsMYB55	79	120	76	120	PF00249.31	Myb_DNA-binding	5	46	46	53.27	2.3e-14	2.6e-18	1	0	CL0123
>XP_030495720.1 CsMYB55	25	83	25	84	PF13921.6	Myb_DNA-bind_6	1	57	60	45.50	6.6e-12	7.3e-16	1	1	CL0123
>XP_030495720.1 CsMYB55	79	128	78	137	PF13921.6	Myb_DNA-bind_6	2	51	60	35.77	7.2e-09	8.0e-13	1	1	CL0123
>XP_030510605.1 CsMYB56	26	73	26	73	PF00249.31	Myb_DNA-binding	1	46	46	48.95	5.2e-13	5.8e-17	1	0	CL0123
>XP_030510605.1 CsMYB56	83	124	79	124	PF00249.31	Myb_DNA-binding	5	46	46	47.93	1.1e-12	1.2e-16	1	0	CL0123
>XP_030510605.1 CsMYB56	29	87	29	89	PF13921.6	Myb_DNA-bind_6	1	57	60	29.06	9.0e-07	1.0e-10	1	1	CL0123
>XP_030510605.1 CsMYB56	84	132	82	148	PF13921.6	Myb_DNA-bind_6	3	51	60	28.66	1.2e-06	1.3e-10	1	1	CL0123
>XP_030506851.1 CsMYB57	13	60	13	60	PF00249.31	Myb_DNA-binding	1	46	46	49.25	4.2e-13	4.7e-17	1	0	CL0123
>XP_030506851.1 CsMYB57	66	111	66	111	PF00249.31	Myb_DNA-binding	1	46	46	54.08	1.3e-14	1.5e-18	1	0	CL0123
>XP_030506851.1 CsMYB57	16	74	16	75	PF13921.6	Myb_DNA-bind_6	1	57	60	40.56	2.3e-10	2.6e-14	1	1	CL0123
>XP_030506851.1 CsMYB57	71	124	69	134	PF13921.6	Myb_DNA-bind_6	3	49	60	31.03	2.2e-07	2.4e-11	1	1	CL0123
>XP_030502465.1 CsMYB58	11	56	11	58	PF00249.31	Myb_DNA-binding	1	44	46	44.74	1.1e-11	1.2e-15	1	1	CL0123
>XP_030502465.1 CsMYB58	67	106	66	109	PF00249.31	Myb_DNA-binding	3	42	46	42.33	6.1e-11	6.8e-15	1	1	CL0123
>XP_030502465.1 CsMYB58	14	73	14	74	PF13921.6	Myb_DNA-bind_6	1	57	60	46.90	2.4e-12	2.7e-16	1	0	CL0123
>XP_030496270.1 CsMYB59	13	60	13	60	PF00249.31	Myb_DNA-binding	1	46	46	52.14	5.3e-14	5.9e-18	1	0	CL0123
>XP_030496270.1 CsMYB59	66	111	66	111	PF00249.31	Myb_DNA-binding	1	46	46	52.77	3.4e-14	3.8e-18	1	0	CL0123
>XP_030496270.1 CsMYB59	16	75	16	77	PF13921.6	Myb_DNA-bind_6	1	58	60	39.41	5.2e-10	5.8e-14	1	1	CL0123
>XP_030496270.1 CsMYB59	71	115	69	127	PF13921.6	Myb_DNA-bind_6	3	47	60	29.12	8.6e-07	9.6e-11	1	1	CL0123
>XP_030499128.1 CsMYB60	14	61	14	61	PF00249.31	Myb_DNA-binding	1	46	46	59.99	1.9e-16	2.1e-20	1	0	CL0123
>XP_030499128.1 CsMYB60	67	112	67	112	PF00249.31	Myb_DNA-binding	1	46	46	57.81	8.9e-16	1.0e-19	1	0	CL0123
>XP_030499128.1 CsMYB60	17	76	17	78	PF13921.6	Myb_DNA-bind_6	1	58	60	52.49	4.3e-14	4.8e-18	1	1	CL0123
>XP_030499128.1 CsMYB60	70	115	70	138	PF13921.6	Myb_DNA-bind_6	1	46	60	31.34	1.7e-07	1.9e-11	1	1	CL0123
>XP_030508798.1 CsMYB61	14	61	14	61	PF00249.31	Myb_DNA-binding	1	46	46	56.53	2.3e-15	2.5e-19	1	0	CL0123
>XP_030508798.1 CsMYB61	67	112	67	112	PF00249.31	Myb_DNA-binding	1	46	46	55.52	4.6e-15	5.2e-19	1	0	CL0123
>XP_030508798.1 CsMYB61	17	76	17	77	PF13921.6	Myb_DNA-bind_6	1	58	60	54.74	8.6e-15	9.6e-19	1	1	CL0123
>XP_030508798.1 CsMYB61	70	120	70	134	PF13921.6	Myb_DNA-bind_6	1	50	60	32.75	6.3e-08	7.1e-12	1	1	CL0123
>XP_030504341.1 CsMYB1	62	106	62	107	PF00249.31	Myb_DNA-binding	1	45	46	55.55	4.6e-15	5.1e-19	1	0	CL0123
>XP_030504341.1 CsMYB1	66	115	65	123	PF13921.6	Myb_DNA-bind_6	2	51	60	27.32	3.1e-06	3.5e-10	1	1	CL0123
>XP_030504340.1 CsMYB2	95	139	95	140	PF00249.31	Myb_DNA-binding	1	45	46	55.34	5.3e-15	5.9e-19	1	0	CL0123
>XP_030504340.1 CsMYB2	99	148	98	156	PF13921.6	Myb_DNA-bind_6	2	51	60	27.20	3.4e-06	3.8e-10	1	1	CL0123
>XP_030495893.1 CsMYB62	14	61	14	61	PF00249.31	Myb_DNA-binding	1	46	46	50.23	2.1e-13	2.3e-17	1	0	CL0123
>XP_030495893.1 CsMYB62	67	111	67	112	PF00249.31	Myb_DNA-binding	1	45	46	47.67	1.3e-12	1.5e-16	1	0	CL0123
>XP_030495893.1 CsMYB62	17	76	17	78	PF13921.6	Myb_DNA-bind_6	1	58	60	40.19	3.0e-10	3.4e-14	1	1	CL0123
>XP_030495893.1 CsMYB62	70	123	70	135	PF13921.6	Myb_DNA-bind_6	1	54	60	26.78	4.6e-06	5.1e-10	1	1	CL0123
>XP_030480154.1 CsMYB99	59	105	59	105	PF00249.31	Myb_DNA-binding	1	46	46	50.78	1.4e-13	1.6e-17	1	0	CL0123
>XP_030480154.1 CsMYB99	111	157	111	157	PF00249.31	Myb_DNA-binding	1	46	46	64.67	6.4e-18	7.2e-22	1	0	CL0123
>XP_030480154.1 CsMYB99	163	206	163	208	PF00249.31	Myb_DNA-binding	1	44	46	51.20	1.0e-13	1.2e-17	1	0	CL0123
>XP_030480154.1 CsMYB99	62	121	62	122	PF13921.6	Myb_DNA-bind_6	1	59	60	55.14	6.4e-15	7.2e-19	1	1	CL0123
>XP_030480154.1 CsMYB99	114	171	114	174	PF13921.6	Myb_DNA-bind_6	1	57	60	59.35	3.1e-16	3.5e-20	1	1	CL0123
>XP_030480154.1 CsMYB99	166	211	166	232	PF13921.6	Myb_DNA-bind_6	1	46	60	27.48	2.8e-06	3.1e-10	1	1	CL0123
>XP_030480152.1 CsMYB100	75	121	75	121	PF00249.31	Myb_DNA-binding	1	46	46	50.73	1.5e-13	1.6e-17	1	0	CL0123
>XP_030480152.1 CsMYB100	127	173	127	173	PF00249.31	Myb_DNA-binding	1	46	46	64.62	6.7e-18	7.4e-22	1	0	CL0123
>XP_030480152.1 CsMYB100	179	222	179	224	PF00249.31	Myb_DNA-binding	1	44	46	51.15	1.1e-13	1.2e-17	1	0	CL0123
>XP_030480152.1 CsMYB100	78	137	78	138	PF13921.6	Myb_DNA-bind_6	1	59	60	55.09	6.7e-15	7.5e-19	1	1	CL0123
>XP_030480152.1 CsMYB100	130	187	130	190	PF13921.6	Myb_DNA-bind_6	1	57	60	59.30	3.3e-16	3.6e-20	1	1	CL0123
>XP_030480152.1 CsMYB100	182	227	182	248	PF13921.6	Myb_DNA-bind_6	1	46	60	27.43	2.9e-06	3.2e-10	1	1	CL0123
>XP_030485339.1 CsMYB63	25	72	25	72	PF00249.31	Myb_DNA-binding	1	46	46	57.29	1.3e-15	1.4e-19	1	0	CL0123
>XP_030485339.1 CsMYB63	78	121	78	123	PF00249.31	Myb_DNA-binding	1	44	46	55.73	4.0e-15	4.5e-19	1	0	CL0123
>XP_030485339.1 CsMYB63	28	87	28	89	PF13921.6	Myb_DNA-bind_6	1	58	60	50.98	1.3e-13	1.4e-17	1	1	CL0123
>XP_030485339.1 CsMYB63	82	129	82	141	PF13921.6	Myb_DNA-bind_6	2	49	60	26.43	6.0e-06	6.6e-10	1	1	CL0123
>XP_030490260.1 CsMYB64	33	80	33	80	PF00249.31	Myb_DNA-binding	1	46	46	61.42	6.7e-17	7.4e-21	1	0	CL0123
>XP_030490260.1 CsMYB64	86	131	86	131	PF00249.31	Myb_DNA-binding	1	46	46	51.91	6.2e-14	7.0e-18	1	0	CL0123
>XP_030490260.1 CsMYB64	36	94	36	96	PF13921.6	Myb_DNA-bind_6	1	57	60	57.10	1.6e-15	1.8e-19	1	1	CL0123
>XP_030490260.1 CsMYB64	90	144	89	147	PF13921.6	Myb_DNA-bind_6	2	56	60	37.13	2.7e-09	3.0e-13	1	1	CL0123
>XP_030482027.1 CsMYB65	14	61	14	61	PF00249.31	Myb_DNA-binding	1	46	46	52.08	5.5e-14	6.2e-18	1	0	CL0123
>XP_030482027.1 CsMYB65	67	112	67	112	PF00249.31	Myb_DNA-binding	1	46	46	55.14	6.1e-15	6.8e-19	1	0	CL0123
>XP_030482027.1 CsMYB65	17	75	17	77	PF13921.6	Myb_DNA-bind_6	1	57	60	46.81	2.6e-12	2.9e-16	1	1	CL0123
>XP_030482027.1 CsMYB65	71	124	70	129	PF13921.6	Myb_DNA-bind_6	2	55	60	36.92	3.2e-09	3.5e-13	1	1	CL0123
>XP_030492596.1 CsMYB66	14	61	14	61	PF00249.31	Myb_DNA-binding	1	46	46	49.40	3.8e-13	4.2e-17	1	0	CL0123
>XP_030492596.1 CsMYB66	67	110	67	112	PF00249.31	Myb_DNA-binding	1	44	46	50.53	1.7e-13	1.9e-17	1	0	CL0123
>XP_030492596.1 CsMYB66	17	75	17	76	PF13921.6	Myb_DNA-bind_6	1	57	60	39.09	6.6e-10	7.4e-14	1	1	CL0123
>XP_030492596.1 CsMYB66	70	114	70	130	PF13921.6	Myb_DNA-bind_6	1	45	60	32.84	5.9e-08	6.6e-12	1	1	CL0123
>XP_030501806.1 CsMYB67	14	61	14	61	PF00249.31	Myb_DNA-binding	1	46	46	53.12	2.6e-14	2.9e-18	1	0	CL0123
>XP_030501806.1 CsMYB67	67	112	67	112	PF00249.31	Myb_DNA-binding	1	46	46	50.95	1.2e-13	1.4e-17	1	0	CL0123
>XP_030501806.1 CsMYB67	17	75	17	75	PF13921.6	Myb_DNA-bind_6	1	57	60	34.16	2.3e-08	2.6e-12	1	1	CL0123
>XP_030501806.1 CsMYB67	71	123	70	130	PF13921.6	Myb_DNA-bind_6	2	54	60	33.14	4.8e-08	5.3e-12	1	1	CL0123
>XP_030509806.1 CsMYB68	34	81	34	81	PF00249.31	Myb_DNA-binding	1	46	46	55.36	5.2e-15	5.8e-19	1	0	CL0123
>XP_030509806.1 CsMYB68	87	130	87	131	PF00249.31	Myb_DNA-binding	1	44	46	56.41	2.4e-15	2.7e-19	1	0	CL0123
>XP_030509806.1 CsMYB68	37	96	37	97	PF13921.6	Myb_DNA-bind_6	1	58	60	53.71	1.8e-14	2.0e-18	1	1	CL0123
>XP_030509806.1 CsMYB68	90	138	90	150	PF13921.6	Myb_DNA-bind_6	1	48	60	30.54	3.1e-07	3.5e-11	1	1	CL0123
>XP_030492253.1 CsMYB69	57	102	57	103	PF00249.31	Myb_DNA-binding	1	45	46	53.67	1.8e-14	2.0e-18	1	0	CL0123
>XP_030492253.1 CsMYB69	109	152	109	154	PF00249.31	Myb_DNA-binding	1	44	46	58.05	7.5e-16	8.4e-20	1	0	CL0123
>XP_030492253.1 CsMYB69	60	118	60	120	PF13921.6	Myb_DNA-bind_6	1	58	60	54.05	1.4e-14	1.6e-18	1	1	CL0123
>XP_030492253.1 CsMYB69	112	157	112	170	PF13921.6	Myb_DNA-bind_6	1	46	60	28.98	9.5e-07	1.1e-10	1	1	CL0123
>XP_030509805.1 CsMYB70	2	36	1	36	PF00249.31	Myb_DNA-binding	14	46	46	35.54	8.1e-09	9.0e-13	1	0	CL0123
>XP_030509805.1 CsMYB70	42	85	42	86	PF00249.31	Myb_DNA-binding	1	44	46	56.19	2.9e-15	3.2e-19	1	0	CL0123
>XP_030509805.1 CsMYB70	2	51	1	52	PF13921.6	Myb_DNA-bind_6	11	58	60	37.28	2.4e-09	2.7e-13	1	1	CL0123
>XP_030509805.1 CsMYB70	45	93	45	105	PF13921.6	Myb_DNA-bind_6	1	48	60	30.30	3.7e-07	4.1e-11	1	1	CL0123
>XP_030492407.1 CsMYB71	61	106	61	107	PF00249.31	Myb_DNA-binding	1	45	46	53.65	1.8e-14	2.0e-18	1	0	CL0123
>XP_030492407.1 CsMYB71	113	156	113	158	PF00249.31	Myb_DNA-binding	1	44	46	58.03	7.6e-16	8.5e-20	1	0	CL0123
>XP_030492407.1 CsMYB71	64	122	64	124	PF13921.6	Myb_DNA-bind_6	1	58	60	54.03	1.4e-14	1.6e-18	1	1	CL0123
>XP_030492407.1 CsMYB71	116	161	116	174	PF13921.6	Myb_DNA-bind_6	1	46	60	28.96	9.6e-07	1.1e-10	1	1	CL0123
>XP_030509804.1 CsMYB72	34	81	34	81	PF00249.31	Myb_DNA-binding	1	46	46	54.94	7.0e-15	7.8e-19	1	0	CL0123
>XP_030509804.1 CsMYB72	87	130	87	131	PF00249.31	Myb_DNA-binding	1	44	46	56.01	3.3e-15	3.6e-19	1	0	CL0123
>XP_030509804.1 CsMYB72	37	96	37	97	PF13921.6	Myb_DNA-bind_6	1	58	60	53.27	2.5e-14	2.8e-18	1	1	CL0123
>XP_030509804.1 CsMYB72	90	138	90	150	PF13921.6	Myb_DNA-bind_6	1	48	60	30.11	4.2e-07	4.7e-11	1	1	CL0123
>XP_030493010.1 CsMYB73	42	89	42	89	PF00249.31	Myb_DNA-binding	1	46	46	49.20	4.4e-13	4.9e-17	1	0	CL0123
>XP_030493010.1 CsMYB73	95	138	95	140	PF00249.31	Myb_DNA-binding	1	44	46	44.55	1.2e-11	1.4e-15	1	0	CL0123
>XP_030493010.1 CsMYB73	45	102	45	105	PF13921.6	Myb_DNA-bind_6	1	56	60	45.59	6.2e-12	6.9e-16	1	1	CL0123
>XP_030510491.1 CsMYB74	39	86	39	86	PF00249.31	Myb_DNA-binding	1	46	46	57.30	1.3e-15	1.4e-19	1	0	CL0123
>XP_030510491.1 CsMYB74	93	135	92	137	PF00249.31	Myb_DNA-binding	2	44	46	44.08	1.7e-11	1.9e-15	1	0	CL0123
>XP_030510491.1 CsMYB74	42	102	42	103	PF13921.6	Myb_DNA-bind_6	1	59	60	49.57	3.5e-13	4.0e-17	1	1	CL0123
>XP_030510491.1 CsMYB74	95	143	95	155	PF13921.6	Myb_DNA-bind_6	1	49	60	30.90	2.4e-07	2.7e-11	1	1	CL0123
>XP_030495926.1 CsMYB75	14	61	14	61	PF00249.31	Myb_DNA-binding	1	46	46	50.89	1.3e-13	1.4e-17	1	0	CL0123
>XP_030495926.1 CsMYB75	67	110	67	112	PF00249.31	Myb_DNA-binding	1	44	46	46.04	4.3e-12	4.8e-16	1	0	CL0123
>XP_030495926.1 CsMYB75	17	77	17	78	PF13921.6	Myb_DNA-bind_6	1	59	60	47.59	1.5e-12	1.6e-16	1	1	CL0123
>XP_030495926.1 CsMYB75	70	114	70	138	PF13921.6	Myb_DNA-bind_6	1	45	60	30.31	3.6e-07	4.1e-11	1	1	CL0123
>XP_030502824.1 CsMYB76	14	61	14	61	PF00249.31	Myb_DNA-binding	1	46	46	48.03	1.0e-12	1.1e-16	1	0	CL0123
>XP_030502824.1 CsMYB76	67	111	67	112	PF00249.31	Myb_DNA-binding	1	45	46	53.95	1.4e-14	1.6e-18	1	0	CL0123
>XP_030502824.1 CsMYB76	17	75	17	77	PF13921.6	Myb_DNA-bind_6	1	57	60	48.11	1.0e-12	1.1e-16	1	1	CL0123
>XP_030502824.1 CsMYB76	71	116	70	131	PF13921.6	Myb_DNA-bind_6	2	47	60	29.07	8.9e-07	9.9e-11	1	1	CL0123
>XP_030482260.1 CsMYB77	39	86	39	86	PF00249.31	Myb_DNA-binding	1	46	46	58.20	6.8e-16	7.6e-20	1	0	CL0123
>XP_030482260.1 CsMYB77	92	135	92	137	PF00249.31	Myb_DNA-binding	1	44	46	51.86	6.5e-14	7.2e-18	1	0	CL0123
>XP_030482260.1 CsMYB77	42	99	42	102	PF13921.6	Myb_DNA-bind_6	1	56	60	47.11	2.1e-12	2.3e-16	1	1	CL0123
>XP_030482260.1 CsMYB77	96	142	95	157	PF13921.6	Myb_DNA-bind_6	2	48	60	23.45	5.1e-05	5.6e-09	1	1	CL0123
>XP_030490648.1 CsMYB78	14	61	14	61	PF00249.31	Myb_DNA-binding	1	46	46	55.68	4.1e-15	4.6e-19	1	0	CL0123
>XP_030490648.1 CsMYB78	67	109	67	111	PF00249.31	Myb_DNA-binding	1	43	46	49.75	2.9e-13	3.3e-17	1	0	CL0123
>XP_030490648.1 CsMYB78	17	75	17	78	PF13921.6	Myb_DNA-bind_6	1	57	60	45.85	5.1e-12	5.7e-16	1	1	CL0123
>XP_030488174.1 CsMYB79	13	60	13	60	PF00249.31	Myb_DNA-binding	1	46	46	53.08	2.7e-14	3.0e-18	1	0	CL0123
>XP_030488174.1 CsMYB79	66	109	66	111	PF00249.31	Myb_DNA-binding	1	44	46	58.13	7.1e-16	7.9e-20	1	0	CL0123
>XP_030488174.1 CsMYB79	16	75	16	75	PF13921.6	Myb_DNA-bind_6	1	58	60	48.36	8.4e-13	9.4e-17	1	1	CL0123
>XP_030488174.1 CsMYB79	69	117	69	128	PF13921.6	Myb_DNA-bind_6	1	49	60	29.91	4.9e-07	5.4e-11	1	1	CL0123
>XP_030487751.1 CsMYB80	14	61	14	61	PF00249.31	Myb_DNA-binding	1	46	46	49.91	2.6e-13	2.9e-17	1	0	CL0123
>XP_030487751.1 CsMYB80	67	110	67	112	PF00249.31	Myb_DNA-binding	1	44	46	50.96	1.2e-13	1.4e-17	1	0	CL0123
>XP_030487751.1 CsMYB80	17	76	17	77	PF13921.6	Myb_DNA-bind_6	1	58	60	41.76	9.7e-11	1.1e-14	1	1	CL0123
>XP_030495514.1 CsMYB81	15	61	14	61	PF00249.31	Myb_DNA-binding	2	46	46	51.06	1.2e-13	1.3e-17	1	0	CL0123
>XP_030495514.1 CsMYB81	69	110	67	112	PF00249.31	Myb_DNA-binding	3	44	46	47.14	1.9e-12	2.2e-16	1	0	CL0123
>XP_030495514.1 CsMYB81	17	76	17	78	PF13921.6	Myb_DNA-bind_6	1	58	60	47.58	1.5e-12	1.6e-16	1	1	CL0123
>XP_030495514.1 CsMYB81	70	118	70	131	PF13921.6	Myb_DNA-bind_6	1	49	60	32.42	8.0e-08	8.9e-12	1	1	CL0123
>XP_030492843.1 CsMYB82	29	76	29	76	PF00249.31	Myb_DNA-binding	1	46	46	58.17	6.9e-16	7.7e-20	1	0	CL0123
>XP_030492843.1 CsMYB82	82	127	82	127	PF00249.31	Myb_DNA-binding	1	46	46	51.62	7.7e-14	8.6e-18	1	0	CL0123
>XP_030492843.1 CsMYB82	32	89	32	89	PF13921.6	Myb_DNA-bind_6	1	56	60	43.96	2.0e-11	2.2e-15	1	1	CL0123
>XP_030492843.1 CsMYB82	85	141	85	146	PF13921.6	Myb_DNA-bind_6	1	55	60	34.03	2.5e-08	2.8e-12	1	1	CL0123
>XP_030483790.1 CsMYB83	14	61	14	61	PF00249.31	Myb_DNA-binding	1	46	46	55.93	3.5e-15	3.9e-19	1	0	CL0123
>XP_030483790.1 CsMYB83	69	110	67	112	PF00249.31	Myb_DNA-binding	3	44	46	49.56	3.4e-13	3.8e-17	1	0	CL0123
>XP_030483790.1 CsMYB83	17	75	17	77	PF13921.6	Myb_DNA-bind_6	1	57	60	45.46	6.8e-12	7.6e-16	1	1	CL0123
>XP_030483790.1 CsMYB83	70	118	70	131	PF13921.6	Myb_DNA-bind_6	1	49	60	35.81	7.0e-09	7.8e-13	1	1	CL0123
>XP_030483754.1 CsMYB84	14	61	14	61	PF00249.31	Myb_DNA-binding	1	46	46	42.69	4.7e-11	5.3e-15	1	0	CL0123
>XP_030483754.1 CsMYB84	67	110	67	112	PF00249.31	Myb_DNA-binding	1	44	46	54.26	1.2e-14	1.3e-18	1	0	CL0123
>XP_030483754.1 CsMYB84	17	77	17	78	PF13921.6	Myb_DNA-bind_6	1	59	60	28.46	1.4e-06	1.5e-10	1	1	CL0123
>XP_030483754.1 CsMYB84	70	115	70	134	PF13921.6	Myb_DNA-bind_6	1	46	60	27.53	2.7e-06	3.0e-10	1	1	CL0123
>XP_030490967.1 CsMYB85	10	55	10	56	PF00249.31	Myb_DNA-binding	1	45	46	57.86	8.7e-16	9.7e-20	1	1	CL0123
>XP_030490967.1 CsMYB85	64	105	62	107	PF00249.31	Myb_DNA-binding	3	44	46	52.56	3.9e-14	4.4e-18	1	1	CL0123
>XP_030490967.1 CsMYB85	13	71	13	71	PF13921.6	Myb_DNA-bind_6	1	58	60	59.73	2.4e-16	2.7e-20	1	0	CL0123
>XP_030490967.1 CsMYB85	65	115	65	123	PF13921.6	Myb_DNA-bind_6	1	51	60	38.95	7.3e-10	8.2e-14	1	1	CL0123
>XP_030482085.1 CsMYB86	20	67	20	67	PF00249.31	Myb_DNA-binding	1	46	46	54.94	7.1e-15	7.9e-19	1	0	CL0123
>XP_030482085.1 CsMYB86	73	116	73	118	PF00249.31	Myb_DNA-binding	1	44	46	54.30	1.1e-14	1.2e-18	1	0	CL0123
>XP_030482085.1 CsMYB86	23	80	23	82	PF13921.6	Myb_DNA-bind_6	1	56	60	49.87	2.9e-13	3.2e-17	1	1	CL0123
>XP_030482085.1 CsMYB86	77	125	76	162	PF13921.6	Myb_DNA-bind_6	2	50	60	28.83	1.1e-06	1.2e-10	1	1	CL0123
>XP_030478701.1 CsMYB87	15	62	15	62	PF00249.31	Myb_DNA-binding	1	46	46	51.04	1.2e-13	1.3e-17	1	0	CL0123
>XP_030478701.1 CsMYB87	68	112	68	113	PF00249.31	Myb_DNA-binding	1	45	46	46.79	2.5e-12	2.8e-16	1	0	CL0123
>XP_030478701.1 CsMYB87	18	75	18	77	PF13921.6	Myb_DNA-bind_6	1	56	60	34.75	1.5e-08	1.7e-12	1	1	CL0123
>XP_030478701.1 CsMYB87	72	117	71	139	PF13921.6	Myb_DNA-bind_6	2	47	60	27.80	2.2e-06	2.5e-10	1	1	CL0123
>XP_030488122.1 CsMYB88	8	53	8	54	PF00249.31	Myb_DNA-binding	1	45	46	55.42	5.0e-15	5.6e-19	1	1	CL0123
>XP_030488122.1 CsMYB88	62	103	60	105	PF00249.31	Myb_DNA-binding	3	44	46	57.10	1.5e-15	1.7e-19	1	1	CL0123
>XP_030488122.1 CsMYB88	11	70	11	71	PF13921.6	Myb_DNA-bind_6	1	59	60	57.78	9.6e-16	1.1e-19	1	0	CL0123
>XP_030488122.1 CsMYB88	63	120	63	126	PF13921.6	Myb_DNA-bind_6	1	52	60	36.36	4.7e-09	5.2e-13	1	1	CL0123
>XP_030486027.1 CsMYB89	13	58	13	59	PF00249.31	Myb_DNA-binding	1	45	46	62.18	3.8e-17	4.3e-21	1	0	CL0123
>XP_030486027.1 CsMYB89	67	108	65	110	PF00249.31	Myb_DNA-binding	3	44	46	52.99	2.9e-14	3.2e-18	1	0	CL0123
>XP_030486027.1 CsMYB89	16	73	16	73	PF13921.6	Myb_DNA-bind_6	1	57	60	60.45	1.4e-16	1.6e-20	1	1	CL0123
>XP_030486027.1 CsMYB89	68	115	68	117	PF13921.6	Myb_DNA-bind_6	1	48	60	37.51	2.1e-09	2.3e-13	1	1	CL0123
>XP_030486041.1 CsMYB90	13	58	13	59	PF00249.31	Myb_DNA-binding	1	45	46	62.18	3.9e-17	4.3e-21	1	0	CL0123
>XP_030486041.1 CsMYB90	67	108	65	110	PF00249.31	Myb_DNA-binding	3	44	46	52.99	2.9e-14	3.2e-18	1	0	CL0123
>XP_030486041.1 CsMYB90	16	73	16	73	PF13921.6	Myb_DNA-bind_6	1	57	60	60.44	1.4e-16	1.6e-20	1	1	CL0123
>XP_030486041.1 CsMYB90	68	115	68	117	PF13921.6	Myb_DNA-bind_6	1	48	60	37.50	2.1e-09	2.3e-13	1	1	CL0123
>XP_030480939.1 CsMYB101	33	79	33	79	PF00249.31	Myb_DNA-binding	1	46	46	54.85	7.5e-15	8.4e-19	1	0	CL0123
>XP_030480939.1 CsMYB101	85	131	85	131	PF00249.31	Myb_DNA-binding	1	46	46	62.51	3.1e-17	3.4e-21	1	0	CL0123
>XP_030480939.1 CsMYB101	137	179	137	181	PF00249.31	Myb_DNA-binding	1	43	46	50.96	1.2e-13	1.4e-17	1	0	CL0123
>XP_030480939.1 CsMYB101	36	93	36	95	PF13921.6	Myb_DNA-bind_6	1	57	60	57.12	1.5e-15	1.7e-19	1	1	CL0123
>XP_030480939.1 CsMYB101	88	145	88	146	PF13921.6	Myb_DNA-bind_6	1	57	60	61.44	7.0e-17	7.8e-21	1	1	CL0123
>XP_030480939.1 CsMYB101	140	185	140	192	PF13921.6	Myb_DNA-bind_6	1	46	60	29.10	8.7e-07	9.7e-11	1	1	CL0123
>XP_030496517.1 CsMYB91	18	65	18	65	PF00249.31	Myb_DNA-binding	1	46	46	59.41	2.8e-16	3.2e-20	1	0	CL0123
>XP_030496517.1 CsMYB91	71	114	71	116	PF00249.31	Myb_DNA-binding	1	44	46	55.52	4.6e-15	5.2e-19	1	0	CL0123
>XP_030496517.1 CsMYB91	21	79	21	81	PF13921.6	Myb_DNA-bind_6	1	57	60	48.03	1.1e-12	1.2e-16	1	1	CL0123
>XP_030496517.1 CsMYB91	75	118	75	131	PF13921.6	Myb_DNA-bind_6	2	45	60	26.02	8.0e-06	8.9e-10	1	1	CL0123
>XP_030496516.1 CsMYB92	18	65	18	65	PF00249.31	Myb_DNA-binding	1	46	46	59.05	3.7e-16	4.1e-20	1	0	CL0123
>XP_030496516.1 CsMYB92	71	114	71	116	PF00249.31	Myb_DNA-binding	1	44	46	55.18	5.9e-15	6.6e-19	1	0	CL0123
>XP_030496516.1 CsMYB92	21	79	21	81	PF13921.6	Myb_DNA-bind_6	1	57	60	47.64	1.4e-12	1.6e-16	1	1	CL0123
>XP_030496516.1 CsMYB92	75	119	74	132	PF13921.6	Myb_DNA-bind_6	2	46	60	25.94	8.4e-06	9.4e-10	1	1	CL0123
>XP_030503196.1 CsMYB93	26	73	26	73	PF00249.31	Myb_DNA-binding	1	46	46	46.78	2.5e-12	2.8e-16	1	0	CL0123
>XP_030503196.1 CsMYB93	79	122	79	124	PF00249.31	Myb_DNA-binding	1	44	46	53.00	2.9e-14	3.2e-18	1	0	CL0123
>XP_030503196.1 CsMYB93	29	88	29	90	PF13921.6	Myb_DNA-bind_6	1	58	60	47.58	1.5e-12	1.7e-16	1	1	CL0123
>XP_030503196.1 CsMYB93	82	130	82	152	PF13921.6	Myb_DNA-bind_6	1	49	60	24.73	2.0e-05	2.3e-09	1	1	CL0123
>XP_030508763.1 CsMYB94	55	102	55	102	PF00249.31	Myb_DNA-binding	1	46	46	57.27	1.3e-15	1.5e-19	1	0	CL0123
>XP_030508763.1 CsMYB94	108	151	108	153	PF00249.31	Myb_DNA-binding	1	44	46	53.30	2.3e-14	2.6e-18	1	0	CL0123
>XP_030508763.1 CsMYB94	58	116	58	118	PF13921.6	Myb_DNA-bind_6	1	57	60	46.84	2.5e-12	2.8e-16	1	1	CL0123
>XP_030508763.1 CsMYB94	112	154	111	173	PF13921.6	Myb_DNA-bind_6	2	44	60	25.69	1.0e-05	1.1e-09	1	1	CL0123
>XP_030502580.1 CsMYB102	28	73	27	73	PF00249.31	Myb_DNA-binding	2	46	46	48.83	5.7e-13	1.3e-16	1	0	CL0123
>XP_030502580.1 CsMYB102	79	125	79	125	PF00249.31	Myb_DNA-binding	1	46	46	60.10	1.7e-16	3.9e-20	1	1	CL0123
>XP_030502580.1 CsMYB102	131	173	131	173	PF00249.31	Myb_DNA-binding	1	43	46	59.00	3.8e-16	8.5e-20	1	1	CL0123
>XP_030502580.1 CsMYB102	30	90	30	90	PF13921.6	Myb_DNA-bind_6	1	60	60	58.11	7.6e-16	1.7e-19	1	1	CL0123
>XP_030502580.1 CsMYB102	82	142	82	142	PF13921.6	Myb_DNA-bind_6	1	60	60	66.48	1.9e-18	4.1e-22	1	0	CL0123
>XP_030502580.1 CsMYB102	134	181	134	190	PF13921.6	Myb_DNA-bind_6	1	48	60	40.56	2.3e-10	5.1e-14	1	1	CL0123
>XP_030478930.1 CsMYB95	41	86	41	87	PF00249.31	Myb_DNA-binding	1	45	46	55.61	4.3e-15	4.8e-19	1	1	CL0123
>XP_030478930.1 CsMYB95	95	136	93	138	PF00249.31	Myb_DNA-binding	3	44	46	53.59	1.9e-14	2.1e-18	1	1	CL0123
>XP_030478930.1 CsMYB95	44	102	44	103	PF13921.6	Myb_DNA-bind_6	1	58	60	59.92	2.1e-16	2.3e-20	1	0	CL0123
>XP_030478930.1 CsMYB95	96	141	96	152	PF13921.6	Myb_DNA-bind_6	1	46	60	33.67	3.3e-08	3.6e-12	1	1	CL0123
>XP_030504372.1 CsMYB96	14	61	14	61	PF00249.31	Myb_DNA-binding	1	46	46	57.30	1.3e-15	1.4e-19	1	0	CL0123
>XP_030504372.1 CsMYB96	67	110	67	112	PF00249.31	Myb_DNA-binding	1	44	46	45.94	4.6e-12	5.1e-16	1	0	CL0123
>XP_030504372.1 CsMYB96	17	76	17	78	PF13921.6	Myb_DNA-bind_6	1	58	60	47.76	1.3e-12	1.5e-16	1	1	CL0123
>XP_030504372.1 CsMYB96	70	123	70	129	PF13921.6	Myb_DNA-bind_6	1	54	60	25.79	9.4e-06	1.0e-09	1	1	CL0123
>XP_030504371.1 CsMYB97	14	61	14	61	PF00249.31	Myb_DNA-binding	1	46	46	56.88	1.7e-15	1.9e-19	1	0	CL0123
>XP_030504371.1 CsMYB97	67	110	67	112	PF00249.31	Myb_DNA-binding	1	44	46	45.53	6.1e-12	6.8e-16	1	0	CL0123
>XP_030504371.1 CsMYB97	17	76	17	78	PF13921.6	Myb_DNA-bind_6	1	58	60	47.32	1.8e-12	2.0e-16	1	1	CL0123
>XP_030504371.1 CsMYB97	70	123	70	129	PF13921.6	Myb_DNA-bind_6	1	54	60	25.37	1.3e-05	1.4e-09	1	1	CL0123
>XP_030490545.1 CsMYB103	42	88	42	88	PF00249.31	Myb_DNA-binding	1	46	46	56.49	2.3e-15	3.9e-19	1	0	CL0123
>XP_030490545.1 CsMYB103	94	140	94	140	PF00249.31	Myb_DNA-binding	1	46	46	59.36	2.9e-16	4.9e-20	1	1	CL0123
>XP_030490545.1 CsMYB103	146	188	146	190	PF00249.31	Myb_DNA-binding	1	43	46	44.50	1.3e-11	2.2e-15	1	1	CL0123
>XP_030490545.1 CsMYB103	45	103	45	103	PF13921.6	Myb_DNA-bind_6	1	58	60	57.90	8.9e-16	1.5e-19	1	1	CL0123
>XP_030490545.1 CsMYB103	97	155	97	157	PF13921.6	Myb_DNA-bind_6	1	58	60	61.25	8.0e-17	1.3e-20	1	0	CL0123
>XP_030490545.1 CsMYB103	149	195	149	198	PF13921.6	Myb_DNA-bind_6	1	47	60	24.52	2.3e-05	3.9e-09	1	1	CL0123
>XP_030490544.1 CsMYB104	42	88	42	88	PF00249.31	Myb_DNA-binding	1	46	46	56.49	2.3e-15	3.9e-19	1	0	CL0123
>XP_030490544.1 CsMYB104	94	140	94	140	PF00249.31	Myb_DNA-binding	1	46	46	59.36	2.9e-16	4.9e-20	1	1	CL0123
>XP_030490544.1 CsMYB104	146	188	146	190	PF00249.31	Myb_DNA-binding	1	43	46	44.50	1.3e-11	2.2e-15	1	1	CL0123
>XP_030490544.1 CsMYB104	45	103	45	103	PF13921.6	Myb_DNA-bind_6	1	58	60	57.89	8.9e-16	1.5e-19	1	1	CL0123
>XP_030490544.1 CsMYB104	97	155	97	157	PF13921.6	Myb_DNA-bind_6	1	58	60	61.25	8.0e-17	1.3e-20	1	0	CL0123
>XP_030490544.1 CsMYB104	149	195	149	198	PF13921.6	Myb_DNA-bind_6	1	47	60	24.52	2.3e-05	3.9e-09	1	1	CL0123
>XP_030490654.1 CsMYB3	27	66	25	67	PF00249.31	Myb_DNA-binding	5	44	46	27.86	2.0e-06	1.1e-10	1	0	CL0123
>XP_030488106.1 CsMYB4	49	87	48	88	PF00249.31	Myb_DNA-binding	6	44	46	24.76	1.9e-05	1.1e-09	1	0	CL0123
>XP_030501981.1 CsMYB5	36	75	35	77	PF00249.31	Myb_DNA-binding	4	43	46	36.64	3.7e-09	2.0e-13	1	0	CL0123
>XP_030490653.1 CsMYB6	28	67	26	68	PF00249.31	Myb_DNA-binding	5	44	46	27.81	2.1e-06	1.2e-10	1	0	CL0123
>XP_030488105.1 CsMYB7	50	88	49	89	PF00249.31	Myb_DNA-binding	6	44	46	24.73	1.9e-05	1.1e-09	1	0	CL0123
>XP_030491753.1 CsMYB8	36	76	34	78	PF00249.31	Myb_DNA-binding	3	43	46	36.90	3.1e-09	1.7e-13	1	0	CL0123
>XP_030491752.1 CsMYB9	37	77	35	79	PF00249.31	Myb_DNA-binding	3	43	46	36.87	3.1e-09	1.7e-13	1	0	CL0123
>XP_030485008.1 CsMYB10	31	70	29	73	PF00249.31	Myb_DNA-binding	3	42	46	34.49	1.7e-08	9.6e-13	1	0	CL0123
>XP_030496495.1 CsMYB98	23	69	23	69	PF00249.31	Myb_DNA-binding	1	46	46	55.86	3.6e-15	4.1e-19	1	1	CL0123
>XP_030496495.1 CsMYB98	75	118	75	120	PF00249.31	Myb_DNA-binding	1	44	46	52.70	3.5e-14	3.9e-18	1	1	CL0123
>XP_030496495.1 CsMYB98	26	86	26	86	PF13921.6	Myb_DNA-bind_6	1	60	60	62.70	2.8e-17	3.1e-21	1	0	CL0123
>XP_030496495.1 CsMYB98	78	130	78	134	PF13921.6	Myb_DNA-bind_6	1	54	60	30.96	2.3e-07	2.5e-11	1	1	CL0123
