# Supplementary material for: In Silico Identification of MYB and bHLH Families Reveals Candidate Transcription Factors for Secondary Metabolic Pathways in Cannabis sativa L
Source: Plants (Basel). 2020 Nov 11;9(11):1540. doi: 10.3390/plants9111540 (PMC7697600; doi:10.3390/plants9111540)
Supplement: Supplementary file 1 [file plants-09-01540-s001.zip › Bassolino et al.,SUPP.FINAL/S5-Supplementary Dataset-Structural Genes]

Flavonoids structural enzymes encoding genes in Cannabis sativa. C. sativa assembly GCA_900626175.2

Cannabis sativa phenylalanine ammonia-lyase (PAL) LOC115709862 XM_030638093.1 XP_030493953.1
>genomic
TTTATTTATTTATTTTTCCTTCTTTCCAAAATTCACCTATATAACACCCACATATCACCTCCCTATACTT
TCAAGAAAATCCCATATCATATTTTCTTCCAGGCTTTCATTTTTTCCTCTCCATATACTACATACGCATT
TCATCGAACACCTTCATAACTCTCTGGTACAATATATAACCGAAGGATATTTCTTCTATACAATGGAGAC
CCCCGCCGTCGCTGAAAATGGTCATCACCACAGCCAAAACGGCGTGTCGTTGGAGAGTTTCTGCACGACC
AAGCCAGCGGCTGGAGTCTCCATTGATGACCCGCTGAACTGGGGTGCGGCGGCTGACTCGATGAGTGGGA
GTCATTTGGATGAAGTGAAGAGAATGGTGGCGGAGTACCGAAAACCCGTAGTCCGGCTCGGTGGAGAGAC
GCTAACGATTTCTCAGGTAGCTGCCATCGCCGCTGGTGACGGTGCCGGTGTAAAGGTGGAGCTCTCTGAG
TCGTCCAGGGCTGGAGTCAACGCTAGCAGTGAGTGGGTTATGGAGAGTATGAACAAAGGTACGGACAGCT
ATGGTGTGACTACCGGATTCGGTGCGACCTCACACAGGAGAACGAAAAATGGCGGCGCCCTTCAGAAGGA
GCTAATCAGGTAATGCGTCACTTACTCACTTTAGTCTCTGGAAATGTTCCGTGAGAATCGGACTAGGACG
ATTTGACTCAGTTCCGACATAAACCGGGTCAACTCGGACGAGTTGACCGAGTGGGTCCATATGCTGTCAA
TTACGTTATTTATTTATTCAAATAATTATATTGTGTATCATTTATATATGTCGACAAGCACTAAGCAGGG
TAGTTGCATCCGACGGCCTAAGATTTTTGGAGAAAACAATTTTTTTTTTTTTTTTTTTGAAAGCAGAGGA
AACAAAATTTTAATTATACGTAGATTTTTTTTTTAATTAAATTAAATGTATATACATATACATATACCTT
TTTTTATTATTATTTATTTATTTTCCTCATAGAAATATATACACCTTATATTTACTATCTTTACATTTAT
TTTGGAATAAATGTTATTGGTGTATTGTGTTTTTTTTTTTTCCTGACAAAAAAGTCCTTTTCTGATTAGT
TTAGTAGAACTGGATATTATAAGAGGTTGCATAGTTTATTATTATTATTATTATTATTATTATTATTATT
ATTATTATTATTATGTTACAAACAATTGTCATTATACAATTATTGTTACTAACTTATAATTTACTGCCTT
ACAAAAAAAAAAAAACTTTAATTTTTACTGTGTTAAAAGAAAATGTAATATTAATTATTCAAACAAACAA
CAAATAACACTTCTTTTATGGCTAGCAATTATTAGTAATAAAAAACCAGAATACATGGCTTAAAGCATTG
ACTAGTCTTTCTCTTTTTATATTTTTATTATTTAATAAAATCCTTAACTAATCTTCAAACTTTTAATATT
GTTTGTAGATTTCTCAATGCTGGAATATTTGGTAGTGGAAAAGAGTCAGCACACACTCTGCCTCACTCAA
CAACAAGAGCGGGGTTGCTTGTTAGGATTAACACCCTTCTCCAAGGCTACTCTGGCATTAGATTCGAGAT
TTTGGAAGCTATGGCGAAGCTCCTCAACAACAATGTCACTCCTTGTTTGCCTCTACGTGGCACAATCACT
GCATCCGGTGACCTTGTACCCTTGTCTTACATTGCTGGTTTGCTCACCGGCAGGCCTAATTCTAAAGCGG
TTGGCCCTAATGGCGAGTCCCTCACCGCAGAGGAAGCCTTCAAAGTGGCTGGAATCAATTCTAGTTTCTT
TGAGTTGCAACCTAAAGAAGGTCTTGCTCTTGTCAATGGCACTGCTGTTGGTTCTGGTTTGGCTTCTACT
GTTCTTTTTGAGGCCAACATTCTTGGCGTGTTGTCCGAGATCTTGTCTGCAATCTTTGCAGAAGTGATGC
AGGGTAAGCCTGAGTTTACGGATCACTTGACTCATAAGTTGAAGCACCATCCTGGCCAGATTGAGGCTGC
TGCTATTATGGAGCACATTTTAAATGGTAGTGCTTACATTAAAGATGCTCAAAAGCTTCACGAGATGGAT
CCTCTTCAAAAACCAAAACAGGATCGCTATGCTCTTAGAACATCACCCCAGTGGCTTGGACCGCAAATTG
AAGTGATCAGATTCTCAACCAAGTCAATTGAAAGAGAGATCAACTCGGTGAATGACAACCCTTTGATTGA
TGTTTCAAGGAACAAGGCTCTTCATGGTGGTAACTTCCAAGGGACCCCAATTGGTGTTTCAATGGACAAC
ACCCGCTTGGCTATTGCAGCAATTGGCAAACTCATGTTTGCTCAATTCTCTGAGCTTGTGAATGACTTTT
ACAATAATGGTTTGCCTTCAAATCTTTCTGGAGGCCGCAACCCAAGTTTGGATTATGGTTTCAAGGGAGC
TGAAATTGCCATGGCTTCTTACTGTTCTGAGCTCCAATACCTTGCTAATCCGGTGACGAGCCATGTCCAA
AGCGCTGAACAACACAACCAAGATGTGAACTCTTTGGGATTAATATCTTCAAGAAAGACTGCTGAGTCTA
TCGATATTCTCAAGCTCATGTCTTCAACATTCTTGGTTGCACTTTGCCAAGCAATCGACTTGAGACATTT
AGAGGAGAATTTGAAATACACAGTGAAAAATGTTGTGAGTCAAGTGGCTAAGAGAGTTTTAACAACAGGT
GTCAATGGAGAACTCCATCCATCAAGATTTTGCGAGAAGGATTTGCTTAAAGTTGTAGATAGGGAATATT
TGTTTGCCTACATTGATGATCCATGCAGTGCTACCTACCCATTGATGCAGAAACTGAGACAAGTACTTGT
TGAGCATGCTCTGTCAAACGGTGAAAATGAGAAGAATTCAAGCACTTCAATATTCCAAAAAATTGTAGCT
TTTGAGGAAGAATTGAAGACCCTTTTGCCAAAAGAGGTTGAGAATGCAAGGATTGGTGTGGAAAGTGGAA
ATGTAGCCATAACAAATAAGATTAAGGAATGCAGGTCATATCCATTGTACAAGTTTGTGAGAGAGGAGTT
GGGAACTGGTTTGCTTACTGGAGAGAATGTTAAGTCTCCTGGAGAGGAATTCGACAAAGTGTTTTCTGCT
ATGTGCCAAGGAAAAATCATTGATCCAATGTTAGAATGTCTTAGTAGCTGGAATGGTGCTCCCCTTCCGA
TTTGTTAGTTGTCATTTTGTTGAGTTTGAATGTTGTTTAATGTGTCCATAAATTTAGTTGTCAACAAGGG
TGCTTGAATGTCATTTAAAGTGTCTATAAAAGTTAATTTAGTTGTCAACAAGGGCAAATATGTGGGAGTG
AATTGTGTATTGTAAAATAATCTTTTGTTCTTTTTTTTCTTGCAATAAGATGTAACTTTTTCCTTTGATA
TTATTTTTGTTTTATTTTAAATGGAATAAAAATCAGTTGGTTACGACCCAAAATTATGCTTA
>Transcript
TTTATTTATTTATTTTTCCTTCTTTCCAAAATTCACCTATATAACACCCACATATCACCTCCCTATACTT
TCAAGAAAATCCCATATCATATTTTCTTCCAGGCTTTCATTTTTTCCTCTCCATATACTACATACGCATT
TCATCGAACACCTTCATAACTCTCTGGTACAATATATAACCGAAGGATATTTCTTCTATACAATGGAGAC
CCCCGCCGTCGCTGAAAATGGTCATCACCACAGCCAAAACGGCGTGTCGTTGGAGAGTTTCTGCACGACC
AAGCCAGCGGCTGGAGTCTCCATTGATGACCCGCTGAACTGGGGTGCGGCGGCTGACTCGATGAGTGGGA
GTCATTTGGATGAAGTGAAGAGAATGGTGGCGGAGTACCGAAAACCCGTAGTCCGGCTCGGTGGAGAGAC
GCTAACGATTTCTCAGGTAGCTGCCATCGCCGCTGGTGACGGTGCCGGTGTAAAGGTGGAGCTCTCTGAG
TCGTCCAGGGCTGGAGTCAACGCTAGCAGTGAGTGGGTTATGGAGAGTATGAACAAAGGTACGGACAGCT
ATGGTGTGACTACCGGATTCGGTGCGACCTCACACAGGAGAACGAAAAATGGCGGCGCCCTTCAGAAGGA
GCTAATCAGATTTCTCAATGCTGGAATATTTGGTAGTGGAAAAGAGTCAGCACACACTCTGCCTCACTCA
ACAACAAGAGCGGGGTTGCTTGTTAGGATTAACACCCTTCTCCAAGGCTACTCTGGCATTAGATTCGAGA
TTTTGGAAGCTATGGCGAAGCTCCTCAACAACAATGTCACTCCTTGTTTGCCTCTACGTGGCACAATCAC
TGCATCCGGTGACCTTGTACCCTTGTCTTACATTGCTGGTTTGCTCACCGGCAGGCCTAATTCTAAAGCG
GTTGGCCCTAATGGCGAGTCCCTCACCGCAGAGGAAGCCTTCAAAGTGGCTGGAATCAATTCTAGTTTCT
TTGAGTTGCAACCTAAAGAAGGTCTTGCTCTTGTCAATGGCACTGCTGTTGGTTCTGGTTTGGCTTCTAC
TGTTCTTTTTGAGGCCAACATTCTTGGCGTGTTGTCCGAGATCTTGTCTGCAATCTTTGCAGAAGTGATG
CAGGGTAAGCCTGAGTTTACGGATCACTTGACTCATAAGTTGAAGCACCATCCTGGCCAGATTGAGGCTG
CTGCTATTATGGAGCACATTTTAAATGGTAGTGCTTACATTAAAGATGCTCAAAAGCTTCACGAGATGGA
TCCTCTTCAAAAACCAAAACAGGATCGCTATGCTCTTAGAACATCACCCCAGTGGCTTGGACCGCAAATT
GAAGTGATCAGATTCTCAACCAAGTCAATTGAAAGAGAGATCAACTCGGTGAATGACAACCCTTTGATTG
ATGTTTCAAGGAACAAGGCTCTTCATGGTGGTAACTTCCAAGGGACCCCAATTGGTGTTTCAATGGACAA
CACCCGCTTGGCTATTGCAGCAATTGGCAAACTCATGTTTGCTCAATTCTCTGAGCTTGTGAATGACTTT
TACAATAATGGTTTGCCTTCAAATCTTTCTGGAGGCCGCAACCCAAGTTTGGATTATGGTTTCAAGGGAG
CTGAAATTGCCATGGCTTCTTACTGTTCTGAGCTCCAATACCTTGCTAATCCGGTGACGAGCCATGTCCA
AAGCGCTGAACAACACAACCAAGATGTGAACTCTTTGGGATTAATATCTTCAAGAAAGACTGCTGAGTCT
ATCGATATTCTCAAGCTCATGTCTTCAACATTCTTGGTTGCACTTTGCCAAGCAATCGACTTGAGACATT
TAGAGGAGAATTTGAAATACACAGTGAAAAATGTTGTGAGTCAAGTGGCTAAGAGAGTTTTAACAACAGG
TGTCAATGGAGAACTCCATCCATCAAGATTTTGCGAGAAGGATTTGCTTAAAGTTGTAGATAGGGAATAT
TTGTTTGCCTACATTGATGATCCATGCAGTGCTACCTACCCATTGATGCAGAAACTGAGACAAGTACTTG
TTGAGCATGCTCTGTCAAACGGTGAAAATGAGAAGAATTCAAGCACTTCAATATTCCAAAAAATTGTAGC
TTTTGAGGAAGAATTGAAGACCCTTTTGCCAAAAGAGGTTGAGAATGCAAGGATTGGTGTGGAAAGTGGA
AATGTAGCCATAACAAATAAGATTAAGGAATGCAGGTCATATCCATTGTACAAGTTTGTGAGAGAGGAGT
TGGGAACTGGTTTGCTTACTGGAGAGAATGTTAAGTCTCCTGGAGAGGAATTCGACAAAGTGTTTTCTGC
TATGTGCCAAGGAAAAATCATTGATCCAATGTTAGAATGTCTTAGTAGCTGGAATGGTGCTCCCCTTCCG
ATTTGTTAGTTGTCATTTTGTTGAGTTTGAATGTTGTTTAATGTGTCCATAAATTTAGTTGTCAACAAGG
GTGCTTGAATGTCATTTAAAGTGTCTATAAAAGTTAATTTAGTTGTCAACAAGGGCAAATATGTGGGAGT
GAATTGTGTATTGTAAAATAATCTTTTGTTCTTTTTTTTCTTGCAATAAGATGTAACTTTTTCCTTTGAT
ATTATTTTTGTTTTATTTTAAATGGAATAAAAATCAGTTGGTTACGACCCAAAATTATGCTTA

Cannabis sativa phenylalanine ammonia-lyase (PAL) LOC115710187 XM_030638529.1 XP_030494389.1
>genomic
AACTCCATCAATCATCATCCTTTTCTAAAACTCTTTAGTTCTATTCAATAACCTCTTCAACTTCAACTTA
ATTAATACAACATTTTTTTATTGTATTATTGCTTCAATGGAGAGTTTGTGTAAGACTACTAAGCCAGCAC
CGATCGTCTCTAATGACCCACTTAACTGGGGTGCTGCGGCAGAGTCCATGACTGGCAGCCACTTGGATGA
AGTCAAGAGAATGGTTGCCGAGTACCGGAAGCCGGTTGTTCGTCTTGGTGGTGAGACTCTCACCATTTCT
CAGGTGGCTGCCATTGCTGCTGGAGGTGACATCGACGGAGTTAAGGTAGAACTTTCAGAGTCGTCGAGGG
CTGGAGTTAAGGCTAGTAGTGATTGGGTTATGGAGAGTATGAGCAAAGGCACAGACAGTTATGGTGTCAC
CACTGGCTTTGGTGCCACCTCACATAGGAGAACCAAACAAGGTGGTGCCCTTCAAAAGGAGCTAATCAGG
TAATTAATATATATATAAAACATACTATAATATTATATATGTACTTTGATAGAAAATGGTATCTAAATTT
TATTGTTTAATTTTGCAGATTCTTGAATGCTGGAATATTTGGTAACGGAACAGAGTCATGTCACACTCTA
CCTCGCTCATCTGCAAGAGCAGGTTTGCTCGTTAGGATTAACACCCTTCTCCAAGGCTACTCAGGTATTA
GATTTGAGATCTTGGAAGCCATGGCCAAGCTCATCAACAACAACGTTACCCCATGCTTGCCATTGCGTGG
AACAATCACTGCATCCGGTGACCTTGTGCCTCTGTCTTACATTGCCGGTTTGCTCACGGGGAGGCCTAAC
TCCAAGGCCGTCGGACCCAATGGCGAATCCCTCACTGCAAAGGAAGCCTTCAAAGTTGCTGGAATTGATT
CTGACTTTTTCGAGTTGCAGCCAAAAGAAGGCCTTGCTCTTGTTAATGGCACTGCTGTTGGTTCAGCTGT
AGCTTCTACTGTTCTTTTTGAGACAAACATTCTTGTTGTGTTGGCCGAAGTTTTGTCAGCAATTTTTGCA
GAAGTGATGAATGGTAAGCCTGAGTTCACTGATCACTTGACTCACAAGTTGAAGCACCACCCTGGTCAGA
TTGAGGCTGCTGCTATTATGGAACATATTTTGGATGGAAGCTCTTATATCAAAGATGCTCAGAAACTTCA
CGAGATGGATCCTCTCCAGAAACCAAAACAGGATCGCTATGCACTTAGGACTTCACCCCAATGGCTAGGA
CCAATGATAGAAGTGATCAGATTCTCAACCAAATCGATTGAAAGAGAAATCAATTCAGTGAACGACAACC
CTTTGATTGACGTTTCAAGGAACAAGGCTATCCATGGTGGCAACTTCCAAGGGACTCCAATTGGAGTTTC
CATGGACAATACCCGTTTGGCTGTAGCAGCCATCGGTAAGCTCATGTTTGCCCAATTTTCTGAGCTTGTG
AATGACTTTTACAATAATGGTCTCCCTTCAAATTTATCTGGTGGCCGCAACCCAAGTTTGGATTACGGTT
TTAAGGGAGCTGAAATTGCCATGGCCTCATATTGTTCTGAGCTCCAATACCTTGCTAATCCGGTGACTAG
CCACGTCCAAAGTGCAGAACAACACAACCAAGATGTAAACTCTCTAGGATTGATATCTTCAAGGAAAACT
GCTGAGGCTATTGATATTCTCAAACTCATGTCTACAACATTCTTGGTAGCTCTTTGCCAGGCCATTGACT
TGAGACATTTGGAGGAGAATCTAAGGCATACAGTTAAAAAAGTTGTGAGTCAAGTGGCTAAGAGAGTTTT
GACGACTGGCGCAAGTGGTGAGCTCCACCCATCAAGATTTTGTGAGAAGGAGTTGCTTAAAGTTGTGGAT
AGGGAATACGTCTTCACATACATTGATGATCCCTGCAGTGCTACCTATCCTTTAATGCAGAAGCTGAGGC
AAGTATTAGTAGAACAAGCTTTGGTTAACGGTGAAGGTGAGAAGAATCCAAACACTTCAATCTTCCAAAA
GATTGGAGCTTTTGAGGAAGAATTGAAAATCCTTTTGCCTAAAGAGGTTGAAAGTGCAAGGAATGCTATC
GAAAGTGGGAGCGCAGATATATCAAACAAGATCAAGGACTGCAGATCTTATCCATTATACAAGTTTGTGA
GAGAAGAGTTGGGGACTGGTTTTCTTACTGGAGATAGTGTTAGATCACCAGGAGAGGAGTTTGACAAGGT
ATTCACTGCAATGTGTCAGGGAAAAATTATTGATCCAATGCTTGAATGTCTCACTAGTTGGAATGGTGCA
CCTCTTCCAATCTCTTAGTTAAGTTATTGTTTTTTTTACACTTTTACTATAAACCACTCATTAAATCACT
GTTGTAAAATTATTATTTGTATGATGCAATGAAACTTTGTTTTACAATTTATTTTATGGTAATAAAATAA
CACGCAACTGCTAGTTGTAACA
>Transcript
AACTCCATCAATCATCATCCTTTTCTAAAACTCTTTAGTTCTATTCAATAACCTCTTCAACTTCAACTTA
ATTAATACAACATTTTTTTATTGTATTATTGCTTCAATGGAGAGTTTGTGTAAGACTACTAAGCCAGCAC
CGATCGTCTCTAATGACCCACTTAACTGGGGTGCTGCGGCAGAGTCCATGACTGGCAGCCACTTGGATGA
AGTCAAGAGAATGGTTGCCGAGTACCGGAAGCCGGTTGTTCGTCTTGGTGGTGAGACTCTCACCATTTCT
CAGGTGGCTGCCATTGCTGCTGGAGGTGACATCGACGGAGTTAAGGTAGAACTTTCAGAGTCGTCGAGGG
CTGGAGTTAAGGCTAGTAGTGATTGGGTTATGGAGAGTATGAGCAAAGGCACAGACAGTTATGGTGTCAC
CACTGGCTTTGGTGCCACCTCACATAGGAGAACCAAACAAGGTGGTGCCCTTCAAAAGGAGCTAATCAGA
TTCTTGAATGCTGGAATATTTGGTAACGGAACAGAGTCATGTCACACTCTACCTCGCTCATCTGCAAGAG
CAGGTTTGCTCGTTAGGATTAACACCCTTCTCCAAGGCTACTCAGGTATTAGATTTGAGATCTTGGAAGC
CATGGCCAAGCTCATCAACAACAACGTTACCCCATGCTTGCCATTGCGTGGAACAATCACTGCATCCGGT
GACCTTGTGCCTCTGTCTTACATTGCCGGTTTGCTCACGGGGAGGCCTAACTCCAAGGCCGTCGGACCCA
ATGGCGAATCCCTCACTGCAAAGGAAGCCTTCAAAGTTGCTGGAATTGATTCTGACTTTTTCGAGTTGCA
GCCAAAAGAAGGCCTTGCTCTTGTTAATGGCACTGCTGTTGGTTCAGCTGTAGCTTCTACTGTTCTTTTT
GAGACAAACATTCTTGTTGTGTTGGCCGAAGTTTTGTCAGCAATTTTTGCAGAAGTGATGAATGGTAAGC
CTGAGTTCACTGATCACTTGACTCACAAGTTGAAGCACCACCCTGGTCAGATTGAGGCTGCTGCTATTAT
GGAACATATTTTGGATGGAAGCTCTTATATCAAAGATGCTCAGAAACTTCACGAGATGGATCCTCTCCAG
AAACCAAAACAGGATCGCTATGCACTTAGGACTTCACCCCAATGGCTAGGACCAATGATAGAAGTGATCA
GATTCTCAACCAAATCGATTGAAAGAGAAATCAATTCAGTGAACGACAACCCTTTGATTGACGTTTCAAG
GAACAAGGCTATCCATGGTGGCAACTTCCAAGGGACTCCAATTGGAGTTTCCATGGACAATACCCGTTTG
GCTGTAGCAGCCATCGGTAAGCTCATGTTTGCCCAATTTTCTGAGCTTGTGAATGACTTTTACAATAATG
GTCTCCCTTCAAATTTATCTGGTGGCCGCAACCCAAGTTTGGATTACGGTTTTAAGGGAGCTGAAATTGC
CATGGCCTCATATTGTTCTGAGCTCCAATACCTTGCTAATCCGGTGACTAGCCACGTCCAAAGTGCAGAA
CAACACAACCAAGATGTAAACTCTCTAGGATTGATATCTTCAAGGAAAACTGCTGAGGCTATTGATATTC
TCAAACTCATGTCTACAACATTCTTGGTAGCTCTTTGCCAGGCCATTGACTTGAGACATTTGGAGGAGAA
TCTAAGGCATACAGTTAAAAAAGTTGTGAGTCAAGTGGCTAAGAGAGTTTTGACGACTGGCGCAAGTGGT
GAGCTCCACCCATCAAGATTTTGTGAGAAGGAGTTGCTTAAAGTTGTGGATAGGGAATACGTCTTCACAT
ACATTGATGATCCCTGCAGTGCTACCTATCCTTTAATGCAGAAGCTGAGGCAAGTATTAGTAGAACAAGC
TTTGGTTAACGGTGAAGGTGAGAAGAATCCAAACACTTCAATCTTCCAAAAGATTGGAGCTTTTGAGGAA
GAATTGAAAATCCTTTTGCCTAAAGAGGTTGAAAGTGCAAGGAATGCTATCGAAAGTGGGAGCGCAGATA
TATCAAACAAGATCAAGGACTGCAGATCTTATCCATTATACAAGTTTGTGAGAGAAGAGTTGGGGACTGG
TTTTCTTACTGGAGATAGTGTTAGATCACCAGGAGAGGAGTTTGACAAGGTATTCACTGCAATGTGTCAG
GGAAAAATTATTGATCCAATGCTTGAATGTCTCACTAGTTGGAATGGTGCACCTCTTCCAATCTCTTAGT
TAAGTTATTGTTTTTTTTACACTTTTACTATAAACCACTCATTAAATCACTGTTGTAAAATTATTATTTG
TATGATGCAATGAAACTTTGTTTTACAATTTATTTTATGGTAATAAAATAACACGCAACTGCTAGTTGTA
ACA

Cannabis sativa phenylalanine ammonia-lyase (PAL) LOC115709282 XM_030637350.1 XP_030493210.1
>genomic
TACCACCTCTTTCTCTCTCTCTGTCTCCTTCAGCCATCAACTTTGACAACCCCACTTTCTCTCTTCAAAT
CCTCATTCTTCAAAACCTATATAACACCCTCATACCATCTCTTTACGCTTCAGAAACGAAATCCCGTTTC
ATATATTACTTTATCATATATAGCATTATTTACATACATATTACTAGCTAGTTCTTGTTTTTGTATTACT
TAGAAGTACTATACACAAATACAAATATTGATATGGAGCAGAAAAACGACGTGTCGTTGGAGAGTTTCTG
TGTGAAAGGTGATCCCCTCAACTGGGGTTTGGCAGCTGAGTCGATGAGTGGGAGTCACTTGGACGAGGTC
AAGAGAATGGTTGCTGAATACCGAAAACCGGTAGTCAGGCTAGGTGGTGAGACTTTGACGATATCTCAGG
TGGCTGCCATCGCCGCTGCCGATGGGGTGAAGGTGGAGCTGTCTGAGTCTTCCAGGGCGGGTGTTAAAGC
TAGTAGTGACTGGGTTATGGAGAGTATGAACAAAGGTACCGACAGCTATGGTGTCACCACCGGGTTCGGT
GCCACCTCCCACAGGAGAACCAAAAATGGCGGTGCCCTTCAGAAGGAGTTAATTAGGTAAATCCACTCAG
TCTACTTTTCGCATGTTTTCTTCTTTTTTTTAAAAAAAAATTTGGTAATTGGACTTGGCTGAGTTGACTC
AGTACGGAGTGGCGAGTGGGACAGGGGTCATATATATAAATATAATATAAATATAGGTATAGGAATTTGT
CATGTATATTTATATATTAATAAGGTAACATAATAGTTAATATTATTCGGGGGATAAATAATATTTTGAT
AACGAATAATTAAAAAGTTTATATTTGTCCTTGGCTCGTCGGCCGGCGTCGCCGATCAACAACAACCTCC
ATCTGCAAGTTTTGTCTTTTGTGACATGGTGTGATTGAGTCCGGTTTGTGTTTGTTTAATGTTTTAAGTC
TTCTTCTTGTTTGAGAGTCTTCGATTGGTTCTAGGTTGAGTCTTGGGTTCTTGGTTTGATTGGTTCGTTT
GGTTTTGGGTTGAGTATTAGTTAGTTTGATATTTTTTAATTAAGTTGTTAAATTAAGCATATATATATAT
ATATAGAACACTTCTTAATGGGTATTACCCATAAATGGTTACTAAATAAATTTAACTATAAATATTAATT
TTAAAAATATAAAACACCATCGAATTTTGATCTAATAACGAATAATAAAATCACAAATTTGAATATATAT
GCTTAATTTAACTACTTAATTAAAAAAATATCAAAAAATATCTCTTTTTACACTCTATCAAAAATATGTT
CATACATTAATATTTAACTCAAACTCAACTTTTTCTTTTCCTATTTTTTTTGTTAAAAAACTTTTTTTTA
AAATTTTTTTTACCGATGGAACAATCTCAGCCCATATGATATGAAAATAAAATATTTTTTTAATTAGATA
GAAAAATTAAGTATAAAAATTCAAAATTTTCTAATTTTACCCATTCATAAGTAATAGTTATTAAGAGTGC
ACCCATATGGAACACTTCTTAATTATATATATATATATATATATATATATATATACATTGGTATATGAAT
ATGTACCTATACTCTTTATATTTGGTTTGTGTCTATTTGTTTTTTTTTTTTTGAAATATTTTAAGATTTA
AAAATTAAATTTTCTTAAAGAAAAAAAGAAAAAAAAAACTTAAAAATTCACATATTTTATTCATTCATTT
TGAAGCAAAACTCATGTAAAAAAATTAGTTAGAAAATAATAATGTAGAACAACTATTTTGGTGGACAATC
ATAATTAATTTTTTCGCCATAAGTGTGTAATAAATAATTGACATGAAACTTTTATTGCTTGTGTAGGTTT
TTGAACGCTGGCATATTTGGGCACGGAACAGAGTCTTGCCACACTCTTCCTCACTCGTCAACCAGAGCCG
GCTTGCTTGTTAGAATTAACACCCTTCTCCAAGGTTACTCTGGCATTAGATTTGAGATTTTGGAAGCCAT
GGCAAAGCTCCTTAACAACAATGTCACCCCTTGTTTGCCATTGCGTGGAACAATCACTGCATCCGGTGAC
CTTGTTCCCTTATCTTACATTGCCGGTTTACTTACTGGTAGGCCAAACTCAAAGGCAGTGGGTCCTAACG
GAGAATCCCTTACCGCAAAGGAAGCCTTCAAAGTTGCTGACATTAACTCTAGTTTCTTTGAGTTGCAACC
TAAGGAAGGCCTTGCTCTTGTTAATGGCACCGCTGTTGGTTCCGGTGTGGCCTCTACTGTCCTTTTTGAG
GCAAATATTCTAGCAGTGTTAGCTGAAGTCTTGTCAGCAATTTTTGCAGAAGTGATGCAAGGTAAGCCTG
AGTTCACCGATCACTTGACTCACAAGTTGAAGCACCATCCTGGTCAAATTGAGGCTGCAGCCATAATGGA
ACATATTTTGGATGGCAGTTCTTACGTTAAAGAGGCAAAAAAGCTTCACGAGATGGACCCCCTTCAAAAG
CCAAAGCAAGATCGCTATGCTCTTAGGACATCACCACAGTGGCTTGGACCCCAGATAGAAGTTATTAGAT
TCTCAACCAAGTCTATTGAGAGAGAGATTAACTCAGTGAACGACAATCCTTTGATTGATGTTTCAAGAAA
CAAAGCTCTTCACGGTGGCAACTTCCAAGGGACCCCAATCGGAGTTTCCATGGACAACACCCGTTTGGCT
ATTGCAGCAATTGGTAAACTGATGTTTGCCCAATTTTCTGAGCTTGTAAATGATTTTTACAACAATGGTT
TGCCTTCAAATCTCTCTGGTGGTCGCAACCCAAGTTTGGATTATGGTTTCAAGGGAGCTGAAATTGCCAT
GGCCTCTTATTGTTCTGAGCTTCAATATCTTGCGAATCCAGTGACTAGCCATGTCCAAAGTGCTGAGCAA
CACAACCAAGATGTGAACTCTCTAGGATTGATATCATCAAGGAAGAGTGCTGAGTCTATTGAGATTCTCA
AGCTCATGTCTACCACATTTTTGGTGGCTCTTTGCCAAGCCATTGACTTGAGACATTTGGAGGAGAATTT
GAGGCACACAGTTAAAAAGACAGTGAGTCTAGTTGCTAAGAAAGTTCTGACTTCCGCAGTCAGTGGTGAA
CTCCATCCTTCAAGGTTTTGCGAAGCTGATCTACTTAAAGTGGTAGACAGGGAATATGTCTTTGCCTACA
TTGATGATCCATGTAGTGCAACCTATCCATTGATGCAAAAGCTACGACAAGTACTAGTCGAACAAGCTTT
GGTTAATGGTGAAACTGAAAAGAATCCAAACACTTCTATCTTTCAAAAGATTGGAGCTTTTGAAGAGGAA
TTGAAGATCATATTGCCTAAAGAGGTTGAGAGTTCAAGGGTTGCTCTTGAAAGCGGGAATCCAACCTTAA
CAAACAAGATTAAGGATTGCAGGTCTTATCCTTTATACAAGTTTGTGAGAGATAATTTGGAAACAGATTT
GCTATCAGGAGAGAATGTTAGATCACCAGGAGAAGAGTTTGACAAAGTGTTCACTGCCATGTGCCAAGGA
AAGATTATTGATCCCTTGTTGGAATGTCTTAGCAACTGGAATGGTACCCCACTTCCGTTGTGTTAATTAT
TTCTTATACTTCGATTGTCCTTTTCCCTTTTTTATTATATATATATGTCCATAAATGTTGCTTGAGTTGC
AACAAGGTGACTGAGCTAAGAGTTGTAAAACAATATTTGAACTTGCTTTTATTATTTGATATATTTTATA
ATATTAACTACAATCAGTTTCAAACTCATGATGCATATGATGTATCATTTGATACTGAAGTTCATTGTTC
TACATTTGACCACA
>Transcript
TACCACCTCTTTCTCTCTCTCTGTCTCCTTCAGCCATCAACTTTGACAACCCCACTTTCTCTCTTCAAAT
CCTCATTCTTCAAAACCTATATAACACCCTCATACCATCTCTTTACGCTTCAGAAACGAAATCCCGTTTC
ATATATTACTTTATCATATATAGCATTATTTACATACATATTACTAGCTAGTTCTTGTTTTTGTATTACT
TAGAAGTACTATACACAAATACAAATATTGATATGGAGCAGAAAAACGACGTGTCGTTGGAGAGTTTCTG
TGTGAAAGGTGATCCCCTCAACTGGGGTTTGGCAGCTGAGTCGATGAGTGGGAGTCACTTGGACGAGGTC
AAGAGAATGGTTGCTGAATACCGAAAACCGGTAGTCAGGCTAGGTGGTGAGACTTTGACGATATCTCAGG
TGGCTGCCATCGCCGCTGCCGATGGGGTGAAGGTGGAGCTGTCTGAGTCTTCCAGGGCGGGTGTTAAAGC
TAGTAGTGACTGGGTTATGGAGAGTATGAACAAAGGTACCGACAGCTATGGTGTCACCACCGGGTTCGGT
GCCACCTCCCACAGGAGAACCAAAAATGGCGGTGCCCTTCAGAAGGAGTTAATTAGGTTTTTGAACGCTG
GCATATTTGGGCACGGAACAGAGTCTTGCCACACTCTTCCTCACTCGTCAACCAGAGCCGGCTTGCTTGT
TAGAATTAACACCCTTCTCCAAGGTTACTCTGGCATTAGATTTGAGATTTTGGAAGCCATGGCAAAGCTC
CTTAACAACAATGTCACCCCTTGTTTGCCATTGCGTGGAACAATCACTGCATCCGGTGACCTTGTTCCCT
TATCTTACATTGCCGGTTTACTTACTGGTAGGCCAAACTCAAAGGCAGTGGGTCCTAACGGAGAATCCCT
TACCGCAAAGGAAGCCTTCAAAGTTGCTGACATTAACTCTAGTTTCTTTGAGTTGCAACCTAAGGAAGGC
CTTGCTCTTGTTAATGGCACCGCTGTTGGTTCCGGTGTGGCCTCTACTGTCCTTTTTGAGGCAAATATTC
TAGCAGTGTTAGCTGAAGTCTTGTCAGCAATTTTTGCAGAAGTGATGCAAGGTAAGCCTGAGTTCACCGA
TCACTTGACTCACAAGTTGAAGCACCATCCTGGTCAAATTGAGGCTGCAGCCATAATGGAACATATTTTG
GATGGCAGTTCTTACGTTAAAGAGGCAAAAAAGCTTCACGAGATGGACCCCCTTCAAAAGCCAAAGCAAG
ATCGCTATGCTCTTAGGACATCACCACAGTGGCTTGGACCCCAGATAGAAGTTATTAGATTCTCAACCAA
GTCTATTGAGAGAGAGATTAACTCAGTGAACGACAATCCTTTGATTGATGTTTCAAGAAACAAAGCTCTT
CACGGTGGCAACTTCCAAGGGACCCCAATCGGAGTTTCCATGGACAACACCCGTTTGGCTATTGCAGCAA
TTGGTAAACTGATGTTTGCCCAATTTTCTGAGCTTGTAAATGATTTTTACAACAATGGTTTGCCTTCAAA
TCTCTCTGGTGGTCGCAACCCAAGTTTGGATTATGGTTTCAAGGGAGCTGAAATTGCCATGGCCTCTTAT
TGTTCTGAGCTTCAATATCTTGCGAATCCAGTGACTAGCCATGTCCAAAGTGCTGAGCAACACAACCAAG
ATGTGAACTCTCTAGGATTGATATCATCAAGGAAGAGTGCTGAGTCTATTGAGATTCTCAAGCTCATGTC
TACCACATTTTTGGTGGCTCTTTGCCAAGCCATTGACTTGAGACATTTGGAGGAGAATTTGAGGCACACA
GTTAAAAAGACAGTGAGTCTAGTTGCTAAGAAAGTTCTGACTTCCGCAGTCAGTGGTGAACTCCATCCTT
CAAGGTTTTGCGAAGCTGATCTACTTAAAGTGGTAGACAGGGAATATGTCTTTGCCTACATTGATGATCC
ATGTAGTGCAACCTATCCATTGATGCAAAAGCTACGACAAGTACTAGTCGAACAAGCTTTGGTTAATGGT
GAAACTGAAAAGAATCCAAACACTTCTATCTTTCAAAAGATTGGAGCTTTTGAAGAGGAATTGAAGATCA
TATTGCCTAAAGAGGTTGAGAGTTCAAGGGTTGCTCTTGAAAGCGGGAATCCAACCTTAACAAACAAGAT
TAAGGATTGCAGGTCTTATCCTTTATACAAGTTTGTGAGAGATAATTTGGAAACAGATTTGCTATCAGGA
GAGAATGTTAGATCACCAGGAGAAGAGTTTGACAAAGTGTTCACTGCCATGTGCCAAGGAAAGATTATTG
ATCCCTTGTTGGAATGTCTTAGCAACTGGAATGGTACCCCACTTCCGTTGTGTTAATTATTTCTTATACT
TCGATTGTCCTTTTCCCTTTTTTATTATATATATATGTCCATAAATGTTGCTTGAGTTGCAACAAGGTGA
CTGAGCTAAGAGTTGTAAAACAATATTTGAACTTGCTTTTATTATTTGATATATTTTATAATATTAACTA
CAATCAGTTTCAAACTCATGATGCATATGATGTATCATTTGATACTGAAGTTCATTGTTCTACATTTGAC
CACA

Cannabis sativa phenylalanine ammonia-lyase (PAL) LOC115709383 XM_030637471.1 XP_030493331.1
>genomic
TCTCCATACAATTCAAACCAAATCCCATACTTTCAAAATCCATTTCTTCTTTATCTCTCCTAACACTCTC
TAGCAATACACTTCAGTAATACTATTTGATAAATATATAAAGATTCTTACTTTTCTGTACTACAAATGGA
GAGTTTCTGCAAGACTAAGCCAACACCCATCGTCTCTAATGACCCACTCAACTGGGGTGCTGCAGCAGAG
TCCATGACTGGCAGTCACTTGGACGAAGTCAAGAGAATGGTGGCGGAGTACCGGAAACCAATCGTCCGTC
TTGGCGGTGAGACTCTCACTATTGCACAAGTGGCTGCCATTGCTGCCGGCGGTGACATCGACGGCGTTAA
GGTAGAACTTTCTGAGTCGTCGAGGGCTGGAGTTAAGGCTAGTAGTGATTGGGTTATGGAGAGTATGAAC
AAAGGCACAGACAGCTATGGTGTAACCACTGGTTTCGGTGCCACCTCACACAGGAGAACCAAACAAGGCG
GTGCCCTTCAGAAGGAACTAATCAGGTAATTATTAATATAACACTTTATTATTATATATGTAATTTGACA
GAACATGGTATCTATAATTAAAATTTGATTAGAAGAACAAATTCAAGATTGCAGTGACTAATCTATCTCT
AAATTTTATTGTTTTGCAGATTCTTGAATGCTGGAATATTTGGAAATGGAACAGAGTCATGCCACACTCT
TCCTCGCTCATCTGCAAGAGCAGGTTTGCTTGTTAGGATTAACACGCTTCTTCAAGGGTACTCTGGCATT
AGATTTGAGATCTTAGAAGCCATGGCCAAGCTTCTCAACAACAATGTTACGCCATGCTTGCCATTGCGTG
GAACAATCACAGCATCTGGTGACCTTGTGCCTCTGTCGTACATTGCCGGTTTGCTCACTGGCAGACCTAA
TTCCAAGGCAGTCGGACCCAACGGTGAGCTCCTTACCGCAAAGGAAGCTTTCAAAGTAGCTGGAATCAAT
TCGGACTTCTTTGAGTTACAACCAAAAGAAGGGCTTGCTCTTGTTAACGGTACTGCTGTTGGTTCAGCTG
TGGCCTCTACTGTTCTTTTTGAGACCAACATTCTTGTTGTATTGGCCGAAGTCTTGTCGGCAATATTTGC
AGAAGTAATGAATGGTAAGCCTGAGTTCACTGATCACTTGACTCACAAGTTGAAGCACCACCCAGGTCAA
ATTGAAGCTGCAGCCATTATGGAACATATTTTGGATGGCAGCTCTTATATTAAAGATGCTCAGAAACTTC
ACGAGATGGATCCTCTTCAAAAGCCAAAACAGGATCGCTATGCACTTAGAACTTCACCCCAATGGCTTGG
ACCAATGATAGAAGTGATTAGATTCTCAACCAAGTCAATTGAAAGAGAAATCAACTCAGTGAACGACAAC
CCTTTGATTGACGTTTCGAGGAACAAGGCTATTCATGGTGGCAACTTCCAAGGGACCCCAATTGGAGTTT
CCATGGACAATACCCGCTTGGCTGTTGCTGCAATTGGTAAGCTCATGTTTGCCCAATTTTCTGAGCTTGT
GAATGACTTTTACAACAATGGTCTCCCTTCAAATCTATCTGGTGGCCGCAATCCAAGTTTGGATTATGGT
TTTAAAGGAGCTGAAATTGCCATGGCCTCCTATTGTTCTGAGCTCCAATATCTTGCTAATCCAGTGACTA
ACCATGTTCAGAGTGCAGAACAACATAATCAAGATGTGAACTCTCTAGGATTGATATCTTCAAGAAAAAC
TGTAGAGGCTATTGATATTCTCAAGCTCATGTCTACAACATTTTTGGTAGCTCTTTGCCAGGCCATCGAC
TTGAGACATTTAGAAGAAAATTTAAGGCACACAGTTAAGAAAACTGTGAGTCAAGTTGCTAAAAGAGTGT
TGACAACTAGCGCAAGTGGCGAGCTCCACCCATCAAGATTTTGCGAGAAGGAGCTGCTAAAAGTTGTAGA
TAGGGAATATATCTTCACATACATTGATGATCCTTGCAGTGCTACTTATCCGTTGATGCAAAAACTAAGA
CAAGTACTAGTAGAACAAGCTTTGGGTAATGGTGAAATTGAGAAAAATCCAAACACTTCAATCTTCCAAA
AGATTGGAGATTTTGAGGATGAATTAAAAATCTTTTTGCCTAAAGAGATTGAGAGTGCGAGGATTGTTAT
CGAAAGTGGGAATGCACATATATCAAACAAGATTAAAGAGTGCAGGTCTTATCCGTTGTACAAGTTTGTG
AGAGATGATTTGGAGACTGGGTTGCTTACTGGAGAGCATGTTAGATCACCTGGAGAAGAGTTTGACAAGG
TATTCACTGCAATGTGTCAAGGAAAAATCATCGATCCAATGCTTGAATGTCTCAGTAACTGGAATGGTGC
CCCTCTTCCAATCTGTTAGTTGTCTTAATAATTTTTTTTCTCTTTTTGCATTTTAGTGTCACTTATCCTT
TAAGTCTTTGTTGTAAAATTATTCTTTTTAAGATGTGATGTAACTTTGTATTCTTACTTTTATGGTATTT
AAATAAAACACTATTTTTGAATACCAA
>Transcript
TCTCCATACAATTCAAACCAAATCCCATACTTTCAAAATCCATTTCTTCTTTATCTCTCCTAACACTCTC
TAGCAATACACTTCAGTAATACTATTTGATAAATATATAAAGATTCTTACTTTTCTGTACTACAAATGGA
GAGTTTCTGCAAGACTAAGCCAACACCCATCGTCTCTAATGACCCACTCAACTGGGGTGCTGCAGCAGAG
TCCATGACTGGCAGTCACTTGGACGAAGTCAAGAGAATGGTGGCGGAGTACCGGAAACCAATCGTCCGTC
TTGGCGGTGAGACTCTCACTATTGCACAAGTGGCTGCCATTGCTGCCGGCGGTGACATCGACGGCGTTAA
GGTAGAACTTTCTGAGTCGTCGAGGGCTGGAGTTAAGGCTAGTAGTGATTGGGTTATGGAGAGTATGAAC
AAAGGCACAGACAGCTATGGTGTAACCACTGGTTTCGGTGCCACCTCACACAGGAGAACCAAACAAGGCG
GTGCCCTTCAGAAGGAACTAATCAGATTCTTGAATGCTGGAATATTTGGAAATGGAACAGAGTCATGCCA
CACTCTTCCTCGCTCATCTGCAAGAGCAGGTTTGCTTGTTAGGATTAACACGCTTCTTCAAGGGTACTCT
GGCATTAGATTTGAGATCTTAGAAGCCATGGCCAAGCTTCTCAACAACAATGTTACGCCATGCTTGCCAT
TGCGTGGAACAATCACAGCATCTGGTGACCTTGTGCCTCTGTCGTACATTGCCGGTTTGCTCACTGGCAG
ACCTAATTCCAAGGCAGTCGGACCCAACGGTGAGCTCCTTACCGCAAAGGAAGCTTTCAAAGTAGCTGGA
ATCAATTCGGACTTCTTTGAGTTACAACCAAAAGAAGGGCTTGCTCTTGTTAACGGTACTGCTGTTGGTT
CAGCTGTGGCCTCTACTGTTCTTTTTGAGACCAACATTCTTGTTGTATTGGCCGAAGTCTTGTCGGCAAT
ATTTGCAGAAGTAATGAATGGTAAGCCTGAGTTCACTGATCACTTGACTCACAAGTTGAAGCACCACCCA
GGTCAAATTGAAGCTGCAGCCATTATGGAACATATTTTGGATGGCAGCTCTTATATTAAAGATGCTCAGA
AACTTCACGAGATGGATCCTCTTCAAAAGCCAAAACAGGATCGCTATGCACTTAGAACTTCACCCCAATG
GCTTGGACCAATGATAGAAGTGATTAGATTCTCAACCAAGTCAATTGAAAGAGAAATCAACTCAGTGAAC
GACAACCCTTTGATTGACGTTTCGAGGAACAAGGCTATTCATGGTGGCAACTTCCAAGGGACCCCAATTG
GAGTTTCCATGGACAATACCCGCTTGGCTGTTGCTGCAATTGGTAAGCTCATGTTTGCCCAATTTTCTGA
GCTTGTGAATGACTTTTACAACAATGGTCTCCCTTCAAATCTATCTGGTGGCCGCAATCCAAGTTTGGAT
TATGGTTTTAAAGGAGCTGAAATTGCCATGGCCTCCTATTGTTCTGAGCTCCAATATCTTGCTAATCCAG
TGACTAACCATGTTCAGAGTGCAGAACAACATAATCAAGATGTGAACTCTCTAGGATTGATATCTTCAAG
AAAAACTGTAGAGGCTATTGATATTCTCAAGCTCATGTCTACAACATTTTTGGTAGCTCTTTGCCAGGCC
ATCGACTTGAGACATTTAGAAGAAAATTTAAGGCACACAGTTAAGAAAACTGTGAGTCAAGTTGCTAAAA
GAGTGTTGACAACTAGCGCAAGTGGCGAGCTCCACCCATCAAGATTTTGCGAGAAGGAGCTGCTAAAAGT
TGTAGATAGGGAATATATCTTCACATACATTGATGATCCTTGCAGTGCTACTTATCCGTTGATGCAAAAA
CTAAGACAAGTACTAGTAGAACAAGCTTTGGGTAATGGTGAAATTGAGAAAAATCCAAACACTTCAATCT
TCCAAAAGATTGGAGATTTTGAGGATGAATTAAAAATCTTTTTGCCTAAAGAGATTGAGAGTGCGAGGAT
TGTTATCGAAAGTGGGAATGCACATATATCAAACAAGATTAAAGAGTGCAGGTCTTATCCGTTGTACAAG
TTTGTGAGAGATGATTTGGAGACTGGGTTGCTTACTGGAGAGCATGTTAGATCACCTGGAGAAGAGTTTG
ACAAGGTATTCACTGCAATGTGTCAAGGAAAAATCATCGATCCAATGCTTGAATGTCTCAGTAACTGGAA
TGGTGCCCCTCTTCCAATCTGTTAGTTGTCTTAATAATTTTTTTTCTCTTTTTGCATTTTAGTGTCACTT
ATCCTTTAAGTCTTTGTTGTAAAATTATTCTTTTTAAGATGTGATGTAACTTTGTATTCTTACTTTTATG
GTATTTAAATAAAACACTATTTTTGAATACCAA

Cannabis sativa phenylalanine ammonia-lyase (PAL) LOC115711262 XM_030639598.1 XP_030495458.1
>genomic
CAAACCAAATCCCATTAATATAAAGTCTTCATACAATTAATAAAACTTCTTATTACTTCTCTTTATTACT
ACAAATGGAGAGTTTGTGCAAGACTACTAAGCCAGCACCAATCGTCTCTAATAATGACCCACTTAACTGG
GGTGCTGCGGCAGAGTCCATGACTGGCAGCCACTTGGACGAAGTCAAGAGAATGGTCGCCCAGTACCGGA
ATCCAGTTGTCCGTCTCGGTGGTCAGACTCTTACCATTTCTCAGGTGGCTGCTATTGCTGCTGGAGGTGA
CATCGACGGAGTTAAGGTAGAACTTTCTGAATCGTCGAGGGCTGGAGTTAAAGCTAGTAGTGATTGGGTT
ATGGAGAGTATGAGCAAAGGCACAGATAGTAATGGTGTCACCACTGGCTTCGGTGCCACCTCACATAGGA
GAACCAAACAAGGTGGTGCCCTTCAGAATGAGCTAATTAGGTAATTAATATGTATAATTGAAATTGGATA
AGGAAACCAATTCAAGACTTGTATCATTAACTAGTCTATATCTCAATTTTATTTTTGTTATTTTTTTTTT
CTTTGCAGATTCTTGAATGTTGGAATATTTGGTAACGGAACAGAGTCATGCCACACTCTGCCTCGCTCAT
CTGCAAGAGCAAGTTTGCTCGTTAGGATTAACACACTTCTCCAAGGCTACTCAGGAATTAGATTTGAGAT
CTTGGAAGCCATGGCCAAGCTCATCAACAACAACGTTACCCCATGCTTACCATTGCGTGGAACAATCACT
GCATCTGGTGACCTTGTCCCTCTGTCTTACATTGCCGGTTTGCTCACAGGAAGGCCTAACTCCAAGGCAG
TCGGACCCAATGGCGAATCCCTCACTGCAAAGGAAGCCTTCAAAGTTGCTGGAATTGATTCTGACTTCTT
CGAGTTGCAGCCAAAAGAAGGCCTTGCTCTTGTTAATGGCACTACTGTTGGTTCAGCTGTAGCTTCTACT
GTTCTTTTCGAGACCAACATTCTTGTTGTATTGGCTGAAGTATTGTCGGCAATTTTTGCAGAAGTGATGA
ATGGTAAGCCTGAGTTCACTGATCACTTGACTCACAAGTTGAAGTACCACCCTGGTCAGATTGAGGCTGC
TGCCATTATGGAACATATTTTGGATGGAAGCTCTTATATTAAAGATGCTCAGAAACTTCACGAGATGGAT
CCTCTCCAGAAGCCAAAACAGGATCGCTATGCACTTAGGACTTCACCCCAATGGCTAGGACCAATGATAG
AAGTGATCAGATTCTCAACCAAGTCGATTGAAAGAGAAATTAATTCAGTGAACGATAATCCTTTGATTGA
CGTTTCAAGGAATAAGGCTATCAATGGTGGCAACTTCCAAGGGACTCCAATTGGAGTTTCCATGGACAAT
ACTCGTTTGGCTGTTGCAGCCATCGGTAAGCTCATGTTTGCCCAATTTTCTGAGCTTGTGAATGACTTTT
ACAACAATAGTCTCCCTTCAAATTTATCTGGTGGTCGCAATCCGAGTTTGGATTACGGTTTTAAGGGAGC
TGAGATTGCCATGGCCTCATATTGTTCTGAGCTCCAATATCTTGCTAATCCGGTGACTAGCCATGTCCAA
AGTGCAGAACAACACAACCAAGATGTGAACTCTCTAGGGTTGATATCTTCGAGGAAAACTGCTGAGACTG
TTGATATTCTCAAACTCATGTCTACAACATTCTTGGTAGCTCTTTGCCAAGCCATCGACTTGAGACATTT
GGAAGAGAATCTAAGGCACACAGTTAAAAAAGTTGTGAGTCAAGTGGCTAAGAGAGTTTTAACGACTGGC
GCAAGTGGCAAGCTCCACCCATCAAAATTTTGCAAGGAGTTGCTTAAAGTTGTCGATAGGGAATACGTCT
TCACATACATTGATGATCCTTGCAGTGCTACCTATCCTTTAATGCAAAAACTAAGGCAAGTACTAGTAGA
ACAAGCTTTGGTTAACGGTGAAAGTGAGAAGAATCCAAACAATTCAATCTTCCAAAAGATTGGAGCTTTT
GAGGAAGAATTGAAAACCCTTTTGCCTAAAGAGGTTGAAAATGCAAGGAATGCTATCGAAAGTGGGAACG
TAGACATATCAAACAAGATCAAGGAGTGCAGATCTTATCCATTGTACAAGTTTGTAAGAGAAGAGTTGGG
GACTGGTTTGCTTACTGGAGAGAATGTTAAATCACCAGGAGAAGACTTTGACAAGGTATTCACTGCAATG
TGCCAAGGAAAAATTATTGATCCAATGCTTGAATGTCTCACTAGTTGGAATGGTGCACCTCTTCTAATAT
GTTAGTTGGCTTATAGTTTTTTTTT
>Transcript
CAAACCAAATCCCATTAATATAAAGTCTTCATACAATTAATAAAACTTCTTATTACTTCTCTTTATTACT
ACAAATGGAGAGTTTGTGCAAGACTACTAAGCCAGCACCAATCGTCTCTAATAATGACCCACTTAACTGG
GGTGCTGCGGCAGAGTCCATGACTGGCAGCCACTTGGACGAAGTCAAGAGAATGGTCGCCCAGTACCGGA
ATCCAGTTGTCCGTCTCGGTGGTCAGACTCTTACCATTTCTCAGGTGGCTGCTATTGCTGCTGGAGGTGA
CATCGACGGAGTTAAGGTAGAACTTTCTGAATCGTCGAGGGCTGGAGTTAAAGCTAGTAGTGATTGGGTT
ATGGAGAGTATGAGCAAAGGCACAGATAGTAATGGTGTCACCACTGGCTTCGGTGCCACCTCACATAGGA
GAACCAAACAAGGTGGTGCCCTTCAGAATGAGCTAATTAGATTCTTGAATGTTGGAATATTTGGTAACGG
AACAGAGTCATGCCACACTCTGCCTCGCTCATCTGCAAGAGCAAGTTTGCTCGTTAGGATTAACACACTT
CTCCAAGGCTACTCAGGAATTAGATTTGAGATCTTGGAAGCCATGGCCAAGCTCATCAACAACAACGTTA
CCCCATGCTTACCATTGCGTGGAACAATCACTGCATCTGGTGACCTTGTCCCTCTGTCTTACATTGCCGG
TTTGCTCACAGGAAGGCCTAACTCCAAGGCAGTCGGACCCAATGGCGAATCCCTCACTGCAAAGGAAGCC
TTCAAAGTTGCTGGAATTGATTCTGACTTCTTCGAGTTGCAGCCAAAAGAAGGCCTTGCTCTTGTTAATG
GCACTACTGTTGGTTCAGCTGTAGCTTCTACTGTTCTTTTCGAGACCAACATTCTTGTTGTATTGGCTGA
AGTATTGTCGGCAATTTTTGCAGAAGTGATGAATGGTAAGCCTGAGTTCACTGATCACTTGACTCACAAG
TTGAAGTACCACCCTGGTCAGATTGAGGCTGCTGCCATTATGGAACATATTTTGGATGGAAGCTCTTATA
TTAAAGATGCTCAGAAACTTCACGAGATGGATCCTCTCCAGAAGCCAAAACAGGATCGCTATGCACTTAG
GACTTCACCCCAATGGCTAGGACCAATGATAGAAGTGATCAGATTCTCAACCAAGTCGATTGAAAGAGAA
ATTAATTCAGTGAACGATAATCCTTTGATTGACGTTTCAAGGAATAAGGCTATCAATGGTGGCAACTTCC
AAGGGACTCCAATTGGAGTTTCCATGGACAATACTCGTTTGGCTGTTGCAGCCATCGGTAAGCTCATGTT
TGCCCAATTTTCTGAGCTTGTGAATGACTTTTACAACAATAGTCTCCCTTCAAATTTATCTGGTGGTCGC
AATCCGAGTTTGGATTACGGTTTTAAGGGAGCTGAGATTGCCATGGCCTCATATTGTTCTGAGCTCCAAT
ATCTTGCTAATCCGGTGACTAGCCATGTCCAAAGTGCAGAACAACACAACCAAGATGTGAACTCTCTAGG
GTTGATATCTTCGAGGAAAACTGCTGAGACTGTTGATATTCTCAAACTCATGTCTACAACATTCTTGGTA
GCTCTTTGCCAAGCCATCGACTTGAGACATTTGGAAGAGAATCTAAGGCACACAGTTAAAAAAGTTGTGA
GTCAAGTGGCTAAGAGAGTTTTAACGACTGGCGCAAGTGGCAAGCTCCACCCATCAAAATTTTGCAAGGA
GTTGCTTAAAGTTGTCGATAGGGAATACGTCTTCACATACATTGATGATCCTTGCAGTGCTACCTATCCT
TTAATGCAAAAACTAAGGCAAGTACTAGTAGAACAAGCTTTGGTTAACGGTGAAAGTGAGAAGAATCCAA
ACAATTCAATCTTCCAAAAGATTGGAGCTTTTGAGGAAGAATTGAAAACCCTTTTGCCTAAAGAGGTTGA
AAATGCAAGGAATGCTATCGAAAGTGGGAACGTAGACATATCAAACAAGATCAAGGAGTGCAGATCTTAT
CCATTGTACAAGTTTGTAAGAGAAGAGTTGGGGACTGGTTTGCTTACTGGAGAGAATGTTAAATCACCAG
GAGAAGACTTTGACAAGGTATTCACTGCAATGTGCCAAGGAAAAATTATTGATCCAATGCTTGAATGTCT
CACTAGTTGGAATGGTGCACCTCTTCTAATATGTTAGTTGGCTTATAGTTTTTTTTT

Cannabis sativa phenylalanine ammonia-lyase 1 (PAL) LOC115706668 XM_030634382.1 XP_030490242.1
Gene ID: 115706668 Ch01   NC_044371.1 (23248120..23252933)
>genomic
ACCAAATTTATCTACATCTACTATTTTTTTTTTGCCTTCCCATTAAGCCCATTTTCATAAACACATCTTA
TATATACACAAAATATTTATTCTCATACAATATTATTATGGAACTTAACAATGGATCATCATCATCATCA
TTATCGATGGAGTTTTGTACCAGTACTACAGTGGGTTATGATCCTTTGAATTGGGTTGCTTCGGCTGAGT
CAATGAAGGGTAGTCATTTAGATGAGGTGAAACGTATGGTGAAGGAGTACCGTAAACCGGTGGTCCGACT
CGGTGGAGAGACTTTGACCATTTCCCAGGTTGCGTCTATAGCGAACCGCGACTCGAACCGGGTTCATGTG
GAACTGGCTGAGTCAGCTCGTGCTGGGGTTAAGGCCAGCAGCGATTGGGTCATGGATAGCATGGACAAAG
GTACGGACAGCTATGGTGTCACTACCGGATTCGGTGCGACCTCCCACAGGAGAACCAAAAATGGCGGAGC
CCTTCAGAGGGAGCTAATTAGGTACGTACTGTATCATTAATTAACAAGTAAACGCATTATTTATTAATAA
TAACTCAATTAATTAATTACTTAACTGTTACTTTTCTATACCCATTAATTTAATTATGTGTCATTTAATA
TCATTGACTGTTATTATTTAGTCTCTTTAGGCATTTAACATGAATTTTAATGATTATTGATTAAAGGGTA
TTTCCCTATATTTTTGTTTAGAGCATTGTTATTGGGTACCAGTGGTGCCTAGCACTCTTAAGACGTGTCG
TTTTACGATTGGCTAGCGATATTATAGCGATATTGACACGTAGGAAGGTGTTTGACAGTACTAATACCTT
TTAGCATTTCTCTTTTGTTTAAGCATTTAAGAGAATTTCATTATCTATAAATTTTTATAAAATTGTGAAT
AATTTCCTATATTTCATTATTTAAATTTTTTTTAAAAATTTACAAATAATCTTAAATAATTAATACATAT
ATAATTATAAAAAAAATAGATTAAAAAACTTTTTTTAATATGTCAAAATTTACCAAATATTTTAAAAATT
TAGAGTAATTTATAAAAACATGTTATAAAAATATTGAAAAAGGTTGTTCCAAAAAAAATAATGTAGGTAG
TAGGTGGATATTTTTTCCTTGAATGAGTAGTTAGGTGGATTCTTAGTGATCTACCATATACCTTATATCC
TCATGATTATTTATGTCTTTTAATTATTATTTTAAAATAAAAGTAGAAATTTGTTTGGGAAAGTAGCGGG
GACAAAAAAAAATATACAAAGAAATTAAATTGAAATTTCCTGTACCAATTATTTTGGTTTGTGGATCCGA
CGTGGATATCTATATATTGATACCATTAATGACAATATAAACGCATATTCTATAATATTGTTCACCATAA
GAATAATAATTTGGTTCTAAAACTCATAAAAATCCTAAGGCTGTTGAATAACAACTCAATTCGACATATT
AAAAAAATTAACGTAATTATATATTTGAACTAGAAAAAATAAGTAAGAAAGCTAGTCTCTTTATGGTATT
GATGGGCTTCCGTACTGAATAATTGAATGTGATGAGTTGTCTTTCATAGTAATTGCTTGTACAAATTAAA
ACTACGAAAAGATAATATTCATGAATTAAATGTGTGCTGCTTCTCGTGACAAGATTGTGGGGAGGAATTT
AATACGGTTTGCAGCAAAGTCATATATAATTTTTACTCTTTAAATTTTAACATATATTAAATTATATTTC
TTGAATTTTTTTTACCGTTAAATTTTTTTTTCATGAACTATTGAAATTATTAGATTTAAGAACTTTTATT
TAATTTCATTCAATTTTACTATTTCATGATTGTTTATATACTAAACTATGCTCCCCACACTTTGATATCT
ATCAAATCATGCTCTTCGAACTTTGACATATACTAAATCATGTCTCTTGAACTTTCATTCATGTTAAATT
TTTTTTATTAAAATTAGATAAAAAATTATTAAATATAACAATCTTAATAGTTTAAAAGTATTTTTAACAA
CCTTGAAAATTTAAAAAGTATTATTTAATACATATCAAATTTTGGGGAATAAATATCTTAGCTTATAAAT
AAATATGAAATAGTGTTTTATGGTGTTTGAATCAGTTTGATGCTCTTATATTAAATGATATTTATTTATT
AATTTTTTAAGGAGATGTACTTATTCATAATTAAAAATTGAGTGAAAATTAAGTATTGACCTATTCCATT
GACACGACTTCTTCCTCGTTATAAGTTATTACGAAATTCTGTCTTTTTTTTTTATATATATTATTTATTT
TCCCACCCTAATTTTTCTTTTAAATCAAGTGTTTCATTTTTCGTCCAATTTTGACTTGTGTGAGTTGTTT
GAAATGCTAATTTTGTGCAAGCTTGGTGTCACGTATGTAATCACTTAATATGATTTTTTTTCATAAAAAA
AAGAAAAGAACTGAAAAGGAGAGACAATAACATGTACAGTCGTAGAGATTAAAGTTTTCTTTTTTCTTTT
TCCTTTTGTGGTCCGAAACTCTAACTAGAAATTTGTGGTACGAAACATACTGAAATAACAAATTAAAACT
ATACACCACAGACTCTAAAGTTAGTATTATTGGTGCCAGGTGGAAAATTAATGCTGATAAAATAAAAAAA
TATATAATAATTATTCAGTAGCCATTTAATGAATTGTAGCATAATGTATATTATTTATATAATATTATAG
TTAAGAATTTATAATTAACGGAAACAAATTTTGTGGTGTAACAGGTTCTTGAACGCTGGAATATTTGGTG
TTGGGACAGAATCATGCCACACACTGCCGCACTCCGCAACGAGGGCAGCAATGTTGGTGAGGATCAATAC
CCTGTTGCAAGGCTATTCGGGTATTAGATTTGAGATTTTGGAAGCTATAACTAAGCTTCTTAACCACAAC
ATTACCCCTTGTCTACCACTCCGCGGCACCATTACTGCCTCGGGAGATTTGGTCCCACTCTCCTACATTG
CTGGGCTTCTAATAGGTAGGCCCAATTCCAAAGCTGTTGGGCCCGATGGGGAGATACTCACCCCAACTGA
AGCCTTCCAAAAGGCCCAGATTGAAAGTGATTTCTTTGACCTCCAGCCCAAAGAAGGTCTTGCCTTGGTG
AATGGCACCGCCGTTGGTTCTGGTTTGGCCTCTGTTGTTCTCTTTGAGGCTAATATATTGGCTGTACTTT
CAGAGATCATGTCTGCCATTTTTGCTGAAGCCATGCTTGGAAAGCCTGAATTCACAGACCATTTGACCCA
TAAGTTGAAACATCACCCTGGTCAGATTGAAGCGGCAGCAATAATGGAGCACATTTTGGAAGGAAGCTCA
ATACTTAAAGCAGCTGCAAAGGTTCAAGAAATGGATCCTCTTCAGAAACCCAAACAAGATCGATATGCTC
TCAGAACTTCCCCCCAATGGTTAGGTCCACAAATTGAGGTGATTAGAACTGCGACAAAGATGATCGAGCG
AGAGATCAACTCTGTGAACGACAATCCATTGATTGATGTTTCGAGGAACAAGGCTCTCCACGGTGGAAAC
TTCCAGGGTACGCCGATTGGTGTCTCCATGGACAACACTCGTTTGGCTTTAGCTTCGATTGGGAAACTCA
TCTTTGCTCAATTCTCAGAGCTTGTCAACGATTTCTACAATAATGGCTTACCTTCTAACCTTTCTGGGGG
AAGAAACCCTAGCTTAGATTATGGATTCAAGGGTTCTGAGATTGCCATGGCTTCTTACTGCTCTGAGCTC
CAATTTTTGGCAAACCCAGTGACCAACCATGTCCAGAGTGCTGAACAACACAATCAGGATGTGAATTCCT
TGGGTCTGATCTCATCGAGGAAGACGCAAGAGGCAGTTGAGATTCTGAAGCTGATGTCATCCACATTCTT
GATAGCACTTTGCCAAGCCATCGATCTGAGGCACATGGAGGAGAATCTGAGGAACACAGTGAAGAACACA
GTGAGTCAAGTGGCAAAGCGAGTCTTGACAACTGGCTCCAACGGCGAGCTTCATCCTTCAAGATTTTGTG
AGAAGGATCTTCTCAAGGTCGTCGATCGTGAATACGTCTTTGCCTACATTGACGACCCTTGCTTAGCCAC
ATATCCACTCATGCAGAAGCTGAGGCAGGTCCTGGTTGAGCATGCTATGGAGAACAATAATGGTGAGCAA
GAGAAGAACGCAAACACCTCCATCTTTCAAAAGATCGCAATGTTTGAAGCAGAATTGAAGAATCTTTTGC
CTAAGGAGGTGGAAAACACCAGAATCGAGATCGAAAATGGGAAATCAACAATTCCGAACCGGGTCAAGAA
CTGTAGATCGTTCCCAATTTATCAATTCTTGAGGGAAGGACTGGGTACTGGATTATTGACCGGTGAGAAA
GTTCGATCACCTGGAGAAGAAGCCGATAAAGTTTTCACAGCCATGTGCCAAGGACAGTTGATCGATCCTA
TTCTTGCTTGTTTGGACGAGTGGAATGGTGCTCCTCTTCCAATAAACCCCAAAATGATTTAGTTACTCAG
TTATTGTGGTTTTCTAATTTTTCAGAGTTTTAATATCTATTTTTTTAAAAAATTTGTTTCCAATGTAATA
TGTTTTTTTGCTTTATAAGATTTTATAGTGAAAACACTCATGAAAATCTTATAAAGAAAATGTGATATTG
TCCAGTGTATTTTTTATTTCTTTTAATTGAAAACTTGGAATGTATTTTTCTTAA
>Transcript
TATTGGTGAACCAACTCAGGAAACATTTTCACTTTCTCATCAAAAAGCTGAAAATTTTCCTTTCCACCAT
ACCAAATTTATCTACATCTACTATTTTTTTTTTGCCTTCCCATTAAGCCCATTTTCATAAACACATCTTA
TATATACACAAAATATTTATTCTCATACAATATTATTATGGAACTTAACAATGGATCATCATCATCATCA
TTATCGATGGAGTTTTGTACCAGTACTACAGTGGGTTATGATCCTTTGAATTGGGTTGCTTCGGCTGAGT
CAATGAAGGGTAGTCATTTAGATGAGGTGAAACGTATGGTGAAGGAGTACCGTAAACCGGTGGTCCGACT
CGGTGGAGAGACTTTGACCATTTCCCAGGTTGCGTCTATAGCGAACCGCGACTCGAACCGGGTTCATGTG
GAACTGGCTGAGTCAGCTCGTGCTGGGGTTAAGGCCAGCAGCGATTGGGTCATGGATAGCATGGACAAAG
GTACGGACAGCTATGGTGTCACTACCGGATTCGGTGCGACCTCCCACAGGAGAACCAAAAATGGCGGAGC
CCTTCAGAGGGAGCTAATTAGGTTCTTGAACGCTGGAATATTTGGTGTTGGGACAGAATCATGCCACACA
CTGCCGCACTCCGCAACGAGGGCAGCAATGTTGGTGAGGATCAATACCCTGTTGCAAGGCTATTCGGGTA
TTAGATTTGAGATTTTGGAAGCTATAACTAAGCTTCTTAACCACAACATTACCCCTTGTCTACCACTCCG
CGGCACCATTACTGCCTCGGGAGATTTGGTCCCACTCTCCTACATTGCTGGGCTTCTAATAGGTAGGCCC
AATTCCAAAGCTGTTGGGCCCGATGGGGAGATACTCACCCCAACTGAAGCCTTCCAAAAGGCCCAGATTG
AAAGTGATTTCTTTGACCTCCAGCCCAAAGAAGGTCTTGCCTTGGTGAATGGCACCGCCGTTGGTTCTGG
TTTGGCCTCTGTTGTTCTCTTTGAGGCTAATATATTGGCTGTACTTTCAGAGATCATGTCTGCCATTTTT
GCTGAAGCCATGCTTGGAAAGCCTGAATTCACAGACCATTTGACCCATAAGTTGAAACATCACCCTGGTC
AGATTGAAGCGGCAGCAATAATGGAGCACATTTTGGAAGGAAGCTCAATACTTAAAGCAGCTGCAAAGGT
TCAAGAAATGGATCCTCTTCAGAAACCCAAACAAGATCGATATGCTCTCAGAACTTCCCCCCAATGGTTA
GGTCCACAAATTGAGGTGATTAGAACTGCGACAAAGATGATCGAGCGAGAGATCAACTCTGTGAACGACA
ATCCATTGATTGATGTTTCGAGGAACAAGGCTCTCCACGGTGGAAACTTCCAGGGTACGCCGATTGGTGT
CTCCATGGACAACACTCGTTTGGCTTTAGCTTCGATTGGGAAACTCATCTTTGCTCAATTCTCAGAGCTT
GTCAACGATTTCTACAATAATGGCTTACCTTCTAACCTTTCTGGGGGAAGAAACCCTAGCTTAGATTATG
GATTCAAGGGTTCTGAGATTGCCATGGCTTCTTACTGCTCTGAGCTCCAATTTTTGGCAAACCCAGTGAC
CAACCATGTCCAGAGTGCTGAACAACACAATCAGGATGTGAATTCCTTGGGTCTGATCTCATCGAGGAAG
ACGCAAGAGGCAGTTGAGATTCTGAAGCTGATGTCATCCACATTCTTGATAGCACTTTGCCAAGCCATCG
ATCTGAGGCACATGGAGGAGAATCTGAGGAACACAGTGAAGAACACAGTGAGTCAAGTGGCAAAGCGAGT
CTTGACAACTGGCTCCAACGGCGAGCTTCATCCTTCAAGATTTTGTGAGAAGGATCTTCTCAAGGTCGTC
GATCGTGAATACGTCTTTGCCTACATTGACGACCCTTGCTTAGCCACATATCCACTCATGCAGAAGCTGA
GGCAGGTCCTGGTTGAGCATGCTATGGAGAACAATAATGGTGAGCAAGAGAAGAACGCAAACACCTCCAT
CTTTCAAAAGATCGCAATGTTTGAAGCAGAATTGAAGAATCTTTTGCCTAAGGAGGTGGAAAACACCAGA
ATCGAGATCGAAAATGGGAAATCAACAATTCCGAACCGGGTCAAGAACTGTAGATCGTTCCCAATTTATC
AATTCTTGAGGGAAGGACTGGGTACTGGATTATTGACCGGTGAGAAAGTTCGATCACCTGGAGAAGAAGC
CGATAAAGTTTTCACAGCCATGTGCCAAGGACAGTTGATCGATCCTATTCTTGCTTGTTTGGACGAGTGG
AATGGTGCTCCTCTTCCAATAAACCCCAAAATGATTTAGTTACTCAGTTATTGTGGTTTTCTAATTTTTC
AGAGTTTTAATATCTATTTTTTTAAAAAATTTGTTTCCAATGTAATATGTTTTTTTGCTTTATAAGATTT
TATAGTGAAAACACTCATGAAAATCTTATAAAGAAAATGTGATATTGTCCAGTGTATTTTTTATTTCTTT
TAATTGAAAACTTGGAATGTATTTTTCTTAA

Cannabis sativa 4-coumarate-CoA ligase 1 (4CL-1) LOC115699364 XM_030626724.1 XP_030482584.1
>genomic
CCCCAATCCACCATAGCTCCTTGGGGCCTCAATCCATTTCCCATAACACAAACACAACACAACACTTAAC
ATCGATCAATTCTCTTCATCTCATCATCATCATCATCATCATCAAAAAAATGGCACTAGTTACCGAAATA
ACAAAGCAAGAACAACAACAAGACATAATATTTCGATCAAAGTTACCAGATATTTACATCCCAAAACACC
TCCCATTACACACATATTGCTTTGGCAACAAAACACAACACGACCTATCTCACCCCTGTCTCATCTACGG
CCCCACAGGCCAAGTTTTCACCTATGCCGAAGTCGATCTCACCGCCCGAAAACTCGCCTCCGGTCTCAAC
AAGCTTGGAGTCAAACAAGGCGACGTAGTAATGGTTCTCCTCCCTAATTCACCAGAGTACGTCTTCACCT
TCTTAGGAGCTTCATATCGCGGCGCCATGACAACAGCCGCCAACCCTTTCTTCACAGCTGCAGAGATTCA
AAAACAAGCCAAAGCTTCCAAGACTAAGCTTATAGTGACTCAAGCTTCTTACTACGACAAAGTGAAGGAT
TTGGATCAAGAAGGATTGGTCAAATTCGTTTGCGTTGACTCCCCTGTTCCTGAAGGTTGGTTTCATTTCT
CCGAGCTTTGTAATAATTCAGATGAGAACGACATGGCTGAGGTTGAAATAAGCCCAGACGACGTCGTTGC
GTTGCCTTACTCGTCTGGAACGACTGGTCTTCCTAAAGGGGTTATGTTAACGCATAAGGGTCTTGTGACT
AGCGTGGCTCAACAAGTGGATGGTGAGAATCCCAATTTGTATTACAGCAAAAACGACGTCGTTTTGTGCG
TGCTTCCTCTGTTTCATATCTATTCTTTGAACTCGGTCATGCTTTGTAGTCTTCGTGCTGGGGCTACGAT
TTTGATTATGCCGAAATTTGAGATTGGTTCTTTGCTTGGGCTCATTGAGAGGTATAAGGTGAGCGTGGCA
CCTATTGTGCCACCCATTGTTTTGGCCATTGCTAAGTATCCTGATCTACACAAATACGACTTGTCGTCGT
TGAAGGTGCTCAAGAGTGGTGGAGCACCATTGGGGAAGGAGCTTGAAGACACGGTCAGAGCTAAGTTTCC
CAACGTCACGTTAGGCCAGGTATATACTCTTTTCATTAATTAATGATTTAGAGTCAAATGTTTAAATTGA
ACTCTTAAAAGATACTATTAGTACCTAATATATTCTTCCATGTTATACCAATATTAGTTATTGGGCGTTC
TATAACTTTAAAAAATAAGCATTACTATCAAGGACCAATAGTGTCTAACATCTCTAAATTTTTTGTCTTA
CGATTGGTTAGCGATACTCTTTAAAAATTATTACATTAAATTATATGAGAAACGATATTTAATTAGATCA
ATAGCAATAATGATACATAAAAAAATTCTAAAGCACCGTAGTACTTTTCTCTAAAAAAAAATAATTTAAA
AGAATATTACTAATAAATTATAAGGCGCCATGTGCTAGGCACCAGGAATTGAGTATTCAATTTGTATTTT
AATAATGAATTATATTAATTATATTTGAATTATTAAATTAGATTATTTTTAAATTTTAAAATATTTTTTA
TTTCTAATAGTATTTATTATAAGTTAATTTTAATATAATATTTTTATTTAAATAAAAAATTTAATATTAT
TTGAATTTATATTTAATATTTAATTTAAAATTAGTTTAAAAATAGAAATAGAAAATTCAAATATAAAAAT
AAAGAGATTATTAAGAATAGTGAATAGAGATAAGAATGTCCATAGGGCTCTTTAATATTTTTTTTTTGAA
AGCAGTGCTCTTGAATATTAAATCTATATGAAACTGCTAAATACATATAAAACATTAGTAAGGAGTATTA
TATAGTTATCGTACAATTCAATGTAAACAATATTATTTTACTTTTTTTGGATTGTGTTGGCGCATTAGAG
TAGCAAATAAGTGATATGGTTAAAAAAATGCAATGTAATATAATAATTTTGTTGTTTCTCAAGTTATCAC
TAGAAAAAAAAAAAACATAAAAGTAGATAATCCACTCAAGGAATTAAAATGTATGTATAGTGCATCAAAC
TTTTTTAGTTAAAGGAAAGTTGAAAAACAAACAAGTTAGGTGTGTCTCAATGTTTGAAGGAACACATTTA
AAAAAATGAAAATTAAACAGTCAACACCCACCCTCGACCCAATTGAATATTAGAATATATGTGAATCAGA
GGTGAGTGAGCATGATATCATTATCTTAAAAAGCTTGGCTATAGTTTAAGTGAAAAAGACAATATCTTGT
TTTGGTAGGGCAAGCAAGATGGTAAAGAATTAATTATGAAATATGACATAAAAATTTAACTAGCCAAATT
ACAGGACAAATGTCATGTTGTTGGTAAGTTGGCACCTAAATATGACACCCCACACACACTATACTCTCTA
TAGTCATTAATGTACATATCACTCTCATATTAAAAACAATTATTTTCTTCATTTCAAGAAAGAAAATAAG
GGTCAAAACTATGTTATCCAATACGCTACATTATGAAAGTAATTAATGTAATAAATATTTTTGGTTATTA
GGGATATGGAATGACAGAGGCAGGGCCAGTGCTAACGATGTCGTTGGCGTTTGCAAAGGAAGCTTTTGAT
GTAAAAGCTGGGGCTTGTGGAACTGTGGTAAGGAATGCAGAGATGAAAATTGTTGACCCTGAAACTGGTT
CCTCTTTGCCACGTAATCAGCCTGGAGAGATTTGCATTAGGGGTGACCAAATCATGAAAGGTATATACAC
ATATATATGTTTTTGGGAAACTTACACAAATATTAAAATTTAAGTTAAATTTATAAAAATACAGTCACAC
GGATTTTATTTTTAAAAATACTGTATTTTTTTTATAAAATGACAGTGAAACACAAAACAGAATAACTAAA
AACAATAGTGGAACAAATAAAAAGCAAAAGTAAAAACTTAACACAATGCACAGTATTTTAGAAAAAAATA
TAGTATTTTTGAAAAAAATTCTGCCACACAATATAAAAATTAAAAAAAAATGAAAATTTCAGTATGTGGT
GTAAATATCCTATATTTTTGGGTTAGTTGAAAAATACAACTTTTTTTAATCAATTGATTAAATTTGCCTC
TAATTTATATTTAATTGAAACATACTTCTTTTTATATATATTGTACCCAAAATACCCTGATATAAGAGAG
TCACATGGAGAGTATCTTGAAGTGACAGGGACAAAATTGATACAATATTTAAAAAAAGAGGTAAAAATGA
TAGACTTTAAAAAAAAAAAAGATAAAAATAAAAGAGGATATATAGAGTGTAATTTCCTCTATATTTTTTG
GTGAAGCCCACCAAACTTGAAGGTCGGGGCCGGGACATAATAGAGATGTTATTAAATCGATGAATATATT
ATTAAGGAGGAAATTACACTCTATACCCTTTTTATATTGTCCTATTTTATTTTTACCTTCTTTTTTAAAG
TCTATCATTTTTACCTCTTTTTTTAAACATTGTACCAATTTTGCCCATGTCACTTTAAGATACTCTCCAT
GTGACTCTCTTATGTCAGGGTATTTTGGTACAATACATATACAAAGAAGTATGTTTCAAATAAATATAAA
ATTAGAGGCAAATTTGATTAATTGCTTAATAAAAGTGGTATTTTTCAACTTACCCCATTATTAAGTATGG
TCATGAGTTGTAACATTGAGGTGGGTGGGTGTTGGGTGCATATATATGTATGATTAAAGGGTATCTTTTC
TTTTGTACTAATAATGTAATTGGAATGATGGATGACAGGTTATTTGAACGATCCAGAATCAACAAAGAAT
ACAATAGACAAAGAAGGATGGCTACACACAGGAGATATAGGGTTTGTGGATGATGATGATGAATTATTCA
TTGTTGATCGATTAAAGGAGCTTATCAAGTACAAAGGCTTTCAAGTTGCCCCTGCTGAGCTCGAAGCTTT
GCTTCTTACTCACCCCAATATCTCTGATGCTGCTGTTGTCCCGTAAGTAGTACTTAATTAATATCAATAT
TAGTAATTAATTAAGTAGTCTTTTTAATTAATTAATATTTGTTGTTATGTGGTCTTCAGAATGAAGGATG
AAGCAGCTGGGGAGGTTCCTGTTGCTTTTGTGGTGCGTTCAAATAACTCCGAGGTCACTGAGGATCAAAT
TAAGCAATTTATTTCTAAACAGGTATATTTTCATTTTCTTCTTTATGCCTTATAACTCCTAATTATGAAA
ACAAAAATGATCTCTTAGGTATTAAGAAAAGGGGTATTTAACTACAAATAATAAATAGATTTGTGCTTAA
GCACTGCACTTAATCGTTAATATCTTTCTAAAGGAGTTTTATACAACATACTTTTACTGAAATATAGATA
TTTTTTTTTATATATTATTAGAAATTATAATTTACTTTTACGGATTTATATTTTTACTAAAAATATGTAA
AAACAACATTAACGTAGCAACTGTTAGGGTTTATAAAACACTTAAGAAATATATAAATCACAGATCTAAA
CATATTCATAAAGTGCTTTAATATAAAAAACCCTAAATCATAAATCTATAAAGCCTTTCCTAAATTAAAG
AAGAAGATGATGATAAAAGATCAGCGGAAGTACTAACCTGAAGCCATTGTTGGAGATTGCAGAGAAGGTT
TTGATCTTCCAAGAATACACTATTTTCTAGAGTATTTTCTCTGATGGGGAAGGAGAGAATACAGAAACCC
TAGTGTTTCTTGGGGACCACTACCTATTTATAGACTCATCTTAGAATGAGTTTAGGATATTTATAATTTG
GCCCCTCAACAAATTATAAATTAACTTATGGTATCTACACATTATTTCCATGACAATTAAATACCCTTTT
GATACCCATAACATAATTGGTCACTTAATTTTGTATCACACTTTATTATAGCATATACATTATACATATG
TGCCCACATAAGATTTTTAATCCAACAATCTCCCACTTGGGCAACATATGTTACCTGATAAATGTATAAC
CTTATGAGCTCAAAATTTGCTATTATGTAAAGGTATTCACAACAATCTCGTCCATCAACTATACCTATAT
AGGATCAAAGCGATTTTCGTCATATCAATCATGACTAAACCCATCAATGGTCACATATACAAATATAGCC
AAATGACATAGATCAATCATGGATGTGTAGCATGGAAATTACATGCAATGTGAGCCAGAACATGCCTATT
TCCAAGCTGGTCCTCCTTAAACCAAAGTGAGGTCAAACTTAAACATAACAAAACAGAGTGAATAAACTAA
AAAAAACTTTATTTCTGATCAGAAAATAACCAAATACATAAATGTCTTAAACAAACATAAAGCAAAGAGA
ATACAAACTCCCACTAAATCATGATATCCTCAAGTAATACTACACCCATATGAGCAGTGTGCTCATGAAA
GACCTTGGGTGGTAATCCTTTTGTGAGCGGATCCGCTATCATGGAGTTTGTCCCAATATGCTCTATGGAA
ATCTGTCCACTCTGCACTCTTTCTTTCACAACTAGGAACTTTATGTCAATATGCTTTGACTTGGATGAGC
TCCTATTGTTATTGGAATCTGAGATCACGATTTATTGTCACAAAATATCTTAAGTGGTCTTTCAACATTC
TCCAAAATCTGCAGCCTAGTGACAAAGTTTCTCGACCATATTCCCCGATTTGATGCCTCATAACACGCTC
TGAATTCAGCTGCCATAGTGGAAGAAGCTACAAGTGTCGTTTGACACTTTTCCAGGATATAGCTCCTCCG
ACTAACAAGAAAATGTAGCTGATGTAGACCTTACGCTATCTTGGCATCCAAATAATCGAATCGAGAATAC
CCTACGACCTCCAAATGATCGATTTCTGTATGTGAGCATGTAATCTTTTGTTCTCTGAAGATACCTCATA
ACCCTCTTGGTCGCTATCCAATGGTCCATACCGGGGTTGCTTAAATATCGCCTAACATCCCAACAATGTA
ATGCAATATCCGACGCACATACACGAAGATACATTAGACTCCTACAACCGATGCATAGGGAATCTTTTCA
TTTCACGAATTTCAAGGCTGCTTTTAGGGCATTGTCTAAGACTGAATTTGTCTCCTTTAGCAGGGGGTAT
CACACGGTCTACAATCTTGCATGCCAAACCTTTTGAGTACTTTATCGATATAGCTCTTTTGTGATAATCC
AAGAATACCGAGAACGATCTCGGCGTATTTGAATTCCTAATACAAAGAGGCGTCACCAAGATCTTTCATC
TCAAATTGCTTAGATAAAATCTCTTGGTTTCGTGCAATAAGCCTATATCATTAGTAGCAAGCAATATGTC
ATCGACATATAGAACCGAAATATGTACTTACTCCCATTGAACTTGTGATATACACAATCATCAATAATAT
TCATCTCAAACCAAATGAGATAATTACTTGATGAAACTTGTGATACCATGACGAGAAGCTTGCTTGAGTC
CATAGATGGATTTCTTTAATTTGCAAACCATATTCTTTGGGTCACCAACCACAAAGTTTTCTCGTTGCTC
CATATAAATTGTCTCATCAATGTCGCCATTGAGAAATTTGTTTTAACATCCATCGATGTAACTCAAGGTC
AAAATGAGCAACAAGTGCCAATATTATCCTAAAAGAGTCTTTCGATGAAGCCGGAGAGAAAGTCTCGTAT
AATCAATGCCTTGTTTACGAGTATAGCCTTTGCTACAAGGCGTGCCTTAAATCTCACCACATTACCATAT
TCATCCTTCTTGGTTTTAAGTATCCACTTACAACCAATTGGTTTTACACCTTCGGTAATGGGACAACTTC
CCAAACTTTATTGTCTTGCATAGACTTATTCTCTTCATCCATGGCATTAATCCACTTTTGAGAGTTAGAA
CTTTTCATGGCCTGATGCAAGTTGATTGGATCATCTTCCATCATTCCAATTTCATCCTCATGTTCTTGAA
GAAATACAAAATAGTCATCACGAAATAGCATTTCTTCTCTCTCTGTGGATCTCCTTAATGGCTCTTGTTC
TTGAGGGTGTTGAATTTGTTCTTCGGAACAATAGCCTCATTTTGATTTGGGAGTTGTTCAACATTATCTT
GTTGAGGTTCCGAATTCATTTCTTGATCAATGACAGGTGTGGAAGCCTGAACATTGTCTAAAATGATAGT
AGGAACTGAGTTTGAATTCAATTCCTCCTCAAAAACAATGTCTCTAACCTTATTTCTCCCCAAATTCAAC
ATCCTCAAAAATGTTGGGTTCGATCTCAAATATATTTCGACGGTGGGATCATAAAACTTATAGCCCTAGA
TCGCTCGAAATAACCAATAAAGTAGCTATTAACTGTTTTGGAGTCCAATTTATTTTCATGTGGCCTATAA
GGCCTTGCCTCATTGGACATCCCCAAATGTGGAAATGATTTAGACTAGGCTTTCGACTGTCCAAAGCTCA
TAAGGTGTTTTTGCAAGCTGCTTTACTTGGTACTCTATTCGAATGTAAGCTGCGTCTTTAATGCTTCTCC
CAGGAGGGACTCGAGTAAGGTAGAATGAGCGATCATGCTCCTTACCATATCCTTAAGAGTCCTATTTAGT
CTCTCAAGAACACCATTCATGCTAGGTGATCCGGCATGGTGTCTTGTGGGACAATACCACATTCCTCTAG
GAATTTAGCAAATGGTCTGGGCGTTGTTCACGAGCCATCATATCTACCGTAGTACTCACCACCACGATCG
ATTTGGCGTTCTTAATCCTTTTGTTGAGTTGATTCTCAACTTCGACTTTGTAAGCTTTGAACCGTCCACG
GTGAGATTTTCATGAATGAGATATAGGTACCCATAGCGTGAGTAATCGTCTATGAATGATATAAAATATT
GTTGACCATTCCAAGATCTCAGTAGGGAATGGCCCACAAATATCTGTGTGAATCAATTCTAAGACTTACG
AAGCTCTATTGGCACCTAATCTCTTAGTTTTGGTCTGTTTTCCTTGATACAATCTACGGACATTGAAATC
GTGAAGTCAAGGGACTCTAAAATGTCATCGGACACAAGGCGCTCAATTCTACCTCTTGAGATATGACCTA
AGCGTTTATGCCATAATGGCTGAATTTTCTTTATTTAATTTGCGTTTAGTACCTCGTGATTCCACATGCA
AGGTTTCATTATAGGATGCAATTGTTTCTAACAAATAAAGATTGTCATAAGTATTCAAATAACCGGTTCA
ATAATATTTGAATTTAAAGACAAAGTAAAGCGATTGTTTCCAAATGAACAACAATATCCAAATTTGTCCA
ACAAAGCGACAGAACTAAATTCAGCCTAAAAGGCGGCACAACAAAAGTGTCTTTCAAATCCAAATAAGAA
CCGGTTCCTAATAACAATCTGAAATGCCCAATTGCTTCCACTTCCACCGATTGACCATAAGCCCACAAAG
ATGTATCTTTCACCATCACTTGGCTTTCGGTAGCTCGAGGCAACCACATAGAAACACTTATGTGAGTAGT
AGCACGAGAATCTATCCACCAAGTGTTTCTAGATGCTGAAACTAAATTAACCTCGAACGGACCAAATCAA
GATTAATACCTTTCTTTACATGCATGCGTGATATTTGGCACAATCTTTCTTCACATGTCGGGTTGGTCAC
AAAGAAACAACCCTTAGAATCTGTTGTTGTTTCTTTTGAGCTGGACCCTTAGCGACTTCATTCTCAAATT
TCCTTTTCTTGCCCTTATCCTTAGGGGTAGTGGCTAAATGAGCACTTTCGGTTTTGTCCTTTTTCAACCT
TTCTTCCTCTTGCACACAATGAGAAATAAGCTCGTTGAGAGTCCATTTCTCCTTTTGGCGGTTGTAACTA
ATTTTAAATTGGTTAAAGCTGTGGAGGAAGCGTTAACAAAACCATGAGTACAAGTACATCATCGAAAGCT
CAATCTTAAGTGTCCTTAATCTTGAGACAATATGATGCATTTCCATGATGTACTCCCTTACATTTCCTTG
ACCCTTATACTTCATGTTCATTAAAGAACCAAGAAGTGTTGTCATTTCAACCTTATCGTTTCTAGCAAAA
CGTTCCTCAATTTGTTCAAGGAAATTCTTAGCCATAGTAACCCCTTCGGATTACATTGCCCCAAAAGGCT
TACGGAATCTTGTGTTTCATAATCATTAGACTCATGCGATTTGAACGATCCCACCTCTCAAATTCCCTTT
TATCATCATGGGAACTTTCCTTAGTGAGAGGTGCAGGTTGTTCATTCCTTAGTGCATGGTCCAAATCCAT
ACATCCCAGAACTATAAGTAGGTTCCTTTTCCAATCCTTGAAATTGGTCCCATTAAGCATAGGAATAGAA
TTAATGTTAGCAGATATTGAAGCAGCAGAAGATGAACTAGCTGAATATAGAACAAATAAAACAAGCTCAC
ATTAATATGCATAATTAAACAATAAATTCAAAAATTGGTTAATCCCAGATACCAAACACACATTAATATC
AAGTCTTTGGACAGTAATATTAACTGTAAGCGGTACTCTTGGTGTAGCAATCAAACATTGACAATAAAAC
TGTGCCAAACAATAGGTCAATCTTTGGATTAACGTATTGCTCACACAAATTACCTTATAATTGTCACACA
TTTATCGCCACAGGTATGTTTGAAATCTAGCAAAATATTCACTTACCTTTGGGTTAGTCAATATAAGCAT
CAATTACAAACACACAACCATCCTAATATTTAAATAAATTAATCTACACAAAAGAGGTCACTTTGGCGAC
ATATTGTTTCAATTAATTTACTCAAAATATTAGTCATTAACCAACACCAAAATTTGAATTAAATTGTTTA
AACCAAAATATACTCCAACATATATATATATATACCAAAAGAAAAATCTAACTAAATCCAATTAATGATG
CAATTAAAAAAAAATATGGGCCGAGCTTTCAAATCCTGAAGCCAAACGAATCCATTGCAAGCCAAAAACA
ATAACATCAAAACGTATATATATACAAAAAAAAAACGAATCAGTATTCACAAGTTTTTTTTTTTTTTAGT
ATATATATATATATATAATTGAAGGAGATAGCCGCACGGTACACTATTGTACCACACTGAAGGACAACCA
TTTAATATATACCAAAAAGACGAATAATACACATCAATGGCGGATTATCATTATATATACCGCATACATA
AAATTGATTCTCAAAGTATATATATAGTGATCGACAAATCATGCAATGTTCAAAAAAAACAAATTACATA
TATCACATCAAATATATATGAACCCTAATATTTAAAATCCCCAAATTTCATAAACAAAAATCATCATATC
TTTAATTAATTCAACAAAGGTGGCTCTGGTACCACTTGTTAGGGTTTATAAAACACTTAAGAAATATATA
AATCACAGATCTAAACATATTCATAAAGTGCTTTAATATAAAAAACCCTAAATCATAAATCTATAAAGCC
TTTCCTAAATTAAAGAAGAAGATGATGATAAAAGATCGTGAATCTAACTTTGAAGCCATTGTTGGAGATT
GAGAGAAGGTTTTGATCTTCCAAGAATACACTATTTTCTAGAGTATTTTCTCGATGGGAAGGAGAGAATC
TGAAACCCTAGTGTTTCTTGGGGACCACTACTATTTATAGACTCATCTTAGAATGAGTTTAGGATATTTA
TAATTTGGCCCCTCAACAAATTATAAATTAACTTATGGTATCTACACATTATTTCCATGACAATTAAATA
CCCTTTTGATACCCATAACATAATTGGTCACTTAATTTTGTATCACACTTTATTATAGCATATACATTAT
ACATATGTGCCCACATAAGATTTTTAATCCAACAGCAACAATATGCAAACAACATAAACAATGTAAAAAA
CAATAGTCGGTATTTTTATTTTAAGAAAAAATCCATGAAAATGTTATAAATCCATATTTTTATAATTTTG
GTTATCTAAACAAAATATGAAAAAAAAAAAAAATCCCCTTTTCTAAATTATACATCTGTTTTACTAGTTT
TAGTTAGGGTCTGTGTTTTAAGAAACAAATTTTACGAGTTTTTCCGATTTGTCTGGGCTTCAGGCCCAAT
TGAAAACGGGCTCATTAACTTGGGCTCAAAAATCTTTAATAATGATGTTTTTTTTAGAAGAATACCTCTT
TTTTTTATACATTAACTAAATTTATTTCTAAATAAAATTTAATTTAACTATTGTACCGAAATAATCTTTA
CACACTCACATAACTAATACGATCTCAAACATAATATATTTGTATTCTTTGTAGATGAATGTATAAGTTT
ATTGAAAAGATTGGGTTAAATTTTAATTAGAGAAGAATGAAAATTAGTGTAATTTTTCTTTTTTTTTTCT
TAATAACTTCATTTTATCATAACATGAATATTTTTGTTTTGTAAATTTCAGGTTGTGTTCTACAAGAGAA
TAAGTCGAGTATTTTTCATTGACGCCATTCCCAAGTCACCATCAGGAAAAATCTTGCGCAAGGACTTGAG
AGCAAAACTTGCTTTGGGCAATCTTTAGAATGAAATCTACCAATTTATTTCCAATATATTGAAAACTACT
ACTACTACTACTCATCATCATCATCAACATTATACATCTTAAGTTCAATCCCTTCTTCTCTACCTCCAAC
TCCACCACATTTATGTATTATTCACCATTCACTTCATTTGAGAAAGAATGTTAATAAAAACAATTTGTTA
TCAACAACTGTAATTTCTTCACAATATATATAATGTTTAATTA
>Transcript
CCCCAATCCACCATAGCTCCTTGGGGCCTCAATCCATTTCCCATAACACAAACACAACACAACACTTAAC
ATCGATCAATTCTCTTCATCTCATCATCATCATCATCATCATCAAAAAAATGGCACTAGTTACCGAAATA
ACAAAGCAAGAACAACAACAAGACATAATATTTCGATCAAAGTTACCAGATATTTACATCCCAAAACACC
TCCCATTACACACATATTGCTTTGGCAACAAAACACAACACGACCTATCTCACCCCTGTCTCATCTACGG
CCCCACAGGCCAAGTTTTCACCTATGCCGAAGTCGATCTCACCGCCCGAAAACTCGCCTCCGGTCTCAAC
AAGCTTGGAGTCAAACAAGGCGACGTAGTAATGGTTCTCCTCCCTAATTCACCAGAGTACGTCTTCACCT
TCTTAGGAGCTTCATATCGCGGCGCCATGACAACAGCCGCCAACCCTTTCTTCACAGCTGCAGAGATTCA
AAAACAAGCCAAAGCTTCCAAGACTAAGCTTATAGTGACTCAAGCTTCTTACTACGACAAAGTGAAGGAT
TTGGATCAAGAAGGATTGGTCAAATTCGTTTGCGTTGACTCCCCTGTTCCTGAAGGTTGGTTTCATTTCT
CCGAGCTTTGTAATAATTCAGATGAGAACGACATGGCTGAGGTTGAAATAAGCCCAGACGACGTCGTTGC
GTTGCCTTACTCGTCTGGAACGACTGGTCTTCCTAAAGGGGTTATGTTAACGCATAAGGGTCTTGTGACT
AGCGTGGCTCAACAAGTGGATGGTGAGAATCCCAATTTGTATTACAGCAAAAACGACGTCGTTTTGTGCG
TGCTTCCTCTGTTTCATATCTATTCTTTGAACTCGGTCATGCTTTGTAGTCTTCGTGCTGGGGCTACGAT
TTTGATTATGCCGAAATTTGAGATTGGTTCTTTGCTTGGGCTCATTGAGAGGTATAAGGTGAGCGTGGCA
CCTATTGTGCCACCCATTGTTTTGGCCATTGCTAAGTATCCTGATCTACACAAATACGACTTGTCGTCGT
TGAAGGTGCTCAAGAGTGGTGGAGCACCATTGGGGAAGGAGCTTGAAGACACGGTCAGAGCTAAGTTTCC
CAACGTCACGTTAGGCCAGGGATATGGAATGACAGAGGCAGGGCCAGTGCTAACGATGTCGTTGGCGTTT
GCAAAGGAAGCTTTTGATGTAAAAGCTGGGGCTTGTGGAACTGTGGTAAGGAATGCAGAGATGAAAATTG
TTGACCCTGAAACTGGTTCCTCTTTGCCACGTAATCAGCCTGGAGAGATTTGCATTAGGGGTGACCAAAT
CATGAAAGGTTATTTGAACGATCCAGAATCAACAAAGAATACAATAGACAAAGAAGGATGGCTACACACA
GGAGATATAGGGTTTGTGGATGATGATGATGAATTATTCATTGTTGATCGATTAAAGGAGCTTATCAAGT
ACAAAGGCTTTCAAGTTGCCCCTGCTGAGCTCGAAGCTTTGCTTCTTACTCACCCCAATATCTCTGATGC
TGCTGTTGTCCCAATGAAGGATGAAGCAGCTGGGGAGGTTCCTGTTGCTTTTGTGGTGCGTTCAAATAAC
TCCGAGGTCACTGAGGATCAAATTAAGCAATTTATTTCTAAACAGGTTGTGTTCTACAAGAGAATAAGTC
GAGTATTTTTCATTGACGCCATTCCCAAGTCACCATCAGGAAAAATCTTGCGCAAGGACTTGAGAGCAAA
ACTTGCTTTGGGCAATCTTTAGAATGAAATCTACCAATTTATTTCCAATATATTGAAAACTACTACTACT
ACTACTCATCATCATCATCAACATTATACATCTTAAGTTCAATCCCTTCTTCTCTACCTCCAACTCCACC
ACATTTATGTATTATTCACCATTCACTTCATTTGAGAAAGAATGTTAATAAAAACAATTTGTTATCAACA
ACTGTAATTTCTTCACAATATATATAATGTTTAATTA

Cannabis sativa 4-coumarate-CoA ligase 2 (4CL-2) LOC115694777 XM_030621866.1 XP_030477726.1
>genomic
ATGGAGATGAAACAAGAGAATCACAACAACAACAATGGTGATGAACAAGAAGAATTCATTTTCCGATCAA
AACTTCCAGACATTTACATCCCCGACCACCTCCCAATCCACACCTACTGCTTCCAAAACCTCTCTCAATT
CAACCACAAACCATGTCTCATCAACTCCGCCACCGCCCAAATTATCACCTACTCCGACGTCCACCTCACT
TCCCGTAGAGTCGCCGCCGGTCTTCACAAACTCGGAATCAAACAAGGTGACGTCATCATGCTCTTACTCC
GCAACTGCCCAGAATTCGTTTACTCCTTCCTCGCCGCGTCGCACATAGGCGCCGTCGTCACCACTGCAAA
CCCGTTCTACACCGCGGCGGAGGTGGCCAAACAAGCGGCGGCGTCGAATACCAAGCTGGTTATTACCCTA
TCGGGGTTCATCGACAAAGTTAGGGACTTTACCGGTGACGGAATAAAGGTGGTGTGCGTCGACGCGCCGC
CGGATGAGAGTGAGTATCTCCATTTCTCGGTGCTGACGCAAGCTGACGAGAGCGAAATTCCTGATGTTGA
GATTAAGCCAGACGACGTCGTTGCGTTGCCTTATTCGTCTGGAACGACTGGGCTTCCCAAAGGTGTGATG
CTGACTCATAGAGTTATGGTGACAGGTGTCGCTCAGCAAGTGGATGGTGATAATCCTAACTGGCACTTTC
ATCAAAACGACGTGATTCTCTGCGTTTTACCCGTTTTCCACATTTATTGTCTTAATGCTATTTTGCTATG
TGGACTTCGGGTCGGAGCCTCTATATTGATTATGGAGAAATTTGAGATGAAAAAAATGGTTGAATTGATT
GAGAAGTTCAAGGTCACAATTGCTCCAGTCGTTCCGCCGATCGTTTTGTCGGTTGTTAAGTTCCCGGATC
TTCACCGGTACGATTTGTCGTCGATTCGGACCATCATGTCGGGTGGAGCCCCGATGGGTAAAGACCTTGA
GGAAGCCGTCAAGGAAAAATTTCCTCATGTCACACTTGGACAGGTAAATTAATTTTACTTATTAATTATA
ATAATTAATTAATTTTTCATCTATACAACCAAAGATTTCCTAAGTTGATTACAATGAAAATTTAATAATA
ATCATTAAAGTGTCACTAAGTACATTATGTCAAAATAGGGCATCAATTGTCAAGTCCAACAATTATTTAA
AATGATTAATGTGTTATGGTATAGTTTATATTTTCAATCATTATCTATAAGTATATATATTTCCACTATA
TATGGATATGTTTTAATGTATAATATGATTGTAGGGAGCTCGAACAATTTCTTAAAAAGATTAGGGATAA
TTTAAAATGTCAAAATTAATTTTATATTATTTTGCATGTGTATAAATATTAAAGTAAGTATGTAATAAAT
TGTTTAAATAATGATTTTAATAATTGTTTGAATTTTTTATATCATCAATAACTTATCCGTAGAACCTCTA
TTTAAAAATACTCTATTCAAGAATAACCTCTAATTTGTTATAAAAAATCAAGTCCCAATTTGGGTCAGTT
ATAAATAAAAATAATCTCTAAATTGTAATTAGTTATACATTTTCTAAGTCTCGTATTAACAAAGTATACA
TCTATATAAAAAAATAATTACATCTTAATAAAATGTATACATATATTTTATAAATTTATTTATGTAAAAT
TAATAATTTTATTTCAACTTATAATACATGTATGAACATTATATTTACTCTAAAATAATTTTATTATGAT
ATAGTATTAATGATTATTTATTGTTATTATTATTACATTGATATTTTTTAGTTTTTTAATTTTTTTTTCT
AGTGTAACTCTATTTAGTTATAATCTCTCAATTAAAATATAATTTACTTAGACCTAAGTATATTCTTGAA
TAAAAGTTCTACTGTACTAATATATAATCAATATGAAATATTTTTTCATGTGTATGTCTATTTATATTAT
AGCTTTTGATGTGAAAAATCATAATTTAATATCTCATAAATCTAAATTAGTTCACCATTTTGTGTAAAAT
AAAAAAAAAATTAGTTTACCATCTACTTTGAGTTCATGCACAAAGCAATCTTATTGATTGTAGTGTTGTA
AGTCAAATATAAACTAAAGACGACTTGGAAAATTCTAAAAAATTAACTAACAATATTATCTAATAAAAAA
ATTTAATTCATTATCACAAGAAAGATTAATTACACTTTAAAAAAGCATAAGTCAAAGTTAAACAATCAAA
TTCTACAAAATAATGAGAAAAATAAAACAATATTAAACAATCAATACTATATGAAAACTATACTATATTT
CTGTTTGAATGATATTGTAAAACTCTAACAAAGTAGTGAGTCCTTATAAAATTAGAAGTACAATATTTGA
CAACTAAAAAGGGTAATAAGAAATAATCAATTAAATGAATAAATAGAAAAAGAGTATACTGATATTAATT
TTCTATTACAATTTTTTTTTCCCTGAAAATATATGTTGAAATTTTTATTTTAATTTTTTTATAATGATAT
TTATTATAGTTATAATATTATCTTTATAAATTTTTAATTTTTTTTGAACAATTTATAAATTATTGCATTA
AACTATATAAGATTCGAAATTTAATTGGACCAATAGTGATATTAACACATAGGAGGGACAATTTTTTCAT
TGAGTATTGTTATTGGACACCGGTGATACCTATCACTTATTATAGATGCCCGTCACGATTGGTTAGCGAT
ATTGTTTAAAAGCTATTTTCTTAGACCATCTCTAATGAATGGTATATATTTTGAATTAAATTTAGCCCAA
AATATATAATGAAGCTATATTTGAACCAATTTTTATATTTGTGCTCCAATACACAAAGTACAAATTAATT
ATAAAAGTCAATATTATCATTAATACGCATGAAAAATATAAAACATTAACTTTATTTATATTATTTTATT
AACTTATAAATATAAAAATATTTTTTATTAATGAATAATATTAATGAGTGACAAATAGGAAATTAAAAAA
TTATCTAGCACATGCTATTTTTTATGTCAAATTTAGCATAATTTTTAGCTTCAGTCAAATTTAACACACA
TTTTAAATCATTATTGGAATTGAATTTTAGTAAAATGTTCTAAAAATGGTAATATACTATCTTTATAGCT
CTCTATTAGAGATGCTCTTATAATATCCTTTAAAATAATGAGCATTACTATTAGACACCAGTGGTGCCTA
GCACTTTCTCGACATATCGCGTTGTGATTGGCTAGCGATACTCTTTGAAAGTTATTATATTAAATTATAT
AGAACCCGATATTTAGTTAGATCAATAGCAATATTAACATACAAGAGGGTACTCGACATCACTGACACGT
TTAGCATTTCTCTAAAATAATATATATGGTGAGATTGGGTGATGATATGAGGAGATGTAATTGGTGTGTG
ATGTTTAAAAATGATAGGGATATGGTATGACAGAGGCGGAGTGTCTTTCGTTGTGCTTGGGATTTGCAAA
GGAGCCGTTTCCGACCAAGTTCGGCACGTGTGGTACAGTCGTTAGGAATGCTGAGATGAAGATTGTTGAT
CCTAACACTGGCGCGTCTCTTCCACGTAACCAAGCTGGAGAGATTTGCATTAGGGGTAAACAACTCATGA
AAGGTACTACTACCCACCACCTAATTATATTAATTATTTATTATTTTTTTTTTATAAAAATACTAAATTT
GCATTTTCTTTTGGGTAAATAGCGGCATAAGTACCCAAAGTTTTATGTTTGTAAGCGACATAAACCCAAT
GATTTTTTTAGTGGCATAAGTACCCAATGTTTATAAAACTGTAATTTTTTTCTATTTTCGTCAGTACAGA
CTCCGTTTTAAATTTATTAAAAAAAGATTTGGAAGTAATTGATACTACATATTTTTCATACAGACCAAAT
AATTTAAAATTTGGGTCTTATATGTATCCTGTTTAAGACAATAACAGAGTCTGTACTGATGAAACTGTAA
GAAAATTACAGTTTTATAAACATTGGGTACTTATGCCACTAAAAAAAATCATTGGGTTTATGCTGCTTAC
AAACCTAAAACTTTGGGTACTTATGCCACTATTTACCCTTTCCTTTTTTATTGAAATAAACTTAGCTATA
TTGAAATATTGACACAAACGTTACATAGCTCTTTCAAGAGCACATTTAGCATACCTGAGAGTACTGACAA
ATCTAAGATTTAAGTTAAGACAGGACGATACTTTTTTTTATAAGTGAGCGGGTTCTTTTTTTTTTTAACA
TGCTATTAAAACTCATGACTTCCTTTAAATGCATGAAATAATTTTACCATTATACCAAAGCTTATTTTAT
ATTCATAGATATCACTTTTATTTGTAAATATATATTGTAACTAACCAAAATACACATATTTTTTTTTCTC
GATTTTTTTGCACCTCGCCTCTATATCCGCCCCTGCCTGAGAGCCAAACCATTTCTAACACAGCTCATTT
TAGAAAACAAACTGTGAAAACAACAATTAGAGAATTTCTTACAGAAATAAATATAATTACCCCATCTCAC
ACAATCACTATTATAAGAGTCCGCCACAATCTCAGAGTCGAGTCTGGCTCAACAATAACAAATCTATGGT
GAGTGTCCTTCGCCATCTCCAGAGCAAGAAAGCAAGTTGCCGCCTCTTCGCACAAAAGATCTACGAACAA
TAGAGATTTAGAAAAAGCCTAAAAAATATTATTGTTGTGGTTATGAGCCACCGCAACAGCCATCATATAG
TCCTGCCCCACTGCAACATCACAATTAATTTTAAACCAATCAATCGGAGGAGGGTCCCAATCACGAACAA
TGACACTAGCTGAAGGAGGCAACAATAACATCAGTATGGTGTGAAATGTCATGAACAATTTGGTTGTGAA
CCTTTTCATTCCTAGCCTTTGAAATGGTGTCAACCACCACCGAGGCATAAAGGAATGTCCCGTTTAATAC
TGACACCAAGCCAATCGAGGCCCCAAATAAATTGAACCCATTCCCAACACACCTGCCTACATTGTTCACA
TTTGGAATCAAACCCCAAGGAGATGAGTGCCAAAAATGGTATGCCGAGCCGCATGATAAGAAAAAGTGTT
CTAAGGTTTCACTCCTCAACTCACATAGAGGGCATAAATATCCTCCTGAATCTGTCTAGCCACAATGGTT
TTCACAAGCAGAGCATCCAAAAGGATGCACCACCAAAACACTTTATGTTTTCCAAGAATCTTAGAGTTCC
AGAACCTCCTACTCTAAAGTAATATTCTCTCCTACTATACTATCACTATTTTGATGTATTTTCTTATTAT
TTAATATTTTTTTTTTTATAATTTCGGGACTTGGAGTGCCTAAGGCACACACCTTGCTTACCTCACCTTA
GGGTCGGCCCTGAGAGCTTATTGGTTCGATCCCTAATTTTGATGAGATTTATACTAAAAGGTCTCAGGGC
GAGAATCCATTCTCGGAGTTGGAGATATATATATACAGTTGACTTTAGAGCATGTAATATTGGACTTTTT
CGTAAGGTCATCACCACTTTAGGATCATAGTTATGCTACCAAATTTTTTGACATGATACGAAATTCGAGC
CCGAAAACAACCCGACACGAAAAAATATGTGTTTAGGCACGACAAGGCACGTCGCGAAAAAATATGGGCT
TAGGTATGCTACCACACGAAAAAATATGAGTTTAAGCACGATATGGCCCGACACGCCCGATAGCACGACA
CGTAAGCATGAATAGATTAGTTTGAAGCAACATATTAAATTGTCCAATAATTTGATAATGATAACAATGA
AAAATATTATGATAGTAATATTTCAAACTATAATAATTATAATTATCTTTTTTATATGATTGTGTGTAAC
TATTATTGAAAAAAAAATATAAAAGTAACTAAAATAATAAAATACACATATATTTTAGTATTTAGTTCAT
TAATGGTAATATAAATACAAAAATATAGAGCACGGATTTCCATATAATAAATAGGTTGGTCTATTTCAAA
AATATGGATCGGCCCAAATAAAGCATGCACTATACAAATTCGAGCACGGTACAATTAATTATTGGACTTG
CGGGTCGTATTAGGCCGACCCTATAAAATTATTGTACGACGCGACCCATATTTTTTATGGCACGATACGA
CACGATTTATATTTTTTTATGGTCCGACATGGAACTACTCGTATTTTAAAAAATACGAAAAAAATAGACC
GAACTAGAACTAGCACGATACACACATATTTATAGCCACGGTTATGCTTGAGATCTTATAACAATCTACT
TTTCCTAAATATACATCATTAGTTGAATTATTTTTTACATCGAAATAAATTAATGTATATAATTTGTATG
TGCATACATACAAAATTGTTTAACATGACAATATCTCATATTATAATCATTGGACATGATTATAGTGCGG
ACGTTGTTTTTGTTTTTATTAGTAAGGATATTACATTTATGTTTTGGTTATTTTGAAAAATTTATAATCT
AATTTTTTTATTTGATAGTTAATATTATAGTTATAACAGAAATTTTATTCGTTTTTTTATTTTTTTAAAT
AATTTATAATGTCAAAAATAAAATTTAAACATTCAGTTTTACGCTTGCTTGTTTCTTTTTGCACCAGTAC
AACTGAATAGTTGAATCCCGTTTTTAATATTATAAATTATTCAAAAAATAAAATCGAAAATAAATAGAGT
ACCTCTCATAATTACAAAATCATAATTTTTATAAGTGCTAAAATTATGTCAATAAAGAGAAAAGTGATGT
GTCTATTATAGAATTTTGAATATTAGTATTTAATCATATTTCTTTAACTAATTATTTTGGTGAAAAAGAA
AAATTTTGTGCATTTTATGTTGATAAGATATTGAAAAGGACTGTAAAATTCAGGTTACTTGAATGATGTC
GAGGCCACAAAGGCTACTATAGATGAAAGAGGATGGCTCCACACCGGTGACATAGGGTTTGTTGACAACG
ACGATGAACTCTTCATTGTCGATCGATTAAAGGAACTCATCAAATACAAAGGCTTTCAAGTAGCCCCAGC
CGAGCTCGAGTCCCTGCTCATTGCCCATCCCAACATTTCTGATGCTGCTGTTGTTCCGTAAGTACTCTCT
TTTGGCTAATAACGATATTTTTGTTCTCATTCATATTCTTATGTTTTTCATTCCTTCGAACATTACGTAT
TCTAGTATATAAAAATATTATGACGATTAATGTTTGGTATGATAATTCAGAATGAAAGATGAAGCTGCAG
GAGAAGTTCCTGTTGCATTTGTTGTAACATCAAATGGTTCAAAAATCACTGAGGATGATATCAAACAATA
CATCTCAAAACAGGTAAAATTAATTTTTAGTACAAAATTTATAGATTAAATGACTTAATAATAAACACAT
CAATTATAGTTATCTAATAAAATTAATGCATTTAATTCATATTGATTAATCTTATTTTAGTAGTTGAAAG
GTTATATCATTACCACACACACATCAATTATCATCCCACTTTTTTTTTTATCTCCTTGCATATTTTCATA
ATAATTTTTATTTGTTTCCAATCATACTTTTATTGTAAATTTACACAAATACAAGTATAAATAAGCTATA
GATATCAATTTTTTTTATATAAATATTTTAATTCTCTTTTATACAAATATGGGTGCCAATAGAAACATTA
ATTAATCATAGATATATATCTTGCATGACCAACATTTCAATATTATATTGCCCAACAATTATGAAAGATA
AAAAAAATCCATTTAAAATGCTCAAAAATTTTAATTGTTAGATTTTATTAACATATCTGTTGCATTATTC
TTTTTCCAAATATTCATTAATTCTATTTTCACTCTTTAAAATAGTATAACAAATAATTATTATTAACATT
TTTTATTTTATTTCACATTGGTTTAATTTTGTGGAAATATTTCAGGTGGTATTTTACAAGAGAATTAGTA
AGGTATTTTTCATAGAAGAAATCCCAAAAAGCCCTTCAGGAAAAATCTTGAGGAAAATCTTAAGAACAAG
ACTTGTTACTAAACAAGCCATATAATAAGGATTTTTTTTTTCAATTGATCATTTATAGTAAATAAACCAT
TATCATTATGAGTCTGAAGACTATGCAAGGAAAGAGGTAGAAGAATTATATATGAACTTTTGCATAATAT
TAAGACTTGTAATTTTGTTGTCCATATTGTGGCTAAGTGAGCTTTCACCCACCAGATGTTCGGCTCTATT
CCGATTCCCTCATTACCGGAAAACCTATTTTGTAACGACCGTGAGGTCTAATCGCTTTTTAATTTATGAT
GAGTACCCTTTTATTTAAAAAAAAAAAAACTTTTGCATAA
>Transcript
ATGGAGATGAAACAAGAGAATCACAACAACAACAATGGTGATGAACAAGAAGAATTCATTTTCCGATCAA
AACTTCCAGACATTTACATCCCCGACCACCTCCCAATCCACACCTACTGCTTCCAAAACCTCTCTCAATT
CAACCACAAACCATGTCTCATCAACTCCGCCACCGCCCAAATTATCACCTACTCCGACGTCCACCTCACT
TCCCGTAGAGTCGCCGCCGGTCTTCACAAACTCGGAATCAAACAAGGTGACGTCATCATGCTCTTACTCC
GCAACTGCCCAGAATTCGTTTACTCCTTCCTCGCCGCGTCGCACATAGGCGCCGTCGTCACCACTGCAAA
CCCGTTCTACACCGCGGCGGAGGTGGCCAAACAAGCGGCGGCGTCGAATACCAAGCTGGTTATTACCCTA
TCGGGGTTCATCGACAAAGTTAGGGACTTTACCGGTGACGGAATAAAGGTGGTGTGCGTCGACGCGCCGC
CGGATGAGAGTGAGTATCTCCATTTCTCGGTGCTGACGCAAGCTGACGAGAGCGAAATTCCTGATGTTGA
GATTAAGCCAGACGACGTCGTTGCGTTGCCTTATTCGTCTGGAACGACTGGGCTTCCCAAAGGTGTGATG
CTGACTCATAGAGTTATGGTGACAGGTGTCGCTCAGCAAGTGGATGGTGATAATCCTAACTGGCACTTTC
ATCAAAACGACGTGATTCTCTGCGTTTTACCCGTTTTCCACATTTATTGTCTTAATGCTATTTTGCTATG
TGGACTTCGGGTCGGAGCCTCTATATTGATTATGGAGAAATTTGAGATGAAAAAAATGGTTGAATTGATT
GAGAAGTTCAAGGTCACAATTGCTCCAGTCGTTCCGCCGATCGTTTTGTCGGTTGTTAAGTTCCCGGATC
TTCACCGGTACGATTTGTCGTCGATTCGGACCATCATGTCGGGTGGAGCCCCGATGGGTAAAGACCTTGA
GGAAGCCGTCAAGGAAAAATTTCCTCATGTCACACTTGGACAGGGATATGGTATGACAGAGGCGGAGTGT
CTTTCGTTGTGCTTGGGATTTGCAAAGGAGCCGTTTCCGACCAAGTTCGGCACGTGTGGTACAGTCGTTA
GGAATGCTGAGATGAAGATTGTTGATCCTAACACTGGCGCGTCTCTTCCACGTAACCAAGCTGGAGAGAT
TTGCATTAGGGGTAAACAACTCATGAAAGGTTACTTGAATGATGTCGAGGCCACAAAGGCTACTATAGAT
GAAAGAGGATGGCTCCACACCGGTGACATAGGGTTTGTTGACAACGACGATGAACTCTTCATTGTCGATC
GATTAAAGGAACTCATCAAATACAAAGGCTTTCAAGTAGCCCCAGCCGAGCTCGAGTCCCTGCTCATTGC
CCATCCCAACATTTCTGATGCTGCTGTTGTTCCAATGAAAGATGAAGCTGCAGGAGAAGTTCCTGTTGCA
TTTGTTGTAACATCAAATGGTTCAAAAATCACTGAGGATGATATCAAACAATACATCTCAAAACAGGTGG
TATTTTACAAGAGAATTAGTAAGGTATTTTTCATAGAAGAAATCCCAAAAAGCCCTTCAGGAAAAATCTT
GAGGAAAATCTTAAGAACAAGACTTGTTACTAAACAAGCCATATAATAAGGATTTTTTTTTTCAATTGAT
CATTTATAGTAAATAAACCATTATCATTATGAGTCTGAAGACTATGCAAGGAAAGAGGTAGAAGAATTAT
ATATGAACTTTTGCATAATATTAAGACTTGTAATTTTGTTGTCCATATTGTGGCTAAGTGAGCTTTCACC
CACCAGATGTTCGGCTCTATTCCGATTCCCTCATTACCGGAAAACCTATTTTGTAACGACCGTGAGGTCT
AATCGCTTTTTAATTTATGATGAGTACCCTTTTATTTAAAAAAAAAAAAACTTTTGCATAA

Cannabis sativa trans-cinnamate 4-monooxygenase (CH4) LOC115719463 XM_030648524.1 XP_030504384.1
>genomic
AAACCCAAACAAAATTCAAACCCAACCATCTCTCTAATTTAATTCTGTTCCTCTTATTGTGTGCCCACTT
TTCCTTATCCAACGCCATGGATCTCCTCCTCTTGGAGAAGACCCTCATAGCTCTCTTTCTAGCTGTGGTG
GTCGCAATAGTCATCGCAAAGCTCAAAGGAAAGAAATTCAAGCTCCCACCCGGACCCATACCCGTACCCG
TATTTGGAAACTGGCTCCAAGTCGGAGATGACTTGAACCACCGCAACTTAACCGACTTAGCCAAGAAATT
CGGCGACATTTTCTTGCTTAGAATGGGACAAAGAAATCTCGTTGTGGTTTCATCACCGGAGCTAGCTAAA
GAGGTGCTCCATACCCAGGGAGTTGAATTCGGATCCAGAACCCGAAACGTCGTATTCGATATCTTCACTG
GTAAGGGTCAGGATATGGTGTTTACAGTGTACGGTGAGCATTGGAGAAAGATGAGGAGAATCATGACCGT
TCCTTTCTTCACTAACAAGGTTGTTCAACAGTACCGGTTTGGATGGGAAGCCGAGGCAGGTAGCGTGGTT
GATGACGTGAAGAAGAATCCTGAATCTGCCACAAACGGCATCGTTTTGAGGAAGAGGCTCCAGCTTATGA
TGTACAATAACATGTACAGGATCATGTTTGACAGGAGATTCGATAGCGAAGATGACCCACTCTTCGTTAA
ACTCAAGGCTTTGAATGGTGAGAGGAGTAGACTAGCCCAGAGCTTCGAGTACAACTATGGTGACTTTATT
CCTGTCTTGAGACCCTTTTTGAGAGGTTACTTGAAGATATGTAAGGAAGTCAAACAAAAGAGGCTTCAAC
TTTTCAAGGACTATTTCGTTGACGAGAGGAAGTAAGTTTTTTCTCTGAAAAAAAAAAAATTAAATTTACA
TTTATGTTTTAATTATTGATTTTGCTATGGTTAAATTAACAGGAAATTATCTAGCACAAAGAGTACAGAC
AACGAAGGATTGAAATGCGCCATTGATCATATTCTTGAAGCTCAACAAAAGGGTGAAATTAATGAAGATA
ACGTTCTTTACATCGTTGAGAACATTAATGTTGCTGGTAAGTAGTTTATCTTTATCATCATCACCATAAT
TTTAATATTTTTTAACGTATGGTGTTAAATATTTTTTACGTGTACGTTTTGTTAATTTTTTTTTTTATCA
TTTTTTAATTATTATTAACTAGAATATTCTACCATTAGAATTGGTAGGATTACCAACCAAGAGTCGATAC
GACACGTGTCTCTTATGGCATTAAACACAACAATTTCAAACGTAAATTACAATTAAAAATTTAATGACGT
GAACATGATAATTATTAAACCATTTTTTTATAGTAATTATTAAACTGAAAAATTTGAAAACTAACAGCTA
CTGTATGTGTGGTATCGAGGAAAGGAAAGTAAATAGAAGAAATTTTTTTGGAAAATGTCATAGAAATGAC
AGTATACAAATGAGTTATACATTCCTATATACCTATGTATACAAATACAATTATAAAACTTTTCCTTTCT
CTTTTCTTCCCATTTTAGAGAGGAAGAAATTTGGTAGGTTCCACTTAAAAAATTTCCTCTTATTATTATT
ATTATTATTATTTTATTTTCTTTCTTACCAAACATATCATTTTCAAAAAAATAATAAATTATTTTTTTGA
AAATGATATGTTTGGTAAGAAAGAAAATAAAATAATAATAATAATAATAATAATAATAATAAAACATCTC
ATTTTGTGTGGTCTCTCCAATTTTCTCTTCTACAATTTTTTTTAAAGGATGTTCTATAATTTCTTTCTTT
CTACTGTTTTTCAATACTAAAAATTTATTAAAAGTAAAAAAAATAAAAAATTAATTACACTAATATCAAC
ATTTAAAACACCAATAGTAGAATACACTGTAATTAATAATATGTATCTCATATCCCAATACATTGTATTT
ATGTCGTTTATCTTTATTATTTTAATTTAGCCGTCACTGGCATATGGGTGTTACATATATCAAAGTAAAA
TAAGTATTAAAAAGTAAATAAATTCTATTCCTTCACCTAACTTTTTTTGAAATTATTATATTAAATTTAA
CTAATAATTAATATTGACACATAAAAAACTACTATCTCCCTTTTAATATTTCTCGGGCATGGGCCTTCTC
TGTAGTACAAATTACAAAACATTCGGCACAACTTGCCCTTCTGTTTTTCTAGGGTCGTTGTCTACTCTTT
TTTTTTTTCTATTTTATTTTAAAAAAATGGACCAATTTAATTTGGTGGTGCTCAAGCTATAGACTTAAAT
TACCATAATCATGCAAACTTTGTCATTATAAAGGAGGTTATTAAAATTAATAAATATCAACTTGTAATTT
TTTTTTGAATATAATATTTATAACACCATATTATTTTTTATTATTATATTATTAAAATATACTCATGATT
TGCCAAACTTTTAACGCGGCTGTAGTATCTACCGAAATCCATGTGGATGGCATGGCATTGTCCTTGTTGG
ATCCCAATGTTATATTACTTATTTATTTCGAATTCATATCCTTTATTTTTTTTATTATTATTATTTTGAT
TTTTTATTGAAGGATCCTTTCAACTTTCAAACTCTTACTTTTTACGCAACACTCCATCACATTTTCTGTT
AAATAAAAAATTAAATATTCCTCTCAATAATTTTTTTAATGGAAATAATTCATCTCAATAATTAAGTAAA
AAGAAATTTGGTCTACTATAGACAAGAGTTAACGTGTGTACTTTTGTTTCATTATTTTAGTAATGATACC
TAATATTTTTATTTATTTGGGTCAAACAAATCATAGGGGGACCAATTAAAAAAAAGGCTATTAATGCATT
CTTAAAATTCATGCTTATTATAAATTACGGCTTACCATAGGTACAAAGTCATATGAATTGAGTAAAAAGA
AATTGCCCCCCACCAACTTTAGGTGGATAGGATAGGCACAACTAATTTAATAATTTTCTCACTAAAACTA
GCTAGCTCTTTGTGCTTTTCAACAAAAATATATTGGCCATTATGCTTTCGGCTCACAACAATTTTAAAAC
ATTTTTCTTTTGGGAGTGTCCAAAAGGACAAGCCAACTAGACCATAATGATGTGTTAATAATAACTTTTT
GGTTGTGAAATTTGATGAAACAGCTATCGAAACAACATTGTGGTCAATTGAATGGGGTATTGCGGAGCTT
GTGAACCACCCAGAGATCCAGAACAAGCTAAGGACAGAGCTAGACACTGTTCTAGGACCAGGTGTACAGG
TGACCGAGCCAGACATGCACAAGCTACCATACCTTAACGCCGTGATCAAGGAGACACTTCGGCTACGTAT
GGCAATCCCACTCCTTGTGCCCCACATGAACCTCAACCAGGCCAAGCTCGCGGGCTACGACATCCCAGCA
GAGAGCAAGATCCTGGTGAATGCATGGTGGTTAGCCAATGACCCCGCCCACTGGAAGAAGCCAGAAGAGT
TCAGGCCTGAGAGGTTTTTCGAGGAAGAGTCTAAGGTCGAGGCCAATGGCAATGACTTTAGGTTCCTTCC
TTTCGGGGTTGGAAGAAGGGCATGCCCTGGTATCATTCTTGCTTTGCCAATTCTTGCCATCACTATTGGG
CGTTTGGTGCAGAACTTTGAGCTGTTGCCACCACCAGGACAGTCCAAGCTCGATACAGCCGAGAAAGGTG
GACAGTTTAGCTTGCATATATTGAAGCATTCCACCATTGTTTTGAAGCCAAGATCAGTTTAATTAGATGG
ATTTTATTTATTCACCTTCACTTACTCTGTCCCTTTCCTACTCTCTTACTTCACTTCTCCTTTTATTTTT
CTTGTGTGTTAAAGTGAAAACATTTTATCAAATTCAACAGTAAGTTTTCTAAGCTGAAAGTTGGTTAAAT
AATTAATATGATGATGATGATGATATGTGACATATTTGGGCTGTAACATTGTAAATTTTGTTGAAACTAC
TCAAACAATAGTTTCTTTTAATAAGTGGTCAATCATTATTTTTCGTGGTTA
>Transcript
AAACCCAAACAAAATTCAAACCCAACCATCTCTCTAATTTAATTCTGTTCCTCTTATTGTGTGCCCACTT
TTCCTTATCCAACGCCATGGATCTCCTCCTCTTGGAGAAGACCCTCATAGCTCTCTTTCTAGCTGTGGTG
GTCGCAATAGTCATCGCAAAGCTCAAAGGAAAGAAATTCAAGCTCCCACCCGGACCCATACCCGTACCCG
TATTTGGAAACTGGCTCCAAGTCGGAGATGACTTGAACCACCGCAACTTAACCGACTTAGCCAAGAAATT
CGGCGACATTTTCTTGCTTAGAATGGGACAAAGAAATCTCGTTGTGGTTTCATCACCGGAGCTAGCTAAA
GAGGTGCTCCATACCCAGGGAGTTGAATTCGGATCCAGAACCCGAAACGTCGTATTCGATATCTTCACTG
GTAAGGGTCAGGATATGGTGTTTACAGTGTACGGTGAGCATTGGAGAAAGATGAGGAGAATCATGACCGT
TCCTTTCTTCACTAACAAGGTTGTTCAACAGTACCGGTTTGGATGGGAAGCCGAGGCAGGTAGCGTGGTT
GATGACGTGAAGAAGAATCCTGAATCTGCCACAAACGGCATCGTTTTGAGGAAGAGGCTCCAGCTTATGA
TGTACAATAACATGTACAGGATCATGTTTGACAGGAGATTCGATAGCGAAGATGACCCACTCTTCGTTAA
ACTCAAGGCTTTGAATGGTGAGAGGAGTAGACTAGCCCAGAGCTTCGAGTACAACTATGGTGACTTTATT
CCTGTCTTGAGACCCTTTTTGAGAGGTTACTTGAAGATATGTAAGGAAGTCAAACAAAAGAGGCTTCAAC
TTTTCAAGGACTATTTCGTTGACGAGAGGAAGAAATTATCTAGCACAAAGAGTACAGACAACGAAGGATT
GAAATGCGCCATTGATCATATTCTTGAAGCTCAACAAAAGGGTGAAATTAATGAAGATAACGTTCTTTAC
ATCGTTGAGAACATTAATGTTGCTGCTATCGAAACAACATTGTGGTCAATTGAATGGGGTATTGCGGAGC
TTGTGAACCACCCAGAGATCCAGAACAAGCTAAGGACAGAGCTAGACACTGTTCTAGGACCAGGTGTACA
GGTGACCGAGCCAGACATGCACAAGCTACCATACCTTAACGCCGTGATCAAGGAGACACTTCGGCTACGT
ATGGCAATCCCACTCCTTGTGCCCCACATGAACCTCAACCAGGCCAAGCTCGCGGGCTACGACATCCCAG
CAGAGAGCAAGATCCTGGTGAATGCATGGTGGTTAGCCAATGACCCCGCCCACTGGAAGAAGCCAGAAGA
GTTCAGGCCTGAGAGGTTTTTCGAGGAAGAGTCTAAGGTCGAGGCCAATGGCAATGACTTTAGGTTCCTT
CCTTTCGGGGTTGGAAGAAGGGCATGCCCTGGTATCATTCTTGCTTTGCCAATTCTTGCCATCACTATTG
GGCGTTTGGTGCAGAACTTTGAGCTGTTGCCACCACCAGGACAGTCCAAGCTCGATACAGCCGAGAAAGG
TGGACAGTTTAGCTTGCATATATTGAAGCATTCCACCATTGTTTTGAAGCCAAGATCAGTTTAATTAGAT
GGATTTTATTTATTCACCTTCACTTACTCTGTCCCTTTCCTACTCTCTTACTTCACTTCTCCTTTTATTT
TTCTTGTGTGTTAAAGTGAAAACATTTTATCAAATTCAACAGTAAGTTTTCTAAGCTGAAAGTTGGTTAA
ATAATTAATATGATGATGATGATGATATGTGACATATTTGGGCTGTAACATTGTAAATTTTGTTGAAACT
ACTCAAACAATAGTTTCTTTTAATAAGTGGTCAATCATTATTTTTCGTGGTTA

Cannabis sativa naringenin-chalcone synthase-like (CHS) LOC115724170 XM_030653640.1 XP_030509500.1
>genomic
ATAAATTTCGTACCACCACCACTACTACTACTACTACTACTACAACAACAACATTTATTTTCTTTTATAA
TACTACTATTGTTTGAGTATACTATTTACCTAAACTACATACACAAAAAAAAAACCTCCTCAAGTTTACC
AAATATGGTTACCGTGGAGGAATTTCGCAAGGCACAACGGGCCGAGGGCCCGGCCACCATCATGGCGATC
GGCACGGCTACACCCGCCAATTGTGTCCTTCAGAGTGAGTATCCGGATTACTACTTCAGGATCACCAATA
GTGAACACAAAACTGAGCTCAAAGAAAAGTTCAAGCGCATGTGTAAGTATTCTTACATTAATATGTTTAG
AAGTTGGATTTTGACGCGAAAAAAATAATAATTAATTTTTATATTTAGTATGAAAATATTTATTTTTCAT
ACAATTTTTCTACTAAAATTCAACTATCAAACAAAGCTTTAATTTTTTTGAGTATTTTAATTTTTATTTA
TTATGACAAAACAAAAATGAAATTTTAGTGTTTAGTATGAAAAATCTTGTTTTCCTTACAATCAAACTAA
GATTAAAAAGATCACATTTTTATGTTTAGTATGAAAAATCTAGTGTTTCCATACATTTTTTCCTACCAAA
ATTGAAGTATTAAACTATGCTTTAATTTTTATTTACTATGGTCATAAATAACATTTATTATTGTGTTAAA
AATTCCAGCTAAATAATTGGGACGGTTTTATTAGTGATTTAGTACTTGTGCTTTTATGGATTGGTGGACT
TTTGGTATTTTTCTAAATTTGGTAATTTTTTTTTTTTTTTTGTGTAGGTGACAAATCCATGATTAGAAAA
CGTTACATGCATTTAACTGAGGAGATTCTCAAAGAAAATCCAAATCTTTGTGCTTATGAGGCACCATCAT
TGGATGCAAGACAAGATATGGTTGTTGTTGAAGTACCTAAATTGGGTAAAGAGGCTGCTACAAAGGCCAT
CAAAGAATGGGGCCAGCCCAAATCAAAGATAACCCATTTGGTATTTTGTACCACTAGTGGTGTGGACATG
CCTGGTGCTGATTACCAGCTCACTAAGTTATTGGGCCTTAGACCATCAGTCAAACGTTTGATGATGTATC
AACAAGGTTGTTTTGCTGGTGGAACTGTTCTTCGTTTAGCCAAAGATTTGGCTGAAAATAACAAAGGTGC
TCGTGTATTGGTTGTTTGTTCTGAAATTACTGCTGTTACTTTTCGTGGGCCTAATGATACCCATCTCGAT
AGTCTTGTGGGCCAGGCCCTATTTGGTGATGGTTCGGCTGCTTTGATTGTTGGGTCTGACCCAATTCCTG
AAGTTGAAAAGCCCATTTTTGAATTGGTCTCTGCGGCCCAAACTATACTTCCTGATAGTGATGGTGCTAT
TGATGGTCATTTACGTGAAGTTGGGCTTACTTTTCATTTGCTTAAAGATGTTCCTGGGCTTATTTCTAAG
AATATTGAGAAGAGTTTAAATGAGGCTTTTAAGCCTTTGGGTATTTCTGATTGGAACTCACTTTTTTGGA
TTGCTCATCCTGGTGGCCCAGCTATTTTGGACCAAGTTGAGTCCAAATTGGCTCTTAAGACTGAGAAATT
ACGTGCCACTAGACATGTGCTTAGTGAGTATGGTAATATGTCAAGTGCTTGTGTTTTGTTCATTTTGGAT
GAGATGAGAAGGAAGTGTGTTGAAGATGGGCTTAACACCACTGGTGAAGGACTTGAATGGGGTGTCTTGT
TTGGATTTGGGCCTGGCCTCACTGTTGAAACTGTGGTCCTTCACAGTGTGGCTATTTAGATTATATATTA
CTTTAATGGGCTTTTAGTGGGCCCACACAGCCCATTGCTTTCTTCTTGTGTTTTCTTTGAACTTGTTTGT
ATTTGGGTCATTTTGCGATTGGTGATTTGTGATTCTGTGAGGGAAACCCCACAGTAGTCTAGTCAAAGTC
TTCTTAAATTAATGCTTGTGTTGCTAAGGGATTTGTGTAGCAACTTATTATATAGTGAAGAATAATATGC
TCCATTTTTTTGGAGTAAAGTATTAATTTCATTAA
>Transcript
ATAAATTTCGTACCACCACCACTACTACTACTACTACTACTACAACAACAACATTTATTTTCTTTTATAA
TACTACTATTGTTTGAGTATACTATTTACCTAAACTACATACACAAAAAAAAAACCTCCTCAAGTTTACC
AAATATGGTTACCGTGGAGGAATTTCGCAAGGCACAACGGGCCGAGGGCCCGGCCACCATCATGGCGATC
GGCACGGCTACACCCGCCAATTGTGTCCTTCAGAGTGAGTATCCGGATTACTACTTCAGGATCACCAATA
GTGAACACAAAACTGAGCTCAAAGAAAAGTTCAAGCGCATGTGTGACAAATCCATGATTAGAAAACGTTA
CATGCATTTAACTGAGGAGATTCTCAAAGAAAATCCAAATCTTTGTGCTTATGAGGCACCATCATTGGAT
GCAAGACAAGATATGGTTGTTGTTGAAGTACCTAAATTGGGTAAAGAGGCTGCTACAAAGGCCATCAAAG
AATGGGGCCAGCCCAAATCAAAGATAACCCATTTGGTATTTTGTACCACTAGTGGTGTGGACATGCCTGG
TGCTGATTACCAGCTCACTAAGTTATTGGGCCTTAGACCATCAGTCAAACGTTTGATGATGTATCAACAA
GGTTGTTTTGCTGGTGGAACTGTTCTTCGTTTAGCCAAAGATTTGGCTGAAAATAACAAAGGTGCTCGTG
TATTGGTTGTTTGTTCTGAAATTACTGCTGTTACTTTTCGTGGGCCTAATGATACCCATCTCGATAGTCT
TGTGGGCCAGGCCCTATTTGGTGATGGTTCGGCTGCTTTGATTGTTGGGTCTGACCCAATTCCTGAAGTT
GAAAAGCCCATTTTTGAATTGGTCTCTGCGGCCCAAACTATACTTCCTGATAGTGATGGTGCTATTGATG
GTCATTTACGTGAAGTTGGGCTTACTTTTCATTTGCTTAAAGATGTTCCTGGGCTTATTTCTAAGAATAT
TGAGAAGAGTTTAAATGAGGCTTTTAAGCCTTTGGGTATTTCTGATTGGAACTCACTTTTTTGGATTGCT
CATCCTGGTGGCCCAGCTATTTTGGACCAAGTTGAGTCCAAATTGGCTCTTAAGACTGAGAAATTACGTG
CCACTAGACATGTGCTTAGTGAGTATGGTAATATGTCAAGTGCTTGTGTTTTGTTCATTTTGGATGAGAT
GAGAAGGAAGTGTGTTGAAGATGGGCTTAACACCACTGGTGAAGGACTTGAATGGGGTGTCTTGTTTGGA
TTTGGGCCTGGCCTCACTGTTGAAACTGTGGTCCTTCACAGTGTGGCTATTTAGATTATATATTACTTTA
ATGGGCTTTTAGTGGGCCCACACAGCCCATTGCTTTCTTCTTGTGTTTTCTTTGAACTTGTTTGTATTTG
GGTCATTTTGCGATTGGTGATTTGTGATTCTGTGAGGGAAACCCCACAGTAGTCTAGTCAAAGTCTTCTT
AAATTAATGCTTGTGTTGCTAAGGGATTTGTGTAGCAACTTATTATATAGTGAAGAATAATATGCTCCAT
TTTTTTGGAGTAAAGTATTAATTTCATTAA

Cannabis sativa chalcone-flavonone isomerase (CHI) LOC115716382 XM_030645165 XP_030501025.1
>genomic
ATCCGGAAGGAAGAATATTGGGTTACCTCAAGTAGTAAATATTTTGTGTCAAATTTTCACTCGCTAATTT
ATTTTGGAGGTGGAGGATGATGAAGTGTGTTTACTTTAGTATTGGTAGGTAGAGAGGAGTGAATCCTAGT
AAGAGGATGACTGATGTTTGGTTGGTAGGTTGACTGGTAAAACTAAGCCCACGTTGTTAGCTAGTGTTAG
GTTCTAGTGATTTCTCAAACCAAGCACCTGCACACCCATTTATTCCGTTATCAACTCCCATTTAATTATT
TTCATATTCATATAGGGGAGGGGGGAACTCTCATGAATGATCATCTCATCTACTCTCCTCCAATCCCACC
TAACAATTTGATTTTGTGGCCTCCTTCCATTATATAACTCTTGTCTGCCCTCACAATTCACATACCCTTT
AAAACCATCCTATCAACTTTTTCTATTTATTTCTTTCTATAACACTTTATATATAGTAAAAATATAGCAG
TAGTCAACAGCTATCACACTTATATAGAGTATATTTATTTGCAGAAATAGTTTGAAAATGAATCTGTCAC
CATTGACATCCTCCGGAATTCAGATTGAAGCTGCAAAATTTCCCCCGGCTGTTAAGCCTCCTGGATTGGA
TAAGACTTTGTTCCTCAGTGGCGCAGGTACTTATATAACTCTATATTTTATATATGTGAGTGGTAGAGTG
TAATTGTCATCATTCCGTGTACTGGTCAATTACTTAACTTTAATAATACTTTCTCATTTGATAATCAGTT
CTTTTTTCAGCGCTAGGTTTGGATGATAAGTCGTTTATATAAGTAAATATTTAGGTCTACCTTAATGTTT
TGAACGAGTCAAAAATGGTGCTGGTGGCATGAAAGAGGTTCTTTTGAAAACTGTGGTTCAAGTTACACCT
TGTTATGCTATGGCCTGTTTTCGTCTTCCTATTAAGTTATGTCAAGATATTGAATCAGTTATGGCCAAAT
TTTGGTGGGGGTGGGTCATTGGGTTCAAAGTCGGGCATTCAACGGGAAAAAAATGATCTTATTTTTGCTA
GTCTAAGTTTTGTGGTGGCTTAGGTTTTAGATCGCTTGTTCACTTTAATCAAGGTATACTTGCCAAAAAA
AGCCTGCCGGGTTTTCCAGAATCCTTATTCTCGCCGTGGTCGTTTGCTTAAGGCATGTTATCTTCCTAGG
TGCTAAGTCCTTCATGCTAAGCCTGGTCACTCCCCTTCGTACACTTGGAATTAAAATTTTGGTTTGGGGA
AAAGATCTTCTTAGGAGAGGGTTAATCTTAAACATAGGTAATGGGGCTTCAGTTCTACTATCCATGACTA
TTGGATCCCCATCTTTAGGTTTATGTTTTATCGGTAATGGGGCCTCGGTTTCTACTCCATCTGATCGTGT
CTCTGTCCCTTGTGGGATGTTTCAAAATTGAGGAGTTTCTTTTCCTATGATGTGTTTCAAGCTATCTTAT
CTATTCCTCTAGTTAATTTAGATCAGATGGACTCTTTGGTTAACTTCTCTTAGAACTGCCTATCACTTAA
CTTTTTCAGCTGTTTCTACTCCTCCAGCCTTTAATATTAAGAAATGGTGGTTGGTTGTGGCATCTCAGTT
TACCCCCCAAAAGTTAAGCATTTTTTATTTGGCGCTCTTGTCGTCATTTGCTTCTCATTTGATTACTAGG
AATATTATACATTCTCTCCATGTGGTGATTCGAGTAGACTCACACCAAATAAGAACAATGCTTCTTGACA
TAGAAAATGAATAAGAAATAGTACAAAGAACAAAAACTTGAAAAAAAAAAACAAAGAACACACACTCATC
TACATGGTTCAACACTGTTAAGGCACCTACATCCACGGGGAAATAAAGCTCAACTCTCTCTTTATTAATC
ACAAGTCACTAGGATTACCAAAGTAGCTACAAGTCTCAGTAGAACACCAAAACTCTCTTAGTGAGAAAAC
TCAACTACTGAGAAGTACTTCTATGATAGCCTTGGAAGGCCTGGGATACAAGTCACCTACACTAGAAGGG
ATGGCAGACCAAATGGTCAGGAGTAGGCTGAGTCTTTTTATTATGTGCTGGCAGTTAGCTATTTTGGAGG
GTAGTTTTGGTATATTGTTGTGGGGTGAGCAGCTTTATGTGCGTAGGGAGCTAGAGTCTTGGTCATGCTA
GAATCGAGAGATATTCTCAGCATCACCTGAACTTTCTCTTCCCTTGTATGAGACTTGAGTCTCCTCTTTT
GATTCAATAAAGCTCCCTGAATTTTCCATTAAATTGCTCCATTGATTTTCCTCTTATTCTTGCTGGTGTT
TTGCTGTTGTCTGTGATTAATCGAGCCAGGTGCTTATCATTCTATTATCATGGATGAACCAAACACAAAT
GCCTTTTCTAGCTACCATTGCAAAGACATTCCTTCTAACTGCTCATGACTTATGGACCCTTTCTCTTTTC
AAAAAAAAAAAGTCATACTTAACACTCCACTTTCCTTTCATTTTGGTTTCAATGTTAAGACTGTTGCTCA
TGCATTACTGTTGTGTTCCAGGGTAAGACAAATTTGGAAATATTCTCCCTTTTACAATTTTATTCTATCT
TCCTCTCATCTTGATATCTATGATTTAATATTTTTGGCTTGGAGGCAGTTTACTGCTTATAATTTTGAAC
AGTTCTTATGCTTGCTTTGAGCTATGTGGAACAATAGGAATGTGATCCTTTTCCATATGAAATCTAGCAT
TCCTTTCAATGAAATTGTAGATTGGGTTGCACATTTTTGAAGGAATATAAAGAGCTTCTGGCTCTGTTGG
TCTCCTCCTCTTCGGAGAGTTTAAAGCTCAATGTAGATGTTGTCGTTTCTGACTCAAACGGGACAATGTG
AGTTGGAGCAGTTGTGCCATCATCATGGCCAAGTTCTCGCTGGTATTTCAATACCAGTACTTGGGTTCTC
TAACACCCTTCTGATGGAAGTTCGGGCTATTCTTATGATGGTTCAATGGTGTAATGCAATTTGTCTGCCT
ATTAATATAATAGCAAATATGGTGGTTGATAATATAAGGGGAAGGGTAGGGATCTTTCTCCTTTGCGTAA
TCTAATTCATGACATTTGTGATCTAAGGCTAGGGAGGCTAATACTTTACGACATTCATTAGCCCAACAAG
CTTTGGGGTTAGATTGTGAATTTGTGTGGAATGGTCATATTACATCTTCTATTTCTTTTTCAGTGCTTGT
ATCTAACATTTCATCTTAATGGAAGTTTATGGTTGTGTTTTTTTTTTCCTTTTATAAAGAAAATGTAAGG
TTATCTTATACCACCATATGGAGGTAGTGGTTGTAGTTATTGACAGTTCAAGTGAGGTTATTGCTGTGCC
CAACTTCCACGGCTTTGCTCACTAGTCGTAATCAATCCCAACCACAATTTTCTTGGTTTTAGAGAGACAT
CTTGAAGGTGTTTTTGGAGCGCTAATGGAGTTACTTAGTCTTAGTTTTACTGTACTAGAGTGCAATTTCA
CAGGGTGAAGGAAAAAAAAAACTTCTTTTAAACAACTACATATGTATTCTGTTAACTACTTTATTATTGA
TTTCTGCCAAAATAATAATAATATGTTACATTTTACATAAAATGATTTTGTAGGGGTGAGGGCCCTAGAA
ATCCAGGGAAATTTAGTAAAGTTTACATCCATTGGAGTTTACTTGGAGGATAGCGCTGTAACATGGCTGT
CTGGAAAGTGGAAGGGGAAGACGTCGGAAGAGTTGACAGAATCCGTCGAGTTCTTCAGGGAGATTGTTAG
TGGTAAGATGACAACCTCCAAACCAACCAAACTAGTTATCAAACAATCTGTAAGAGGCTAATTGATAATT
CTCTTAAAATGGCAGGCCCTTTTCATAAATTTACTCGGATAACAATGATATTGCCATTGACGGGGAAACA
ATATTCCGAGAAAGTAGCAGAGAATTGCGTTGCCATTTGGAAATCTCTTGGAATTTATAGTGATGCAGAA
GCCAAAGGCATTGATAAATTTCTTGAGATCTTTAAGGATGAAAATTTTCTACCTGGCTCCTCTATTCTCT
TTACTCAGTCACCTAACGGATTTTTAAAGGTTCGTACTCCATTTTATATCACTGAAAGAACTTTAAATGA
AAATTTATTGACTTAAAAAAAACACTTATACATTGAAATATGCTATGTTTTTGAATATTTTTAGATAAGT
TTCTCGAAAGATGAATCTATACCAGAAACATGGGTCAGTGAGATAGAAAGTAAACTACTTTCAGAAGCAA
TATTAGAGTCAATTATCGGTAAGAATGGGGTTTCTCCAGCAGCAAGACAAAGTATAGCCTCAACACTTTC
AAAATTGCTGAAAGAGAATAATGGTAGCACTAATGATCACAAGGCTGCTGGCGAAATCGATGGTGACATT
AATTTGAAAGCTACAAAAGCATACAAGGACAAGGATGTGATTTCCATTCCAATAGAAAATGGAAATGGAA
AGCACAAAGTGACAAATGAGTGATTCAATGATTTGTAACATATGTATCAAGCTAGCTAATATAGTTTTCA
TCTCGAGTTGGAAGCTCACTTTATTGTGTAATATTTCTTTTGAAAACATTTTCGGTTTTGTAATAATTAT
ACATGTATTGCACATGACTTGGTTGTGAACAATGTACATGGACTATGGCTTAATTTTATTTTTTTTTCTT
TTGTTTAAAAGTC
>Transcript
ATCCGGAAGGAAGAATATTGGGTTACCTCAAGTAGTAAATATTTTGTGTCAAATTTTCACTCGCTAATTT
ATTTTGGAGGTGGAGGATGATGAAGTGTGTTTACTTTAGTATTGGTAGGTAGAGAGGAGTGAATCCTAGT
AAGAGGATGACTGATGTTTGGTTGGTAGGTTGACTGGTAAAACTAAGCCCACGTTGTTAGCTAGTGTTAG
GTTCTAGTGATTTCTCAAACCAAGCACCTGCACACCCATTTATTCCGTTATCAACTCCCATTTAATTATT
TTCATATTCATATAGGGGAGGGGGGAACTCTCATGAATGATCATCTCATCTACTCTCCTCCAATCCCACC
TAACAATTTGATTTTGTGGCCTCCTTCCATTATATAACTCTTGTCTGCCCTCACAATTCACATACCCTTT
AAAACCATCCTATCAACTTTTTCTATTTATTTCTTTCTATAACACTTTATATATAGTAAAAATATAGCAG
TAGTCAACAGCTATCACACTTATATAGAGTATATTTATTTGCAGAAATAGTTTGAAAATGAATCTGTCAC
CATTGACATCCTCCGGAATTCAGATTGAAGCTGCAAAATTTCCCCCGGCTGTTAAGCCTCCTGGATTGGA
TAAGACTTTGTTCCTCAGTGGCGCAGGGGTGAGGGCCCTAGAAATCCAGGGAAATTTAGTAAAGTTTACA
TCCATTGGAGTTTACTTGGAGGATAGCGCTGTAACATGGCTGTCTGGAAAGTGGAAGGGGAAGACGTCGG
AAGAGTTGACAGAATCCGTCGAGTTCTTCAGGGAGATTGTTAGTGGCCCTTTTCATAAATTTACTCGGAT
AACAATGATATTGCCATTGACGGGGAAACAATATTCCGAGAAAGTAGCAGAGAATTGCGTTGCCATTTGG
AAATCTCTTGGAATTTATAGTGATGCAGAAGCCAAAGGCATTGATAAATTTCTTGAGATCTTTAAGGATG
AAAATTTTCTACCTGGCTCCTCTATTCTCTTTACTCAGTCACCTAACGGATTTTTAAAGATAAGTTTCTC
GAAAGATGAATCTATACCAGAAACATGGGTCAGTGAGATAGAAAGTAAACTACTTTCAGAAGCAATATTA
GAGTCAATTATCGGTAAGAATGGGGTTTCTCCAGCAGCAAGACAAAGTATAGCCTCAACACTTTCAAAAT
TGCTGAAAGAGAATAATGGTAGCACTAATGATCACAAGGCTGCTGGCGAAATCGATGGTGACATTAATTT
GAAAGCTACAAAAGCATACAAGGACAAGGATGTGATTTCCATTCCAATAGAAAATGGAAATGGAAAGCAC
AAAGTGACAAATGAGTGATTCAATGATTTGTAACATATGTATCAAGCTAGCTAATATAGTTTTCATCTCG
AGTTGGAAGCTCACTTTATTGTGTAATATTTCTTTTGAAAACATTTTCGGTTTTGTAATAATTATACATG
TATTGCACATGACTTGGTTGTGAACAATGTACATGGACTATGGCTTAATTTTATTTTTTTTTCTTTTGTT
TAAAAGTC

Cannabis sativa flavanone 3-dioxygenase (F3H) LOC115702709 XM_030630171 XP_030486031.1
>genomic
GAAAAAGCAGACCCGTTATGCACATGCCATAATACAAACAGAGTACGTACTATATAAACCCTTCAAATAA
GACTAGTAAAACCAAACCAAAGAACAACTCATCTATAAATATTTTTATATATATATGGCTCCCCCAACAG
CAACGGAGGCCACGGCTAAAACCCTGACGGCACTAGCAGAAGAGAAAACACTCCAAGCGAAGTTCGTCCG
GGACGAAGACGAGCGCCCGAAGGTGGCGTACAACCAATTCAGTAATGAGATTCCGGTAATTTCCCTGGCT
CGAATCGATGATAACGAAGGCAATAGAAGAAGCGAGATTCGGAAGAAAATCGTGGAGGCGTGCGAAGATT
GGGGACTGTTTCAGGTGGTCGATCACGGCGTCGACGCTACACTCATCTCCCAGATGACTCGCCTCGCCAC
CGAATTTTTCGCTCTGCCTGCTCAGGAAAAACTCCGTTTCGATATGTCCGGCGGCAAAAAAGGCGGTTTC
ATCGTCTCTAGCCATTTACAAGTAAACTAACCTCACTTAAATATATATAATATTTATTTATATATTTTTT
CTTTGGATTATGAAAACTGTTTACCTTCTCCGTCGGAAAATAACTAATTTTAATACTAGTATTAATTGCT
TTTTCCTAAACGTAAATATTGTTTTTGGAACCATATTTATAAGAAAGTGTTAGACAGAGTTTTAGTAATT
CTTATTTCTAATAGAGTATTGAGATATTTGACACTAGTGTATTTACTTTATTACCTGTTAAACATGTCAC
CTTATAATTATAATTAATTAATTAGTGACAGTATACTTAATTGCATTAAGGTAATAGGCTACCATTTAGC
ATTTATCTCTTTAATATTAACGTATAATTCGAATAAAATCTTTATACTAATTAATTGCTCATAAATATTA
CGTTAGAAACTAAATCAATACTATTTCTTATAAATGTAAATTTAATACTAGCTACCTAATATCTACTCGA
TCATTTACGTTATAATTTTTTTTCTCTTAATATTAAAAATAAGTCAAATACAATAAATTTTTTTCAAATA
TTTCAATACAAAATAATAATATTAATTTTTAATATATTTGTTATACAAAAAAATATAATTAATAATATCA
TAAAAGTATGTTTAATATTACTATTTTTAAAATAAAAGTATCCTTTAATTCATGATATGAATTATTGAAT
CAAATTTAAATTGTTATCTTATAGGATTAAATATAATATCAAATACATCGTCAAAAAATAATATACATCC
GATAATATATTTTATCTGTATACTTGGTGACTTTTGTTTTCAATAATGCATATCTACTCTTATTGTGAAA
TTATTTTATCAGTTATATAATAGTTAAGTATATTTGTTTGCATTTATAGGGAGAGGCAGTGCAAGACTGG
CGTGAGATTGTGACCTATTTTTCTCAGCCAAAACGGCTGAGGGACTACACACGGTGGCCGGACAAGCCAG
AGGGTTGGATTTCTGTAACAGAGAAATACAGTGACTCATTGATGGAACTGGCTTGCAAGTTGTTGGAGGT
GTTGTCGGAAGCCATGGGGTTAGAGAAGGAAGCTTTGACCAAAGCTTGTGTGGAGATGGACCAGAAAGTG
GTGGTCAATTACTACCCCAAATGTCCTCAGCCGGACCTCACCCTCGGCCTCAAGCGCCACACAGACCCCG
GCACCATCACCCTTCTTCTCCAGGACCAGGTTGGTGGCCTACAGGCCACCCGCGACGGCGGCAACACCTG
GATCACCGTTGAACCTGTTGAAGGAGCTTTCGTTGTCAACCTTGGTGATCACGGTCATGTACGTACTATA
CTAGATTTCCTATGATTAGTTTTCATAAGTACAAATATAATACAAACAACATTTTAAAAAAGATTTTTAA
AAGATTTAACAAATTAGTTAGTATAATTGATGATGATGATGATATATAGTATATTCCTATGAAGCTTTTC
GCTATATATTCATATAATTGATGGGGATTTTATAGTGATAGATAGAGTTATTGTTTTCTGTTTTATATTT
TTAAAAAATTATTTTTAGAAATGAGAACAAAAAATAATTTTTGAAGCTTTTAGAACACAAAGTCACATTT
GGTTAATAATATTTAAAAATAACATTTTGTTATTTTTAAAATTCTTGTTCTTCATAACTTTGTTTTTTGA
TTTTTTTTTTTTTTAAAAAAACAAGGCGAAATAAGCTTTCTTTTTTTAAAAACAAAAAACAGTTTTTTTA
GTTATCATAACATAGTTTCTCTAATGTAAAACTAACTTTGTTGGAATTTACAAAGCTAACCATGTCCTTA
GATTATATATATAATATATAATGGATTTCTAGCTAGATGCATGGAATCAAATTGAAATCCCTACAAAGTA
TCTCATCATTTATTTATTTATTTTCAATTTTGCTATGTTATTATGTAAATAAATATCCCTTGTCGAAACT
CTTTCTATAAATCATTATGTAATATTAATTACAGAACTGCAATCATCACTAAAATATATAAGTGTTTGAG
CAGTATTTGAGCAATGGAAGGTTCAAGAATGCGGATCACCAGGCGGTGGTGAACTCAAACACGAGTAGAT
TATCGATAGCAACATTCCAAAATCCAGCACCAGAGGCGGTGGTGTATCCATTAAAGATCAGAGAAGGAGA
GAAGGCTGTGATGGAAGAGCCCATCACCTTCATGGAGATGTACAAGAGAAAGATGAGCAAGGACATTGAG
CTTGCTAAACTCAAAAAGTTGGCTAAGGAAGCAGACGATGACGAGAAGAAGAAGAAGATGAAACAATCCT
TGTTCGACAATAATATTAAGGAATCGTTTGAATCCAAGCCCATCGACAAACTTTTTGCTTAGACAAATAT
AAATATATAATATATATGTTTATATATATATCATCCTTTTTTTTGTCTTATTAATAAACTAAATAATAAT
CACCACAGTCTCGGCCTTTACTAGGAATATCATATCATCTTATAAGCTGTGAGTTTATCAATGTACGGGA
CCAAAGTATTGATCAAGATCAATGTGTGCTCTTATATTATAATTTTCATGTAATCTTGATCTACATTTAC
TTTGATTAATGGACGGTTATAAATATAATTAAGCTGTTGAGATGCCAA
>Transcript
GAAAAAGCAGACCCGTTATGCACATGCCATAATACAAACAGAGTACGTACTATATAAACCCTTCAAATAA
GACTAGTAAAACCAAACCAAAGAACAACTCATCTATAAATATTTTTATATATATATGGCTCCCCCAACAG
CAACGGAGGCCACGGCTAAAACCCTGACGGCACTAGCAGAAGAGAAAACACTCCAAGCGAAGTTCGTCCG
GGACGAAGACGAGCGCCCGAAGGTGGCGTACAACCAATTCAGTAATGAGATTCCGGTAATTTCCCTGGCT
CGAATCGATGATAACGAAGGCAATAGAAGAAGCGAGATTCGGAAGAAAATCGTGGAGGCGTGCGAAGATT
GGGGACTGTTTCAGGTGGTCGATCACGGCGTCGACGCTACACTCATCTCCCAGATGACTCGCCTCGCCAC
CGAATTTTTCGCTCTGCCTGCTCAGGAAAAACTCCGTTTCGATATGTCCGGCGGCAAAAAAGGCGGTTTC
ATCGTCTCTAGCCATTTACAAGGAGAGGCAGTGCAAGACTGGCGTGAGATTGTGACCTATTTTTCTCAGC
CAAAACGGCTGAGGGACTACACACGGTGGCCGGACAAGCCAGAGGGTTGGATTTCTGTAACAGAGAAATA
CAGTGACTCATTGATGGAACTGGCTTGCAAGTTGTTGGAGGTGTTGTCGGAAGCCATGGGGTTAGAGAAG
GAAGCTTTGACCAAAGCTTGTGTGGAGATGGACCAGAAAGTGGTGGTCAATTACTACCCCAAATGTCCTC
AGCCGGACCTCACCCTCGGCCTCAAGCGCCACACAGACCCCGGCACCATCACCCTTCTTCTCCAGGACCA
GGTTGGTGGCCTACAGGCCACCCGCGACGGCGGCAACACCTGGATCACCGTTGAACCTGTTGAAGGAGCT
TTCGTTGTCAACCTTGGTGATCACGGTCATTATTTGAGCAATGGAAGGTTCAAGAATGCGGATCACCAGG
CGGTGGTGAACTCAAACACGAGTAGATTATCGATAGCAACATTCCAAAATCCAGCACCAGAGGCGGTGGT
GTATCCATTAAAGATCAGAGAAGGAGAGAAGGCTGTGATGGAAGAGCCCATCACCTTCATGGAGATGTAC
AAGAGAAAGATGAGCAAGGACATTGAGCTTGCTAAACTCAAAAAGTTGGCTAAGGAAGCAGACGATGACG
AGAAGAAGAAGAAGATGAAACAATCCTTGTTCGACAATAATATTAAGGAATCGTTTGAATCCAAGCCCAT
CGACAAACTTTTTGCTTAGACAAATATAAATATATAATATATATGTTTATATATATATCATCCTTTTTTT
TGTCTTATTAATAAACTAAATAATAATCACCACAGTCTCGGCCTTTACTAGGAATATCATATCATCTTAT
AAGCTGTGAGTTTATCAATGTACGGGACCAAAGTATTGATCAAGATCAATGTGTGCTCTTATATTATAAT
TTTCATGTAATCTTGATCTACATTTACTTTGATTAATGGACGGTTATAAATATAATTAAGCTGTTGAGAT
GCCAA

Cannabis sativa flavonol synthase/flavanone 3-hydroxylase (FLS) LOC115717395 XM_030646361.1 XP_030502221.1
>genomic 
AGGTATATATATCAGCAAAACCCCGTGGACCATTTCTTTCTTCTTATTTCTTCTTCATCTTCAGCTCATA
CTCTTTTTCCAATAATAAATATAATTAATTAATAATAATATGGCGGAGGTGGTGAAGGAGAGAGTACAAT
CCATAGCTCATTCCATCAATGCTGAAATGAAAGACACAATCCCAGATGAGTTCATAATGCCAGTGGAGGA
TCAGCCCATTCTCACCACATTCAAAGGGCCAATCCCCGAAATCCCCACCGTTGATCTGAGTGAGCCGGAT
CAGGAGAAGCGGGTCGGGTCAATTGTCCAGGCTGCAAAGGAGTGGGGTTTCTTCCAAGTGGTGAACCATA
AGATACCTGTTGAGCTGATAAGGAAGTTGAAGAATGTTGGAGAAGAATTCTTTGAGCTTCCACAAGAAGA
GAAAGAAGTCTATGCCAGGCCACTTGGGGCCACATCCATTGAAGGCTATGGATCCAAGATATCTAAGGGT
GCCAAATCTTGGGTCGATCATCTCTTTCATAGGATATGGCCTCCTTCCACCATTAACTACCAATTTTGGC
CCAAAAATCCTCCCTCTTACAGGTATCTCTAAATTATTTATATATGTTTATTGAGGCTTTAATTTACTCT
TTTAAGAAAATATTTTAATCATATTTTTAATTTAAAATATTTTCGAAATTTACCAAATATTCTAATTGAT
CAAGTGCGGGTGCACTGGTAAAAGATTTCTCTACAAAAATGGATTTAGCCAATGCAACAGTTTAGTTCTG
GCTTTTGTAAACATATGAAATTTTAAAAACCTATATACTAATTAAATACAACTTAACAAAAACAGTTTCC
ATAAAAGAGTATGTTAACTTCTAGCTATTCGCAAGTTTAGTATAGCTTTTTATATATATATATATATATA
TATATAATCACACTAAATATAGCATTTAATATAGATTAATTAGGTGAATTAAGAAAATGGTTATGTTATT
TTATTTTATTTTTTTTCTCGTTACATCCTATTTTAATCAATAGGGTTGTACTTTACCTACTTGTAATTAT
TTACCAAAAAGTTGACAGCAATAAATAGAGAGATGTTATTATTACTTTTATCTAATAATTATAGAGAGAT
ATTGAGAGACAATAACGATAGATTAAAGTGATGATAACTAAAAGAAAAGGGAAATGATATGGTTTGTGAT
CACTTTAATTACCAAAAAAGGGTTTTTATTTAATTTTGTAATATATATATGTAGGGAGGTAAATGAAGAG
TATGGGAAGTACGTGAAAGAAGTGGGAGATGAGATATTGAAGAGTCTTTCATTAGGGTTAGAGTTGGAAG
AGAGTAGGATGAAGGAAGCAGTGGGAGGAGAAGAGATTGAATATATGATGAAGATTAATTATTACCCACC
ATGCCCTCGTCCTGATCTTGCTCTTGGAGTTCAGCCTCACACTGACTTGTCCTCTCTCACCATTCTTGTC
CCCAATGATGTCCCTGGTCTTCAAGTTTTCCATCACAACCATTGGATCGATGTCCAATACATCCCTAATG
CCCTTGTCATTCACATTGGTGATCAGGCCCAGGTATTCATTCTTTTTTTTTTTTTTTTGAGAAAAAGCCA
ATTTATTAATAACCAAAGTTATAATACAACAGGCTTAATTGGGGCCAGGTATTCATTCTTATTATATTAT
TATTAATAACAAATTTAATCTCATTTTATTTTTATTTCTTAAAAAATAATAATAAATGGTACCTTTATAT
GGAGCAATAATTTTCTCGAACGTAAAAACTTTATGCTAAACATAAAAATATCAAAGATTATCATTCTTAA
AAAATTATTACATCATACCAAATAATATAATTAACTTATTTTGTTGGGACTTACCTAACTTTTAGAAAAT
TAGACTTTTATATATATATATATATATATATATATATATATACTAAATGAGAGTTACGCATGAAATCAAT
GTAAATATTAGTTTTATATAAGTTCTAGTGGTTTTTGTTTAAGAATTCAGTAATTAAGCAACGACAACAA
CAATGGTAGATAGATCTATTTAAGTTTTTCATATTTGTAAAGATTATAAATCTAAACTTTTAATTTTCTT
GATTTAAGATTTTGAATTGTTCTGATTTATTTGTTTATGAATTTATTGAAATACTTGAATATTTATTTGT
TCTGATTTTGAATTGTTCTGATTTATTCATACTTGAATATTTATATTGATAATTCTTAATAAAATTAGTC
TGTAGTTCTAGAAAAAAAAAGGTATTATTTTATATAGAGTTTAAATTTAAATTTATATAAATATATTTAT
TTTTAAAAAGAGTAATCCACAAAAAAAAAAAAAAATCGCATAAATATAAAAAAAAAAATATCAAAATTTG
GAGATATACGGTTTTTTTTTTTAATTTAAAAAAAGATTGTTTAATTTTTTGGATTAATTATTGGGTTTAT
TTGTTAACGGAAGTTCAAATCTATCGTTAAATTTAACAGAATATTTTTTTTATTTTTAAGGTATATTCTC
TTAAACCAAGAAATGTCGTTAAATAGACACTTTTAATATATAAAGATATGTATAATTTTTTATATTAATA
ATTAAGATATAAGAGCATTAATTAGCCAACCCTATAACTTATAGGTTCATATGCCCATCCCTATGCAGTA
TGTACCATATATGTTAAACGTATACATTAATTATATATTGAGGAATGTAGTGGTATATAACTGTTCTTAT
CATTATTCCCAGTGATCCAGTTTTTGGCAAATTTTTTAGAGTGGTTTGAGCAATTTTTCAAACTGTAACC
GCATTATATAAATCTCAAAACTGCATAACAAAATGCGGTGTATGGTGCAATAATATCTAACTAATTTAAT
ACTTAAAATATTACAATAAAACTATTTAAATTTACAAAATTCATAACTAAAAATAATGGGTGATTCTACA
ATGCACCCCCTTAAAAGGGATGTATTGATGCACCCTTAACTTATTTCGGCATTCAGAAAAAAAATTTAAT
CTATTTTTTTTTTCATATTCATGTACGTTATAACTATTTAAGATATCCTACAAAATTTTGAGAAATTCGG
AATAATTTACAATATAGAAAATAATGTTCAAACACTCGATTTTACACGCGTATAAAATAAAATAGTCACG
CGTGCAATACAATGTTTGAACATAGATTTCGGCGTGTTAAACTTTTCCAAATTTTTTAAAATTTTACAGG
ATGTCTTAAATAACTATAACGTACATGACCATGAGAAAAAATTTGACTGAAAAATTATTTCAGATACTAA
AACAAATAGGGGTGCATCAATATATCTATTTTAAGGGTGTGCATGGTAGAATTTTCCAAAAATAATTATG
TGCAAATAAAATAATGGAAAATTCTACAATACACCCCCTTAAAATAGATATATTGATGCACCCCTATGTG
TTTTAGCATCCGAAATAATTTTTTAGTCAAATTTTTTCTTCATGTACGTTATAGTTATTTAAGACATCCT
GCAAAATTCTAAGAAATTTAGAAAAGTTTAACACGCTGAAAATTATGTTCAAACAGTGTGTTGCATGTGT
GACGATTTTATTTTATACGCGTGTAAAATAGACTGTTTGAACATTATTTTTTATATTGTAAATTATTCCG
AATTTTTCAAAATTTTGTAAGATATCTTAAATAGCTATAACGTACATGAATATGAAAAAAATTAGACTAA
AAAATTCTTCTGGATGCCGAAACAAGTTAAGGGTGTATCGGTACATCCCTTTTATAGGGGTGCATTGTAG
AATCACCCTAAAATAATAAAGGTACTATAAAGTTGTTTCGGCATCCAGAAAAATTTTTTAGTCTAATTTT
TTTTCATATTCATGTAAGTTATATCTATTTAAGATATCCTACAAAATTTTGAGAAATTCGGAATAATTTA
CAATATAGAAAATAATGTTCAAACAAATCTATTTTACAGCCATATAAAATAAAATAATCACGCAAGCAAC
GACCTGCTTGAACTTAGAGTTTTGGCGTGTTAAACTTTTCCAAATTTCTTAAAATTTTGCAGGATATCTT
AAATAACTATAACGTACATGACTATGAGAAAAAATTGACCAAAAAATTATTTCGGATGCTAAAATAGATA
GGGGTGTATCAATATACTCATTTTAAGGGGGTGCATTATAGAATTTTCCCATATTATATATTTTCTAATT
ATAAAAATATAAATTAAAGGTTAATTTATGGTATTTTTTTTTATTCCATAAATACAATAGGAAAATTCTA
CAATGCACATCCTTAAAATGGATATATTAATACACCCCTATCTGTTTTAGCATCCGAAATAATTTTTTAG
TCAAATTTTTTCTCATGGTCATGTACATTATAGTTATTTAAGACATCCTGCAAAATTTTAAGAAATTTGA
AAAAGTTTAACATGCCGAAAATTATGTTCAAACAGTATGTTGTACGCGTAACTATTTTATTTTATACGCG
TGTAAAATAGACTGTTTGAACATTGTTTTCTATATTGTAAATTATTCCGAATTTTTCAAAATTTTGTAGG
ACATCTTAAATAGTTATAACGTACATGAATATGAAAAAAATTAGACTAAAAATTTTTTCTGGATGCCGAA
ACAAGTTAAGGGTGCACTAATACATCTCTTTTAAGGGGGTGCATTGTAGAATCACCCAATACAATATATG
TGTACATAATTGATAAATACAATGTTTAAACAAACTGAAACTTCTAATAAGAGATTAAATAAAACTAAAA
ATTAAATAAAAATATAGGGAAATTCTATAATGCACCCTCGGATACACCAATATATCTCTATCTGTTTTAG
TATTTGAAATAATTTTTTAGTCAAATTTTTTCTCATGGTCATGTAAATTATACTTATTTAAGACATAATT
TTAAGAAATTCGGAAAAGTTTAACACGCCGAAAATTGCGTTTAAGTAGTGTGTTGCACGCGTGACTATTT
TATTTTATGCGCGTGTAAAATAGACTGTTTGAACATTGTTTTCTATATTGTAAATTATTCCGAATTTCTT
AAAATTTTGTAGGTTATCGCAAATAGCTATAACGTGCATGAATATGAAAAAAATTAGATTAAAAATTTTT
TTTGGATGCCGAAACAAGTAGAGAGTGCATCAATATATCCATTTTAAGGAGGTGCATTGTAGAATCACCC
AAATATATATATATATATATATATATATATAAATAAATTTGAAGGAAAGGGTGATTCTACAAAGCAAACC
CTTAAAAGAGATGTATTGATACACCCTTGACTTGTTTCGGCATCTAGAAGAATTTTTAGTCTAATTTTTT
TTCATATTCATGTACGTTATAGCTATTTAAGATAACTTACAAAATTTTGAGAAATTTTGAATAATTTACA
ATATAAAAAATAATGTTCAAACAGTATATTTTACATGCGTATAAAATAAAATAGTCACTCGTGCAACACA
CTGTTTAAACGTAATTTTCGGCGTATTAAACTTTTCTAAATTTCTTAAAATTTTGTAGGATGTCTTAAAT
AACTATAACGTATACGACCATGAGAAAAAATTTGACTAAAAAATTATTTCGGGTGCTAAAACAGACAAGA
GTGCATTAATGTATCCATTTTACGGGGATGCATTGTAGAATTTCCCAAAAATATATATTAAAAGTTATTA
AAAATATTAGCTAGTATTTTTCTAAGAGCGGTGTGGTGTGGTGTCAACCGCACCTTGTACGTGTATTTTT
TATTTTTTATTTTTAATTATAATTTCAAAAACAAAAATAGTTTTACAATATAAGAAAAAAGTGATACTCT
ATCAAAAAATTTTAGGAAAATTCTATAATGCACCCCCTTAAAAAGGATATACTGATACATCTCTATCTGT
TTTAGTATCCGAAATAATTTTTTTGTCAATTTTTTTTCATGGTCATGTAAATTATACTTATTTAAGACAT
CCTGGAAGATTTTAAGAAATTCAGAAAAGTTTAACACGCCGAAAATTGCGTTCAAGCAGTGTGTAGCACG
CGTGAATATTTTATTTTATACGCGTGTAAAATAGACTATTTGAACATTATTTTCTATATTATAAATTATT
CCGAATTTCTTAAAATTTTGTAGGATGTCTTAAATAACTATAACGTGCATGAATATGAAAAAAAATTAGA
CTAAAAATTTTTTTTGGATGCCGAAACAAGTAGAGGGTGCATCAGTACATTCCTTTTAAGGAGGTACATT
GTAGAATCACACAAAATTTAATACTATATATATATAAGTATAGAAACCTCTCTCATAAAAATTTTAAGAA
AATTCTATAATGCACTCCCTTAAAAGGGATACACCGATACATCTCTATTTTTTATAGTATCTGAAATAAT
TTTTTAGTCAAATTTTTTCTTATAGTTATGTAAATTATAGTTATTTAAGACATCCTGTAAAATTTTAAGA
AATTTGGAAAAGTTTAACATGCCGAAAATTACGTTCAAACAGTGTGTTGCACGTGTGATTATTTTATTTT
ATACGCGTGTAAAATAGACTGTTTGAACATCATTTTCTATATTGTAAATTATTCTGAATTTCTCAAAATT
TTGTAGGATATCTTAAATAGCTATAACATACATGAATATGAAAAAATAAATTAGACTAAAATATTTTTCT
AGATGCCGAAACAAGTAGGGAGTGCATCAATATATCTCTTTTAAGGGGGTGCATTGTAGAATCACCCAAA
ATTTTAATATTATATATAAGTATCGAACCTCTCTCATAAAGAATTTATTTTTGAGTTTTTAAACTCTAAA
AATAAAAAATAAAATAGTTTTCGATTTTGAAAAATAAAATAGGGTGATTCTACAATGCACCCTCTTAAAA
GGAATGTACTGATGCACCCTTAACTTGTTTCGGCATCTAGAAAAAAATTTTAGTCTAATTTTTTTTCATA
TTCATGTACGTTATAACTATTTAAGTTATCCTACAAAATTTTGAAAAATTCGGAATAATTTACAATATAG
AAACAATGTTCAAACAGTCTATATAGTCACGCGTGCAACACGTTTGAATATAATTTTCGGCGTGTTAAAT
TTTTTCAAATTTCTTAAAATTTTGCAGGATGTCTTAAATAACTATAACGTACATGACCATGAGAAAAAAT
TTGACTAAAAAATTATTTCCATGCTAAAACAGATAGGGGTGTATCAATATATCCATTTTAAGGGGTTGTA
TTGTAAAATTTTCCAATAAAATATGTTCAACATTTATTTTTATTGAAAAATTAAAATAAGAATAAAAATG
CATTTTGAAATAAATATTTTTATTTTTATTTAAAGCCTGGAGAATAATCCTGAAATGAGATAAAGTAGTG
AAAAAAAATAAAACAAATATTGATAAAAAAATATATATTTAATATAATTAAAAATAATTTATTTTTGTTT
TGAAAATGTTAATTTTTTTTTTTTTTTGGAAACGGTCAAAATGTTAATTATTATTAGAGTAAATTACGAC
ATAAATACTTAATATTTCAGATTTATACACTTAAATACCTAATGTTTATTTTTGGAGGTAAAAATACCTA
ATGTTACAATTCTCTTATACCGTTACTACTATTTCCGTTAACTCATAAATATAGACACGTGGAGGATTCA
GATGCATTACATTTATTTTTATTTTATTTTAAAACTAAATATTCTTAATATCAGAAACTAAATGTTACTT
GTTCCAAAAAAAATTAGTTCTCATAACAATTTTCACATGATATTGGTATTTCAATTCAATAATTATTTTC
CATAAACTGCAATGATTCACTCAGCTATAGTAATTTATCTCTCTCTTTTTTTTTAAACAAGTAGTATTTA
GTTTTTTACTATATTAATACGTACGTAGTAGTAATATAAGATATATACTTGCATGCATGGTACAGATTGC
AAGCAATGGATTGTACAAGAGTGTTCTGCACAGAACAACAGTGAATAAGAGCAAAGTGAGGATGTCATGG
CCAGTGTTCTTGGAACCACCTGCTGAGTTCGTGGTGGGACCCATACCCGAGTTGCTGACTCAGGACAACC
CTCCAAAGTTCAAGACCAAACTCTTCAAGGATTATGCCTACTGCAAACTCAACAAGATTCCCCAGTGAAT
AAGATCATATATTAATTTCAAAACATTATTATATTTATAAAATAAATTAATAATTTATAACAATCTTAAA
GCATTATTATACATAGTTATTATGTTTGATTTCCACCAATCTGCGTGTAATGTGTGTTAACTAGAGCTAA
CAGCATCTCCAAATGGGGTGCTAGCACTACCACAAAAAGCTTATTTCCTGTCGGTTTTTAACTGTTATTA
AAAGTTTTGTCATTAGTTTCCCTAA
>Transcript
AGGTATATATATCAGCAAAACCCCGTGGACCATTTCTTTCTTCTTATTTCTTCTTCATCTTCAGCTCATA
CTCTTTTTCCAATAATAAATATAATTAATTAATAATAATATGGCGGAGGTGGTGAAGGAGAGAGTACAAT
CCATAGCTCATTCCATCAATGCTGAAATGAAAGACACAATCCCAGATGAGTTCATAATGCCAGTGGAGGA
TCAGCCCATTCTCACCACATTCAAAGGGCCAATCCCCGAAATCCCCACCGTTGATCTGAGTGAGCCGGAT
CAGGAGAAGCGGGTCGGGTCAATTGTCCAGGCTGCAAAGGAGTGGGGTTTCTTCCAAGTGGTGAACCATA
AGATACCTGTTGAGCTGATAAGGAAGTTGAAGAATGTTGGAGAAGAATTCTTTGAGCTTCCACAAGAAGA
GAAAGAAGTCTATGCCAGGCCACTTGGGGCCACATCCATTGAAGGCTATGGATCCAAGATATCTAAGGGT
GCCAAATCTTGGGTCGATCATCTCTTTCATAGGATATGGCCTCCTTCCACCATTAACTACCAATTTTGGC
CCAAAAATCCTCCCTCTTACAGGGAGGTAAATGAAGAGTATGGGAAGTACGTGAAAGAAGTGGGAGATGA
GATATTGAAGAGTCTTTCATTAGGGTTAGAGTTGGAAGAGAGTAGGATGAAGGAAGCAGTGGGAGGAGAA
GAGATTGAATATATGATGAAGATTAATTATTACCCACCATGCCCTCGTCCTGATCTTGCTCTTGGAGTTC
AGCCTCACACTGACTTGTCCTCTCTCACCATTCTTGTCCCCAATGATGTCCCTGGTCTTCAAGTTTTCCA
TCACAACCATTGGATCGATGTCCAATACATCCCTAATGCCCTTGTCATTCACATTGGTGATCAGGCCCAG
ATTGCAAGCAATGGATTGTACAAGAGTGTTCTGCACAGAACAACAGTGAATAAGAGCAAAGTGAGGATGT
CATGGCCAGTGTTCTTGGAACCACCTGCTGAGTTCGTGGTGGGACCCATACCCGAGTTGCTGACTCAGGA
CAACCCTCCAAAGTTCAAGACCAAACTCTTCAAGGATTATGCCTACTGCAAACTCAACAAGATTCCCCAG
TGAATAAGATCATATATTAATTTCAAAACATTATTATATTTATAAAATAAATTAATAATTTATAACAATC
TTAAAGCATTATTATACATAGTTATTATGTTTGATTTCCACCAATCTGCGTGTAATGTGTGTTAACTAGA
GCTAACAGCATCTCCAAATGGGGTGCTAGCACTACCACAAAAAGCTTATTTCCTGTCGGTTTTTAACTGT
TATTAAAAGTTTTGTCATTAGTTTCCCTAA

Cannabis sativa flavanone 3-dioxygenase (FSNI/FNSII) LOC115702709 XM_030630171.1 XP_030486031.1
>genomic
GAAAAAGCAGACCCGTTATGCACATGCCATAATACAAACAGAGTACGTACTATATAAACCCTTCAAATAA
GACTAGTAAAACCAAACCAAAGAACAACTCATCTATAAATATTTTTATATATATATGGCTCCCCCAACAG
CAACGGAGGCCACGGCTAAAACCCTGACGGCACTAGCAGAAGAGAAAACACTCCAAGCGAAGTTCGTCCG
GGACGAAGACGAGCGCCCGAAGGTGGCGTACAACCAATTCAGTAATGAGATTCCGGTAATTTCCCTGGCT
CGAATCGATGATAACGAAGGCAATAGAAGAAGCGAGATTCGGAAGAAAATCGTGGAGGCGTGCGAAGATT
GGGGACTGTTTCAGGTGGTCGATCACGGCGTCGACGCTACACTCATCTCCCAGATGACTCGCCTCGCCAC
CGAATTTTTCGCTCTGCCTGCTCAGGAAAAACTCCGTTTCGATATGTCCGGCGGCAAAAAAGGCGGTTTC
ATCGTCTCTAGCCATTTACAAGTAAACTAACCTCACTTAAATATATATAATATTTATTTATATATTTTTT
CTTTGGATTATGAAAACTGTTTACCTTCTCCGTCGGAAAATAACTAATTTTAATACTAGTATTAATTGCT
TTTTCCTAAACGTAAATATTGTTTTTGGAACCATATTTATAAGAAAGTGTTAGACAGAGTTTTAGTAATT
CTTATTTCTAATAGAGTATTGAGATATTTGACACTAGTGTATTTACTTTATTACCTGTTAAACATGTCAC
CTTATAATTATAATTAATTAATTAGTGACAGTATACTTAATTGCATTAAGGTAATAGGCTACCATTTAGC
ATTTATCTCTTTAATATTAACGTATAATTCGAATAAAATCTTTATACTAATTAATTGCTCATAAATATTA
CGTTAGAAACTAAATCAATACTATTTCTTATAAATGTAAATTTAATACTAGCTACCTAATATCTACTCGA
TCATTTACGTTATAATTTTTTTTCTCTTAATATTAAAAATAAGTCAAATACAATAAATTTTTTTCAAATA
TTTCAATACAAAATAATAATATTAATTTTTAATATATTTGTTATACAAAAAAATATAATTAATAATATCA
TAAAAGTATGTTTAATATTACTATTTTTAAAATAAAAGTATCCTTTAATTCATGATATGAATTATTGAAT
CAAATTTAAATTGTTATCTTATAGGATTAAATATAATATCAAATACATCGTCAAAAAATAATATACATCC
GATAATATATTTTATCTGTATACTTGGTGACTTTTGTTTTCAATAATGCATATCTACTCTTATTGTGAAA
TTATTTTATCAGTTATATAATAGTTAAGTATATTTGTTTGCATTTATAGGGAGAGGCAGTGCAAGACTGG
CGTGAGATTGTGACCTATTTTTCTCAGCCAAAACGGCTGAGGGACTACACACGGTGGCCGGACAAGCCAG
AGGGTTGGATTTCTGTAACAGAGAAATACAGTGACTCATTGATGGAACTGGCTTGCAAGTTGTTGGAGGT
GTTGTCGGAAGCCATGGGGTTAGAGAAGGAAGCTTTGACCAAAGCTTGTGTGGAGATGGACCAGAAAGTG
GTGGTCAATTACTACCCCAAATGTCCTCAGCCGGACCTCACCCTCGGCCTCAAGCGCCACACAGACCCCG
GCACCATCACCCTTCTTCTCCAGGACCAGGTTGGTGGCCTACAGGCCACCCGCGACGGCGGCAACACCTG
GATCACCGTTGAACCTGTTGAAGGAGCTTTCGTTGTCAACCTTGGTGATCACGGTCATGTACGTACTATA
CTAGATTTCCTATGATTAGTTTTCATAAGTACAAATATAATACAAACAACATTTTAAAAAAGATTTTTAA
AAGATTTAACAAATTAGTTAGTATAATTGATGATGATGATGATATATAGTATATTCCTATGAAGCTTTTC
GCTATATATTCATATAATTGATGGGGATTTTATAGTGATAGATAGAGTTATTGTTTTCTGTTTTATATTT
TTAAAAAATTATTTTTAGAAATGAGAACAAAAAATAATTTTTGAAGCTTTTAGAACACAAAGTCACATTT
GGTTAATAATATTTAAAAATAACATTTTGTTATTTTTAAAATTCTTGTTCTTCATAACTTTGTTTTTTGA
TTTTTTTTTTTTTTAAAAAAACAAGGCGAAATAAGCTTTCTTTTTTTAAAAACAAAAAACAGTTTTTTTA
GTTATCATAACATAGTTTCTCTAATGTAAAACTAACTTTGTTGGAATTTACAAAGCTAACCATGTCCTTA
GATTATATATATAATATATAATGGATTTCTAGCTAGATGCATGGAATCAAATTGAAATCCCTACAAAGTA
TCTCATCATTTATTTATTTATTTTCAATTTTGCTATGTTATTATGTAAATAAATATCCCTTGTCGAAACT
CTTTCTATAAATCATTATGTAATATTAATTACAGAACTGCAATCATCACTAAAATATATAAGTGTTTGAG
CAGTATTTGAGCAATGGAAGGTTCAAGAATGCGGATCACCAGGCGGTGGTGAACTCAAACACGAGTAGAT
TATCGATAGCAACATTCCAAAATCCAGCACCAGAGGCGGTGGTGTATCCATTAAAGATCAGAGAAGGAGA
GAAGGCTGTGATGGAAGAGCCCATCACCTTCATGGAGATGTACAAGAGAAAGATGAGCAAGGACATTGAG
CTTGCTAAACTCAAAAAGTTGGCTAAGGAAGCAGACGATGACGAGAAGAAGAAGAAGATGAAACAATCCT
TGTTCGACAATAATATTAAGGAATCGTTTGAATCCAAGCCCATCGACAAACTTTTTGCTTAGACAAATAT
AAATATATAATATATATGTTTATATATATATCATCCTTTTTTTTGTCTTATTAATAAACTAAATAATAAT
CACCACAGTCTCGGCCTTTACTAGGAATATCATATCATCTTATAAGCTGTGAGTTTATCAATGTACGGGA
CCAAAGTATTGATCAAGATCAATGTGTGCTCTTATATTATAATTTTCATGTAATCTTGATCTACATTTAC
TTTGATTAATGGACGGTTATAAATATAATTAAGCTGTTGAGATGCCAA
>Transcript
GAAAAAGCAGACCCGTTATGCACATGCCATAATACAAACAGAGTACGTACTATATAAACCCTTCAAATAA
GACTAGTAAAACCAAACCAAAGAACAACTCATCTATAAATATTTTTATATATATATGGCTCCCCCAACAG
CAACGGAGGCCACGGCTAAAACCCTGACGGCACTAGCAGAAGAGAAAACACTCCAAGCGAAGTTCGTCCG
GGACGAAGACGAGCGCCCGAAGGTGGCGTACAACCAATTCAGTAATGAGATTCCGGTAATTTCCCTGGCT
CGAATCGATGATAACGAAGGCAATAGAAGAAGCGAGATTCGGAAGAAAATCGTGGAGGCGTGCGAAGATT
GGGGACTGTTTCAGGTGGTCGATCACGGCGTCGACGCTACACTCATCTCCCAGATGACTCGCCTCGCCAC
CGAATTTTTCGCTCTGCCTGCTCAGGAAAAACTCCGTTTCGATATGTCCGGCGGCAAAAAAGGCGGTTTC
ATCGTCTCTAGCCATTTACAAGGAGAGGCAGTGCAAGACTGGCGTGAGATTGTGACCTATTTTTCTCAGC
CAAAACGGCTGAGGGACTACACACGGTGGCCGGACAAGCCAGAGGGTTGGATTTCTGTAACAGAGAAATA
CAGTGACTCATTGATGGAACTGGCTTGCAAGTTGTTGGAGGTGTTGTCGGAAGCCATGGGGTTAGAGAAG
GAAGCTTTGACCAAAGCTTGTGTGGAGATGGACCAGAAAGTGGTGGTCAATTACTACCCCAAATGTCCTC
AGCCGGACCTCACCCTCGGCCTCAAGCGCCACACAGACCCCGGCACCATCACCCTTCTTCTCCAGGACCA
GGTTGGTGGCCTACAGGCCACCCGCGACGGCGGCAACACCTGGATCACCGTTGAACCTGTTGAAGGAGCT
TTCGTTGTCAACCTTGGTGATCACGGTCATTATTTGAGCAATGGAAGGTTCAAGAATGCGGATCACCAGG
CGGTGGTGAACTCAAACACGAGTAGATTATCGATAGCAACATTCCAAAATCCAGCACCAGAGGCGGTGGT
GTATCCATTAAAGATCAGAGAAGGAGAGAAGGCTGTGATGGAAGAGCCCATCACCTTCATGGAGATGTAC
AAGAGAAAGATGAGCAAGGACATTGAGCTTGCTAAACTCAAAAAGTTGGCTAAGGAAGCAGACGATGACG
AGAAGAAGAAGAAGATGAAACAATCCTTGTTCGACAATAATATTAAGGAATCGTTTGAATCCAAGCCCAT
CGACAAACTTTTTGCTTAGACAAATATAAATATATAATATATATGTTTATATATATATCATCCTTTTTTT
TGTCTTATTAATAAACTAAATAATAATCACCACAGTCTCGGCCTTTACTAGGAATATCATATCATCTTAT
AAGCTGTGAGTTTATCAATGTACGGGACCAAAGTATTGATCAAGATCAATGTGTGCTCTTATATTATAAT
TTTCATGTAATCTTGATCTACATTTACTTTGATTAATGGACGGTTATAAATATAATTAAGCTGTTGAGAT
GCCAA

Cannabis sativa flavonoid 3'-monooxygenase (F3'H) LOC115709313 XM_030637390 XP_030493250.1
>genomic
CCTACGGTCCAAGTAGCATATCATTTTCCCACCACAACTCAACTCACGCACCAAATGCCGACAATCGCCG
TAATTTTCCTCTCCACACTCTTGGCTGTCGGAGTGTACAGTCTCATCAAGAAGCTGCGAAGCAGAGGATC
CTCACTCCCCCTGCCTCCAGGCCCACGACCATGGCCCATCATCGGAAACCTCCCTCACATGGGCCCCGTA
CCGCACCATGCCACAGCGGCTCTGGCTCGGAAATACGGCCCATTAATGTACCTCCGATTGGGCTTCGTGG
ATGTGGTGGTGGCCGCCTCGGCGTCGGTAGCAGCCCAGTTCCTGAAGGTCCACGACGCCAATTTCTCTAG
CCGGCCACCAAACTCAGGGGCCAAGTACATCGCTTATAATTACCAGGACCTCGTTTTCCGTCCTTACGGT
CCACGTTGGAGGATGCTCCGCAAAATCAGTTCTGTACATCTGTTCTCCGGCAAAGCCATGGACGATTACA
GCTATGTTCGCCAGGTTCGCTTAATAAACAACTTTCTTATTAACTAATTTACATAACGCTCCTGATCTCA
TTAAATAACCATAAATTTCATTAATTGGTTAATTATAACTTGCTTTTTCAAAATAAATCCTTTCATTCCA
TCAACAAAATACACAAATTAGTAGTTTATTTAAGATGAATTATTAATTTATACGTAATATGACTTTTTTT
TCAATAGTAAGAAATATGATTTTTGTTTCCAAATATGATTATCAAATCATTTCTTTGTTGAAAAATTTCA
TTTAACTTTGGGAATTCCGTTCAAATTTGACTAACATAGATTTGATGTGACATTGTCAAGTGATGATACA
TCAATACATTAATATTAGGGAGTACTTCGTTGATAAAGATACAAAAATAACAAAAAATAAGAATAAAAAT
AAGTTATTAAGATTTTAACTATTTTATAAAAAATATAGTATTTTGTTTTTTGTATTTTTATGTTATAATT
TTATTAATTTATTATTATTTGTATGTAATTTTTAATTGTTAATTTGATGTTGTTTAAATGTTATTTTCAT
GTAATATTTTTTTAATTTTCGTGTTGTTTTTATAAAATACTATAAAAATATATAAAAAAAAATATCTATA
ACCGTAAATAATATAAAACTTTATAAAAATAATATTTTATATAATTATTTCTTAATATTAAACGTATAAA
TAAAATAGTATATAAATTATAAAAATGATATATTAATATCAAATGTGCCTTTGGACATAAAACTGGAACT
ATAGAATATTAAAATAAAAAAATCTAAGTTTTTTTTTTTTTATAGAATATAATAATAAATTTTCTAATAA
AAATTAGAGTTCAGAGAAGATTAAAAAAATTAAAATAATACAAAACTTTTAAAAATAAACCAAATAAATT
GAAATTCAATTTTTTTTAATTATCTAAGATATTTGTGGTAAATTTTTTTTAATATTATAATTGTTACACA
TATGATCCTAATAAAAAAAAATAGCGGTAAAATTATTTTATCTTACGATTTTGTTGTAGTTGTACCCCTT
TTTTGGACATTAAGTGTTAAATATGTCGTCACGTGTATTAAATAAGCTAAAGAAATATGTCGTCGCGTGT
TTTTGAACTAGCACTTATTGACACTTAACAACCAAAAAAGAATACGATTACAACAAAATTGTAATATAAG
AGGTACTTTTGCCTGCACTTTTTAATTATAGTCATATGTATAACAATTGTAAATATTAAGGAGATTTCAC
CGCAAATATCCTTTATTTAAGCCTTACAAAATGCGTTTTAATTATTTATTTAATTTTGTTTTTTTGAATG
AGAAGAGATAACCTCACTACAATAGAACAACTAAATCAGTCATTACAACATCGTTGATAGCGGAAGAAAC
ATTGTTGCCAACAAAATTACAATCTGACTAACAACACATATCATGAACAAGACAATGAGCGGTGTTGTTA
GTAGATTATTTTACAAAACAATTTTGAACATTAAATAGCGAATCAAGTAAAATTTTATACTCTAAAACAA
AAGAACCAAACAAAGAAAGCATAATAATTGAGCTCTGGATCGCTTGGACAGCAACAAGCAAACTAGTTCC
AATAATAACATCATGCCATCCTTTTTTTGACTCAACTTAGAGCCTCTTTGATGCCAATAATCTCAGCAAG
ATTGGGTTGAAGACAACTTAGTTTAAACAAGGTATAAAAGCCTCCAACTGTTAACCCTCATCATCTTAAG
CAAGGCAACCAATTCCATAAGCATGACTAACTGAAAAATAGCTTCATCCACGTTCACATTGATCTTTGTT
TACTTCTGGTTTAATCTAATGCTCAACACTAGTATTAGTATAAGAATGAACTAACAAGGGGTCGAAACGA
CGAGAATGAGCATACCTCCACTGATCAAGAACCACTCGCACGGAGAAGACCTCACCTTGTTATTCCTAGA
AGATCATTTTTGGCCTTTCATATAGACCATGAAACCAATAAAGCCTTCTCTATAATATTTGCACAATCCT
TACTTAATAACACCATAAACCAAGCATTAAATGCAGCAACATACAAAAAATCCAGTCAATACTCGACCTA
TTCCAACACAAATGGGCAAAAGCAAGACACTATGACATGATAAATTGATTCATCATCCCTATGACAAAAA
ATACAATTTAAATCCATGGGAACACGTTTTATACACATCTGAGTATGAGTTAGTAAACAACCAGAAAGTG
TCTTCCAAGCAATGGAGAACGTTTGGAGGGATATTGGCTTTCCACAACTTACGTTAGATATTGGATTCTA
TAACAGTAGACCAAGCCCCTTTTTGCTCATGCAAATAATAGTATGTACTCTTAATTGTATGAAAACTAGA
ATTCTTATGCCTCTAAAACCAATTATCAACAACAACTGAAGAGCTAAGGAAAAGACTAAGAATAAGATCA
TGATCCGTACAGATCATTGACAATCTCCTCATCCCACTCCAAACAGTCCATGGCCAGTAATTGATTTAGC
TTAGCATCAACAAGACTAGGATGTAAAGATATGACATAAGGACTAATTGCATTAGGCAACCAAGGAGAAT
TGAGAATATTCACACTCAATCCCAAGCTAATCCTAACATGAACCCCTGATTTAATAATATCTTGTGTCTC
AAAAATACTTTTACATATAAAACTTGGATTTTGACCCAACACAGCAGAGAGAAAAGTTTCAGGAGGATAG
TATATGGCTTCAAAAACCCAACTAACAAAAGAATTCTCAAAAGCAGAAGTCACCAATCTTGTTTACCGAG
AAGAGTCAAGTTATAATCACGAAGACTTCTAAAGTCAAGATCACTCATGCTTTTAAACTTACACAAACGA
CTCCAGCTCATCCAAATAACACCTTTAGAACAGTTGGAATTACCCTACTAGTATTTAGACATCATTTTCT
CAAGGTCAATATAGGTCTATAAAGGAAGAAGGAATACCGACATAACATAACTTGGAAGAGCATGAGCAAC
ATTTTCAATAACCTCATGGTCTGCCTTAGAAAGAAACTTACCCTTCCAACTTTGTATCCTTTTCTGCATG
TTCTCCTTAAGGAAACCCAAGATTGTTGACTTATTGCGACCAATGATACATGATAATCAAAGATAAAAAC
TATTCTCATCAACTGCAACCATGCCCAATCTTGTACAAAGCCTCACATGCAAATCAACATGCATATTGGA
ACTAAATAGATGGAGGATTTAGAGAAATTTACCCTCTACCTAGAGGAAATCTCAAACAGATGGAGCACTG
TACGTATTTTATAAGCCTCTTCTTTAGTACTACGACATTACACATAACTATTATCTACAAAGAGAGAGAG
AGAGAGAGAGAGAGAGAGAGAGAGAGAGAGAGAGAGAGAGAGAGAGAGAGAGAGAGAGAGAGTTGCTAAA
GGGCACCTATGGTGCCTAGCTCCTTATGAGCTATAATATTAATGTTATTTAATATCGACTTCTAATTATT
TTATTTTAATAATGATTATAAAAAAACTGCCATATATTTATTTGGAGAAATGCTAAAGGGCACCAGTGGT
GCCTAACACCCTCCTATGTGTCAATATCGCTATTGGTCTAACTAAGTATCGGGTCCCATATAATTTAATG
TAATAGCTTTTAGGGAGTATCGCTAGCCAATCGCAACGCGACATGTCGAGAAGGTGCTAGGCACCACTGG
TGCCTAATAACAATGCTCATTTATTTGGCACCACCTCATGGTGGTACTAGGCAACACCATAGTGCCTAAA
AGAAATCATCTTACAAAAATAACCACTCATTTTGAACAAAATGTAACAAAAATATTCATTGATCTTAAGT
ATATTCTAATAGTTTCACACTTTTTTTCATAAGGACAGTAAAAAGGAAAATCCTAAGTCGAAACCTCACT
CCGCCAATAAAAAAAGCTTTTTAGTTTTTTGACATATAAAAAACTTTTATTTTAATTAAATGTATCGCCA
AAGAGAATACAACAATAAATTAAAGAGAATAAATTAATAACGCAACCTAAAAAATAATAATACACTCTAC
AGCAACAACATTACAGCAGAGCAACTAACTACAAACAAACAAAAACAAAGAGAATGCTAAAAGTTTTAGT
GTGCTTGGATTATTACATTGTTAGCCCTTACATGCGTTTGAACAAAGAGTTTTAACAAAATATTTATCAT
CATCTTCTCCAAAGCATCCTTAAACTGAAATGTTCATCAATAAAATATTAATTTTCTCCAAAACATCTCA
AAGAATTAACCAAATCAGATTTGCATTGAAAAAAAAAATAGTTCTATATGAGATCCCTTGCTCACGAAGA
GTTTAGCACACTTTCCCCCATCGTCATCCTCTTCCTTCAGCGGCTTGCTAGAAGGTCTAAATCTCAAATC
TAGTTCCATCATCTCTAACCTACATTCTCAAATTTAGTCATCTTCGAGCCTGCCGTCTCCATCTCCTATG
ACAACCACCCTTGAAAAAAGAGGAGGAAGATGAAGAGGACCCAAAGATGAGAGAGGGGATGCTTTCAAAT
CATTTTTTTTAAAAAAAAAAAAACAAAAAACAAAAATGAGATATTCAATAAAGGATAATTACATAAAGTA
TTAATTTTTTAAAATTTATATTTTACGTTTAAAGATTTTTTTAATATTTTTACAGCATTTTATAAAAACA
ATACAAAAATAACAAAAAAACTACTTAAAAGTAACAGAAAAATAACATCTAAACAACATCATAATAACAA
TTAAATATAACATATAAATAACAAAAATTCACCAACAAATTAACAAGAGTACAACATAAAAATACATCAA
AAGACCGTATTTTCAGTAAATAAAATTATAAAAATCGTAAAAATATTTAAAATTCCGTACAATCGTATTT
TTTGTAATTTTTTTTATGTATTTATAAAATAATCCCTTAAATAAATTAAGGTTTTGTCATTTAAAACATA
TTTTTAATTATTAAAATTTTATTTAAAAAATCATATATCTATCTGTTTAATTCTATTGTTAAGCATATAT
AAATATATATAGATTTTTTTAAGGTGGGGAATTTAAAAAATATCCTATTTTTAGGACTTTTAATAATTTG
TTCTAATTAGACAATTGCATTGCAATATCATAGTCTTGAATGAAACATATTTGAACTAGAATTGATTGAA
TTTTTTCGGTCTTATTCAAAAAAATAATTCAATAAGTAGTGCTAAGAAGACTCTATTTTACACTCTCTTT
TTATTTTTACGACAAGTGTTAATTATTAAACAATGTTCATTTTTACTTAATATTTAGTCATAATATTATC
ATTTTATTACACTTATGTCATTAATTAAATCACTTCACTAATTTATAAATAACTTTATATTTATTTTTAA
TTGTCACATTGTTTTTTATAGTTTTTAAAAATTACTACCGTATAATACATAGATTATTATAAATTCTTCC
TAAAAAATTTAATCAAATACACACATCACATGGCCAATATACTATATATATATATATACAATTGTAATAA
TTCTATACATATAAATATATATATATAAACATTATAATGTAAGAGTTTTTACACCACATACTGAATTTTC
AACTTTTTTATTTTTTTTACCGTGGGGTAGAATTTTTTTCAAAAATACTGTATAAGGTTTATACAGTGTA
CTGTGTTAAATTTTCACTGTTGTTTCACGGTTGTTTTTTAGTTGTTCCATAATTATTTTAATTTTTCTAT
TTTGTTGTTTACGGTTGTTTTATATAAAAAAAATAGTATTTTTGTAAAATATTTCATATGACAGTAAAAT
TGTACACTTTTGCTCAAGATCCAGTATTTTTGTAAAAATTCATATAATATACTTACTCATCACAGATAAT
AGGACCAAATAAAAGTCATACTACTAATTCATTCTTGGGCTATTTTTAAAAATATGGGAAAAATTATTAA
AGTTATGATAAATATGGCATAAAAAGTAAATGCCACTATATATGGCATTATCTAACCAATCAAACTAAAA
ATATGATTTTTTTTTTCTAAAAAAAACCATATAAAATATTAAAAAGAAATCTGAATTTAAAATTAAAAAA
AAAATAAAAACTTAATTAAATTGCCATAAAAAATATTTAAATTTCCTTCATATTTATTTTTTAAAAAAAA
AAATAAAACAAATAAAACTATAGTGATTGCCGAAGTTGTCACTCGTGCCGAAAAAGTCACCGGAGTTTAA
TGCCGCCACCGAAAAAGTCGTCGGAGTAGCCGCCGGTGCCGTAAAAGTCGCCGGAGTTGCTGCCGGCGCC
GAAAAAGTCATCAGAATTAGCATTGTCGCTTGAAAAATCACCAAGAACTGGTTGCTTGAAACTGGTTTCT
TGGAAACCGGTTTCTTTGTGATTTTTTTGGTAATTTTACCGGTGACAATGCCAAGTCCGATGACTATTCT
AGAGTTTGATGTCGGTGCCAGAAAAGTCGCCAAAGTAGTTGCCGGTGTCGGAAAAATCGCTGGAGTTATT
GTCGGCGTAAAAAAAGTCGTTAGAATTGGCATTGTCGCCAGCAAAATCACTAGAAAAATCACCAAGAAAG
TGGTTTTTTCATCAAGAAACCGGTTTCTTCATCAAGGAATTAATTTTGTTACACAACAATAATAAACATT
ATGAAAACAGAACAAAAATGATATACACTAAAAATAATTGAAACCAGTTTCATCAATCAACCAAATAGAG
AAAAAAAATTACCAAGAAACTGGTTGTTCATCAAGAAATTGGTTTCTTGATGAAGAAAAAAAACCAGTTT
CTTGGTGATTTTTCCGGCGACAATGCCAATTACGACGAATTTTCCAGAGTTTACTGTCGGTACTGAAAAA
GTCACCAGAGTAGCTGCCGGTGTATTAGTCGTCAGAGTTGCTACCAATGCCAGAAAATTCGTCAGAATTG
CCATTGTCGTTAGAAAAATCACCAAAAACATGTTTTTTATCAAGAAACCAGAAACCAGTTTCTTGGTAAT
TTTTCAGGCGACTATACCAATTCTGATAAATTTTCCGAAGTTTACTGTCGAGTGTCGGAAAAGTCGCCGG
GGTAGCTGCTAGCATCAGAAAAGTCGTCAGAATTGACATTGTCAACAGAAAAATTACCAAGAAACTAATA
CCGGTTTCTTAGAAACCAGTTTCTTGGTGATTTTTTCAGTGATTTTTCCGATGACAATGCCAATTCTGAC
AAATTTTTTGGCGCCGGCAGTAACTCCGACGACTTTCCCGGCATCGACTACTACTCCGACGACTTTTCTG
ACACCGGCAGCAAACTCCGGTAACTTTTCCGGCATCAATGACAAATAAAACTTTCTAAACATATAAAAAC
ATTAAATATGTGATTTGAAAACCTAATTACATATGTATGGCATATCAAATACCATAAAAAACTTAAAAAC
AAAAAAAATACCATATAAATTGGTCAAACTTAAATGTGTCATATTTATCATAACAACTTTTAAAATCCCA
TAGTGAGTGTAATTTCCTCTTAATTCTTTTTGATGAATTTGCCTACCAAACTAAATGTTAAAAACAAATA
ATCTAATGCTTTAAAAAATAAAATAAAACTAATCCCTCTTTAAACATTAAATTTAGATATATGCTTATCT
AAATTATAATTAAATATTATTATAGTAATAAAGGAATATAATTAAATATTAATATTTTATAATAATAATT
AGGCTTATTTTCAAAAAAAAAAAATATTTAATAACAATAATAAAAATATTTATTTAGTGTGATATTTTGA
AGACGATTAGAAATTTATTCTTCTAATTATTGTATGTTGCAACTGAATTAAAAATTTGTAACATTTTAAA
AACGAAAAAAAATTATAATTTTTATGAGTGTAATATAATTAAAAAAATGGATTAAAAGTAATTATAAAAA
AGTTTAAAATTATAATGTGACATAAAAAAATGAAATGTAGTATTTTTAAAATAAATATATAATTATTTAT
GACTAATTTAGTTTTGTCAACTAAAAAAATAGTGAAGTGATTAGTTAAAATGACATAAGTGTAATAAAAT
ATCAAAAGAGTTTTTTAATTAATTTTTATAAGAAAAATCATCGTACTTTAATTTATTGTGTAATTTAAAA
GAAAAAAAAAAGAAAAATGAGTATATTTTTTCTTACATCAATGAAACATAACATTAAATAAGTGAGATTC
AGGTCAAAAGTCAATTATAATCTCTTACAATACACTATATTTTAGTGGCCATGAACGTTTTTTTACATCC
ACAAAATGCAATGAGACCCATTTTATTTTTAAATTCTTATAAATAAGGTATTTTTTTAAATCTCCACCAT
AGAAGAGTCCTGTATATATAATGGGTTGGAGGAGATCCAGTAGTGATATCTATGAAAATAATTAACAGAT
ATACTAGAATGGGTATTAAGGAAATTAAAAAAAATAGAAAAATCTAAATATTTTTGCTATTAGAATTTGA
GTTTTTTCTTCATTTTTTTATTTATTTTAATAATTATTACAAAATATCATTGAATATTGTTAGAATTTGG
GAGAAAGTGAATGATCTTGCAACAAATTGACAATAGGAAGAGTAACCTATTCATCTTATATACAATAATT
TATTTCTACATACTAACAATGTGAGGTTCCCTAATAAATATTTAGAAGATTTTATTTTTAATTAAAGTTA
AACATTACTGATACTAATAACAATGTTGGAATAAATATTGCATTGATATATGAAAAAAATAATCAACGTT
AGGATTTGAGATTGATAAGGGTAAGAATTTTCGTATCCTTATTCTATTGAGCAATGGTAATTTAATGTGC
AGGAGGAGGCAAAAATGTTAGTACGAGCACTGGTAAATTCAAAAACGAGGGAAGTAAATTTAGGACAACT
GCTAAATTTGTGCACGGTGAATGCTCTAGGGCGGGTGATGCTAGGGTATCGAGTGTTTGGAGATGGAAGT
GGGGCGAGCGATGCAAGGGCAGATGAATTTAAGGCCATGGTGGTAGAAGTGATGGTCCTTGCAGGAATAT
TTAACATAGGAGAATTTGTGCCAGCATTGGAGTGGCTTGACTTGCAAGGTGTGGCTGCTAAGATGAAGAA
GCTCCATAAGAGATTTGACACTTTCTTGGGGGGCATTATTGAGGAACATAAGACCAAAATTGCTCAAAAC
AAACAACACACTCATGACTTGTTGACTACTTTGATTTCCTTAAATGAAAATAGTGAAGATGAAAGCCAAA
AGCTTACGGATACTGAAATCAAAGCACTTCTTTTGGTACCTACTCTATCTCTTTCTCTATACATTAATTT
CTTTTTTGTGAATCGTACTTTTTTCTTTGTCTCACAATTAGTTTTTATGAAAGAATATCAGGTGGGATTT
AGAGGATTTTTTTTTCTGAAAAAATATAAATTGCCATTGAGAAAAGACAAAATATATTTTTTTTTTTGAC
AAAACAAAATAAATTTTAATAGAGTATGTAATTGAATAATTTTCATAAGGCTGGAAATATTGTCAATTCT
TTTTTTTTTTTTTTAAAAAAAAAATCAATATATTCAATTACTTTTGAAAATCATTTATGAAATCAATTTG
TAGTTTTTCAAATGGTTTAAACATATCGTTAATACCACTTTATGATAATTTAAAATAAATAAATTCCTTA
TTTCGTAATGTATTTGTTTTCCTTTTGTGGCTACAACTACACTACAGCAAATCTAAAGTGATTTGTGTTA
ATATGATATTATACAAGCTTAATACTATTAGTAGTTACAACATACTGATATTACATTTTAAAATATAATT
TACAGAACATGTTCACGGCGGGTACCGACACATCATCAAGCACAGTGGAATGGGCCATAGCAGAACTCAT
TAGACACCCAAAAATCATGGCCCATGTCCAAGAAGAGCTCGATCATGTTGTGGGTCGAGATAGGCTTGTA
AGTGATGCTGACCTAACCCAACTGACATATCTTCAAGCTGTTATCAAAGAGATCTTTCGTCTACACCCGT
CGACCCCATTATCCCTTCCACGAATGGCAAGCCAAGATTGCGAAATAAACGGCTATCACATCCCCAAGGG
ATCGACCCTTCTAGTCAACGTGTGGGCTATAGCTCGTGACCCAGAACAGTGGACTGACCCATTGGAGTTT
AGGCCCGAAAGATTCTTACCTGGTGGTGAAAAGGCACATGTAGACATTAAAGGAAATGACTTTGAAGTCA
TACCATTTGGTGCTGGACGTAGAATCTGTGTTGGGATGACCATGGGCTTGCGCATGGTCAAGCTATTGAC
TGCGACCCTAGTACACGCCTTTAACATGAAGTTACCGAATGAGCTACTCCCTGAGAAACTGAACATGGAT
GAAGCTTATGGACTCACTTTACAGAGGGCTGCACCGTTGATAATTGAACCTCAACCCAGGCTAGCTCAGC
ACGTGTATGGCGCCTAATCTAAAAATTAGGCGTTAAAAATAAAAGCTTTTTTTTGTTATTCTTATTATTT
ATTTACGGAGCAAAATACATGTGTTACAAAACTTTGTTATTTCACAATGTAGATTGCTCAGGTTTTTATA
TCCCTTGACCTTGACAACAAAAAATTAGGTCAAAGTCATTAAGAAACTAGGCAATATAGCCGCTCTTCGC
CCGATTAATTTAATTTTTAGTATTATAATAAA
>Transcript
CCTACGGTCCAAGTAGCATATCATTTTCCCACCACAACTCAACTCACGCACCAAATGCCGACAATCGCCG
TAATTTTCCTCTCCACACTCTTGGCTGTCGGAGTGTACAGTCTCATCAAGAAGCTGCGAAGCAGAGGATC
CTCACTCCCCCTGCCTCCAGGCCCACGACCATGGCCCATCATCGGAAACCTCCCTCACATGGGCCCCGTA
CCGCACCATGCCACAGCGGCTCTGGCTCGGAAATACGGCCCATTAATGTACCTCCGATTGGGCTTCGTGG
ATGTGGTGGTGGCCGCCTCGGCGTCGGTAGCAGCCCAGTTCCTGAAGGTCCACGACGCCAATTTCTCTAG
CCGGCCACCAAACTCAGGGGCCAAGTACATCGCTTATAATTACCAGGACCTCGTTTTCCGTCCTTACGGT
CCACGTTGGAGGATGCTCCGCAAAATCAGTTCTGTACATCTGTTCTCCGGCAAAGCCATGGACGATTACA
GCTATGTTCGCCAGGAGGAGGCAAAAATGTTAGTACGAGCACTGGTAAATTCAAAAACGAGGGAAGTAAA
TTTAGGACAACTGCTAAATTTGTGCACGGTGAATGCTCTAGGGCGGGTGATGCTAGGGTATCGAGTGTTT
GGAGATGGAAGTGGGGCGAGCGATGCAAGGGCAGATGAATTTAAGGCCATGGTGGTAGAAGTGATGGTCC
TTGCAGGAATATTTAACATAGGAGAATTTGTGCCAGCATTGGAGTGGCTTGACTTGCAAGGTGTGGCTGC
TAAGATGAAGAAGCTCCATAAGAGATTTGACACTTTCTTGGGGGGCATTATTGAGGAACATAAGACCAAA
ATTGCTCAAAACAAACAACACACTCATGACTTGTTGACTACTTTGATTTCCTTAAATGAAAATAGTGAAG
ATGAAAGCCAAAAGCTTACGGATACTGAAATCAAAGCACTTCTTTTGAACATGTTCACGGCGGGTACCGA
CACATCATCAAGCACAGTGGAATGGGCCATAGCAGAACTCATTAGACACCCAAAAATCATGGCCCATGTC
CAAGAAGAGCTCGATCATGTTGTGGGTCGAGATAGGCTTGTAAGTGATGCTGACCTAACCCAACTGACAT
ATCTTCAAGCTGTTATCAAAGAGATCTTTCGTCTACACCCGTCGACCCCATTATCCCTTCCACGAATGGC
AAGCCAAGATTGCGAAATAAACGGCTATCACATCCCCAAGGGATCGACCCTTCTAGTCAACGTGTGGGCT
ATAGCTCGTGACCCAGAACAGTGGACTGACCCATTGGAGTTTAGGCCCGAAAGATTCTTACCTGGTGGTG
AAAAGGCACATGTAGACATTAAAGGAAATGACTTTGAAGTCATACCATTTGGTGCTGGACGTAGAATCTG
TGTTGGGATGACCATGGGCTTGCGCATGGTCAAGCTATTGACTGCGACCCTAGTACACGCCTTTAACATG
AAGTTACCGAATGAGCTACTCCCTGAGAAACTGAACATGGATGAAGCTTATGGACTCACTTTACAGAGGG
CTGCACCGTTGATAATTGAACCTCAACCCAGGCTAGCTCAGCACGTGTATGGCGCCTAATCTAAAAATTA
GGCGTTAAAAATAAAAGCTTTTTTTTGTTATTCTTATTATTTATTTACGGAGCAAAATACATGTGTTACA
AAACTTTGTTATTTCACAATGTAGATTGCTCAGGTTTTTATATCCCTTGACCTTGACAACAAAAAATTAG
GTCAAAGTCATTAAGAAACTAGGCAATATAGCCGCTCTTCGCCCGATTAATTTAATTTTTAGTATTATAA
TAAA

Cannabis sativa flavonoid 3',5'-hydroxylase 2 (F3'5'H) LOC115715620 XM_030644276  XP_030500136.1
>genomic
TATATAAAGTTCTTCCAACACAAAGTTCTTCTCATCAAACACAATAAACACACACACCTATACTTACAAC
CAACAACTGAAAACTATGTTGAATAACTTAGTCAATTATTTTGGGCTTCAAGTGTTTGACATCTTAATTC
TTTTCTCTGTAGCAGCTTTTGCCTTAATATGGTTCCGATGGACTGGAAAGAAGTTATCATCGGCACCGGT
GGCTCGGCCCCTACCACCGGGGCCCCGTGGCTGGCCGCTCGTCGGATACCTTCCTTATTTGGGTGAGGAC
CTTCACATAGACCTAGCAGCTTTGGTTGATGTTTATGGTCCAATTTACAAGTTTTGGATGGGAACAAAAC
TATGTGTAGTGGTCAGTTCAAAGGAGCTAGTCTCCCAAGTGGCTAAAGAAAAAGACACATTATTTGCCAA
CCGTGATATGGGTGTTGCTTCCACAATCATCAGTCAAGGTGGACACGACATTGCTTTCCAAGACTATGGT
CCAGATTGGAAGAAGCTAAGAAAGATCTTGGTTCGTGAGATGCTAAGTAATACAGTGATGGATGATCTAA
TAGGGCTGAGGAGAGAAGAGATGAGAAAGTCAGTGGAAGACATCAAAGAAAAGATTGATACCCCAATTAA
TATCGGGCTCTTGACGTTTCAAGGGACAATTCGTTGCATTATAAGCATGACGATTGGTAGTTCTTTGGAA
GGAAAAGACTCTATTGATGCTGTTCTGTTTTATGCTGCAGCAGAGGAACTCGTTGAGATGCTAGGCAAAC
CTAATATCTCCGACGTTTTTCCATTGCTTAAGTGGTTCGATTTACAGAAAATTGGAAGAAATGTAAGCAG
GGTTAATAAAGTGTTCCAATCGGTGTTTGATAATGCTATTGCTAGGCAGATGAAAGCGTTGAATAGTAAA
AATAGTCCCATAGTCAAGGAATCCAAATACAAGGACCTTCTAACGTACCTTGTGGAGCGTCATCATGAAA
ATAAAGATAAAGAAACTCAAATTACCATACCCGAAATCAAAGCTGTACTTACGGTACGTACATAATTTTA
AATTTATACCCTATGTATCAAAAATTTCAATATTTCTTAAATGGACTTTTTATGTTTTTTGTTTTCTTTT
TAAACAGGATCTTTTCGTGGCAGCTACGGATACTATAGCAACATCGGTAGAATGGACAATGACAGAGCTT
CTGAGGCATCCAAAGGTTATGAATAAAGTTAATGAGGAACTGAAACAAATTGTGGGATTGAACAACATCG
TAGAAGAGTCTCATTTACCCAAATTAACATACTTGAGTGCTGTGTTTAAGGAGGCATTGCGTGTACATCC
ACCTGGGCCATTTTTAATACCTCGTTCTGCAAAAGAAACTACTATTGTTGGTGGTTATACTATACCCAAA
GGGAGTGCCATTTTTCTAAATGTATGGGCTGTACAAAGAGATCCTAGCCTTTGGGAAAATCCTTTGGAAT
TTATCCCAGAAAGGTTCTTGATGGGTAATAATGTTGATTATAACTTGACAGGTAACAATTCCGATTATAT
TCCATTTGGAATAGGGAGAAGAATATGTCCTGGAGTTTCTTTAGGGGAGAAGATGTCTCTCTATACATTG
GCTTCTTTCTTGCACCACTTTGATTGGAAATTACCTAATGATACTGAGCTTGAAATTTCTGACAGGTTTG
GCCTTGTTCTCAAGAAAAAGGTCGCTTTAATAGCTATTCCCACGCCCAAAATTTCTGATAATTTAGTTTA
AATAAATGCTAACGGCAATAAAATAAAATGTACCGTGATTAAGTATCTCTCTCTCTCTCTCTCTCTCTCT
CTCTCTCTCTCTCTCTCTCTCTCTCTCTCTCACTCTTTCTTTGTTTGTTTTTTTGCAATCATATATCATT
ATCTTGTATCTTACTTAGAATGTGTACGTGTTCTTATATTGTGTATACTAAACAAATAAAATGGCAAGAA
TCAATCATTGATTGTAATTGTATACATTTATTATTCGATATTTTTACCCCAAAA
>Transcript
TATATAAAGTTCTTCCAACACAAAGTTCTTCTCATCAAACACAATAAACACACACACCTATACTTACAAC
CAACAACTGAAAACTATGTTGAATAACTTAGTCAATTATTTTGGGCTTCAAGTGTTTGACATCTTAATTC
TTTTCTCTGTAGCAGCTTTTGCCTTAATATGGTTCCGATGGACTGGAAAGAAGTTATCATCGGCACCGGT
GGCTCGGCCCCTACCACCGGGGCCCCGTGGCTGGCCGCTCGTCGGATACCTTCCTTATTTGGGTGAGGAC
CTTCACATAGACCTAGCAGCTTTGGTTGATGTTTATGGTCCAATTTACAAGTTTTGGATGGGAACAAAAC
TATGTGTAGTGGTCAGTTCAAAGGAGCTAGTCTCCCAAGTGGCTAAAGAAAAAGACACATTATTTGCCAA
CCGTGATATGGGTGTTGCTTCCACAATCATCAGTCAAGGTGGACACGACATTGCTTTCCAAGACTATGGT
CCAGATTGGAAGAAGCTAAGAAAGATCTTGGTTCGTGAGATGCTAAGTAATACAGTGATGGATGATCTAA
TAGGGCTGAGGAGAGAAGAGATGAGAAAGTCAGTGGAAGACATCAAAGAAAAGATTGATACCCCAATTAA
TATCGGGCTCTTGACGTTTCAAGGGACAATTCGTTGCATTATAAGCATGACGATTGGTAGTTCTTTGGAA
GGAAAAGACTCTATTGATGCTGTTCTGTTTTATGCTGCAGCAGAGGAACTCGTTGAGATGCTAGGCAAAC
CTAATATCTCCGACGTTTTTCCATTGCTTAAGTGGTTCGATTTACAGAAAATTGGAAGAAATGTAAGCAG
GGTTAATAAAGTGTTCCAATCGGTGTTTGATAATGCTATTGCTAGGCAGATGAAAGCGTTGAATAGTAAA
AATAGTCCCATAGTCAAGGAATCCAAATACAAGGACCTTCTAACGTACCTTGTGGAGCGTCATCATGAAA
ATAAAGATAAAGAAACTCAAATTACCATACCCGAAATCAAAGCTGTACTTACGGATCTTTTCGTGGCAGC
TACGGATACTATAGCAACATCGGTAGAATGGACAATGACAGAGCTTCTGAGGCATCCAAAGGTTATGAAT
AAAGTTAATGAGGAACTGAAACAAATTGTGGGATTGAACAACATCGTAGAAGAGTCTCATTTACCCAAAT
TAACATACTTGAGTGCTGTGTTTAAGGAGGCATTGCGTGTACATCCACCTGGGCCATTTTTAATACCTCG
TTCTGCAAAAGAAACTACTATTGTTGGTGGTTATACTATACCCAAAGGGAGTGCCATTTTTCTAAATGTA
TGGGCTGTACAAAGAGATCCTAGCCTTTGGGAAAATCCTTTGGAATTTATCCCAGAAAGGTTCTTGATGG
GTAATAATGTTGATTATAACTTGACAGGTAACAATTCCGATTATATTCCATTTGGAATAGGGAGAAGAAT
ATGTCCTGGAGTTTCTTTAGGGGAGAAGATGTCTCTCTATACATTGGCTTCTTTCTTGCACCACTTTGAT
TGGAAATTACCTAATGATACTGAGCTTGAAATTTCTGACAGGTTTGGCCTTGTTCTCAAGAAAAAGGTCG
CTTTAATAGCTATTCCCACGCCCAAAATTTCTGATAATTTAGTTTAAATAAATGCTAACGGCAATAAAAT
AAAATGTACCGTGATTAAGTATCTCTCTCTCTCTCTCTCTCTCTCTCTCTCTCTCTCTCTCTCTCTCTCT
CTCTCTCACTCTTTCTTTGTTTGTTTTTTTGCAATCATATATCATTATCTTGTATCTTACTTAGAATGTG
TACGTGTTCTTATATTGTGTATACTAAACAAATAAAATGGCAAGAATCAATCATTGATTGTAATTGTATA
CATTTATTATTCGATATTTTTACCCCAAAA

Cannabis sativa dihydroflavonol 4-reductase (DFR) LOC115710150 XM_030638485.1 XP_030494345.1
>genomic
ATCATCAACACTACCGTATAGTAAATACTTATATAATTATATATTGTGTAGGAAGGAGGAGGAGGAGTGA
TGGTGTCCAAAGGTGAAACCGTTTGTGTGACTGGGGCATCAGGTTTTATTGGTTCATGGCTCGTCAGGAC
ACTTCTCCACCTCGGTTACACTGTCCGAGCCACCGTCCGTGACCCCAGTTCGGTTCCTAATTAACTAATT
AGTTACTCAATATTACATATTATTATTAATTAGTAATTAATTTGACCATTTAATTTGGTTATATATTAAT
GTGTAGCCAACTTGAAGAAGGTGAAGCATTTGGTGGAGTTACCTAAGGCGGAGACTAATCTTACTCTGTG
GAAGGCTGACCTATCTGAAGAAGGAAGTTTTCATGAAGCTATTAAGGGCTGCAATGGAGTGTTCCATGTC
GCCACACCTATGGATTTTGAGTCCAAGGACCCTGAGGTAATTTCCCTTATCCTTATTTATATATATAAAT
ATACGATGAAAGAAGTGTGAGTGTATATGTATATATATTGAATCTCAAACATTAATTAGATAATATTGAT
TGTTCTGAATATACACTTTCTGTACTTTGGGATTTGGGTGTTCAACAATACTCATTTGGCTGTGCTCTGT
ATTTTTAAATTGTGCATATTGGACACTTTAAAGTTAAATTTAATGAACAAAATTTTATCAATTTAACTAA
ATTTATCTTAATTATATACAGTCAAATAGTTAAACTTGAATTTAGAACTGATATAGTTGAAGACAGTTTG
ATTTTGATAAGAAAATTTATTTATCAATTTAAGTTTAAAGTACCCAATTTAAACCATTTCAAAGTACAAG
ATACCAATAAATATTTCTAAAAGTAAAGAATACTAAATTTGCATCCACATAAAACACACCTCACAAATAA
GTACACTTTTTTTTTTTTGTTAGTAAAAGTAGAAAATGGGACCAAGTGAGTATGGTCTTGTTTTTTTTTT
TTTAGGTTTATATATTGCAATGTATAACTTGTCTTGAATCTAATTTTGAAGTGGTATGAGTATGGCCTTG
TTGGACCACTATTGATATTCCCTTATTGTTTGACCCATTTATTAACATTAAATAGCTAATATTTCGTTAC
TCTGCTCGGTAGTTTGAAATTTTTGCTATGAAAAATAGAATTAAAATATTGCTTTGATATATTTCCATAA
ATTGTTATGATAAAGTCTATAATGTGAAAATATTATATATAGGAATTATTTTAATTAGTGTCTTTAATTA
TTGTTGTACATACGGTGGGCTAATCAAGGGTTGATTGGTTAGCTCGTTTCTATTTTAGTAGCTGATTTCA
TGTAATGAAGTATTCATATTTTGAGTTTAAAAAAATGTTTTGATATTGACAGAATGAAGTGATTAAGCCA
ACAATAAGTGGAATGTTAGACATAATGAAAGCATGTGTTGAAGCAAAGACAGTAAAGAAACTAGTGTTCA
CCTCATCAGCTGGAACTGTTAACGTTGAACCCATTCAAAAACCAACCTATGATGAATCTTCTTGGAGTGA
CATTGACTTTTGCCGCAAAGTCAAGATGACTGGATGGGTATTTTATTTATTTTGTAAATTTACTTTTTTT
TATATTTGAATATTAACAATTAAGTATTTTGATCTCTAATTTATTATCTCTATAGATGTATTTTACCTCC
AAGACCCTGGCTGAGCAGGCTGCGTGGGAATATGCAAAAAAACACAACTTGAATTTCATTACTATCATCC
CAACACTTGTGATTGGCCCATTTCTCATGCCATCTATGCCTCCAAGCCTCATAACAGGGCTTTCACTAAT
AACAGGTTTGAATAAATGTTTTTTTTTATCTTTATTAATTACACCATTAATTTCATTGATGTTAATTAAT
TAAACAATTAATCAAAATCAGGAAATGAATCTCATTACTTCATTATAAAGCAAGGACAATTCGTTCACTT
GGATGACCTATGCAATGCTCATATTTTCTTATATGAGAACCCGAAAGCTGAGGGCCGCTATATTGCCTCT
TCACATGATGCTACTATATATGAACTTGCTAAATTGTTAAAAGACAAGTACCCTGAATATAACATTCCCA
CCAAGTAAGTCTCCCTATACTCTTATCACTATTTTTATTATCAAATTTCACGGTAATATTTTAAATATAT
CGAGAAAATTAGGATAATGTAACTACAAATAGGTCATTATTTAGAGGCTAATTAGGATTTTTACCCCTTG
AACTTTGACATATACCAAATCACGTTTCCTGAACTTTTGTGCCAGTTAAAGTTTCCTCCTGAACTATTGA
GATTGTTGGATTTAAGAACTTTTGTCCAATTTCATTCAATTTAACTAATTCGATGATTGTCTATGAACTA
AATCATGCTCCTCGGACTTTAATATCTACTAAATTATGCCTCTCGAACTTTGACATGTCTAAAATTATGC
CCCCTGAACTTTCATCCATGTTATGTTAGACTTTTTTTACTAAAATTAGACAAAAGTCCTTAAATCCAAC
AATCTCAATAGTTTATAGTAAATTTTTAACGGTCTTCAAAGTTCAGTGAGAATAATTTGGTACATATCAA
AATTTCGGGGACAAAAATACTAATTAGCTTTATTTAGATATAACAATGGATTGACTATACAATTCAAATG
ATACCAAGATGCTGAGGAACGATCCCCTGTAAAATACAACCTAGAAAGCCCAAACGCTAGCTTAGCCGAT
GGCAATGTTCAAACATATAAAACCAATGATCCAACATATATAGGAAAAAAAAAACAGAAAACAAGAAATA
AAGCAAAAGGATAAACAACACAAGAGTTACTTCTTACGCGAAATATGCATTATTATGCTTGGATATGTTT
GTTAATGATCTATAATTAATTATATATATATATTAGGTTCAAAGATATAGAGGAGGGCATACCAAATGTG
CATTTCTCTTCGAAGAAGCTGACAGATTTAGGATTCGAATTCAAATACAGCTTAGAAGACATGTTCACAG
GAGCTGTTGATACATGTCGTGCAAATGGGTTGCTTCCACTTACCCATCAAACCAATATGAAGTCCCAAAA
CATGAGTACTCCAGATAATGAGCCCAAGAAAGAGTCCAATGAAAAAGCTGTTGCTGCTTAATTAACTAGC
AGGCATCCAATTTATGTACTAATTAGAAGTTGTCATCTTTTTTTAATATATATCAAATAAATTTTTAATG
TCTTTTTTTTATCAAGAAAGTCATTAAATGATCTATGTATTTGGGTTTAATAATTATTTTACAACAATGA
CTATCCTCACAAATTAAA
>Transcript
ATCATCAACACTACCGTATAGTAAATACTTATATAATTATATATTGTGTAGGAAGGAGGAGGAGGAGTGA
TGGTGTCCAAAGGTGAAACCGTTTGTGTGACTGGGGCATCAGGTTTTATTGGTTCATGGCTCGTCAGGAC
ACTTCTCCACCTCGGTTACACTGTCCGAGCCACCGTCCGTGACCCCACCAACTTGAAGAAGGTGAAGCAT
TTGGTGGAGTTACCTAAGGCGGAGACTAATCTTACTCTGTGGAAGGCTGACCTATCTGAAGAAGGAAGTT
TTCATGAAGCTATTAAGGGCTGCAATGGAGTGTTCCATGTCGCCACACCTATGGATTTTGAGTCCAAGGA
CCCTGAGAATGAAGTGATTAAGCCAACAATAAGTGGAATGTTAGACATAATGAAAGCATGTGTTGAAGCA
AAGACAGTAAAGAAACTAGTGTTCACCTCATCAGCTGGAACTGTTAACGTTGAACCCATTCAAAAACCAA
CCTATGATGAATCTTCTTGGAGTGACATTGACTTTTGCCGCAAAGTCAAGATGACTGGATGGATGTATTT
TACCTCCAAGACCCTGGCTGAGCAGGCTGCGTGGGAATATGCAAAAAAACACAACTTGAATTTCATTACT
ATCATCCCAACACTTGTGATTGGCCCATTTCTCATGCCATCTATGCCTCCAAGCCTCATAACAGGGCTTT
CACTAATAACAGGAAATGAATCTCATTACTTCATTATAAAGCAAGGACAATTCGTTCACTTGGATGACCT
ATGCAATGCTCATATTTTCTTATATGAGAACCCGAAAGCTGAGGGCCGCTATATTGCCTCTTCACATGAT
GCTACTATATATGAACTTGCTAAATTGTTAAAAGACAAGTACCCTGAATATAACATTCCCACCAAGTTCA
AAGATATAGAGGAGGGCATACCAAATGTGCATTTCTCTTCGAAGAAGCTGACAGATTTAGGATTCGAATT
CAAATACAGCTTAGAAGACATGTTCACAGGAGCTGTTGATACATGTCGTGCAAATGGGTTGCTTCCACTT
ACCCATCAAACCAATATGAAGTCCCAAAACATGAGTACTCCAGATAATGAGCCCAAGAAAGAGTCCAATG
AAAAAGCTGTTGCTGCTTAATTAACTAGCAGGCATCCAATTTATGTACTAATTAGAAGTTGTCATCTTTT
TTTAATATATATCAAATAAATTTTTAATGTCTTTTTTTTATCAAGAAAGTCATTAAATGATCTATGTATT
TGGGTTTAATAATTATTTTACAACAATGACTATCCTCACAAATTAAA

Cannabis sativa leucoanthocyanidin dioxygenase (ANS) LOC115716756 XM_030645652.1 XP_030501512.1
>genomic 
CTGAGCTTTTCTCTACCTACCTCTTTCCAAAACGGCTCTTATAAAAGCCACGAAATGTTTAACAAACAAA
GCACGTACAAAATTCAATATACAATATTTCTCTCAATTAAGAACGTTCTTTTTGAATAGTAAGAGAATAA
CAATAATAATTTTAACAATGGTGTCGGCAGCTCAAAGAGTAGAGAGTTTATCAAGCAGTGGGATTCAATC
CATCCCAAAAGAGTACGTGAGACCAGAAGAAGAGTTAAAGAACATAGGCAATGTTTTCGAGGAGGAGAAG
AAAGATGAAGGGCCTCAAGTACCTACCATTGATTTAAAGGGCATAAACTCTGATGAGCCTGGTGTGAGGG
AGAAATGCCGAGAGGAGTTGAAGAGGGCTGCGGCCGAGTGGGGAGTGATGCACCTCGTCAACCATGGCAT
CTCAGACGAGCTCATCGACCGGGTTAAGAAAGCCGGCCAGACCTTCTTCAGTCTCCCCGTTGAAGAGAAG
GAAAAGTATGCTAATGACCAGGCCTCTACCAACATCCAGGGCTATGGTAGCAAACTTGCTAATAATGCTA
GTGGCCAGCTCGAGTGGCAAGACTACTTCTTTCATCTTGTTTTTCCAGAGGATAAGCGTGACTTGTCCAT
ATGGCCCAAGATACCCACTGATTATATGTAAGCTTTTTCTAACACTAAATATTTATCTATGGCTTTTTCA
GTATCATCATCATCATCATACTCATACACTCTCTGTTTTTTTCTTTACTCTGTTCTTGCTTGACTCAAGA
GTCAGGACTAATTTGACTTTTCAATATATAACATTATTAATACGACCTCATTTTCATGCTCGATATTTTA
TTAGACTATCTCTTTCAATGATGTAAATTTTTTGCTAGCTAAATTTCACTTAAAAAAAAAAAGAGTTAAT
GTTATGTTTAGTTTAAATTTTATAATTGTAGTTCAATGTATTAGAGCTAAAATATATTTTATTTTAGGTA
GAATGTGTAAAAAAGTCTGCAGAAATATTAAATTTTCATTAAAAGTATAAAAAAAAATCGTATTAAATAT
ACAAATAAAAATATAAAAAAAAACCTATTGATTATTAATGTAGCAAAATAATAAATGTAAAAGTAATATT
TAATGTAATATAAAATTTGAACAATGCCATATTTTGTGTTAAATTTAGCACAACGTTTAGCATGTGTTAA
ATTTAAAACACATTATATAAGTTTACTTTTATGGACATAACTATAAAATACATGTACACTATATTTATAT
GTTCTTAATTTATAGTATTGTTGTTAAAACTTTTATGAGTATTAAATTACACTAATAAGAAACACTAACA
TTAACTTTAACATTTCTATAATTATAATAGTTAATGCATATATAGTAAAAGTAATGTTACTATATGTTTA
CTTATAATAAGTAAATTTTCAAATAAATTATATTCATGATTTTGTTATAAACAGATAAATGAAGAACATA
ATAAAAGAAAACTAAATATAACAAGATTTATAATTTAGATATTATTAGTGAATAATTTGATACTTTATTG
GCATGCAGTGAGGCAACAAGTGAGTATGCAAGGCTACTAAGAGGGCTAACAACCACTATATTGTCAGTAT
TATCCCTAGGTTTGGGATTGGAAGAAGATAGGCTAGAGAGGGAAGTGGGAGGCTTAGAAGAGCTTCTCCT
TCAAATGAAGATCAACTACTACCCAAAATGCCCTCAGCCAGAGCTGGCCTTAGGTGTCGAAGCCCACACC
GATGTCAGTGCCCTCACTTTCCTCCTCCACAACATGGTCCCAGGGTTGCAACTATTCTACCAAGGGAATT
GGGTGACAGCCAAGTGTGTCCCCAACTCCATCATCATGCACATTGGTGACACTGTTGAGATTTTGAGCAA
TGGCAAGTACAAGAGCATCCTTCATAGGAGTTTGGTTAACGAGGAAAAGGTTAGGGTTTCATGGGCTGTT
TTCTGTGAGCCACCTAAGGAAAAGATCATCCTTAAGCCTCTTCCGGAAGTTGTCTCTGAGGCTGAGCCAC
CACTCTTCCCTCCACGTACTTTTGCTCAACATATTGAGCACAAGTTATTTAGGAAGACTCAAGAACTTAA
TGGTTCAAAATAAATTATATAATCATAACAAATTCATCATTAATATGTTCAAGGACAGTTGAGTCTTGGT
ACTACTTTTTATTTATTCAAATGTATTTTTATAGTGTCATGTTTTTTCTCTGCTTCATGCCCTAGCTAAT
TAAAGAGGCCTTATTTTTAAAATAAGTGTCTGTTTGTTACTTGTATCTAGGGCTTTGAATAATAAATTTA
TTGGGTTTGATGTTTTTATTCCA
>Transcript
CTGAGCTTTTCTCTACCTACCTCTTTCCAAAACGGCTCTTATAAAAGCCACGAAATGTTTAACAAACAAA
GCACGTACAAAATTCAATATACAATATTTCTCTCAATTAAGAACGTTCTTTTTGAATAGTAAGAGAATAA
CAATAATAATTTTAACAATGGTGTCGGCAGCTCAAAGAGTAGAGAGTTTATCAAGCAGTGGGATTCAATC
CATCCCAAAAGAGTACGTGAGACCAGAAGAAGAGTTAAAGAACATAGGCAATGTTTTCGAGGAGGAGAAG
AAAGATGAAGGGCCTCAAGTACCTACCATTGATTTAAAGGGCATAAACTCTGATGAGCCTGGTGTGAGGG
AGAAATGCCGAGAGGAGTTGAAGAGGGCTGCGGCCGAGTGGGGAGTGATGCACCTCGTCAACCATGGCAT
CTCAGACGAGCTCATCGACCGGGTTAAGAAAGCCGGCCAGACCTTCTTCAGTCTCCCCGTTGAAGAGAAG
GAAAAGTATGCTAATGACCAGGCCTCTACCAACATCCAGGGCTATGGTAGCAAACTTGCTAATAATGCTA
GTGGCCAGCTCGAGTGGCAAGACTACTTCTTTCATCTTGTTTTTCCAGAGGATAAGCGTGACTTGTCCAT
ATGGCCCAAGATACCCACTGATTATATTGAGGCAACAAGTGAGTATGCAAGGCTACTAAGAGGGCTAACA
ACCACTATATTGTCAGTATTATCCCTAGGTTTGGGATTGGAAGAAGATAGGCTAGAGAGGGAAGTGGGAG
GCTTAGAAGAGCTTCTCCTTCAAATGAAGATCAACTACTACCCAAAATGCCCTCAGCCAGAGCTGGCCTT
AGGTGTCGAAGCCCACACCGATGTCAGTGCCCTCACTTTCCTCCTCCACAACATGGTCCCAGGGTTGCAA
CTATTCTACCAAGGGAATTGGGTGACAGCCAAGTGTGTCCCCAACTCCATCATCATGCACATTGGTGACA
CTGTTGAGATTTTGAGCAATGGCAAGTACAAGAGCATCCTTCATAGGAGTTTGGTTAACGAGGAAAAGGT
TAGGGTTTCATGGGCTGTTTTCTGTGAGCCACCTAAGGAAAAGATCATCCTTAAGCCTCTTCCGGAAGTT
GTCTCTGAGGCTGAGCCACCACTCTTCCCTCCACGTACTTTTGCTCAACATATTGAGCACAAGTTATTTA
GGAAGACTCAAGAACTTAATGGTTCAAAATAAATTATATAATCATAACAAATTCATCATTAATATGTTCA
AGGACAGTTGAGTCTTGGTACTACTTTTTATTTATTCAAATGTATTTTTATAGTGTCATGTTTTTTCTCT
GCTTCATGCCCTAGCTAATTAAAGAGGCCTTATTTTTAAAATAAGTGTCTGTTTGTTACTTGTATCTAGG
GCTTTGAATAATAAATTTATTGGGTTTGATGTTTTTATTCCA

Cannabis sativa anthocyanidin-3-O-glucoside rhamnosyltransferase (RT) LOC115714100 XM_030642639.1 XP_030498499.1 
>genomic
TACCTACCAAACCCTTTTCCCCTATCATGAAAATAAAAGTGCATTACCATACCTATCATATTAAGTGTGT
TGGTAAATTTATATATAGATAGACATATTTCTACACTCTCTACTTAAATTTGGCAATTTTGACATTATAT
TTCCAAAGATGGCCAAAGATTTTAGTGATGAACTTCACTTAGTGATGTTTCCATTCTTCGCATTTGGTCA
TATAAGTCCATTTGTTCAACTCTCAAACAAGCTCTCCTCCTCTCATGGAGTTCGAATCTCATTCTTCACC
ATTCCTGGCTTTGTTTCACGAATCGAATCCTTACTCATTCCCTCTTCCAAAACCCAAATCATTCCTCTTC
AAATCCCATCCATTCATGGCCTCACTCAATCAACTGCCGGAACTTCCGATCTTCCCCCATCTGAAGCCGG
AAACCTCATCAAAGCTATTGATCTAATGCAACCCCAGATCAAATCTCTTCTAACTGATCTCAAACCCCAT
TTCATTGTCTTTGATTTTGCTCAGTACTGGCTTCCTTCTCTTGCTTCAGAATTGGGTATCAAGACTCTGT
TTTTCTCTGTTTTCTGTGCCATTTCCGGTGCTTACATTACAGTTCCGGCCAGACTTTCCGGCGTAGAAGG
AGAAGAAATCACCGTCGAAGATCTGAAGAATCCTCCATTGGGTTTTCCTCAAAGCTCTGAAATTCGTCTC
ATAACCTTCGAAGCCAGAGATTACTTGTTCATGTTTCGAACCTTCGACGGTGACCGGAGAGTTTTCGACA
GAGTAGTTTCCGGCTTAACTGGTTGCTCAGCTATCATATACAAAACCTGCAAAGAAATCGAAGGTCCATA
TCTAAATTTCATGAAAACCCAATACAAAAAACCAATCATGATGACTGGTCCCCTAGTCCCGGAGCCACCA
CCGTCCGGCGAGCTCGACGAAAAATGGGAAACTTGGCTCAGTCGTTTCCCGCCAAAATCTGTAGTTTTTT
GCTCATTTGGGAGCGAAACATTTCTCGACGACAATCAAATCAGAGAGCTAACACTCGGATTGGAACAAAC
AGGATTACCATTCATCTTGGTTCTAAATTTCCCGGCGAATCTCGACGCCGGAACCGAGCTAGAACGAGCT
CTGCCTAAAGGGTTTAAGGAAAGAGTGAAAGACAGAGGTGTAGTGCACTCTGGGTGGGTGCAGCAGCAGC
AGATTCTTGCCCACCAAAACGTTGGGTGTTACCTCTGTCACTCTGGTTTTAGTTCCATTGTTGAAGCTTT
GGTCAACGATTGTCAGTTGACTTTGCTGCCATTTAAAGGGGACCAGTTTATGAACTCTAAGCTGATTGGG
TTGGATTTGAAAGCTGGTGTGGAAGTTAATAGGAGAGATGAGGATGGGTATTTTGGGAAAGAGGATATTT
ATGAAGCTTTGAAGAAGATAATGGTGGATTTTGATGAGGAGCCTGGTAAGACTGTGAGATTGAATCATGG
AAAATGGCGTAGTTTTTTGTTGGACAAGAAAATTCAAGATAACTTCATATTGGATTTGGTGATTGAGTTG
AAGGCAATAATGGTTAAATAGTAATCAATTAAATGAATGAATGAATTATGATCCTACTACATGTTTACTA
CCCAATTCTAGTCATGCATTTTCAAATTTCTAATGTAATGTAATCCTTGTT
>Transcript
TACCTACCAAACCCTTTTCCCCTATCATGAAAATAAAAGTGCATTACCATACCTATCATATTAAGTGTGT
TGGTAAATTTATATATAGATAGACATATTTCTACACTCTCTACTTAAATTTGGCAATTTTGACATTATAT
TTCCAAAGATGGCCAAAGATTTTAGTGATGAACTTCACTTAGTGATGTTTCCATTCTTCGCATTTGGTCA
TATAAGTCCATTTGTTCAACTCTCAAACAAGCTCTCCTCCTCTCATGGAGTTCGAATCTCATTCTTCACC
ATTCCTGGCTTTGTTTCACGAATCGAATCCTTACTCATTCCCTCTTCCAAAACCCAAATCATTCCTCTTC
AAATCCCATCCATTCATGGCCTCACTCAATCAACTGCCGGAACTTCCGATCTTCCCCCATCTGAAGCCGG
AAACCTCATCAAAGCTATTGATCTAATGCAACCCCAGATCAAATCTCTTCTAACTGATCTCAAACCCCAT
TTCATTGTCTTTGATTTTGCTCAGTACTGGCTTCCTTCTCTTGCTTCAGAATTGGGTATCAAGACTCTGT
TTTTCTCTGTTTTCTGTGCCATTTCCGGTGCTTACATTACAGTTCCGGCCAGACTTTCCGGCGTAGAAGG
AGAAGAAATCACCGTCGAAGATCTGAAGAATCCTCCATTGGGTTTTCCTCAAAGCTCTGAAATTCGTCTC
ATAACCTTCGAAGCCAGAGATTACTTGTTCATGTTTCGAACCTTCGACGGTGACCGGAGAGTTTTCGACA
GAGTAGTTTCCGGCTTAACTGGTTGCTCAGCTATCATATACAAAACCTGCAAAGAAATCGAAGGTCCATA
TCTAAATTTCATGAAAACCCAATACAAAAAACCAATCATGATGACTGGTCCCCTAGTCCCGGAGCCACCA
CCGTCCGGCGAGCTCGACGAAAAATGGGAAACTTGGCTCAGTCGTTTCCCGCCAAAATCTGTAGTTTTTT
GCTCATTTGGGAGCGAAACATTTCTCGACGACAATCAAATCAGAGAGCTAACACTCGGATTGGAACAAAC
AGGATTACCATTCATCTTGGTTCTAAATTTCCCGGCGAATCTCGACGCCGGAACCGAGCTAGAACGAGCT
CTGCCTAAAGGGTTTAAGGAAAGAGTGAAAGACAGAGGTGTAGTGCACTCTGGGTGGGTGCAGCAGCAGC
AGATTCTTGCCCACCAAAACGTTGGGTGTTACCTCTGTCACTCTGGTTTTAGTTCCATTGTTGAAGCTTT
GGTCAACGATTGTCAGTTGACTTTGCTGCCATTTAAAGGGGACCAGTTTATGAACTCTAAGCTGATTGGG
TTGGATTTGAAAGCTGGTGTGGAAGTTAATAGGAGAGATGAGGATGGGTATTTTGGGAAAGAGGATATTT
ATGAAGCTTTGAAGAAGATAATGGTGGATTTTGATGAGGAGCCTGGTAAGACTGTGAGATTGAATCATGG
AAAATGGCGTAGTTTTTTGTTGGACAAGAAAATTCAAGATAACTTCATATTGGATTTGGTGATTGAGTTG
AAGGCAATAATGGTTAAATAGTAATCAATTAAATGAATGAATGAATTATGATCCTACTACATGTTTACTA
CCCAATTCTAGTCATGCATTTTCAAATTTCTAATGTAATGTAATCCTTGTT

Cannabis sativa anthocyanidin-3-O-glucoside rhamnosyltransferase-like (RT-like) LOC115714085 XM_030642619.1  XP_030498479.1
>genomic
ATTTCTAAACTCTCTACTTAAATTTGGCAATTTTGACATTATATTTCCAAAGATGACCAAAGATTTTAGT
GATGAACTTCACTTAGTAATGTTTCCATTCTTCGCATTTGGTCATATAAGTCCATTTGTTCAACTCTCAA
ACAAGCTCTCCTCCTCTCATGGAGTTCGAATCTCATTCTTCACCATTCCTGGCTTTGTTTCACGAATCGA
ATCCTTACTCATTCCCTCCCCCAAAACCCAAATCATTCCTCTTCAAATCCCATCCATTCATGGCCTCACT
CAATCAACTGCCGGAACTTCCGATCTTCCCCCATCTGAAGCCGGAAACCTCATCAAAGCTATTGATCTAA
TGCAACCCCAGATCAAATCTCTTCTAACTGATCTCAAACCCCATTTCATTGTCTTTGATTTTGCTCAGTA
CTGGCTTCCTTCTCTTGCTTCAGAATTGGGTATCAAGACTCTGTTTTTCTCTGTTTTCTGTGCCATTTCC
GGTGCTTACATTACAGTTCCGGCCAGACTTTCCGGCGTAGAAGGAGAAGAAATCACCGTCGAAGATCTGA
AGAATCCTCCATTGGGTTTTCCTCAAAGCTCTGAAATTCGTCTCAAAACCTTCGAAGCCAGAGATTACTT
GTTCATGTTTCGAACCTTCGACGGCGACCGGAGAGTTTTCGACAGAGTAGTTTCCGGCTTAACTGGTTGC
TCAGCTATCATATACAAAACCTGCAAAGAAATCGAAGGTCCATATCTAAATTTCATGAAAACCCAATACA
AAAAACCAATCATGATGACTGGTCCCCTAGTCCCGGAGCCACCACCGTCCGGCGAGCTCGACGAAAAATG
GGAAACTTGGCTCAGTCGTTTCCCGCCAAAATCTGTAGTTTTTTGCTCATTTGGGAGCGAAACATTTCTC
GACGACAATCAAATCAGAGAGCTAACACTCGGATTGGAACAAACAGGATTACCATTCATCTTGGTTCTAA
ATTTCCCGGCGAATCTCGACGCCGGAACCGAGCTAGAACGAGCTCTGCCTAAAGGGTTTAAGGAAAGAGT
GAAAGACAGAGGTGTAGTGCACTCTGGGTGGGTGCAGCAGCAGCAGATTCTTGCCCACGAAAGCGTTGGG
TGTTACCTCTGTCACTCTGGTTTTAGTTCCATTGTTGAAGCTTTGGTCAACGATTGTCAGTTGACTTTGC
TGCCATTTAAAGGAGACCAGTTTATGAACTCGAAGCTGATTGGGTTGGATTTGAAAGCTGGTGTGGAAGT
TAATAGGAGAGATGAGGATGGGTATTTTGGGAAAGAGGATATTTATGAAGCTTTGAAGAAGATAATGGTG
GATTTTGATGAGGAGCCTGGTAAGACTGTGAGATTGAATCATGGAAAGTGGCGTAGTTTTTTGTTGGACA
AGAAAATTCAAGATAAGTTCATATTGGATTTGGTGATTGAGTTGAAGGCAATAATGGCTAAATAGTAATC
AATTAAATGAATGAATGAATTATGATCCTACTACATATTTACTACCCAATTCTAGTTATGCATTTTCAAA
TTTCTTATGTAATGTAATCCTTGTTTAAATTATTATTAATTCAAAACAATTATGGTT
>Transcript
ATTTCTAAACTCTCTACTTAAATTTGGCAATTTTGACATTATATTTCCAAAGATGACCAAAGATTTTAGT
GATGAACTTCACTTAGTAATGTTTCCATTCTTCGCATTTGGTCATATAAGTCCATTTGTTCAACTCTCAA
ACAAGCTCTCCTCCTCTCATGGAGTTCGAATCTCATTCTTCACCATTCCTGGCTTTGTTTCACGAATCGA
ATCCTTACTCATTCCCTCCCCCAAAACCCAAATCATTCCTCTTCAAATCCCATCCATTCATGGCCTCACT
CAATCAACTGCCGGAACTTCCGATCTTCCCCCATCTGAAGCCGGAAACCTCATCAAAGCTATTGATCTAA
TGCAACCCCAGATCAAATCTCTTCTAACTGATCTCAAACCCCATTTCATTGTCTTTGATTTTGCTCAGTA
CTGGCTTCCTTCTCTTGCTTCAGAATTGGGTATCAAGACTCTGTTTTTCTCTGTTTTCTGTGCCATTTCC
GGTGCTTACATTACAGTTCCGGCCAGACTTTCCGGCGTAGAAGGAGAAGAAATCACCGTCGAAGATCTGA
AGAATCCTCCATTGGGTTTTCCTCAAAGCTCTGAAATTCGTCTCAAAACCTTCGAAGCCAGAGATTACTT
GTTCATGTTTCGAACCTTCGACGGCGACCGGAGAGTTTTCGACAGAGTAGTTTCCGGCTTAACTGGTTGC
TCAGCTATCATATACAAAACCTGCAAAGAAATCGAAGGTCCATATCTAAATTTCATGAAAACCCAATACA
AAAAACCAATCATGATGACTGGTCCCCTAGTCCCGGAGCCACCACCGTCCGGCGAGCTCGACGAAAAATG
GGAAACTTGGCTCAGTCGTTTCCCGCCAAAATCTGTAGTTTTTTGCTCATTTGGGAGCGAAACATTTCTC
GACGACAATCAAATCAGAGAGCTAACACTCGGATTGGAACAAACAGGATTACCATTCATCTTGGTTCTAA
ATTTCCCGGCGAATCTCGACGCCGGAACCGAGCTAGAACGAGCTCTGCCTAAAGGGTTTAAGGAAAGAGT
GAAAGACAGAGGTGTAGTGCACTCTGGGTGGGTGCAGCAGCAGCAGATTCTTGCCCACGAAAGCGTTGGG
TGTTACCTCTGTCACTCTGGTTTTAGTTCCATTGTTGAAGCTTTGGTCAACGATTGTCAGTTGACTTTGC
TGCCATTTAAAGGAGACCAGTTTATGAACTCGAAGCTGATTGGGTTGGATTTGAAAGCTGGTGTGGAAGT
TAATAGGAGAGATGAGGATGGGTATTTTGGGAAAGAGGATATTTATGAAGCTTTGAAGAAGATAATGGTG
GATTTTGATGAGGAGCCTGGTAAGACTGTGAGATTGAATCATGGAAAGTGGCGTAGTTTTTTGTTGGACA
AGAAAATTCAAGATAAGTTCATATTGGATTTGGTGATTGAGTTGAAGGCAATAATGGCTAAATAGTAATC
AATTAAATGAATGAATGAATTATGATCCTACTACATATTTACTACCCAATTCTAGTTATGCATTTTCAAA
TTTCTTATGTAATGTAATCCTTGTTTAAATTATTATTAATTCAAAACAATTATGGTT

Cannabis sativa anthocyanidin 3-O-glucoside 2''-O-glucosyltransferase (3GT) LOC115698903 XM_030626102.1  XP_030481962.1
>genomic 
GAGAGGAACACTCTCTGTCCATTTCTCCCTACGTGTGCATCCTAGTAACAACACAAATGTTGATACAATA
TATATTAAAAATACACAAATACGTCTACCAATAATTTACATAACTTCAAACCACACCGCCGGTGATTTTC
CAAACAATTTCTCCATTAAAACAGTAAAGACACCGTAAAACACCGGCGGTTGCATTTCTCCAATTTCCAA
CAAAAGCTTGCTCTTTCGTTAGATCAGAATTAGCTCCCATAAAGGTAAATATTGTTTAGTATTCTTTGTC
GGTGCTTTCAGCTGCTAAATAATTGTACCATTGAAAATCATGTTGGATTACTTTGGTTCTCTCTAGTTAC
TTCAAATTACAACTTGATTCAGCACTGAGTTTTGCTGATTAATGTTGTTCATTTCATAGGAGAAAATATA
TATCAAATTTCAAAAATGGAAAGTAAGTCAGTTTCCTCTATGCACATAGCAATGTACCCTTGGTTTGCTT
TCGGACACATTACCCCATACATATACCTCTCGAACAAACTAGCTCAAAAAGGCCACACAATCTCTCTCAT
AATCCCACCAAAAACCAAAATCAAAGTAGAGGCGCAGTTGAATCGATACCCAGATCTCATAACCATTTAT
CCAATCACCATTCCGCGCGTGGACGGTCTTCCTTCTGGGGCAGAGACCACTAACGACGTCCCTTTTTCTT
CAGTACATCTCCTCATGACCGCCATGGATAGAACAGAAAACGACATCGAACTTCTTCTACGAAAACTCAA
GCCCCACTTCATCCTTTTCGATTTTTCTTATTGGATTCCCAAGTTGGGTCGCCGCCTGGGCATCAAATCA
ATGTATTATTCAGTGGTGGGTGCTGCCCAAATTGGTTACGGTTTATCCCCTACTACTTACAACAAGCTCA
AGGGAAAACAAGTTACTGAGTCTGACTTGATGAAACCTCCACCGGGGTACCCTGATTCATCGATTTACCT
CCACTTTCATGAGGCACGGGACTCTCTTTTCGTGAGTAATGTTAAGCCTGATGGCAACATTCTCTTTTGC
GATCGATTGTTTAAAAGCCTAATGGAATGTGATGTTTTGGGGTTCAGGTCCTGTAGGGAGATAGAAGGCC
CGTTTAGCGATTACCTTGAAAAAGAGTTTAAGAAGACTCTTTTACTTTCAGGTCCACTTATACCTGACCC
ACCAAGCGATCCTTTAGATAAAAAATGGGTTGGATTTTTAAGTCATTTCAAGCCCAACTCTGTAATATAC
TGTGGTTTTGGAAGTGAGGTAATATTAACCAAAGATGAATTTCAAGAGTTGTTGCTAGGTTTGGAGCTTT
CTGGGTTGCCATTTTTGGTTGCAATGAGAGCCCCTTTAGAAATTGACTCCATTCAAGAGGCTTTACCGTA
TGGTTTTCAAGAGAGAATTGAAGGGAGAGGGGTGGTTCATGGGGGTTGGATTCAGCAACCACAAATCTTG
AAGCACCCATCTATTGGGTGCTTCGTTACTCATTGTGGGTGGGCTTCACTAATGGAGGCATTGGTTAATA
AGTGTGAGCTTGTGTTGTTGCCCAAAAGATTTGATCATTTTCATAGTGCGAGGCTAATGGGAAACACATT
AAAGGTTGGTGTTGAAGTGGAGAAAAGTGAAGAACAAGGGTTATTTACTAGAGAGAGTGTCTGCAAAGCG
ATTGCTACTGTCATGGAAGAAGACAATGAAATTGGTAAAGGGATTAGGGCCAACCTTGCCAAGTTGCGTC
AAAAGATTAATAGGAAAGGTTTTGAGTCTTCTTATATTGATGATTTTAATAACAAGCTAAAGACTATGTA
TTAGTTTTTGAATATGTTTAGGGAAAAAAATTTGATTCCTAAACCAATAATTTAAACCCTAAAAAAACTA
TACATTTTTTTTCAAAACCCCAAAAATACCCCCAAACTCTCACAGCATCTTTCTTTCTCTCTCTATCTCG
GCCGGTCCCAAGAATCCCACACCCCAGGTCCGATGATCGGACCTGGTTTTTTTTTTTTTTCCTTCTTCAT
TCGATGATTTGAGAGAGATAAAAAAAAAAGAAAAAAGGCATATGGTCCGGTCCGATGGTCGGACCACATG
GTCCGACCATCAGACCATATGCCTTTTTTTCCTTTTTTTTTGTTTCAGTTCGGTCCGAGAGAGAGAGACG
AAGAGAGTGAGAGGGGGCGGTTCGATTTGGCGTGGATCTCCAGTGGTGTTCGGCCGGTTTTTGTGGTTCA
CCGTGCGTGGTGGATCAGCGTGCGTGGTGAACGCCGTGCGTGGGTAGTGATCGGCGTTGATGACGGTGGG
TGTGGGGTTTCGGGTTGGGTCGGGAGGGTTGGGGTCTGGTTGGGGTTGCTCTTTCGGGTTGGGGTTGGGC
CCGGGAGGGTTGGGGTTGGTGGTGATCTGGCGTTGGGGTCCTGAGGGTTGGGGTTGGTGTGAGATAGAGG
GAGAGAGAGATGATGCAGAGAGAGAGAATATTGTGAGGGGGGTATTTTTGGGGTTTTGAAAAAAAAAGTA
TAGTTTTTTTAGGTTTTAAATTTTTGGTTTAGGGAAATTTTTTTTTGATTTTCTAAGTATAGAAAATCAA
ATTTCCCTATGTTTATTTCACATGCATGGTAGTGCTCTATGCGCTTTAGTTTTA
>Transcript
GAGAGGAACACTCTCTGTCCATTTCTCCCTACGTGTGCATCCTAGTAACAACACAAATGTTGATACAATA
TATATTAAAAATACACAAATACGTCTACCAATAATTTACATAACTTCAAACCACACCGCCGGTGATTTTC
CAAACAATTTCTCCATTAAAACAGTAAAGACACCGTAAAACACCGGCGGTTGCATTTCTCCAATTTCCAA
CAAAAGCTTGCTCTTTCGTTAGATCAGAATTAGCTCCCATAAAGGAGAAAATATATATCAAATTTCAAAA
ATGGAAAGTAAGTCAGTTTCCTCTATGCACATAGCAATGTACCCTTGGTTTGCTTTCGGACACATTACCC
CATACATATACCTCTCGAACAAACTAGCTCAAAAAGGCCACACAATCTCTCTCATAATCCCACCAAAAAC
CAAAATCAAAGTAGAGGCGCAGTTGAATCGATACCCAGATCTCATAACCATTTATCCAATCACCATTCCG
CGCGTGGACGGTCTTCCTTCTGGGGCAGAGACCACTAACGACGTCCCTTTTTCTTCAGTACATCTCCTCA
TGACCGCCATGGATAGAACAGAAAACGACATCGAACTTCTTCTACGAAAACTCAAGCCCCACTTCATCCT
TTTCGATTTTTCTTATTGGATTCCCAAGTTGGGTCGCCGCCTGGGCATCAAATCAATGTATTATTCAGTG
GTGGGTGCTGCCCAAATTGGTTACGGTTTATCCCCTACTACTTACAACAAGCTCAAGGGAAAACAAGTTA
CTGAGTCTGACTTGATGAAACCTCCACCGGGGTACCCTGATTCATCGATTTACCTCCACTTTCATGAGGC
ACGGGACTCTCTTTTCGTGAGTAATGTTAAGCCTGATGGCAACATTCTCTTTTGCGATCGATTGTTTAAA
AGCCTAATGGAATGTGATGTTTTGGGGTTCAGGTCCTGTAGGGAGATAGAAGGCCCGTTTAGCGATTACC
TTGAAAAAGAGTTTAAGAAGACTCTTTTACTTTCAGGTCCACTTATACCTGACCCACCAAGCGATCCTTT
AGATAAAAAATGGGTTGGATTTTTAAGTCATTTCAAGCCCAACTCTGTAATATACTGTGGTTTTGGAAGT
GAGGTAATATTAACCAAAGATGAATTTCAAGAGTTGTTGCTAGGTTTGGAGCTTTCTGGGTTGCCATTTT
TGGTTGCAATGAGAGCCCCTTTAGAAATTGACTCCATTCAAGAGGCTTTACCGTATGGTTTTCAAGAGAG
AATTGAAGGGAGAGGGGTGGTTCATGGGGGTTGGATTCAGCAACCACAAATCTTGAAGCACCCATCTATT
GGGTGCTTCGTTACTCATTGTGGGTGGGCTTCACTAATGGAGGCATTGGTTAATAAGTGTGAGCTTGTGT
TGTTGCCCAAAAGATTTGATCATTTTCATAGTGCGAGGCTAATGGGAAACACATTAAAGGTTGGTGTTGA
AGTGGAGAAAAGTGAAGAACAAGGGTTATTTACTAGAGAGAGTGTCTGCAAAGCGATTGCTACTGTCATG
GAAGAAGACAATGAAATTGGTAAAGGGATTAGGGCCAACCTTGCCAAGTTGCGTCAAAAGATTAATAGGA
AAGGTTTTGAGTCTTCTTATATTGATGATTTTAATAACAAGCTAAAGACTATGTATTAGTTTTTGAATAT
GTTTATTTCACATGCATGGTAGTGCTCTATGCGCTTTAGTTTTA

Cannabis sativa anthocyanidin 3-O-glucoside 2''-O-glucosyltransferase (3GT) LOC115724966 XM_030654353.1  XP_030510213.1
>genomic
GAGCTTTATATATATATATATATATATATATATCTTCTTGCTTATAGCTAGATTCGCAGTCTCATTTTAA
GGTAACCCTTATTGTCGTAGCTAGCTATTTTGTTCATTTGTTAATTTTGTACTGACACACTACTATTTCT
TACGTACTTTTTGAAGCTTAATATTGATTTATAGGCAGAATAAGTATGGAGAATTCATCAAATTCTTGTC
TACACATAGCAATGTATCCTTGGTTTGCTTTTGGTCACATTACCCCATTCATCCACCTTTCCAACAAGCT
AGCTGAAAGAGGTCACACTATATCTTTCATAATCCCACCCATTACCAAATCGAAAGTAGAGCATTTAAAT
CGCTTCCCAAATCTCATAACTTTCTATCCAATCACCTTCCCCCACGTGGAAGGTCTTCCTTCTGGGGCTG
AGACCACTCGTGATATTCCTTTTTCCTTATTGCCTCTCATCTTCATTGCCATGGATAAAACAGAAAGTGA
AATCGAATTTCTTCTGCAAAAACTTAAACCCCACTTCATCCTTTATGATTTTGCTTATTGGGTTTCCAAG
TTGGCTCACTCATTGGGCATAAAATCGATGCATTACTCGGTGGTGAGTCCTGCTGCAACAGCTCACAATA
TGTCCTCTGCTGCTCGCCACTACCTTAGAGGAAGGAAAATTACTGAGACTGACTTGATGAAACCTCCTCC
AGGCTATCCAGATCCATCAATTCACCTCCATTTTCATGAGGCTCGATGGTATCTTATAATGAGAAGTGTC
AAGCCTAGTGACATTGGGGCCATTAATATGTTTGACCGCTTGTATATGAGCCTCGCAGAGTGTGATGTTA
TAGGTATCAAGGGTTGTAGAGAAATTGATGGCATGTTTGTTGAATTTCTTGAAAAAGATTTTAGGAAGCC
TGTTTTGCTTACAGGACCACTTATACCAGACTCACCAAGTGAACCTCTAGAAAAGAAATGGGTTGACTTT
CTAGGTCAATTCAAGCCCAACTCTGTCATATACTGTGTTTTTGGAAGTGAGGTGATCTTGACCAAATCTC
AATTTCAAGAGTTGTTGTTGGGTTTGGAGCTTTCTGGGTTGCCATTTTTGGCTTCATTAAGAACACCTTC
AGGGGCTAATTCTATTGAGGAAGCTTTACCAGATGGATTTCAAGAGCGAACTGGAGGAAGGGGAGTGGTT
TATGGAGGTTGGATTCAGCAACCACAAATCTTGAACCACCTTTCTATTGGTTGCATTGTCACACATTGTG
GTTGGGGATCTTTATTTGAGGCATTGGGGGCCAAATCCAAATGTGAGCTTGTGTTAATACCCAATAGAAG
TGATCAGATTTTTAATGCAAGGATATTTGGGAAGACATTGAAGGCTGGTATTGAAGTGAAGAAAAGTGAA
GAAGAAGGGTTGTTTACTAAAGAAAGTGTCTTCGAAGCAATTAAGACTGTGATGGAAGAAGACAATGAGA
TTGGTAAAGAGGTTAGGGCCAACCTTGCCAAGTTACGACAAAATATTCTTCGCAACAATTTTGAATCTTC
TTATATTGAGGACTTCATTAACAAGCTTAAAACTCTATTGAGATAAATAATAGTCTATTGATAAAATGGT
AGTGCAATTGAATATGATTAATGATAATAAATATTATATTTAATGTTTGATTTATTGTTTGATTA
>Transcript
GAGCTTTATATATATATATATATATATATATATCTTCTTGCTTATAGCTAGATTCGCAGTCTCATTTTAA
GCTTAATATTGATTTATAGGCAGAATAAGTATGGAGAATTCATCAAATTCTTGTCTACACATAGCAATGT
ATCCTTGGTTTGCTTTTGGTCACATTACCCCATTCATCCACCTTTCCAACAAGCTAGCTGAAAGAGGTCA
CACTATATCTTTCATAATCCCACCCATTACCAAATCGAAAGTAGAGCATTTAAATCGCTTCCCAAATCTC
ATAACTTTCTATCCAATCACCTTCCCCCACGTGGAAGGTCTTCCTTCTGGGGCTGAGACCACTCGTGATA
TTCCTTTTTCCTTATTGCCTCTCATCTTCATTGCCATGGATAAAACAGAAAGTGAAATCGAATTTCTTCT
GCAAAAACTTAAACCCCACTTCATCCTTTATGATTTTGCTTATTGGGTTTCCAAGTTGGCTCACTCATTG
GGCATAAAATCGATGCATTACTCGGTGGTGAGTCCTGCTGCAACAGCTCACAATATGTCCTCTGCTGCTC
GCCACTACCTTAGAGGAAGGAAAATTACTGAGACTGACTTGATGAAACCTCCTCCAGGCTATCCAGATCC
ATCAATTCACCTCCATTTTCATGAGGCTCGATGGTATCTTATAATGAGAAGTGTCAAGCCTAGTGACATT
GGGGCCATTAATATGTTTGACCGCTTGTATATGAGCCTCGCAGAGTGTGATGTTATAGGTATCAAGGGTT
GTAGAGAAATTGATGGCATGTTTGTTGAATTTCTTGAAAAAGATTTTAGGAAGCCTGTTTTGCTTACAGG
ACCACTTATACCAGACTCACCAAGTGAACCTCTAGAAAAGAAATGGGTTGACTTTCTAGGTCAATTCAAG
CCCAACTCTGTCATATACTGTGTTTTTGGAAGTGAGGTGATCTTGACCAAATCTCAATTTCAAGAGTTGT
TGTTGGGTTTGGAGCTTTCTGGGTTGCCATTTTTGGCTTCATTAAGAACACCTTCAGGGGCTAATTCTAT
TGAGGAAGCTTTACCAGATGGATTTCAAGAGCGAACTGGAGGAAGGGGAGTGGTTTATGGAGGTTGGATT
CAGCAACCACAAATCTTGAACCACCTTTCTATTGGTTGCATTGTCACACATTGTGGTTGGGGATCTTTAT
TTGAGGCATTGGGGGCCAAATCCAAATGTGAGCTTGTGTTAATACCCAATAGAAGTGATCAGATTTTTAA
TGCAAGGATATTTGGGAAGACATTGAAGGCTGGTATTGAAGTGAAGAAAAGTGAAGAAGAAGGGTTGTTT
ACTAAAGAAAGTGTCTTCGAAGCAATTAAGACTGTGATGGAAGAAGACAATGAGATTGGTAAAGAGGTTA
GGGCCAACCTTGCCAAGTTACGACAAAATATTCTTCGCAACAATTTTGAATCTTCTTATATTGAGGACTT
CATTAACAAGCTTAAAACTCTATTGAGATAAATAATAGTCTATTGATAAAATGGTAGTGCAATTGAATAT
GATTAATGATAATAAATATTATATTTAATGTTTGATTTATTGTTTGATTA

Cannabis sativa flavonoid 3',5'-methyltransferase (MT) LOC115712602 XM_030640905.1 XP_030496765.1
>genomic
CTCAACACCTTTTTTAATAATTATTTTTTGCAAAACTCGTTTCCTTTTTTCTATTTCATTATCAAAATTA
GCACTGATTTTTCGTACAGACGAAATAAAATGGCAGAAGAAGTAGTTATACAGGATAAGAGTATCCTTAA
ATCCCCAGCACTTGTAGAGGTAATTAGTCAATTTATTATATAATAAAAATTTATTAATGTATTAATTTCT
TCATCAAATTAATATTGGATATTTTTAATTAGAGAAGTTCTATTTGTACCCCAATAAATACACCTTATTA
TTAAAAAAAATATATATAAATTTAAATAATTTTTAAAAATTACTTTTAATATATATTTTTTTTAAATTTT
TTTCTCACATTATTTTATGTTAATTTTAGTACTTATTTTGATTTCATTTTTATAATTTTTTCTAACTCAT
GTATATATATTTTTATTTCTTTTAAGAAAATTTTATATAATTTTTTATTTTAATTATTTGTCATAATATT
TAAAATATAATTTATTTTGTTTGATAAGTATATTTTTTAAGAATATATATTGAAAGAAAAAATTTAAAAA
CTTAGTATAATTAAAAATATAAATTTTATATAAAATAAAAATTATTAAAATGAGATGTCTTTAAAATTTT
TTGAGTGTAAATAAAATTTTCCTTTCAATTATATACATATATTTGTAAATAATTCTAAAAATATCCTTGA
ATTAAATAATACCGGTAAAATATCGATGGCGCTACTCCCTTTATGCTGAAATCAATGTTTGGCCGTTTGA
GTTATTTAAACCTCTTTTTTTGTCTCTTTCTTATAATTAGGGGTATTTATTCGATCACATCTAATGTTTT
TATGTTTATCCAAATCTGATCCAATTATATATTGGATGTTAGATTTTATCATCCGATCTGATCCAATTAA
TTTTAGTCATCCAATCGATCCAACATCCATTAGATGTTGAATTGGATCGGTTCTATCCGTTGGATGTATT
TCATATATATTTATTGGTTTAAATTAGATTTATTTAATATTTTAGACCTAGTATTTTTTGGATCGGATTA
GATCCATCTAATATTTTAGGTCCATCAAATCCAAGACAAAAAGAGTAAAATTTTAATGTTAATTTTTATA
TATACATATATATTTTACGTATAACAATATAAAATCTAATTACTCATCCAAACTAAATAAAAAAACTAAT
TAGTTTGATTGGATGTTGGATTTGGATGTATTGGATTTTCGGACACCCCATCCAACATCCGATCCAATTC
AATTGGATATTCAAAAATAACATTCAATTTGATCAGATCACAATTTGATATCTAATATTTAGCGGTCAGT
TGTAAATGAATCGATCGGTTGTCATTAGATTTGATGATTTATGCACATACCCCTACTTATAGTCCACAAT
CGTTTCTTTTTTTTTAATTCTTTTCTATAATTTCTTTTTGTAATTTTATTCTCTCTCTTCTTGCGTGTAA
TCATCCATGTTTCCATGTTTTTTTAAAAGAAAAAATTGTCTCCTTCTCGCTTCCTTTGTGCACTTCTTAT
TCTTATTTTATTTATTTATTTTTTTTAAAAAAAATATTTATCTACTATCTTTAACTTCAAAATATTACTG
TTTCAAAAAAAAAAAAACTTCAAAATATTTTAAAAAGTGAAAATAATATATATTACAAAAACTTAATTTT
AGGTACACTATGTTGTCTTTTATTAAGATATTTTTATGTTATTTTTTTTATTAATAATATTTTCATTATC
TTTAAAAATTATTAATAAATTATAAGCACTTACCATATAGCTTATTAGAAAAATTAATATATATATATAT
ATAATAATTTTAATAATATAACTAATTCTATGTAAGATATTATTTTATAACTTTATAACTTTTTATATTA
AGATATTGAAATTATTTTATCAATTAAATTTTTTTATAAGTATATCATATCGTAATTTTTAAATATGACA
TAATGAAAAATTTTATAATAATTTATAATGTACTTAATTTAATATATTGAATTTTATTAAGTTTAAAGTT
TTAGAATTTTTTTATTAAAATTTTTTATAAAAAAAAATAAAAAGATTAATTTTAATGGTAGTTGTTCTTT
TTTGGAAACAGTAAAAAAAAAAATGAAGATGCTTTCCACATATCAAAATTATTATTATTATCATAATTAT
TATTATTATTTAAAAAAAGAATTTTATTTCAAGATAATTTTTTCATTTAACATATTTGGTCACTTATTTC
ATAGTTAACTTTAAAATCGTGCTTTCATTTTTAGATTTTTAAGTTATATGATGTTATTTTGTTGTTTGAG
ATATTTTGGTGCTACTTTTTTTAAATATCATTTACATTAATTTTAAACATAATTAAGAAATAAATAAATT
ATAATAAAGTATAAAAAGTTACTATAAGTTTATTAACAAAATTAGTATATTCTTTTAATGTAACTCATAT
GATGTTTAAGATACTATGTGGTTTTCTTGTAAGTTATTTCAGAAGTCTATCAAATTTAATTTATAAAATA
AGTTTAATTGGAATACAATTTTATCTTTTTAAAAAATAATTATTTATTGGTTAACTAAATAAAAAAGAAA
TTAAAATAATACTTTTTATTTTAGTCCTTTTTGCAATGACAATAAAGAAATATATATTTCTCACATATCA
AAATGATCACTTTAAAGAGTAGTTTGAAATAGTATAATTTTTGAGATTAAACAATTATCGGTGTAACCGA
ATAAATATTTAAAACTTATAAAAATAAAAATATTTTTTCAATATAAAAATTTAGTACTGTATACCTAAAA
AAGAGAAAGAAAACAAAAATGTAAGAAATACAAATATTAGAGGCTTAGAGCACGTGAAGTGAGGGAAAAT
GTATTTATTTATTTTTTAATAAAAAAATAAAAAATTGTGAGGAAGCTAACATGTATGCGCTTAAGACAAA
TAAAAGAAATAGTCAACATATTACGGTGGTACACGTATCATAAAATATTAAGATTATATCGGTATTTAAA
TAACCAACACTAAATTCATAAATAATTTAATATTTGTTTGGCGTAATTTTTCTATTAATATTTGATATTT
GATGATTTCATTTGCATGCAGTATATCTATAAAACATATTGTTATCCAAGAGAACACGAGCAGTTGAAGG
AGCTTAGGGAAGCCACTGTCAAGAAATATAAACTAAAGTATTTTTTTCTTCCTTAATCTTTTTTATTTTA
TAATTAATTTAATTTGGGTATATAAATTTTTATAGGCAATTTCTTTGGGTACATCACACTTGGTCTCGTT
TGTTCTGAGGGTTAATTCTCTCATCTTTATCATTTAACTAGAGAACAAGCCCACGCTTCGCGCGGTTTTA
AACATCTTTTTAATTTTATATTAAAATAAATTAAATTTTATTTTATTATAAATAAAATTAAAAATATAAT
ACTTTTTAATTTCTTTTAAATTGTATATAAAAATTATGATTAACAAAAAGATAATTTATAATACAAAAAA
GTACCCTTACATTAAGTTATGTATAATGTTCATTTTTAAGTTTTACACATTACCTAACATAATTATTATT
TATTTTTTAAAAATAAACATATAAATAATTTTTTTAAAAAAAACAAAGATTTATATTTGACCCTAGAGTA
AGGTAAAATATAGTCATCAACGTAATATTATTAAATATATCAATTGTAAATGTTTATTATATCTTTTGCT
TTGATTATTATTACTTTTTTTTTTATGCACAATTTTATGAATTAAAGTTAAAACAAAAAGATTAAATATT
TCATGAAAAGAAAAAAAAATAATTAAATATTTCATAAAATGAAAAGGATATATATGATACAATTTAATTT
AATTGTATCAATTTACCATTTCTATGTTTAATGATCTTGTATTATAAAACAATAATAATATATAATAAAA
TTAAAATATTAATAATAATATAAAAATCTATTATTATTATTATATATTAATTAAATGGGATAATTTACTT
TTATTGTTAATTAAGAACTTTTATAACAACTTTCTATTATGTAGACCTTTCATATTTCCTCTCTTAATAA
CATTAATTAAAAAAAAAAAAGAATGAATAAAGTAATATGTATATAAAGAGACACTCCTCCATAGTAAAAT
ATATCCTTTGTAATAATTTCTAAAATTTCATAACATATCTAAATAAATTTAAATACTTAATCCATAATAT
TTGAATATATCAAAAAACAAAATTGTATTGTACACAATAAACAACAATATGTCTTTTGACTTTTCTATGA
GAACTAAAAATATTGGTGTAATTAATAGTGATGATAAAAGTAATAAAATATTATATAAATAAGAGAATAG
AAAAAAAAATAATAACTCATAGTCTTATTATTAAAGGAAAATAAAAATTACTATTAATATTAACAAAAAA
AAAAACGTATGCATAAATGAGGAAAGAATTAAAAAACAAGTATCCACAAATAATAATAGAATAAGTTAAA
AAAAAAAACCATGTAATGAATAAATAAAATAGAAAAAATATTAATTTTATGATGGATTATTATTAGATGA
TAAAAAAACTAAAAGAATAATAAAATAAATTATTATATTTCTTATTTAGCTCACCCATTTTTAAGTAAAT
AATTATTAATGCTGATCATTAATTATTAAATAAATTATAATTTAATAATTAATAACAATCCTAAAACAAT
CTTAAAAAATCACAAAAATAGAAAAATAATAATCCTAAAAAGATAAAATATCTTCTTACCTCTTAATTGT
ATCTATAGATATAATTATATCACATATTAAAATAAATGAGCCAACCTAATTAGTTAATATGTAGGAGAAT
TATCTCATATACTATTTTTTTTAATTTTTTTTTTTCAAATTTACGGTTTGGGTTTCTAAAGTGGTTGCAA
CGCTTTCTATACGATTTTTTGTTGCAATTTAGGTTGCAGCGTTAGTTGCAATAGGGATTTCTATGTAGAA
TTTTGTAAGAATATAAAAAAAAAAAAATTGTTTTAAAGTGTAAAAATGAAAAAAAAAAAACCCTTATAGA
TATAATATTATAGATATCTAAAGTACATAAAATAGAGAATAATCAAACAAAAATAGAAATTAAAAAATAA
ATAATTTAGAGATATGATTGTATAAGAAAAAAAAATTATAAAGATAGTTTTTTAATATAAATTCAAAATT
AGCTATACATGTAATTTTATTATTAATATATTTATTATATTTTGTTTTGTGATATTTTATTGAAAAATAA
AAAGGTTGGTCTACACAATAAAACTAAATTATAAAAGAAATAAAATATAATGTGATACCCAAAATTTGGC
TTTCAAAAACTGACACGTGTTTTACAAACTGAATATGAGTCAACTTTAATAATATAATAAAGTTATATCG
GCAGATTAAAATAACTCATTATTATTAAATAAAGTTATGATAGATAATATTCAAAACTCGTTGACTGTAT
AGTCTTAAGAGAGATAAGGGTAATAACTATTGAACAGATATTGACGAGACATACATCTGTCTCGGAATAC
ATAGACAAAAAAGAGGATATTCATCCACTCGAGCAGATGAATGTACACATACAACGGCCTCGGCTTACAC
ATGACGAGACAATCACCTCGCAACATTAAACAAAATGAAGGAATATGACGAGGTGAACGATTTACCAACA
CTTAGTATTTTTTTCCCTATTTTAGATGGATAAGGAGGATAACTCATATTAAGCGAGATACAACCTTACA
AGTCAGCAATAACAGTCTAAGGGATAAAAATAAAGAGCGGTTGGGTAGTTATTAGATATTACCCCACTTA
TGATTAAATGAAATGTGGAAATTATCCACGTTTCATGAACAATTACATTTGAATTGATCCCCAAAGAATA
ACTGCTAACCTATACTCCTATAAATAGGGGCAGATTCTACAGAAAAAGGGACAACAAATTTGAGAGAGAA
TTTATTATTATTCAAATATTGTAATTTGTACTCATAAAAATTCCTAATAAGAAAGACTCGCGGAGTATGC
AGATTTTAACTGCAAAATCACATAAAAATATCTAGAGTTATTGATATTTCATTATTTATTAGTTTCTGTA
AAAAAAAAAATATATGTTACTAAAAGGCTTTCTAATTTTGGTTAACGAAAATCTGCGTTAACAGTTTTGT
GTTTTCATTGAGAGCCTTAGTGATAAAACTTAGAAAATCCCTCCTTACAAACAGAAATCTATCCATATTT
CAGTGGCTGATAACAATCAAAACGATGGAATAGAAATCGTCCTGAGAAAACTACACACCCCCTGGAAAAG
AACCAATGGATCTCAAAGACCCCATGCCACTAGGGATGTTCGCGGTGCGGGTGGTGCGGTTTTTAACCAT
TTTTTCAAACCAACCCGCACATGCAGTTTTTCCAATTTTCCAAACCGCACCCGCACCGCGATACTAAAAA
ACTGTAAGAACCGCACCGTAAAAAATGATGCGGTGTGGTGCGGTTTCTGCGGTTTGAACTATCACAATTT
TTTTTTTTTGAAATCATCATAAAATCATTAAACTATCATTAATATAATTATTCCAAAATACTTCAGAAAA
TACAACAAACTTGAGACTAATAAAAGTTATAACAACAACAATAAGTCAATAATCTTTTTAAAATTTCAAT
AACACAAACACCTAAATCAAAATAACAAACTTGAAACTAATTAAATTCCAACAACAATATAAATGTACAA
CTAACATATTTTCAACAATTGATTAAAAATAAAACAAACACAAACTTCAAACTCTAAATTTCAATACACA
TGTATGGCCTTGGGTTTGTTGCTAAGAAGAGAGGGTTTGTGAAGAGTTATGGATTTTGCCCTAAGATTTA
TAGGCTTGGGTTGGGCTCATATGAGCTTAATTAAATAAAAATAAAAATTGAAATTTTAAAACATGCGGTG
TGGTGCGATTTGAATCGCGGTTTAATAATTCAAAATCGCAAACCGCACCGCACTTCGCGGTTCGGGAAAA
ATTCAAACCGCAACCGCACCACGAAGAATTTTAAACCGCATTTTTTTTGCGGTGCGGGCGGTTTGAGCGA
TTTGATGTACACCCCTACATACCACTGGAACATCACGTTCAAGAAGAAACTATAGTGATGATATTCAAAA
TCCAAAAAGAAGGAATGAAGATACCCATAATTCTATAGGGTATGTGCCTAGAATTGAGGATGCTTATGAT
CCAACTAGGTATGTACTATTAGTGGAACTAGAAAATAGACAACTCCGACAATGCTTAATCGAATCTAAAT
GACGAAACGGTGAGTTGGAAAGAGAGGCTGCAACGACAAGGGCAGCACAAGGAACAAATCCTTAGAATCA
ACCTGATCCTGGAGTAAGAAGACCATGACGCAGACCTCGAGGTTCAAGAACCAAGAGATAGGAAGCAAAC
CAAGGAAATGACCAAAATACCCAGGAACAACAACCTGGGGGAACAGATGATGTTTAATGGATAATTAGAC
AAATAATCAAGAGCAACAGCGAGACATTCCTCAAGGATCCTAAGAATTTGCAAACCAAGGGAACGGACAA
AACGACATACTTGAAGCTTCTCGCAGGAATGAGGATGCGAGACAGCCTTGACCTAGAGATTAGGGAATCC
CTCGTGGCAACAAGAGAAACCTTAGGACTCAACCTAGGACAAGTGGGCTATCACTAAGACACCCTCAGCG
TCCTCCTCAATCAGAGAGCAAAGATGCATACACATATCTAAATAGAGGGTGTGCATCAAATCTCTTTTGA
AGGAGAAGGCCGTTACAAGACGAAGCGAGTTCCAATTCAGGACACTCAAGGTCTCGAGGACACAGTCGAT
CGGGAAGGAAAACACGAGAGGGAAGTAGACATCGACGTTATGCTAACCAAGAAAGCATGAGCAATACGCG
AAGCTACCAATCTAAGAGTTACTCAGAGACAAGGTCTATGAGTAATTATGAGCGAAGATAACCCAATCTT
CGTGAGCATTTGAATCGAAGACAACCCGATCTTTGTGAGTGACGAAATCAGAATGCACCTAACCTGCGCC
ATCAACTTAATGCAAATCAACAACAGCTGGATCCCATAAATTCAGAAAGTATCAAGATGGGGAACATGGG
AAATTACCCCGGTTATGACTCGGATGAGGAAACCGAGCCGTTTCATCCTAATATTTTGAATTTTGAATTT
CTTCATGGATTCAAAAACCCACATATCTCGTAGTATGATGGAACTACAGACCCAGTCACTCACTTGAATA
ACTTTAATACCATAATGCGAGCCAGCAATGTCTTGAATAATTTGTGTTGCATCTTATTCCCGACTTCTTT
AACTGGAGCAGCGAGTAGCTGGTTTGACAAATTCACTCATCACTGAATAACATCTTGGGAACAACTGTCC
AAAGACTTTAAGAACCAATTTCAGGATGCTAGAGATAGGCAACCTGAAGCATCATCTTTAACTAACATAA
AGCAACAACCAGGCGAGTCGCTTAAAGCTTACTTGATTCGCTTTAGCACAGCCGCTGCCAAGGTTAGAAA
CCTGAATGAAATTATTTAGCTTACCGCTCTTCAGGTGGGGATCACAACCAACCTTTCTACGGCTGAAGAC
GAGTTGTGGGATGACCTACAGGGTCGCCCAGTTAGAAATATTAATGAGTTCAATGAAAGAGCACAGGTAT
TTGTGTGCAAAGAAGAAGTTAGAAACAAGATGAAGTTACTGAAGACTAACTCAGGAAGTAAACCTAGCAC
AAGTATTGCAACGGCAAGTACCGTCTCAACTAAAATAGATAACCCAAGTGGTTCAAAGACCAAGAGAAAA
GATGACTCAAAGGAATCACCTAAAAGTAAAAAGAAACAAAAGAAGCACGACAAATATGTCTCAATATACT
CAGTATATACCGAGTTGAATGAAACTCGTAAAAACATATTTCTCGCAAACGAAAACAAGATTGCATTTCG
CAAGCCTGAGCTCATGAGGCATGCGAGACATAAGAAAGATTCAACGAAATATTACCAATTTCATAAAAAC
ATAGGGCACACTATAGAAAAATATCGACAACTAAAAGACGAGATAGAGAGTTTAATCTTGCATGGATATT
TCAGACAATATGTAAGACATCGAGGCAACGAGCCAAACCAGGCCAACAACCCTATTAACCCAAATAACCG
AGATTGCAACCTCCCCATTGAGGGCGAGGACATACTGGTCGTTTCGCGAGGGCCGCATCTCGCTAAAAAT
AGTAATAATTCCCACAAAAGATATATCAATAAAGTAAAGAATGGAAAATCAGTATTTGCTCAAGAACCAC
TGAAAAGAGTAAAGTTAGATGAACCTCCGATTGCCTTTTTGGAGGAAGACACAAAACACGTGCAGTATCC
GCATGTCGATCCTCTCGTTGTTACAATTCAGCTCGCTAACAAGAGAGTAAAAAGGGTATTGGTGGATAAC
AGAACTTCAGTGAATATCCTTTACAAAAATACATTAAAGAAAACAGGATTACAAGATGCAAAGGTAACAC
CTTGCATGGTAAGCTTATGTGGGTTCACAGGAAACAGTGTCGCCAGCCAAGGCATCATTGAAATTCCATT
AACTGTAGGAGAACCACCATTATCAACGACGCTAATGCATGAGTTCCTAGTTGTTGATCTTCCATTAGTT
TATAATGTATTGATAGGTTGCCCTGCATTGATTGGACTAGGGGTAGTAAGTTCTGTTAGGTTTTATGCCC
TAAATAAAACTCCATTTCAATGTAATCTATTTTATTTAACATCAATAAAGAAACATAAGTATTTTTCATT
CATTTGTGTATGTTTTGGCTCACTTTATCAATTGCTTGTCTAATTGATTTATAAACAAAAAATATTCTGA
AAACTACTTAAAAACAACTAAAAAATAACATAAAAAAATAAAATAAATACACACATATACAATAAAAAAA
CTGTGTAGAGTAAACTAGAAATACACCATAAAAAATACACATAAAAATTATACAAAAAATATAAACAAAA
AACAAAAAAATAACTATAAAATACCTAAACAACAACATAAAGATAACTATAAAATAGCAAAAAGATAACT
ATAAATCAATAGAAAAATAATAAGACATCAACCTAGTTAAAAATATGCAAATCATTCATAAATTAACTCT
GAATAAACTACAAAATATCTAAAAAAAAATACTACTTTTATTAATCGTGTAAAAGAGAGAAAGATATAGG
AAAAGTCCTCTTAATTTTTTTTCTAAGATAGAGAAAGAATGTTAAAAGAAATAAATTAAGATTTATTTTT
ATAAAATGTGATTAATTAAAGAAAAATAATATGAAATAGTTTGAGTGTGAATAGTTGAAAAAATATTAAA
GAGGGAAAAAATATAATAAGTGTTTATATTTTTTTAAAAAAAATAATAAAATAAAATTTTATGAGGGAAA
AAGTGTTAAAAAAATATAAATATATATATATATATATATATAAAATTTAGTGTAAAAAAAGATAGAAAGA
GAGAGAGAATTGGAAAAAAAAAACAAGATAAATAAAAAGAGAATAGAAAGAAGAAAAAAAGGTTGGCTTA
CATAAGAAAAAGAAAGAAAAAAAGAGAAGTCAACCAAGAAAAAAGAAGAAGTGAATTAAAAAAAATATAA
GAAAAAAAATTATAGAAACTTTAATAAATAAAAAATAGGTAGGCAAAGTGTAGATATAAAAAAACATAAA
TTTAAAGAAAAATTAGTATATGGTATAAATATTCTTAAATAAATAGCTCACCTCTTTATTATTTCATTCA
GTAGATATACATATATTAATTTGGGTATATATATATATATATATAAATTAATTAATTTATCTATATATAC
ATAATAATTGCAGGAGTGTCATGGGCGTGCCTGTGGATGAAGGACAGTTTCTGTCGATATTTTTAAAAGT
GATGAATGCAAAGAAGACTATTGAAGTTGGAGTCTTTACTGGTTATTCTCTTCTTACCACCGCTCTTGCT
CTTCCTCATGATGCCAAAGTAAAATCTTATTTGTAATATTATTAATCTTAAATAATGTATAGTGTGGGTT
CTTTATTAATTGTCAATAATTTTAAAATGAATATCACCGAGTAATAATAAGGTAAGTAGGTTTGAGATTA
TTTGGATTAATTTGTAGATAACAGCCATTGATCCAGATAGAGAAGCCTATGAAGTTGGACTGCCGTTCAT
TCAGAAAGCTGGTGTTGATCAAAAAATTAATTTCATTGAGTCTGCAGCTTCTTCTGTCCTTGATAATCTC
ATTAACGATGTAAGTGATCTCATAAAATTTTATTATTATAATTATTATTCTATACATTGCATGAGTAATT
ATTATGTTTGGTTAATTAAGTTTCACAACAAGATTTAAATCTTGGATTTCAATTTTTTTTTTATTTTTAC
TTTATTTTTATCAAGCAAAAATGTGCCAACAATAAAACAATTCAAATGACTATTTTTTAGAATTAAATAG
TGACATTTCAATTGGAAGACAGGCAAGCCTAATTAGCAAGAATATAAAAATATTAAAGTTTAGTGTGTTA
AATTTAGCATAACAATAAATATAATTTTTGAAATTACATTTTATCATTAATTATTAATAATATACTTATG
CGTACATACATTTGTACTTATAAACATATAAATATACTTAATATTGATTTTGACAAAGAAACAATTCAAT
TATAAACAATTCTAAATATCAGCTTGACAATTTCATCACACTAATTACTCATTAAATAACCATAATGTAT
ACATCATGATAATTTTATTTTATTTGATATCAAATGATAGAGATTATTGAGGTTTTCAGTCATGAAAAAC
ATACTATGATCAAAAAGTAATGCTCATTAATTGTATATTTCAAAGAAACCCAAATTTCTATGAATATCCC
TAATAAGATATAAGCAATAAAGTTGTAAATTAAAAAAAAAAGTAGCAAAATTTCAGTTAATATAAGAAAT
AGAGAACAAATTGAAAATTTATACAATACTAGAATTTGAACTCTTAGAGGCCATTAGCGAAGGGGCGAAA
CTCGTTAGATCCCCTAGTAGAACACTACCTTAATATGAATAAATTAGCATCATCAACAAAAGCAAAATTA
AAGAGAAAAGACTTAATAATGGGATTAATCAAATAGGGTTCATATATTGAATTATTTTTTATTAATGGAA
TTAATCAATAAACAATAATTTGAATTAATCTTATAATCTTGACTTTAATCAAATAGGGTTTATAAAAAAA
CATAAATAATTAAATAATTAAAGAAAATTTAAAACCCTATTTTTTTTTTATTTAATGGGATTTATTTTAT
TGTATATAAATAAAAAAAGACCCATGAATTTCTCATAAACCATTTTATTTTTAATAAAAAACTATTTTAT
TTTTAATATAAATAAAAAGTCACCCATAAATTTCTCATAAACCAAGAATTCTGTTATATAGGCATACTTT
ATATAGAATAGACATAAATTTTAAACAAATTAATAATTAAATGCTATTACTTTGTTCGGCAGGAGAAAGA
AGTAGAGAGTTATGACTTTGCATTTGTCGATGCTAACAAAGATGGGTACATAAAATATCACGAACAACTT
GTGAAGCTGATTAAAATTGGAGGAGTGATTGCATACGATAATACCCTATGGTTTGGATGTGTGGCCCTTT
CTGATGAAGAAGAAATAATTATGAAGGATGATTTTTTAAAGGCAAATAGAAAAATCATAAGAGAAGTCAA
TACCTTTCTAGCCAAAGATAATCGATTTGAGATATCTCTTGTTTCTATTGGAGATGGACTCACTATCTGT
AGACGTCTTTATTGATCATTAATATTTATATTAAGAGATTGATCACACATAATAATTTATATTAAAGACG
TTCTCGAGAGAAATGCTTTCATATAGCATCTTGTTAACAATAAATGTATGTGAAAATTTAAGTCTTCTTT
TTATTTTAATAAATGGGCTAGCTGCCTAATTGCTACTCTTGTA
>Transcript
CTCAACACCTTTTTTAATAATTATTTTTTGCAAAACTCGTTTCCTTTTTTCTATTTCATTATCAAAATTA
GCACTGATTTTTCGTACAGACGAAATAAAATGGCAGAAGAAGTAGTTATACAGGATAAGAGTATCCTTAA
ATCCCCAGCACTTGTAGAGTATATCTATAAAACATATTGTTATCCAAGAGAACACGAGCAGTTGAAGGAG
CTTAGGGAAGCCACTGTCAAGAAATATAAACTAAAGAGTGTCATGGGCGTGCCTGTGGATGAAGGACAGT
TTCTGTCGATATTTTTAAAAGTGATGAATGCAAAGAAGACTATTGAAGTTGGAGTCTTTACTGGTTATTC
TCTTCTTACCACCGCTCTTGCTCTTCCTCATGATGCCAAAATAACAGCCATTGATCCAGATAGAGAAGCC
TATGAAGTTGGACTGCCGTTCATTCAGAAAGCTGGTGTTGATCAAAAAATTAATTTCATTGAGTCTGCAG
CTTCTTCTGTCCTTGATAATCTCATTAACGATGAGAAAGAAGTAGAGAGTTATGACTTTGCATTTGTCGA
TGCTAACAAAGATGGGTACATAAAATATCACGAACAACTTGTGAAGCTGATTAAAATTGGAGGAGTGATT
GCATACGATAATACCCTATGGTTTGGATGTGTGGCCCTTTCTGATGAAGAAGAAATAATTATGAAGGATG
ATTTTTTAAAGGCAAATAGAAAAATCATAAGAGAAGTCAATACCTTTCTAGCCAAAGATAATCGATTTGA
GATATCTCTTGTTTCTATTGGAGATGGACTCACTATCTGTAGACGTCTTTATTGATCATTAATATTTATA
TTAAGAGATTGATCACACATAATAATTTATATTAAAGACGTTCTCGAGAGAAATGCTTTCATATAGCATC
TTGTTAACAATAAATGTATGTGAAAATTTAAGTCTTCTTTTTATTTTAATAAATGGGCTAGCTGCCTAAT
TGCTACTCTTGTA

Cannabis sativa glutathione S-transferase F11 (GST) LOC115698856 XM_030626061.1 XP_030481921.1
>genomic
TCAGCTTTTTTTCGGTTATATAAAATAAATAAACAAATAAAAACAGTAAGTGTTGTTGTTGAGAGTTGAG
GGTGAGAATAATGGTGGTCAAAGTATATGGCTCATTGAGGTCGGCGTGTACACAGAGAGTGCTTGCTTGC
TTTCACGAGAAGGGGATTGAGTATGAGATTGTTCATGTCGATCTTCAAACTGCTCAGCACAAACAACCCC
AATTCCTGCTCTTACAGGTCTATAGATAATTAGATATACACACACAAATATATAAATATATATATATATA
TTTATGTATATTCTTATGAGATTTTAGTTGATTGGATTTATTTATGTATACAGATTTGGCTTAAAATTTC
TATGTTATTTTTGGCATATGCATGCTGACATTATATCCACCACACATTCCCTTAATTGGAATTTTCTCTC
CCTATATAGCTATATTATGTATCTATGTATATATATACTTACTTTTCATATCTCACTTGAAAAAATATAT
CTATATTTGCCAAATAACTTCTATTTTTCTTAATATCAAATAGTATATATAGAAATGTTTAGATCCACCA
GCTTGTGTAGAAACAGACGTTTAGTTTTGTAATAAAAAGCTATAAATATCAATACACTCACAATACTCAT
ATACATTTATTTGTTATATACTTGCTTTGATTTTTAATCAAGCAATAAAAGGAATTAAAAATAAAAGAGA
AATTAATACTAATTTTTGTCTCGAGTTTTAGGCAGAACGATTTATATACTGTTGGATAAAAAATATTTTA
AGTGTTATGTGTCCAGCACCACATATTCAAATAGATTATGGTATATTTGATTATAAAAAAAATATTCAAA
TAGATTATGTATATTTGATTAAAAAAGATTACGAAATAATTTAATATTAAGTTTCACACAAATTCAATTT
TTTTTTTATACTAATTAAATTGCACTAACTAATGTATCATGATGTCCCACAATAATATTCATTATAATTA
AATTATACCAATTGAATTAGAATTTTTTGCCTCCTAAATTTTTCATACACAATTATGTTCTCTAAACTTT
TCTAGCCATTAAAAATTATTCCTAAACTATTGAGATTGTTGAATTTAAAGACTTTAATTTATCCAATTTC
ATTCAATTTTATTAAATCATGCTCCCCAGATTTGATATTTACTAAATTATATTACTCGAACTTTGACACG
TACTAAGTCATGTCCTCTGAACTTTCATTCATGTTAGACATTTCTTACTAAAATTAGACAAAAAATTTAA
CAATCTTAATAATTTAGGGGAGTTTTAATGACCTTAAAAGTTCAGAAAATATATATAATTTGGTATATAT
CAAACTTTGGATAGCCTAATATTTATAACTCCCAAACTCAAAATTAAACAAGTACAGTACTACCCAACTT
TTACTTAAACTTAATTAAAATCTTAGTTTGAGTCATTAAAATCTTAGTTGGAATCATTTATAAGTCATTA
ATTAAAGAGGAGTGCTACCGTCAACCTCCTATTACAATCTCTTAGTCAATCTCCATGCCGGAAAACACAT
GTCGGAATATTTTTTGTCAATTTTTTTTCACGAGAGTATTCGTTATGCTTACAACATCATCCCTGTAATT
TTTTAAAAATTTCGAATAGTTTATAGTGCCAAAATTACGTTTGAAGTTTTTTGAACGTGCGTGGTAAACT
GGAATATTAGGAACTCTGTTTTCGGTACTGTAAACTATTCGAAATTTTTTAAAAATTTACAGAGATGATA
CTATAACTATAGCGAATACTACTATGAAAAAAAATATTTCGGCATGTGATTTCGGACATAAAAATTGACT
AAGAGGTTGTAATAGAAAGTTGTAATTAGCTTACTCTTAACTAAAATATTCACGTCAAAAAAGAAAATTC
TAATGTAAACTAAACTAAAAAAACTCCCTTTTTTTTATGTATATGTATGTATATTTAATACACGTTGTAT
TTTCAAAAATAAATAAATAAATAAAACCTTGTAATATATACATTAAGCTGATTATAAGAAATGTCTTAAT
CTTTAATAAAAAAATATGGCTTAATCATTTATTATTTTTGTTTTTAAAGAAGATGAAATGTCTTAATTAA
TTAATTAATAAATTTTGTGGTTTGTGGTTCTCTCTACAGCCATTTGGACAAGTTCCAGTCATTGAAGAAG
GCGAGTTTAGACTTTTCGGTAAGACACTATTATAATGAGAATGAGAAATCTATATCTATCCAAATAAACT
TTCTATAACTTTTAGCTAGTGACATGTATTGTTGTAGATTATAGAATGGATTTAACGTTTAGAGGGTTTT
TTTTTACTAAAATGATGTTTGAGTTTGCAGAGGTTGCTTCTATTGAAGTAGTACATGCTTCAAGTTTTTT
TTTTTTTTTTTTGGTACTGAAGAGGAAACCTACAATTTGAATAATATTTAAAAAAACAAAAAATTGATTA
CTCTAATTATCATACAACCACTCTGACAGTATTAAGTTACACCTCACCAATAAACATAAGGTATTAAATG
CTGTAGATTCTTTTTAAAATGCAGTATAATAAAATTTTGAATTTTTTTATTTTTACACTTTAAAACAGTA
TTTAATAATTTTGTCAATTTTTTAATAGTAAAAGTAATTTTATTTTAAAGAGTGGTTAAAGTTTTGGGTA
AGTTTATAGTGCATTCCTCTAAAAAGTATTTTGGTAAACTGTTTATTTGTTTTGACATTCATGAGAGTTT
TTTAATCTAAAGAATCATAATTACATTCGTTGTAGTTATTAAGGACAATCTGTAAATTTTCAAAAATCTC
GAATAATTTACAATGTCCAAAATAATATTTTGCGACTGTTTCTTTTATACGCCTGATAAGGAACTGTTTA
AAATTTATTTTCAGTACGGTAAACTATTCAAAAAAAAATTTAAAAATTTACCAAAACAGCCCTTTAAAAG
TGTAATGGGTGTACTACATAAATTTCCTAATTATTTTTTATTAAGGTTATCCACAATTAAAAGTCGTGTT
ATTAATTTCAGAATCAAGAGCAATCATACGGTACTACGCAGCCAAGTATGCCGATCATGGAGCTGACCTA
TTGGGAGCCACAACAGAGGAGAGAGCCATAGTGGACCAATGGGTAGAAGTAGAATCCAACAACTTCAATG
ACATAGTCTACACTCTGGTGCTGCAGATCCTAATCCTCCCAAGTATGGGAAAGAAGGGAAACTTGGCTCT
GGTAGACGACTGTGAGGAAAAGATGGCGAAAGTTCTTGACGTGTACGAGGAGAGATTAGGTAAGAGCAAA
TACCTTGGCGGTGAAACTTTCAGTCTAGCCGATTTGAGCCATCTTCCAGGGATTAGATATTTAGTGAATG
AAGTTTACATGGAACATTTAGTGAGTGAGAGGAAGAATGTGAAGGCTTGGTGGGAAAGTATCTCTAACCG
CCCTGCTTGGAAGAAATTAATCAACATTATCGATCATTAATTATTTATTAATTAGCTGCCTCACTATGGA
GGTGAAAC
>Transcript
TCAGCTTTTTTTCGGTTATATAAAATAAATAAACAAATAAAAACAGTAAGTGTTGTTGTTGAGAGTTGAG
GGTGAGAATAATGGTGGTCAAAGTATATGGCTCATTGAGGTCGGCGTGTACACAGAGAGTGCTTGCTTGC
TTTCACGAGAAGGGGATTGAGTATGAGATTGTTCATGTCGATCTTCAAACTGCTCAGCACAAACAACCCC
AATTCCTGCTCTTACAGCCATTTGGACAAGTTCCAGTCATTGAAGAAGGCGAGTTTAGACTTTTCGAATC
AAGAGCAATCATACGGTACTACGCAGCCAAGTATGCCGATCATGGAGCTGACCTATTGGGAGCCACAACA
GAGGAGAGAGCCATAGTGGACCAATGGGTAGAAGTAGAATCCAACAACTTCAATGACATAGTCTACACTC
TGGTGCTGCAGATCCTAATCCTCCCAAGTATGGGAAAGAAGGGAAACTTGGCTCTGGTAGACGACTGTGA
GGAAAAGATGGCGAAAGTTCTTGACGTGTACGAGGAGAGATTAGGTAAGAGCAAATACCTTGGCGGTGAA
ACTTTCAGTCTAGCCGATTTGAGCCATCTTCCAGGGATTAGATATTTAGTGAATGAAGTTTACATGGAAC
ATTTAGTGAGTGAGAGGAAGAATGTGAAGGCTTGGTGGGAAAGTATCTCTAACCGCCCTGCTTGGAAGAA
ATTAATCAACATTATCGATCATTAATTATTTATTAATTAGCTGCCTCACTATGGAGGTGAAAC
*************************************************************************************************************************************
Cannabinoids enzymes encoding genes. FLAVIA AGGIUNGI QUI
