# Supplementary material for: In Silico Identification of MYB and bHLH Families Reveals Candidate Transcription Factors for Secondary Metabolic Pathways in Cannabis sativa L
Source: Plants (Basel). 2020 Nov 11;9(11):1540. doi: 10.3390/plants9111540 (PMC7697600; doi:10.3390/plants9111540)
Supplement: Supplementary file 1 [file plants-09-01540-s001.zip › Bassolino et al.,SUPP.FINAL/Supplementary Tables S1-S4.xlsx]

## Sheet: S1-CsbHLH
This work bHLHs IDs	NCBI bHLHs ID	bHLHs cellular localization	Functional groups
CsbHLH1	XP_030493327.1	nucl: 13.5, cyto_nucl: 7.5	subf 25/XII
CsbHLH2	XP_030493326.1	nucl: 13.5, cyto_nucl: 7.5	subf 25/XII
CsbHLH3	XP_030493328.1	nucl: 13.5, cyto_nucl: 7.5	subf 25/XII
CsbHLH4	XP_030482827.1	nucl: 14	subf 25/XII
CsbHLH5	XP_030507450.1	nucl: 13.5, cyto_nucl: 7.5	subf 25/XII
CsbHLH6	XP_030499136.1	nucl: 14	subf 25/XII
CsbHLH7	XP_030492578.1	nucl: 12, chlo: 2	subf 25/XII
CsbHLH8	XP_030499336.1	nucl: 14	subf 25/XII
CsbHLH9	XP_030499335.1	nucl: 14	subf 25/XII
CsbHLH10	XP_030492531.1	nucl: 12, chlo: 1, extr: 1	subf 25/XII
CsbHLH11	XP_030492530.1	nucl: 12, chlo: 1, extr: 1	subf 25/XII
CsbHLH12	XP_030492529.1	nucl: 12, chlo: 1, extr: 1	subf 25/XII
CsbHLH13	XP_030497119.1	nucl: 14	subf 25/XII
CsbHLH14	XP_030495812.1	nucl: 12, cyto: 1, cysk: 1	subf 25/XII
CsbHLH15	XP_030510707.1	nucl: 12, chlo: 2	subf 26/XI
CsbHLH16	XP_030510706.1	nucl: 12, chlo: 2	subf 26/XI
CsbHLH17	XP_030498651.1	nucl: 12, cyto: 1, plas: 1	subf 26/XI
CsbHLH18	XP_030504327.1	nucl: 11, cyto: 1, plas: 1, cysk: 1	subf 26/XI
CsbHLH19	XP_030488146.1	nucl: 12, chlo: 1, cyto: 1	subf 26/XI
CsbHLH20	XP_030488143.1	nucl: 13, chlo: 1	subf 26/XI
CsbHLH21	XP_030488083.1	nucl: 13, chlo: 1	subf 26/XI
CsbHLH22	XP_030488084.1	nucl: 12, chlo: 1, cyto: 1	subf 26/XI
CsbHLH23	XP_030488080.1	nucl: 12, chlo: 1, cyto: 1	subf 26/XI
CsbHLH24	XP_030485049.1	nucl: 14	subf 16/XV
CsbHLH25	XP_030479024.1	nucl: 11, pero: 2, cyto: 1	subf 28/VIII c
CsbHLH26	XP_030499274.1	nucl: 13, cyto: 1	subf 31/VIII b
CsbHLH27	XP_030496729.1	nucl: 14	subf 31/VIII b
CsbHLH28	XP_030499216.1	nucl: 14	subf 24/VII a+b
CsbHLH29	XP_030501475.1	nucl: 14	subf 24/VII a+b
CsbHLH30	XP_030504594.1	nucl: 13, cyto: 1	subf 24/VII a+b
CsbHLH31	XP_030483060.1	nucl: 14	subf 24/VII a+b
CsbHLH32	XP_030498271.1	nucl: 12, chlo: 1, plas: 1	subf 24/VII a+b
CsbHLH33	XP_030498269.1	nucl: 14	subf 24/VII a+b
CsbHLH34	XP_030497020.1	nucl: 12, chlo: 1, plas: 1	subf 24/VII a+b
CsbHLH35	XP_030497017.1	nucl: 14	subf 24/VII a+b
CsbHLH36	XP_030499616.1	nucl: 13, cysk: 1	subf 23/XIII
CsbHLH37	XP_030499614.1	nucl: 12, cyto: 2	subf 23/XIII
CsbHLH38	XP_030499615.1	nucl: 12, cyto: 1, mito: 1	subf 23/XIII
CsbHLH39	XP_030495673.1	nucl: 12, plas: 1, cysk: 1	subf 24/VII a+b
CsbHLH40	XP_030495672.1	nucl: 12, plas: 1, cysk: 1	subf 24/VII a+b
CsbHLH41	XP_030495671.1	nucl: 12, plas: 1, cysk: 1	subf 24/VII a+b
CsbHLH42	XP_030485845.1	chlo: 9, nucl: 2, extr: 2, cyto: 1	subf 13/XV
CsbHLH43	XP_030496112.1	cyto: 6, chlo: 4, mito: 2, plas: 1, extr: 1	subf 13/XV
CsbHLH44	XP_030479599.1	nucl: 13, plas: 1	subf 13/XV
CsbHLH45	XP_030484621.1	nucl: 12, cyto: 1, pero: 1	subf 13/XV
CsbHLH46	XP_030486710.1	nucl: 14	subf 13/XV
CsbHLH47	XP_030486711.1	nucl: 14	subf 13/XV
CsbHLH48	XP_030481696.1	nucl: 11, chlo: 1, cyto: 1, extr: 1	subf 13/XV
CsbHLH49	XP_030482528.1	nucl: 14	subf 13/XV
CsbHLH50	XP_030482527.1	nucl: 13.5, cyto_nucl: 7.5	subf 13/XV
CsbHLH51	XP_030497711.1	nucl: 14	subf 9/II
CsbHLH52	XP_030499146.1	nucl: 10.5, cyto_nucl: 6, cysk: 2, extr: 1	subf 1/III a+c
CsbHLH53	XP_030511235.1	nucl: 14	subf 1/III a+c
CsbHLH54	XP_030484278.1	nucl: 12, chlo: 1, cyto: 1	subf 1/III a+c
CsbHLH55	XP_030485987.1	nucl: 14	subf 10/I a
CsbHLH56	XP_030496435.1	nucl: 13, chlo: 1	subf 10/I a
CsbHLH57	XP_030506378.1	nucl: 13.5, cyto_nucl: 7.5	subf 10/I a
CsbHLH58	XP_030500259.1	nucl: 12, cyto: 1, plas: 1	subf 10/I a
CsbHLH59	XP_030507467.1	nucl: 12, plas: 1, pero: 1	subf 10/I a
CsbHLH60	XP_030508815.1	cyto_nucl: 6.5, nucl: 5.5, chlo: 2, mito: 2, pero: 1, golg_plas: 1	subf 10/I a
CsbHLH61	XP_030500149.1	nucl: 7, nucl_plas: 4.83333, cyto_nucl: 4.33333, chlo: 2, plas: 1.5, pero: 1, cysk: 1, golg: 1	subf 10/I a
CsbHLH62	XP_030500148.1	nucl: 7, cyto_nucl: 4.83333, nucl_plas: 4.83333, cyto: 1.5, plas: 1.5, chlo: 1, pero: 1, cysk: 1, golg: 1	subf 10/I a
CsbHLH63	XP_030509009.1	nucl: 14	subf 11/I b
CsbHLH64	XP_030503333.1	nucl: 14	subf 4/IV b
CsbHLH65	XP_030505624.1	nucl: 14	subf 4/IV b
CsbHLH66	XP_030496353.1	nucl: 13, pero: 1	subf 3/IV a
CsbHLH67	XP_030496350.1	nucl: 14	subf 3/IV a
CsbHLH68	XP_030496347.1	nucl: 14	subf 3/IV a
CsbHLH69	XP_030489731.1	nucl: 14	subf 3/IV a
CsbHLH70	XP_030488183.1	nucl: 14	subf 7/IV d
CsbHLH71	XP_030506799.1	nucl: 6, cyto: 6, chlo: 1, golg: 1	subf 7/IV d
CsbHLH72	XP_030508595.1	mito: 4, nucl: 3, cyto: 3, chlo: 1, vacu: 1, E.R.: 1, cysk: 1	subf 3/IV a
CsbHLH73	XP_030500471.1	cyto: 6, nucl: 5, chlo: 1, mito: 1, golg_plas: 1	subf 12/I b
CsbHLH74	XP_030501917.1	nucl: 7.5, cyto_nucl: 5.5, cyto: 2.5, golg: 1.5, golg_plas: 1.5, chlo: 1, mito: 1	subf 12/I b
CsbHLH75	XP_030478124.1	nucl: 10, cyto: 2, chlo: 1, extr: 1	subf 12/I b
CsbHLH76	XP_030477684.1	nucl: 12, cyto: 1, extr: 1	subf 12/I b
CsbHLH77	XP_030484800.1	nucl: 6, chlo: 5, cyto: 1, plas: 1, E.R.: 1	subf 12/I b
CsbHLH78	XP_030484483.1	nucl: 8, cyto: 3, extr: 1, pero: 1, cysk: 1	subf 12/I b
CsbHLH79	XP_030485107.1	nucl: 10, chlo: 1, extr: 1, pero: 1, cysk: 1	subf 12/I b
CsbHLH80	XP_030492568.1	nucl: 10, chlo: 3, plas: 1	subf 30/IX
CsbHLH81	XP_030492500.1	nucl: 10, chlo: 3, plas: 1	subf 30/IX
CsbHLH82	XP_030504702.1	nucl: 13, cyto: 1	subf 30/IX
CsbHLH83	XP_030485655.1	nucl: 9, chlo: 4, cyto: 1	subf 30/IX
CsbHLH84	XP_030496418.1	nucl: 14	subf 30/IX
CsbHLH85	XP_030508414.1	nucl: 12, mito: 1, plas: 1	subf 30/IX
CsbHLH86	XP_030499432.1	nucl: 14	subf 28/VIII c
CsbHLH87	XP_030485754.1	nucl: 13, cysk: 1	subf 28/VIII c
CsbHLH88	XP_030508880.1	nucl: 14	subf 28/VIII c
CsbHLH89	XP_030487531.1	nucl: 14	subf 31/VIII b
CsbHLH90	XP_030493398.1	nucl: 14	subf 14/V a
CsbHLH91	XP_030493394.1	nucl: 14	subf 14/V a
CsbHLH92	XP_030493399.1	nucl: 14	subf 14/V a
CsbHLH93	XP_030482622.1	nucl: 13, chlo: 1	subf 14/V a
CsbHLH94	XP_030482621.1	nucl: 12, chlo: 1, vacu: 1	subf 14/V a
CsbHLH95	XP_030484443.1	nucl: 12, chlo: 1, vacu: 1	subf 14/V a
CsbHLH96	XP_030484444.1	nucl: 12, chlo: 1, vacu: 1	subf 14/V a
CsbHLH97	XP_030484442.1	nucl: 12, chlo: 1, vacu: 1	subf 14/V a
CsbHLH98	XP_030487427.1	nucl: 12, chlo: 1, vacu: 1	subf 4/IV b
CsbHLH99	XP_030499568.1	nucl: 14	subf 4/IV b
CsbHLH100	XP_030509391.1	nucl: 11, cysk: 2, mito: 1	subf 4/IV c
CsbHLH101	XP_030484369.1	nucl: 10, cysk: 2, chlo: 1, extr: 1	subf 4/IV c
CsbHLH102	XP_030491578.1	nucl: 12.5, cyto_nucl: 7, pero: 1	subf 4/IV c
CsbHLH103	XP_030510433.1	nucl: 13, pero: 1	subf 4/IV c
CsbHLH104	XP_030508603.1	nucl: 14	subf 28/VIII c
CsbHLH105	XP_030478654.1	nucl: 14	subf 15/X
CsbHLH106	XP_030478652.1	nucl: 14	subf 15/X
CsbHLH107	XP_030478653.1	nucl: 14	subf 15/X
CsbHLH108	XP_030491245.1	nucl: 14	subf 15/X
CsbHLH109	XP_030491246.1	nucl: 14	subf 15/X
CsbHLH110	XP_030491244.1	nucl: 14	subf 15/X
CsbHLH111	XP_030489871.1	nucl: 14	subf 1/III a+c
CsbHLH112	XP_030501950.1	nucl: 14	subf 5/III f
CsbHLH113	XP_030501846.1	nucl: 14	subf 5/III f
CsbHLH114	XP_030486679.1	nucl: 11.5, cyto_nucl: 6.5, chlo: 1, extr: 1	subf 5/III f
CsbHLH115	XP_030488907.1	nucl: 14	subf 2/III d+e
CsbHLH116	XP_030504442.1	nucl: 14	subf 2/III d+e
CsbHLH117	XP_030501877.1	nucl: 13.5, cyto_nucl: 7.5	subf 2/III d+e
CsbHLH118	XP_030502958.1	nucl: 14	subf 2/III d+e
CsbHLH119	XP_030492185.1	nucl: 13, pero: 1	subf 2/III d+e
CsbHLH120	XP_030480782.1	pero: 9, nucl: 2.5, cyto_nucl: 2.5, cyto: 1.5, golg: 1	subf 23/XII
CsbHLH121	XP_030480781.1	pero: 10, nucl: 2.5, cyto_nucl: 2.5, cyto: 1.5	subf 23/XII

## Sheet: S2-CsMYBs
This work MYBs IDs	NCBI MYBs ID	MYBs cellular localization	Functional groups
CsMYB1	XP_030504341.1	nucl: 14	sg 25	R3-MYBs
CsMYB2	XP_030504340.1	nucl: 14	sg 25
CsMYB3	XP_030490654.1	extr: 7, nucl: 3, chlo: 2, cyto: 1, mito_plas: 1	sg 6/7
CsMYB4	XP_030488106.1	cyto: 11, extr: 2, nucl: 1	sg 6/7
CsMYB5	XP_030501981.1	nucl: 6.5, cyto_nucl: 5.5, cyto: 3.5, mito: 3, extr: 1	sg 6/7
CsMYB6	XP_030490653.1	extr: 7, chlo: 3, cyto: 2, nucl: 1, mito_plas: 1	sg 6/7
CsMYB7	XP_030488105.1	cyto: 10, chlo: 2, extr: 2	sg 6/7
CsMYB8	XP_030491753.1	cysk: 5, nucl: 4, chlo: 1, cyto: 1, plas: 1, extr: 1, golg: 1	sg 6/7
CsMYB9	XP_030491752.1	cysk: 5, nucl: 4, chlo: 1, cyto: 1, plas: 1, extr: 1, golg: 1	sg 6/7
CsMYB10	XP_030485008.1	nucl: 7, cyto: 5, plas: 2 CsMYB98 nucl: 13.5, cyto_nucl: 7.5	sg 6/7
CsMYB11	XP_030506798.1	nucl: 14	sg 1	R2R3-MYBs
CsMYB12	XP_030494553.1	nucl: 14	sg 1
CsMYB13	XP_030481432.1	nucl: 14	sg 1
CsMYB14	XP_030481551.1	nucl: 14	sg 1
CsMYB15	XP_030496432.1	nucl: 14	sg 10
CsMYB16	XP_030494441.1	nucl: 14	sg 9
CsMYB17	XP_030481714.1	nucl: 14	sg 9
CsMYB18	XP_030500440.1	nucl: 14	sg 10
CsMYB19	XP_030485058.1	nucl: 14	sg 9
CsMYB20	XP_030483723.1	nucl: 14	sg 25
CsMYB21	XP_030503339.1	nucl: 13, pero: 1	sg 4
CsMYB22	XP_030503338.1	nucl: 13, pero: 1	sg 4
CsMYB23	XP_030500483.1	nucl: 14	sg 10
CsMYB24	XP_030500170.1	nucl: 13, pero: 1	sg 9
CsMYB25	XP_030503989.1	nucl: 14	sg 16
CsMYB26	XP_030506627.1	nucl: 14	sg 25
CsMYB27	XP_030490065.1	nucl: 14	sg 9
CsMYB28	XP_030482047.1	nucl: 14	sg 10
CsMYB29	XP_030510090.1	nucl: 14	sg 10
CsMYB30	XP_030491561.1	nucl: 14	sg 10
CsMYB31	XP_030505001.1	nucl: 13, pero: 1	sg 14
CsMYB32	XP_030500191.1	nucl: 14	sg 25
CsMYB33	XP_030500162.1	nucl: 14	sg 25
CsMYB34	XP_030493182.1	nucl: 14	sg 3
CsMYB35	XP_030500911.1	nucl: 13, cyto: 1	sg 25
CsMYB36	XP_030490929.1	nucl: 14	sg 16
CsMYB37	XP_030487259.1	nucl: 14	sg 7
CsMYB38	XP_030481857.1	nucl: 14	sg 2
CsMYB39	XP_030501617.1	nucl: 14	sg 6
CsMYB40	XP_030486755.1	nucl: 10, chlo: 1, plas: 1, extr: 1, cysk: 1	sg 25
CsMYB41	XP_030487545.1	nucl: 14	sg 14
CsMYB42	XP_030496963.1	nucl: 14	sg 14
CsMYB43	XP_030496088.1	nucl: 14	sg 14
CsMYB44	XP_030500279.1	nucl: 14	sg 16
CsMYB45	XP_030478674.1	nucl: 14	sg 6
CsMYB46	XP_030506994.1	nucl: 14	sg 25
CsMYB47	XP_030489526.1	nucl: 14	sg 14
CsMYB48	XP_030487783.1	nucl: 13, pero: 1	sg 4
CsMYB49	XP_030492841.1	nucl: 14	orphan
CsMYB50	XP_030482097.1	nucl: 14	sg 18
CsMYB51	XP_030485324.1	nucl: 14	sg 5
CsMYB52	XP_030485321.1	nucl: 14	sg 5
CsMYB53	XP_030485857.1	nucl: 13, pero: 1	sg 7
CsMYB54	XP_030495721.1	nucl: 14	orphan
CsMYB55	XP_030495720.1	nucl: 14	orphan
CsMYB56	XP_030510605.1	nucl: 14	sg 27
CsMYB57	XP_030506851.1	nucl: 13, pero: 1	sg 4
CsMYB58	XP_030502465.1	nucl: 8, cyto: 5, extr: 1	sg 25
CsMYB59	XP_030496270.1	nucl: 13, pero: 1	sg 4
CsMYB60	XP_030499128.1	nucl: 14	sg 2
CsMYB61	XP_030508798.1	nucl: 14	sg 2
CsMYB62	XP_030495893.1	nucl: 14	sg 13
CsMYB63	XP_030485339.1	nucl: 14	sg 20
CsMYB64	XP_030490260.1	nucl: 13.5, cyto_nucl: 7.5	sg 6
CsMYB65	XP_030482027.1	nucl: 14	sg 2
CsMYB66	XP_030492596.1	nucl: 13, extr: 1	orphan
CsMYB67	XP_030501806.1	nucl: 14	sg 7
CsMYB68	XP_030509806.1	nucl: 14	sg 18
CsMYB69	XP_030492253.1	nucl: 14	sg 21/22
CsMYB70	XP_030509805.1	nucl: 14	sg 18
CsMYB71	XP_030492407.1	nucl: 14	sg 21/22
CsMYB72	XP_030509804.1	nucl: 14	sg 18
CsMYB73	XP_030493010.1	nucl: 14	sg 28
CsMYB74	XP_030510491.1	nucl: 14	orphan
CsMYB75	XP_030495926.1	nucl: 14	orphan
CsMYB76	XP_030502824.1	nucl: 14	sg 5
CsMYB77	XP_030482260.1	nucl: 14	sg 20
CsMYB78	XP_030490648.1	nucl: 14	sg 25
CsMYB79	XP_030488174.1	nucl: 14	sg 25
CsMYB80	XP_030487751.1	nucl: 14	sg 5
CsMYB81	XP_030495514.1	nucl: 14	sg 25
CsMYB82	XP_030492843.1	nucl: 13, extr: 1	sg 6
CsMYB83	XP_030483790.1	nucl: 14	sg 25
CsMYB84	XP_030483754.1	nucl: 14	sg 25
CsMYB85	XP_030490967.1	nucl: 14	sg 22
CsMYB86	XP_030482085.1	nucl: 14	sg 19
CsMYB87	XP_030478701.1	nucl: 14	sg 6
CsMYB88	XP_030488122.1	nucl: 14	sg 22
CsMYB89	XP_030486027.1	nucl: 13, cyto: 1	sg 22
CsMYB90	XP_030486041.1	nucl: 13, cyto: 1	sg 22
CsMYB91	XP_030496517.1	nucl: 13, pero: 1	sg 20
CsMYB92	XP_030496516.1	nucl: 13, pero: 1	sg 20
CsMYB93	XP_030503196.1	nucl: 14	sg 28
CsMYB94	XP_030508763.1	nucl: 14	sg 20
CsMYB95	XP_030478930.1	nucl: 14	sg 22
CsMYB96	XP_030504372.1	nucl: 14	sg 13
CsMYB97	XP_030504371.1	nucl: 14	sg 13
CsMYB98	XP_030496495.1	nucl: 14	sg 21
CsMYB99	XP_030480154.1	nucl: 14	out of sg	R1R2R3-MYBs
CsMYB100	XP_030480152.1	nucl: 14	out of sg
CsMYB101	XP_030480939.1	nucl: 14	out of sg
CsMYB102	XP_030502580.1	nucl: 14	out of sg
CsMYB103	XP_030490545.1	nucl: 14	out of sg
CsMYB104	XP_030490544.1	nucl: 14	out of sg

## Sheet: S3-TFs
This study annotation	NCBI	TF type	gene ID (Cs10)	chr n°	start	stop	strand	description
CsbHLH46	XP_030486710.1	bHLH	LOC115703614	1	9412407	9413688	+	transcription factor bHLH51 isoform X1
CsbHLH47	XP_030486711.1	bHLH	LOC115703614	1	9412407	9413688	+	transcription factor bHLH51 isoform X2
CsbHLH70	XP_030488183.1	bHLH	LOC115705086	1	47246700	47250495	-	putative transcription factor bHLH041
CsbHLH19	XP_030488146.1	bHLH	LOC115705045	1	56614290	56617643	-	transcription factor bHLH110 isoform X2
CsbHLH20	XP_030488143.1	bHLH	LOC115705045	1	56614290	56617643	-	transcription factor bHLH110 isoform X1
CsbHLH119	XP_030492185.1	bHLH	LOC115708126	1	67694118	67695935	+	transcription factor MYC2
CsbHLH21	XP_030488083.1	bHLH	LOC115704996	1	68408241	68411611	+	transcription factor bHLH110-like isoform X2
CsbHLH22	XP_030488084.1	bHLH	LOC115704996	1	68408241	68411611	+	transcription factor bHLH110-like isoform X3
CsbHLH23	XP_030488080.1	bHLH	LOC115704996	1	68408241	68411611	+	uncharacterized protein LOC115704996 isoform X1
CsbHLH115	XP_030488907.1	bHLH	LOC115705645	1	72893495	72896531	+	transcription factor MTB1
CsbHLH108	XP_030491245.1	bHLH	LOC115707425	1	93215790	93219182	-	transcription factor bHLH112 isoform X2
CsbHLH109	XP_030491246.1	bHLH	LOC115707425	1	93215790	93219182	-	transcription factor bHLH112 isoform X3
CsbHLH110	XP_030491244.1	bHLH	LOC115707425	1	93215790	93219182	-	transcription factor bHLH112 isoform X1
CsbHLH102	XP_030491578.1	bHLH	LOC115707690	1	93368874	93371248	+	transcription factor ILR3
CsbHLH89	XP_030487531.1	bHLH	LOC115704464	1	94547050	94550229	-	transcription factor bHLH87
CsbHLH116	XP_030504442.1	bHLH	LOC115719507	2	5313183	5315318	+	transcription factor bHLH3
CsbHLH65	XP_030505624.1	bHLH	LOC115720609	2	8290599	8293688	-	transcription factor FER-LIKE IRON DEFICIENCY-INDUCED TRANSCRIPTION FACTOR
CsbHLH18	XP_030504327.1	bHLH	LOC115719422	2	29673848	29679548	-	transcription factor UNE12
CsbHLH57	XP_030506378.1	bHLH	LOC115721259	2	35248796	35250633	-	transcription factor bHLH96
CsbHLH64	XP_030503333.1	bHLH	LOC115718651	2	51012233	51014374	+	transcription factor FER-LIKE IRON DEFICIENCY-INDUCED TRANSCRIPTION FACTOR
CsbHLH82	XP_030504702.1	bHLH	LOC115719697	2	52300167	52303154	+	transcription factor bHLH130
CsbHLH30	XP_030504594.1	bHLH	LOC115719625	2	89537774	89556925	+	transcription factor PIF3
CsbHLH10	XP_030492531.1	bHLH	LOC115708685	3	3814714	3817276	+	transcription factor bHLH137 isoform X3
CsbHLH11	XP_030492530.1	bHLH	LOC115708685	3	3814714	3817276	+	transcription factor bHLH137 isoform X2
CsbHLH12	XP_030492529.1	bHLH	LOC115708685	3	3814714	3817276	+	transcription factor bHLH137 isoform X1
CsbHLH39	XP_030495673.1	bHLH	LOC115711472	3	27191446	27194554	-	transcription factor PIF7 isoform X3
CsbHLH40	XP_030495672.1	bHLH	LOC115711472	3	27191446	27194554	-	transcription factor PIF7 isoform X2
CsbHLH41	XP_030495671.1	bHLH	LOC115711472	3	27191446	27194554	-	transcription factor PIF7 isoform X1
CsbHLH90	XP_030493398.1	bHLH	LOC115709430	3	53737613	53743942	-	transcription factor BIM1 isoform X2
CsbHLH91	XP_030493394.1	bHLH	LOC115709430	3	53737613	53743942	-	transcription factor BIM1 isoform X1
CsbHLH92	XP_030493399.1	bHLH	LOC115709430	3	53737613	53743942	-	transcription factor BIM2 isoform X3
CsbHLH7	XP_030492578.1	bHLH	LOC115708719	3	58837784	58840597	+	transcription factor BEE 3
CsbHLH14	XP_030495812.1	bHLH	LOC115711588	3	78839279	78844307	-	transcription factor bHLH48
CsbHLH81	XP_030492500.1	bHLH	LOC115708657	3	79131181	79134158	-	transcription factor bHLH130-like
CsbHLH80	XP_030492568.1	bHLH	LOC115708713	3	79414827	79417702	-	transcription factor bHLH130
CsbHLH1	XP_030493327.1	bHLH	LOC115709380	3	83150129	83153415	-	transcription factor bHLH79 isoform X2
CsbHLH2	XP_030493326.1	bHLH	LOC115709380	3	83150129	83153415	-	transcription factor bHLH79 isoform X1
CsbHLH3	XP_030493328.1	bHLH	LOC115709380	3	83150129	83153415	-	transcription factor bHLH79 isoform X3
CsbHLH8	XP_030499336.1	bHLH	LOC115714717	4	12238484	12241960	+	transcription factor bHLH63 isoform X2
CsbHLH9	XP_030499335.1	bHLH	LOC115714717	4	12238484	12241960	+	transcription factor bHLH63 isoform X1
CsbHLH27	XP_030496729.1	bHLH	LOC115712570	4	34878700	34880682	+	transcription factor HEC3-like
CsbHLH84	XP_030496418.1	bHLH	LOC115712298	4	51879164	51883057	-	transcription factor bHLH130 isoform X1
CsbHLH56	XP_030496435.1	bHLH	LOC115712315	4	68068461	68070232	+	transcription factor bHLH94
CsbHLH52	XP_030499146.1	bHLH	LOC115714552	4	69722842	69724751	+	transcription factor bHLH93
CsbHLH68	XP_030496347.1	bHLH	LOC115712226	4	70076678	70079208	+	transcription factor bHLH18
CsbHLH66	XP_030496353.1	bHLH	LOC115712230	4	70135682	70138714	+	transcription factor bHLH18-like
CsbHLH67	XP_030496350.1	bHLH	LOC115712227	4	70163206	70166417	+	transcription factor bHLH18
CsbHLH43	XP_030496112.1	bHLH	LOC115712041	4	72615437	72616638	-	transcription factor bHLH131
CsbHLH36	XP_030499616.1	bHLH	LOC115714981	4	80026746	80030054	+	transcription factor SPATULA isoform X3
CsbHLH37	XP_030499614.1	bHLH	LOC115714981	4	80026746	80030054	+	transcription factor SPATULA isoform X1
CsbHLH38	XP_030499615.1	bHLH	LOC115714981	4	80026746	80030054	+	transcription factor SPATULA isoform X2
CsbHLH26	XP_030499274.1	bHLH	LOC115714662	4	80203604	80204804	+	transcription factor HEC1
CsbHLH99	XP_030499568.1	bHLH	LOC115714945	4	86030736	86033364	-	transcription factor bHLH121
CsbHLH6	XP_030499136.1	bHLH	LOC115714543	4	88106610	88109588	+	transcription factor bHLH62
CsbHLH34	XP_030497020.1	bHLH	LOC115712794	4	89865313	89870614	+	transcription factor PIF1 isoform X2
CsbHLH35	XP_030497017.1	bHLH	LOC115712794	4	89865313	89870614	+	transcription factor PIF1 isoform X1
CsbHLH32	XP_030498271.1	bHLH	LOC115713929	4	90157941	90163340	+	transcription factor PIF1 isoform X2
CsbHLH33	XP_030498269.1	bHLH	LOC115713929	4	90157941	90163340	+	transcription factor PIF1 isoform X1
CsbHLH17	XP_030498651.1	bHLH	LOC115714204	4	91786658	91789827	-	transcription factor UNE12
CsbHLH61	XP_030500149.1	bHLH	LOC115715630	5	4977724	5057546	-	transcription factor SPEECHLESS isoform X2
CsbHLH62	XP_030500148.1	bHLH	LOC115715630	5	4977724	5057546	-	transcription factor SPEECHLESS isoform X1
CsbHLH73	XP_030500471.1	bHLH	LOC115715928	5	29538718	29540035	-	transcription factor bHLH36
CsbHLH74	XP_030501917.1	bHLH	LOC115717113	5	29640863	29642198	-	transcription factor bHLH120
CsbHLH112	XP_030501950.1	bHLH	LOC115717140	5	39134512	39138022	+	LOW QUALITY PROTEIN: transcription factor EGL1-like
CsbHLH113	XP_030501846.1	bHLH	LOC115717045	5	40379064	40382730	+	LOW QUALITY PROTEIN: transcription factor EGL1-like
CsbHLH29	XP_030501475.1	bHLH	LOC115716733	5	64026671	64032403	+	transcription factor UNE10
CsbHLH117	XP_030501877.1	bHLH	LOC115717079	5	82757032	82759881	-	transcription factor MYC2
CsbHLH58	XP_030500259.1	bHLH	LOC115715733	5	83239665	83242343	-	transcription factor bHLH71
CsbHLH118	XP_030502958.1	bHLH	LOC115718138	5	86587856	86589503	-	transcription factor MYC3-like
CsbHLH15	XP_030510707.1	bHLH	LOC115725359	6	7972238	7975647	-	transcription factor bHLH66 isoform X2
CsbHLH16	XP_030510706.1	bHLH	LOC115725359	6	7972238	7975647	-	transcription factor bHLH66 isoform X1
CsbHLH103	XP_030510433.1	bHLH	LOC115725145	6	31518365	31521483	+	transcription factor ILR3
CsbHLH105	XP_030478654.1	bHLH	LOC115695722	6	33841966	33845745	+	transcription factor bHLH123 isoform X3
CsbHLH106	XP_030478652.1	bHLH	LOC115695722	6	33841966	33845745	+	transcription factor bHLH123 isoform X1
CsbHLH107	XP_030478653.1	bHLH	LOC115695722	6	33841966	33845745	+	transcription factor bHLH123 isoform X2
CsbHLH75	XP_030478124.1	bHLH	LOC115695174	6	39984498	39989174	+	transcription factor bHLH160
CsbHLH76	XP_030477684.1	bHLH	LOC115694733	6	39998236	40017395	+	uncharacterized protein LOC115694733
CsbHLH53	XP_030511235.1	bHLH	LOC115725766	6	52882675	52888866	+	transcription factor bHLH35
CsbHLH25	XP_030479024.1	bHLH	LOC115696254	7	3890145	3890882	+	transcription factor SPATULA
CsbHLH120	XP_030480782.1	bHLH	LOC115697795	7	18794563	18801043	+	transcription factor bHLH155 isoform X2
CsbHLH121	XP_030480781.1	bHLH	LOC115697795	7	18794563	18801043	+	transcription factor bHLH155 isoform X1
CsbHLH44	XP_030479599.1	bHLH	LOC115696857	7	51120528	51124026	+	transcription factor bHLH30
CsbHLH79	XP_030485107.1	bHLH	LOC115701444	8	30744778	30745978	-	transcription factor ORG2-like
CsbHLH78	XP_030484483.1	bHLH	LOC115700944	8	30760558	30762126	+	transcription factor bHLH100
CsbHLH77	XP_030484800.1	bHLH	LOC115701209	8	30805588	30807210	-	transcription factor ORG2-like
CsbHLH48	XP_030481696.1	bHLH	LOC115698696	8	31645930	31647722	-	transcription factor bHLH106
CsbHLH49	XP_030482528.1	bHLH	LOC115699320	8	34849894	34853446	+	transcription factor bHLH30 isoform X2
CsbHLH50	XP_030482527.1	bHLH	LOC115699320	8	34849894	34853446	+	transcription factor bHLH30 isoform X1
CsbHLH4	XP_030482827.1	bHLH	LOC115699512	8	38773246	38777463	+	transcription factor bHLH49
CsbHLH93	XP_030482622.1	bHLH	LOC115699382	8	39095154	39098777	+	transcription factor BIM2 isoform X2
CsbHLH94	XP_030482621.1	bHLH	LOC115699382	8	39095154	39098777	+	transcription factor BIM2 isoform X1
CsbHLH45	XP_030484621.1	bHLH	LOC115701068	8	50043416	50044971	-	transcription factor bHLH30
CsbHLH101	XP_030484369.1	bHLH	LOC115700843	8	53171207	53173916	-	transcription factor ILR3
CsbHLH24	XP_030485049.1	bHLH	LOC115701402	8	53257437	53258662	-	transcription factor bHLH117
CsbHLH95	XP_030484443.1	bHLH	LOC115700913	8	55555661	55559908	+	transcription factor BIM2 isoform X2
CsbHLH96	XP_030484444.1	bHLH	LOC115700913	8	55555661	55559908	+	transcription factor BIM2 isoform X3
CsbHLH97	XP_030484442.1	bHLH	LOC115700913	8	55555661	55559908	+	transcription factor BIM2 isoform X1
CsbHLH54	XP_030484278.1	bHLH	LOC115700779	8	57052282	57055318	-	transcription factor ICE1
CsbHLH31	XP_030483060.1	bHLH	LOC115699678	8	58600410	58604531	-	transcription factor PIF5
CsbHLH100	XP_030509391.1	bHLH	LOC115724074	9	544624	546806	+	transcription factor bHLH104
CsbHLH5	XP_030507450.1	bHLH	LOC115722387	9	709028	712019	+	transcription factor bHLH62
CsbHLH59	XP_030507467.1	bHLH	LOC115722405	9	1795512	1798175	-	transcription factor FAMA
CsbHLH72	XP_030508595.1	bHLH	LOC115723297	9	9217585	9219049	+	basic helix-loop-helix protein A-like
CsbHLH85	XP_030508414.1	bHLH	LOC115723126	9	16112973	16117672	-	transcription factor bHLH128
CsbHLH71	XP_030506799.1	bHLH	LOC115721853	9	31731592	31736478	-	transcription factor bHLH92
CsbHLH60	XP_030508815.1	bHLH	LOC115723465	9	41199688	41201492	-	transcription factor MUTE
CsbHLH104	XP_030508603.1	bHLH	LOC115723303	9	51611964	51613837	-	putative transcription factor bHLH086
CsbHLH63	XP_030509009.1	bHLH	LOC115723648	X	3351572	3353944	-	transcription factor bHLH95
CsbHLH87	XP_030485754.1	bHLH	LOC115702433	X	4898949	4900837	-	transcription factor bHLH84
CsbHLH86	XP_030499432.1	bHLH	LOC115714809	X	4917558	4919758	-	transcription factor bHLH84-like
CsbHLH111	XP_030489871.1	bHLH	LOC115706375	X	7649547	7652154	-	transcription factor ABORTED MICROSPORES
CsbHLH28	XP_030499216.1	bHLH	LOC115714581	X	10688607	10691064	+	transcription factor PIF4
CsbHLH114	XP_030486679.1	bHLH	LOC115703590	X	14305895	14314911	+	basic helix-loop-helix protein A
CsbHLH69	XP_030489731.1	bHLH	LOC115706277	X	15544879	15547287	-	transcription factor bHLH18
CsbHLH98	XP_030487427.1	bHLH	LOC115704357	X	15895871	15900110	-	transcription factor bHLH121
CsbHLH13	XP_030497119.1	bHLH	LOC115712856	X	58247058	58251234	+	transcription factor bHLH74
CsbHLH51	XP_030497711.1	bHLH	LOC115713370	X	65763028	65765653	+	transcription factor bHLH91
CsbHLH88	XP_030508880.1	bHLH	LOC115723526	X	66577354	66581888	+	transcription factor bHLH85-like
CsbHLH42	XP_030485845.1	bHLH	LOC115702573	X	76455308	76456418	-	transcription factor bHLH30
CsbHLH55	XP_030485987.1	bHLH	LOC115702703	X	86129694	86131439	+	transcription factor bHLH94
CsbHLH83	XP_030485655.1	bHLH	LOC115702338	X	104574563	104578865	+	transcription factor bHLH80
CsMYB40	XP_030486755.1	MYB	LOC115703655	1	2299478	2300335	+	transcription factor DUO1-like
CsMYB88	XP_030488122.1	MYB	LOC115705028	1	9426123	9427158	+	transcription factor MYB77
CsMYB71	XP_030492407.1	MYB	LOC115708314	1	16154950	16159149	-	transcription factor MYB1-like
CsMYB69	XP_030492253.1	MYB	LOC115708186	1	16219181	16223159	+	transcription factor MYB1
CsMYB103	XP_030490545.1	MYB	LOC115706913	1	24532123	24537064	-	transcription factor MYB3R-1 isoform X4
CsMYB104	XP_030490544.1	MYB	LOC115706913	1	24532123	24537064	-	transcription factor MYB3R-1 isoform X3
CsMYB79	XP_030488174.1	MYB	LOC115705076	1	26830748	26832770	-	myb-related protein 330
CsMYB47	XP_030489526.1	MYB	LOC115706130	1	35040604	35042518	+	transcription factor RAX1
CsMYB3	XP_030490654.1	MYB	LOC115707001	1	69794280	69803875	+	transcription factor CPC isoform X2
CsMYB6	XP_030490653.1	MYB	LOC115707001	1	69794280	69803875	+	MYB-like transcription factor ETC3 isoform X1
CsMYB4	XP_030488106.1	MYB	LOC115705014	1	70100797	70115738	-	MYB-like transcription factor ETC3 isoform X2
CsMYB7	XP_030488105.1	MYB	LOC115705014	1	70100797	70115738	-	MYB-like transcription factor ETC3 isoform X1
CsMYB41	XP_030487545.1	MYB	LOC115704480	1	77510896	77512739	-	transcription factor MYB36
CsMYB27	XP_030490065.1	MYB	LOC115706528	1	86818386	86821154	-	transcription factor MYB17
CsMYB78	XP_030490648.1	MYB	LOC115706995	1	89314328	89316192	-	transcription factor MYB26
CsMYB80	XP_030487751.1	MYB	LOC115704690	1	89794322	89796319	+	transcription factor MYB102
CsMYB64	XP_030490260.1	MYB	LOC115706684	1	89813675	89815265	-	transcription factor MYB114
CsMYB36	XP_030490929.1	MYB	LOC115707191	1	95537507	95538948	+	myb-related protein 308-like
CsMYB30	XP_030491561.1	MYB	LOC115707674	1	95695629	95697578	-	transcription factor MYB102
CsMYB8	XP_030491753.1	MYB	LOC115707818	1	98486489	98487740	-	MYB-like transcription factor ETC1 isoform X2
CsMYB9	XP_030491752.1	MYB	LOC115707818	1	98486489	98487740	-	MYB-like transcription factor ETC1 isoform X1
CsMYB31	XP_030505001.1	MYB	LOC115719972	2	25303147	25312642	+	transcription factor MYB87-like
CsMYB25	XP_030503989.1	MYB	LOC115719183	2	27259227	27261173	-	transcription factor MYB13
CsMYB93	XP_030503196.1	MYB	LOC115718535	2	65787306	65790800	-	transcription factor MYB46
CsMYB1	XP_030504341.1	MYB	LOC115719431	2	88535909	88537668	+	transcription factor MYB48 isoform X2
CsMYB2	XP_030504340.1	MYB	LOC115719431	2	88535909	88537668	+	transcription factor MYB48 isoform X1
CsMYB96	XP_030504372.1	MYB	LOC115719451	2	89587469	89589901	-	transcription factor MYB86 isoform X2
CsMYB97	XP_030504371.1	MYB	LOC115719451	2	89587469	89589901	-	transcription factor MYB61 isoform X1
CsMYB21	XP_030503339.1	MYB	LOC115718654	2	96153770	96155316	-	myb-related protein 308 isoform X2
CsMYB22	XP_030503338.1	MYB	LOC115718654	2	96153770	96155316	-	transcription repressor MYB6 isoform X1
CsMYB73	XP_030493010.1	MYB	LOC115709116	3	1731021	1736001	-	transcription factor MYB83
CsMYB34	XP_030493182.1	MYB	LOC115709263	3	2285580	2289067	-	transcription factor MYB63
CsMYB62	XP_030495893.1	MYB	LOC115711659	3	5664852	5666943	-	transcription factor MYB86
CsMYB82	XP_030492843.1	MYB	LOC115708959	3	16488389	16492725	-	transcription factor MYB113
CsMYB75	XP_030495926.1	MYB	LOC115711687	3	16998781	17002609	-	myb-related protein 330
CsMYB66	XP_030492596.1	MYB	LOC115708734	3	17372574	17374631	-	transcription factor MYB122
CsMYB49	XP_030492841.1	MYB	LOC115708954	3	17509510	17511521	-	transcription factor MYB28
CsMYB16	XP_030494441.1	MYB	LOC115710234	3	17583926	17585302	-	transcription factor MYB106-like
CsMYB12	XP_030494553.1	MYB	LOC115710324	3	19810894	19813234	-	myb-related protein 306
CsMYB54	XP_030495721.1	MYB	LOC115711511	3	36979921	36984533	-	transcription factor MYB27 isoform X2
CsMYB55	XP_030495720.1	MYB	LOC115711511	3	36979921	36984533	-	transcription factor MYB27 isoform X1
CsMYB81	XP_030495514.1	MYB	LOC115711316	3	83254697	83256426	-	transcription factor MYB35
CsMYB91	XP_030496517.1	MYB	LOC115712385	4	1469296	1470758	-	myb-related protein 305 isoform X2
CsMYB92	XP_030496516.1	MYB	LOC115712385	4	1469296	1470758	-	transcription factor MYB62 isoform X1
CsMYB98	XP_030496495.1	MYB	LOC115712368	4	33691812	33693373	-	transcription factor MYB52
CsMYB59	XP_030496270.1	MYB	LOC115712163	4	42073015	42078930	-	transcription factor MYB8
CsMYB43	XP_030496088.1	MYB	LOC115712024	4	70864268	70866468	+	transcription factor RAX2
CsMYB15	XP_030496432.1	MYB	LOC115712313	4	76880408	76882182	-	transcription factor MYB53
CsMYB60	XP_030499128.1	MYB	LOC115714535	4	91174904	91176430	-	transcription factor MYB14
CsMYB18	XP_030500440.1	MYB	LOC115715904	5	2672829	2674930	+	transcription factor MYB53
CsMYB5	XP_030501981.1	MYB	LOC115717169	5	4857181	4859475	+	MYB-like transcription factor ETC3
CsMYB24	XP_030500170.1	MYB	LOC115715649	5	13317092	13318974	-	transcription factor MYB17
CsMYB44	XP_030500279.1	MYB	LOC115715749	5	13359500	13362751	-	transcription factor LAF1
CsMYB58	XP_030502465.1	MYB	LOC115717622	5	18585883	18587357	+	transcription factor DUO1
CsMYB32	XP_030500191.1	MYB	LOC115715673	5	35334556	35337004	+	transcription factor MYB86
CsMYB33	XP_030500162.1	MYB	LOC115715642	5	35468400	35470717	+	transcription factor MYB86
CsMYB102	XP_030502580.1	MYB	LOC115717741	5	38429156	38431390	+	transcription factor MYB3R-1-like
CsMYB35	XP_030500911.1	MYB	LOC115716289	5	73538953	73541425	-	protein ODORANT1
CsMYB39	XP_030501617.1	MYB	LOC115716852	5	75119527	75123388	+	transcription factor WER-like
CsMYB23	XP_030500483.1	MYB	LOC115715943	5	83462108	83464567	-	transcription factor MYB41-like
CsMYB67	XP_030501806.1	MYB	LOC115717018	5	86291919	86293138	+	transcription repressor MYB4
CsMYB74	XP_030510491.1	MYB	LOC115725196	6	377128	379260	+	transcription factor MYB80
CsMYB45	XP_030478674.1	MYB	LOC115695741	6	9477763	9479329	-	transcription factor MYB82
CsMYB68	XP_030509806.1	MYB	LOC115724619	6	25902844	25905532	-	transcription factor MYB120 isoform X3
CsMYB70	XP_030509805.1	MYB	LOC115724619	6	25902844	25905532	-	transcription factor MYB97 isoform X2
CsMYB72	XP_030509804.1	MYB	LOC115724619	6	25902844	25905532	-	transcription factor MYB97 isoform X1
CsMYB29	XP_030510090.1	MYB	LOC115724869	6	35141595	35143637	-	transcription factor MYB102
CsMYB87	XP_030478701.1	MYB	LOC115695758	6	75409856	75419127	-	transcription factor MYB113
CsMYB56	XP_030510605.1	MYB	LOC115725286	6	77319203	77321459	+	transcription factor MYB7
CsMYB100	XP_030480152.1	MYB	LOC115697338	7	38411439	38416526	-	transcription factor MYB3R-3 isoform X1
CsMYB99	XP_030480154.1	MYB	LOC115697338	7	38411439	38416526	-	transcription factor MYB3R-3 isoform X2
CsMYB17	XP_030481714.1	MYB	LOC115698708	8	22820121	22822508	-	transcription factor MYB106
CsMYB86	XP_030482085.1	MYB	LOC115699015	8	48417999	48421151	+	myb-related protein 305
CsMYB50	XP_030482097.1	MYB	LOC115699028	8	52383700	52386654	+	transcription factor MYB101
CsMYB10	XP_030485008.1	MYB	LOC115701369	8	52918609	52919516	+	MYB-like transcription factor ETC1
CsMYB38	XP_030481857.1	MYB	LOC115698810	8	53826657	53828299	+	transcription factor MYB14
CsMYB65	XP_030482027.1	MYB	LOC115698953	8	53867101	53869142	+	transcription factor MYB14
CsMYB28	XP_030482047.1	MYB	LOC115698973	8	53964223	53965881	-	transcription factor MYB102
CsMYB20	XP_030483723.1	MYB	LOC115700294	8	55746959	55754064	+	transcription factor MYB78-like
CsMYB84	XP_030483754.1	MYB	LOC115700325	8	58092713	58093737	+	myb-related protein 315-like
CsMYB83	XP_030483790.1	MYB	LOC115700367	8	60560650	60561877	+	transcription factor MYB35
CsMYB13	XP_030481432.1	MYB	LOC115698497	8	62083552	62085326	+	transcription factor MYB30-like
CsMYB14	XP_030481551.1	MYB	LOC115698585	8	62215381	62216924	-	transcription factor MYB30
CsMYB19	XP_030485058.1	MYB	LOC115701410	8	62593927	62596285	+	transcription factor MYB106
CsMYB61	XP_030508798.1	MYB	LOC115723450	9	277250	279258	-	transcription factor MYB14
CsMYB46	XP_030506994.1	MYB	LOC115722018	9	3360641	3362035	-	myb-related protein 305
CsMYB94	XP_030508763.1	MYB	LOC115723418	9	4379195	4381656	+	transcription factor MYB108
CsMYB57	XP_030506851.1	MYB	LOC115721889	9	45752156	45754126	-	transcription factor MYB8
CsMYB26	XP_030506627.1	MYB	LOC115721701	9	49063335	49065530	+	transcription factor MYB20
CsMYB11	XP_030506798.1	MYB	LOC115721852	9	59943302	59945365	-	transcription factor MYB60
CsMYB53	XP_030485857.1	MYB	LOC115702585	X	217374	219923	+	transcription factor MYB111
CsMYB89	XP_030486027.1	MYB	LOC115702735	X	1367832	1369440	+	transcription factor MYB73-like
CsMYB90	XP_030486041.1	MYB	LOC115702749	X	1476126	1477766	+	transcription factor MYB73
CsMYB85	XP_030490967.1	MYB	LOC115707219	X	4086616	4087881	+	transcription factor MYB44-like
CsMYB37	XP_030487259.1	MYB	LOC115704163	X	8778047	8782689	+	putative uncharacterized protein DDB_G0281733
CsMYB77	XP_030482260.1	MYB	LOC115699128	X	9871039	9872681	-	transcription factor MYB78
CsMYB48	XP_030487783.1	MYB	LOC115704719	X	16568361	16569826	-	myb-related protein 308
CsMYB76	XP_030502824.1	MYB	LOC115717994	X	21404783	21406737	+	transcription repressor MYB6-like
CsMYB42	XP_030496963.1	MYB	LOC115712748	X	57409201	57411061	+	transcription factor MYB30
CsMYB95	XP_030478930.1	MYB	LOC115695960	X	87280095	87281403	+	transcription factor MYB77
CsMYB101	XP_030480939.1	MYB	LOC115697908	X	91953085	91959823	-	transcription factor MYB3R-1

## Sheet: S4-Biosynthetic genes
Pathway	Gene	protein ID NCBI	gene ID (Cs10)	chr n°	start	stop	strand	Product
Cannabinoid	CMK	XP_030506248.1	LOC115721136	2	9794943	9799231	-	4-diphosphocytidyl-2-C-methyl-D-erythritol kinase%2C chloroplastic
Cannabinoid	IDI		*	2	68000000	69000000		Cannabis sativa IDI mRNA, partial cds
Cannabinoid	HDS1	XP_030505957.1	LOC115720893	2	92932758	92938811	+	4-hydroxy-3-methylbut-2-en-1-yl diphosphate synthase (ferredoxin)%2C chloroplastic
Cannabinoid	LOX	XP_030504574.1	LOC115719612	2	93914675	93922215	+	linoleate 13S-lipoxygenase 2-1%2C chloroplastic isoform X1
Cannabinoid	DXR	XP_030493319.1	LOC115709372	3	8492718	8497447	-	1-deoxy-D-xylulose 5-phosphate reductoisomerase%2C chloroplastic
Cannabinoid	AAE1	XP_030493806.1	LOC115709751	3	54960704	54969826	+	probable acyl-activating enzyme 17%2C peroxisomal
Cannabinoid	MCT	XP_030499547.1	LOC115714928	4	30966460	30970710	-	2-C-methyl-D-erythritol 4-phosphate cytidylyltransferase%2C chloroplastic
Cannabinoid	GPPS-l	XP_030499002.1	LOC115714435	4	83575626	83577222	-	geranylgeranyl pyrophosphate synthase%2C chloroplastic
Cannabinoid	MDS	XP_030501126.1	LOC115716460	5	83629980	83644829	-	2-C-methyl-D-erythritol 2%2C4-cyclodiphosphate synthase%2C chloroplastic
Cannabinoid	GPPS-s	XP_030510759.1	LOC115725388	6	42184574	42185736	-	heterodimeric geranylgeranyl pyrophosphate synthase small subunit%2C chloroplastic
Cannabinoid	THCAS	XP_030480906.1	LOC115697880	7	25821934	25823723	+	inactive tetrahydrocannabinolic acid synthase
Cannabinoid	CBDAS	XP_030480746.1	LOC115697762	7	30980884	30982768	-	cannabidiolic acid synthase
Cannabinoid	AAE3	XP_030482238.1	LOC115699132	8	17010676	17014066	+	4-coumarate--CoA ligase-like 7 isoform X1
Cannabinoid	HPL	XP_030481799.1	LOC115698766	8	51951025	51958560	+	fatty acid hydroperoxide lyase%2C chloroplastic
Cannabinoid	OLS	XP_030484186.1	LOC115700696	8	56861636	56863299	+	polyketide synthase 4-like
Cannabinoid	PK4	XP_030482489.1	LOC115699293	8	56877691	56879325	-	polyketide synthase 4-like
Cannabinoid	DXS	XP_030507676.1	LOC115722576	9	9974187	9978343	+	probable 1-deoxy-D-xylulose-5-phosphate synthase%2C chloroplastic isoform X1
Cannabinoid	HDR	XP_030486529.1	LOC115703163	X	6240888	6243621	-	4-hydroxy-3-methylbut-2-enyl diphosphate reductase%2C chloroplastic
Cannabinoid	PT	XP_030497560.1	LOC115713215	X	62381362	62388730	-	2-acylphloroglucinol 4-prenyltransferase
Flavonoid	PAL-6	XP_030490242.1	LOC115706668	1	23248120	23252933	+	phenylalanine ammonia-lyase 1
Flavonoid	C4H	XP_030504384.1	LOC115719463	2	87199024	87203064	+	trans-cinnamate 4-monooxygenase
Flavonoid	PAL-5	XP_030495458.1	LOC115711262	3	3650297	3652631	-	phenylalanine ammonia-lyase
Flavonoid	PAL-2	XP_030494389.1	LOC115710187	3	3664592	3667063	-	phenylalanine ammonia-lyase
Flavonoid	DFR	XP_030494345.1	LOC115710150	3	14566459	14569766	+	dihydroflavonol 4-reductase
Flavonoid	F3'H	XP_030493250.1	LOC115709313	3	21183767	21194928	+	flavonoid 3'-monooxygenase
Flavonoid	PAL-1	XP_030493953.1	LOC115709862	3	25041884	25045375	-	phenylalanine ammonia-lyase
Flavonoid	PAL-3	XP_030493210.1	LOC115709282	3	32211484	32215347	+	phenylalanine ammonia-lyase
Flavonoid	PAL-4	XP_030493331.1	LOC115709383	3	32254118	32256664	-	phenylalanine ammonia-lyase
Flavonoid	MT	XP_030496765.1	LOC115712602	4	16053451	16066443	-	flavonoid 3'%2C5'-methyltransferase
Flavonoid	RT-like	XP_030498479.1	LOC115714085	4	88217441	88219037	-	anthocyanidin-3-O-glucoside rhamnosyltransferase-like
Flavonoid	RT	XP_030498499.1	LOC115714100	4	88260437	88262097	+	anthocyanidin-3-O-glucoside rhamnosyltransferase
Flavonoid	CHI	XP_030501025.1	LOC115716382	5	35909410	35914112	+	chalcone--flavonone isomerase
Flavonoid	FLS	XP_030502221.1	LOC115717395	5	38724740	38733094	-	flavonol synthase/flavanone 3-hydroxylase
Flavonoid	ANS	XP_030501512.1	LOC115716756	5	70923941	70926273	-	leucoanthocyanidin dioxygenase
Flavonoid	F3'5'H	XP_030500136.1	LOC115715620	5	73360893	73362906	+	flavonoid 3'%2C5'-hydroxylase 2
Flavonoid	4CL-2	XP_030477726.1	LOC115694777	6	3648893	3657262	-	4-coumarate--CoA ligase 2
Flavonoid	3GT-2	XP_030510213.1	LOC115724966	6	5665889	5667563	+	anthocyanidin 3-O-glucoside 2''-O-glucosyltransferase
Flavonoid	4CL-1	XP_030482584.1	LOC115699364	8	4746725	4758527	-	4-coumarate--CoA ligase 1
Flavonoid	GST	XP_030481921.1	LOC115698856	8	48032939	48036446	+	glutathione S-transferase F11
Flavonoid	3GT-1	XP_030481962.1	LOC115698903	8	51488786	51491429	-	anthocyanidin 3-O-glucoside 2''-O-glucosyltransferase
Flavonoid	CHS	XP_030509500.1	LOC115724170	9	2161257	2163321	+	naringenin-chalcone synthase
Flavonoid	F3H	XP_030486031.1	LOC115702709	X	8419547	8422674	-	flavanone 3-dioxygenase
* IDI gene sequence was not found in the Cs10 assembly. According to the sequence homology of the gene-flanking sequences in other Cannabis assemblies, the most likely position of IDI gene on Cs10 is around 68-69 Mb on chromosome 2.
